# Supplementary material for: TuBA: Tunable biclustering algorithm reveals clinically relevant tumor transcriptional profiles in breast cancer
Source: Gigascience. 2019 Jun 18;8(6):giz064. doi: 10.1093/gigascience/giz064 (PMC6582332; doi:10.1093/gigascience/giz064)
Supplement: giz064_Supplemental_Files [file giz064_supplemental_files.zip]

Archive with 10 entries (10 files):
- Singh_etal.SupplementaryFigures.pdf
- Singh_etal.SupplementaryMethods-SuppFigLegends.docx
- Singh_etal.SupplementaryTable1.xlsx
- Singh_etal.SupplementaryTable2.xlsx
- Singh_etal.SupplementaryTable3.xlsx
- Singh_etal.SupplementaryTable4.xlsx
- Singh_etal.SupplementaryTable5.xlsx
- Singh_etal.SupplementaryTable6.xlsx
- Singh_etal.SupplementaryTable7.xls
- Singh_etal.SupplementaryTable8.xlsx
