# Supplementary material for: TuBA: Tunable biclustering algorithm reveals clinically relevant tumor transcriptional profiles in breast cancer
Source: Gigascience. 2019 Jun 18;8(6):giz064. doi: 10.1093/gigascience/giz064 (PMC6582332; doi:10.1093/gigascience/giz064)
Supplement: giz064_Supplemental_Files [file giz064_supplemental_files.zip › Singh_etal.SupplementaryTable1.xlsx]

## Sheet: TableInfo
Supplementary Table 1. This file contains the tables containing the gene co-expression modules obtained by using Spearman correlation and Spearman correlation as proximity measures and then using our graph based algorithm
Column_Name	Description
Gene.ID	Contains the official gene symbols of genes in the co-expression modules
Module.No	Serial number of the modules generated by our graph analyzing algorithm
Degree.In.Module	Degree of the gene within the given bicluster

## Sheet: TCGA_Pearson_Coexpression
Gene.ID	Degree.In.Module	Module.No
CAMK4	38	1
TGFBR2	5	1
SPN	452	1
ITGAX	73	1
ITGAL	132	1
SERPING1	7	1
ITGA4	31	1
CRTAM	432	1
IL10RA	494	1
CFH	2	1
XPNPEP2	2	1
S1PR1	3	1
IFI16	33	1
ASGR2	37	1
CLIC2	142	1
PNOC	106	1
CFP	39	1
TMEM149	64	1
HLA-DPA1	144	1
ZAP70	383	1
BCL2A1	31	1
RAC2	127	1
LILRB3	40	1
ITGAM	10	1
CSF2RA	67	1
HLA-DQB1	47	1
LPAR5	24	1
MYO1G	138	1
MYO1F	139	1
C2orf89	105	1
C2orf85	73	1
LGALS2	119	1
ARHGAP25	472	1
LGALS9	22	1
C1orf38	76	1
LOC96610	64	1
PRKCB	430	1
FCER1G	45	1
SLA2	446	1
EVI2A	129	1
FAM49A	3	1
IFFO1	21	1
EVI2B	441	1
ZNF831	387	1
CD200R1	146	1
IL2RA	120	1
IL2RB	275	1
RAB33A	109	1
IL2RG	458	1
C16orf54	423	1
P2RY8	369	1
KCNAB2	110	1
HVCN1	140	1
NCF1	137	1
HLA-DRB1	76	1
STAT4	348	1
LAG3	66	1
SASH3	505	1
TTC24	122	1
HLA-DRB5	4	1
IL18RAP	341	1
HLA-DMB	423	1
C1S	11	1
TBX21	423	1
FPR1	18	1
FPR3	39	1
PRF1	419	1
SRGN	404	1
PAPLN	3	1
EOMES	338	1
KIAA0748	385	1
CNR2	124	1
C1R	3	1
C1orf54	7	1
C9orf167	10	1
CPNE5	17	1
ICOS	354	1
CD300C	26	1
MFNG	135	1
VCAM1	51	1
TIGIT	393	1
P2RX7	3	1
PLEKHO2	81	1
PLEKHO1	9	1
STAB1	8	1
MEF2C	3	1
POU2AF1	121	1
TNFSF14	138	1
ABI3	94	1
IL12RB1	472	1
ADCY7	13	1
CLEC7A	28	1
GP1BA	28	1
CYSLTR2	6	1
CTLA4	350	1
KCNA3	142	1
SLFN14	25	1
PLA2G2D	305	1
PARP15	333	1
CD274	14	1
IL15	46	1
PAG1	24	1
TRIM22	108	1
TLR8	129	1
RIN3	7	1
DTHD1	71	1
TLR10	138	1
SLC7A7	78	1
PLCXD2	65	1
PTPRC	427	1
DPPA4	14	1
WNT1	65	1
KIR3DL2	7	1
RHOF	29	1
BANK1	137	1
SIRPG	424	1
PTPRO	26	1
SIGLEC1	11	1
P2RY10	143	1
PIM2	45	1
KLRB1	304	1
TNFAIP8	93	1
SLC15A3	52	1
IRF4	308	1
IRF8	434	1
FAM78A	442	1
CSF2RB	424	1
ADAP2	37	1
GAB3	447	1
ITK	424	1
CYBB	97	1
FCN1	108	1
IRF1	69	1
HMHA1	16	1
SCARF1	3	1
CR1	93	1
TNFRSF1B	491	1
PTPN7	494	1
CD68	40	1
IL21R	145	1
GNG2	39	1
INSL3	18	1
CD69	278	1
GPR55	63	1
TSPAN32	87	1
AIF1	100	1
TNFSF13B	69	1
PDCD1	363	1
KLRD1	258	1
IL12B	132	1
C13orf18	35	1
GPR183	145	1
PIK3CD	418	1
PTPRCAP	135	1
PIK3CG	76	1
PATL2	97	1
LRRC25	46	1
SLFN12L	325	1
MNDA	104	1
CD48	466	1
C10orf54	95	1
ELMO1	11	1
CSF1R	52	1
NLRP1	75	1
FYB	417	1
FCGR2B	26	1
FCGR2C	9	1
FAM159A	20	1
FCGR2A	19	1
MCTP1	3	1
CR2	4	1
ARRDC5	50	1
XCL2	146	1
CYTH4	131	1
FCER2	54	1
ARHGAP9	480	1
CD79B	110	1
GPBAR1	2	1
FYN	16	1
ARHGAP4	9	1
SLA	380	1
CD79A	126	1
MLKL	2	1
LRRC8C	7	1
GMFG	131	1
IDO2	74	1
IDO1	85	1
CD28	303	1
CD27	382	1
IFI30	20	1
SH2B3	13	1
HCST	136	1
RASSF5	34	1
CXCL11	61	1
LPXN	145	1
RASSF2	67	1
MEI1	147	1
TNFRSF4	4	1
CXCL10	52	1
NCKAP1L	441	1
AOAH	379	1
SH2D3C	11	1
CXCR2P1	28	1
TOX2	8	1
HSD11B1	60	1
PRAM1	19	1
KIAA1949	7	1
S1PR4	148	1
C3AR1	47	1
CTSC	20	1
RGL4	148	1
CTSS	132	1
CTSW	140	1
HAPLN3	6	1
CXCL9	147	1
GPR65	106	1
CFLAR	11	1
HSF5	36	1
BIRC3	115	1
LYZ	134	1
LYN	24	1
HLA-B	7	1
LY9	426	1
HLA-F	24	1
FLT3LG	19	1
HLA-E	135	1
PSTPIP1	145	1
TFEC	107	1
VAV1	109	1
TNFAIP3	99	1
PYHIN1	416	1
FERMT3	139	1
C5orf20	355	1
ACVRL1	2	1
HLA-DQB2	5	1
GFI1	338	1
LST1	96	1
VNN2	88	1
TAP1	13	1
GZMA	385	1
GZMB	133	1
GZMM	129	1
GZMH	141	1
RLTPR	3	1
GZMK	344	1
MAP4K1	397	1
MCOLN2	4	1
PIK3AP1	86	1
MIR155HG	143	1
FUT7	119	1
TRAF1	144	1
CXCL13	4	1
KLRG1	109	1
C10orf128	61	1
AGAP2	83	1
SLAMF7	377	1
SLAMF6	449	1
SLAMF1	451	1
FCRL1	116	1
FCRL2	123	1
FCRL3	322	1
ETS1	34	1
SPI1	89	1
FCRL6	139	1
FCRLA	142	1
C20orf118	34	1
CHST11	21	1
AMICA1	414	1
DOCK8	55	1
TNIP3	13	1
DOCK2	439	1
CLEC9A	12	1
SLAMF8	130	1
GIMAP8	92	1
GIMAP4	377	1
GIMAP5	359	1
GIMAP6	111	1
GIMAP7	148	1
TAP2	5	1
KCNN3	2	1
GIMAP1	81	1
LAX1	148	1
CORO1A	145	1
GIMAP2	88	1
TLR1	13	1
LOC100233209	312	1
TMIGD2	110	1
RAB8B	4	1
SNX20	474	1
KCTD12	18	1
KBTBD8	68	1
MGAT1	2	1
LIMD2	42	1
FCRL5	116	1
PDCD1LG2	136	1
VAMP5	14	1
GYPC	12	1
ZC3H12D	137	1
CARD16	78	1
TRPV2	103	1
CIITA	387	1
TLR7	38	1
TOX	140	1
IGSF6	88	1
APOL1	34	1
ITGB7	133	1
LCP2	468	1
ANKRD58	4	1
LSP1	53	1
RASAL3	147	1
PECAM1	9	1
FGR	128	1
LY96	68	1
NLRC4	49	1
HCK	68	1
SLC9A9	140	1
PVRIG	87	1
HLA-DPB1	137	1
UBD	51	1
PLCB2	124	1
SLCO2B1	57	1
LCP1	64	1
ANKRD44	5	1
CCR2	360	1
PSMB9	51	1
CCR1	31	1
CCR4	122	1
SSTR3	76	1
SLC12A3	14	1
CCR5	457	1
CCR8	49	1
SUCNR1	2	1
CD80	24	1
CD83	10	1
CD84	48	1
KCNJ10	27	1
CCR7	304	1
CD86	106	1
ZBED2	127	1
CD8A	319	1
CD8B	131	1
RUNX3	87	1
HLA-DOA	146	1
HLA-DOB	108	1
PTPN22	144	1
NFAM1	34	1
HLA-DQA1	115	1
SERPINB9	118	1
ZNF80	249	1
PIK3R5	147	1
PTCRA	26	1
AP1S2	2	1
CECR1	120	1
HK3	4	1
TNFAIP8L2	115	1
TLR4	44	1
SIGLEC7	42	1
LAPTM5	114	1
FOLR2	11	1
B2M	37	1
SIGLEC5	32	1
LILRB5	4	1
LILRB2	120	1
XCL1	130	1
ABCD2	103	1
LILRB1	135	1
ABCB1	8	1
GRAP2	306	1
TLR9	27	1
BIN2	474	1
HLA-DQA2	5	1
TCL1A	125	1
HLA-DMA	135	1
CD300A	33	1
CLEC17A	55	1
FOXP3	135	1
CD300LF	122	1
LRRC33	81	1
CASP10	50	1
DPYD	5	1
ARHGAP30	460	1
ARHGAP31	3	1
WIPF1	143	1
CMKLR1	80	1
IL3RA	10	1
ARRB2	2	1
PILRA	28	1
PRDM1	43	1
RCSD1	131	1
PTAFR	42	1
FLI1	136	1
C9orf139	4	1
KLHL6	432	1
PAX5	49	1
C11orf21	341	1
PPP1R16B	113	1
NCR1	4	1
C3	49	1
ARHGAP15	380	1
IL7R	118	1
P2RX1	50	1
CCDC141	21	1
FGL2	138	1
KCNJ5	2	1
EMILIN2	20	1
LRMP	404	1
BTN3A2	3	1
IFNG	109	1
CCL2	2	1
CCL4	116	1
CPVL	89	1
KIAA1274	3	1
SPNS3	14	1
CD40	129	1
FAM65B	119	1
GPR132	41	1
TBXAS1	22	1
MAL	80	1
INPP5D	421	1
SOCS1	42	1
TRAF3IP3	395	1
C2	9	1
LCK	425	1
2015-02-28	31	1
LILRB4	86	1
DENND1C	25	1
TNFRSF13C	3	1
IL16	371	1
LTB	110	1
BTN3A1	61	1
MS4A1	141	1
CLEC1A	5	1
FASLG	316	1
PIK3R6	31	1
CCL13	31	1
CCDC69	102	1
CCL17	31	1
CCL19	97	1
TMEM119	2	1
IL18R1	138	1
HLA-DRA	395	1
SIRPB2	48	1
ADAM28	24	1
BLK	115	1
LTA	353	1
SIRPB1	10	1
IL10	42	1
P2RY14	72	1
P2RY13	55	1
SAMHD1	19	1
SAMSN1	384	1
NCF1B	118	1
IL32	34	1
AIM2	125	1
LYL1	16	1
IL18BP	128	1
HCLS1	472	1
RNASE6	107	1
EMR2	20	1
POU2F2	147	1
SIGLEC9	26	1
APBB1IP	142	1
XCR1	36	1
CLNK	7	1
GPR171	352	1
TMEM140	13	1
GTSF1L	36	1
GPR174	309	1
SP140	443	1
GPSM3	116	1
SYT11	7	1
GMIP	3	1
PDE6G	106	1
CASP1	85	1
NCF2	40	1
NCF4	130	1
PRDM8	61	1
TXK	100	1
DPEP2	100	1
SH2D1A	410	1
EMP3	6	1
IPCEF1	262	1
MRC1	25	1
PLCL2	59	1
PLAC8	145	1
LIME1	6	1
APOL6	5	1
LOC100188949	338	1
C1QC	79	1
C1QB	95	1
CASS4	64	1
CLECL1	120	1
C1QA	95	1
ALOX5	15	1
TAGAP	382	1
VSIG4	3	1
FAM18A	4	1
RRN3P2	6	1
ITGB2	111	1
SLFN11	6	1
IL18	2	1
APOL3	66	1
LAT	117	1
CD74	133	1
ST8SIA4	64	1
CD72	105	1
BTLA	389	1
LOC606724	50	1
CD244	315	1
CD247	429	1
CLEC4E	41	1
NLRP3	61	1
CLEC4C	26	1
ABI3BP	10	1
LILRA5	4	1
CLEC4A	111	1
SAMD9L	8	1
ICAM3	25	1
ICAM2	8	1
SELL	254	1
C1orf162	118	1
DOCK11	52	1
EPSTI1	74	1
CD52	352	1
ICAM4	7	1
GRAP	15	1
RNF166	4	1
CD53	503	1
DOK2	143	1
KLRC1	73	1
DOCK10	9	1
CD226	148	1
MGC29506	2	1
CD40LG	342	1
KIAA0125	119	1
ZNF683	133	1
THEMIS	314	1
ZEB2	26	1
ASB2	125	1
GAPT	6	1
DOK3	85	1
C1orf200	28	1
CD163	28	1
CLEC2B	22	1
CCRL2	18	1
GPR114	137	1
BTK	425	1
DNASE1L3	5	1
SEL1L3	19	1
CCL5	383	1
ZBTB32	29	1
LAMP3	86	1
RASGRP4	11	1
CEACAM21	8	1
CD38	147	1
CD33	57	1
CD37	456	1
CD3D	407	1
CD3E	419	1
CD3G	381	1
CD209	11	1
LAIR1	131	1
HCP5	2	1
LOC400759	78	1
FCGR3A	14	1
FAM26F	116	1
AMPD1	3	1
GVIN1	342	1
HAVCR2	53	1
CYTIP	330	1
FXYD2	6	1
ADAM6	39	1
TREML2	135	1
ITM2A	20	1
TBC1D10C	404	1
PPP2R2B	3	1
FAM20A	3	1
TCF7	2	1
MCART6	29	1
TNFRSF9	122	1
CD1D	98	1
JAK3	425	1
APOBEC3H	137	1
APOBEC3D	41	1
APOBEC3G	297	1
CD19	124	1
MSR1	4	1
CD14	2	1
FCGR1B	13	1
KLRK1	350	1
BATF3	6	1
GNLY	110	1
FCGR1A	15	1
SNAI3	74	1
GPR82	2	1
SLC1A3	20	1
MPP1	6	1
GGTA1	21	1
LAT2	57	1
TNFSF8	64	1
MS4A6A	137	1
IL15RA	80	1
CD1E	46	1
APOBEC3C	61	1
SCML4	373	1
SH2D2A	49	1
GBP1	72	1
CEACAM4	4	1
AKNA	362	1
RASSF4	58	1
CD180	71	1
WAS	148	1
VPREB3	25	1
WNT10A	41	1
STX11	120	1
TMC8	435	1
CCDC88B	21	1
CD7	132	1
MPEG1	148	1
MS4A4A	74	1
FAM129C	71	1
PRKCQ	312	1
NPL	19	1
ADAMDEC1	50	1
SLC8A1	24	1
PTGER4	117	1
NCF1C	122	1
CXorf65	58	1
SPIB	110	1
C17orf87	361	1
KIR2DL4	18	1
RASGRP2	110	1
NLRC5	124	1
CXCR3	413	1
CXCR6	412	1
ENG	2	1
CXCR5	140	1
CD1B	43	1
FGD2	428	1
CD1C	47	1
PTGDS	70	1
MIAT	8	1
ALOX5AP	27	1
CELF2	105	1
NKG7	383	1
MERTK	2	1
RASGRP3	2	1
GPR34	7	1
CARD11	415	1
FMNL1	406	1
STAP1	145	1
2015-08-31	113	1
FMNL3	21	1
TIFAB	355	1
WDFY4	409	1
DARC	2	1
HTRA4	3	1
C17orf60	51	1
CLEC12A	110	1
SEMA4D	18	1
PLEK	462	1
C5AR1	2	1
SPOCK2	359	1
TNFRSF13B	101	1
KIF21B	69	1
BCL11B	111	1
UBASH3A	429	1
TMEM150B	38	1
NAPSB	111	1
SAMD3	396	1
TNFRSF17	75	1
TYROBP	41	1
GPR18	329	1
EBI3	138	1
SIT1	423	1
PARVG	138	1
STK10	39	1
CXorf21	115	1
SELPLG	145	1
LILRA6	4	1
BEND4	16	1
IGJ	20	1
LILRA4	75	1
NCR3	316	1
CD96	416	1
CLEC10A	132	1
SH2D1B	5	1
CST7	374	1
CD97	33	1
TRAT1	379	1
LILRA1	4	1
FCGR1C	6	1
HCG26	4	1
TNFRSF8	141	1
ZBP1	105	1
RGS18	128	1
GBP5	146	1
LY86	47	1
GBP4	125	1
CD4	449	1
COTL1	8	1
CD5	421	1
ACSL5	4	1
CD6	424	1
CD2	423	1
STAT1	5	1
STK17B	14	1
NLRC3	275	1
SIGLEC10	114	1
BTN3A3	55	1
IKZF1	481	1
PLCG2	7	1
C5orf39	3	1
IL4I1	38	1
TSHR	2	1
IKZF3	40	1
ACAP1	439	1
LOC100240735	3	1
NECAP2	2	1
ITPRIPL1	2	1
GRAMD1B	3	1
MAP3K14	2	1
ENPP2	3	1
SLC24A4	33	1
C8orf80	264	1
GNGT2	125	1
SELP	6	1
GOLIM4	78	2
ITGA8	3	2
ATRX	461	2
DENND4A	107	2
ITGA1	2	2
DENND4C	58	2
RALGAPA2	101	2
C14orf118	92	2
RNF111	378	2
ZNF41	93	2
SP1	48	2
CPEB4	3	2
SYNJ1	57	2
RFX7	63	2
DHX9	38	2
APC	434	2
ATP2A2	42	2
ANKFY1	3	2
ADNP	104	2
KDM3B	70	2
KIAA1958	43	2
PRKAR2A	412	2
CSNK2A1P	108	2
C9orf129	217	2
SECISBP2L	86	2
ZXDA	76	2
OPA1	15	2
CLCN3	104	2
PTPN11	95	2
SGK269	5	2
DNAJB14	92	2
CREBBP	3	2
SP4	44	2
SF3B1	42	2
KIAA1033	54	2
LNPEP	106	2
C14orf135	4	2
MYSM1	95	2
ATG2B	34	2
CHD6	55	2
ZNF292	39	2
CHD2	5	2
CHD9	71	2
PIKFYVE	105	2
PRDM10	69	2
ZNF510	72	2
ZNF704	18	2
TXLNG	106	2
ZNF45	2	2
KIAA1267	2	2
CEP120	2	2
VPS13C	66	2
VPS13B	49	2
IL6ST	97	2
RAB3GAP2	8	2
LMBRD2	101	2
NUP160	9	2
IGF2R	11	2
EIF2AK3	7	2
RLIM	14	2
VPS13A	39	2
C11orf30	19	2
SRFBP1	75	2
SMC1A	6	2
AKAP9	34	2
STRN	472	2
MPHOSPH8	5	2
RLF	4	2
ZC3H13	66	2
CHD8	15	2
PBRM1	91	2
ZNF573	45	2
KIAA1012	81	2
DAAM1	105	2
CDC73	4	2
ITCH	89	2
TCP11L2	106	2
C1orf55	19	2
GNA11	29	2
C1orf58	385	2
IARS	4	2
ATR	28	2
NPAT	91	2
RGP1	79	2
DDX21	91	2
CCDC75	257	2
AKAP2	20	2
SPEN	87	2
ZNF431	2	2
SIN3A	6	2
CDK13	34	2
C2orf86	3	2
ZNF430	303	2
KIDINS220	102	2
ZNF813	213	2
MED13L	31	2
FUBP3	7	2
PCNX	29	2
RREB1	87	2
PHC3	69	2
ARHGAP21	2	2
ACTR2	10	2
ADAM10	298	2
ZNF829	84	2
ZNF366	3	2
IPO11	3	2
HIPK1	321	2
ADAM17	69	2
ZNF121	14	2
NEK7	5	2
BRWD1	5	2
BRWD3	108	2
DDX46	29	2
ADAT1	102	2
ACBD3	4	2
MON2	20	2
PEX1	5	2
MLL3	79	2
REV3L	82	2
SEC24A	88	2
PREPL	53	2
LMTK2	354	2
P2RX7	4	2
MORC3	50	2
IPP	106	2
ZNF699	377	2
ATP13A3	28	2
NEK1	53	2
MGA	57	2
NSD1	68	2
GAS2L3	84	2
RC3H2	397	2
NEK4	14	2
ZNF354C	74	2
KIF27	85	2
BRCA2	19	2
LARP4	5	2
FBXO38	3	2
MIER3	8	2
AHNAK	8	2
DDI2	466	2
RUNDC2A	103	2
CNOT6L	6	2
RASA1	2	2
LRBA	9	2
DMXL1	66	2
CSNK1G3	2	2
TBC1D5	8	2
SBF2	6	2
NDUFS1	12	2
SPTBN1	2	2
ZNF828	21	2
XRN2	7	2
SOS2	20	2
CLINT1	17	2
SGK196	86	2
NBPF9	7	2
MTM1	22	2
CSNK1G1	34	2
TRIM56	44	2
ASXL2	577	2
ITGAV	5	2
POLK	30	2
ZBTB37	66	2
ZBTB38	91	2
TRIM44	294	2
PCYT1A	2	2
PAR5	41	2
TRAF6	49	2
UBXN7	354	2
LATS1	535	2
RRAGC	77	2
DTWD2	3	2
LASS6	23	2
ZNF417	43	2
RASA2	359	2
YIPF6	62	2
TAF1L	323	2
PTPRG	32	2
GIGYF2	55	2
C10orf12	99	2
ARL5B	49	2
CLPX	16	2
N4BP2	456	2
MBD5	45	2
GCC2	86	2
ZNF641	379	2
SPATA13	108	2
APPL1	4	2
ORC2L	2	2
HIP1	58	2
TAOK1	444	2
SMCHD1	19	2
USP9X	71	2
FAM126B	23	2
GAPVD1	11	2
UTP14C	50	2
ERBB2IP	56	2
ARIH1	4	2
LRCH3	231	2
BDP1	94	2
SLMAP	3	2
ASAP1	2	2
ZHX1	2	2
IREB2	96	2
KIAA2026	27	2
INO80D	18	2
FNIP1	19	2
FNIP2	108	2
ROR1	9	2
VHL	6	2
PRPF4B	17	2
NCRNA00120	2	2
DCP1A	21	2
PIK3C2A	104	2
SHPRH	474	2
TTC30B	2	2
TAF2	18	2
ANAPC1	83	2
RGPD4	51	2
CRK	15	2
EDIL3	5	2
UTRN	5	2
ALS2CR8	2	2
LOC100190986	24	2
RASEF	77	2
C5orf41	95	2
PIK3CA	65	2
EAF1	4	2
C5orf42	53	2
ELK4	61	2
ELK3	67	2
CEP97	108	2
ZNF644	5	2
AP3B1	2	2
FAM45B	78	2
ARID2	40	2
C22orf30	20	2
KLHL11	405	2
LYSMD3	26	2
ZNF221	70	2
BAZ2B	24	2
SLK	98	2
NOTCH2	16	2
FRRS1	77	2
SKIL	64	2
C20orf177	104	2
CREB1	85	2
TRIM23	8	2
ZNF749	6	2
NBEAL1	437	2
ZNF611	95	2
WDR47	67	2
CMTM1	11	2
RAB27B	2	2
SLC30A5	3	2
XIAP	32	2
UBR3	87	2
PAK2	2	2
UBR2	87	2
ZBTB26	91	2
SMCR8	26	2
TGOLN2	24	2
KIF20B	2	2
ZRANB3	8	2
UTP20	6	2
ASH1L	106	2
BACH1	2	2
BAT2L2	50	2
ATXN1L	77	2
USP51	45	2
GTF2H3	266	2
ATF7	15	2
ATF2	480	2
ANKIB1	52	2
SMC5	2	2
MIB1	93	2
RAPGEF2	56	2
RBL2	10	2
UBR5	14	2
WDFY3	88	2
FAM178A	2	2
PTAR1	50	2
NCOA2	439	2
COL4A3BP	5	2
ANKHD1	3	2
CHD1	3	2
LCOR	501	2
SMARCAD1	89	2
MTOR	16	2
RAB3GAP1	13	2
IPMK	278	2
YTHDC2	6	2
C9orf41	417	2
EIF4G2	2	2
SENP1	17	2
SDCCAG1	9	2
RSBN1	4	2
FRYL	35	2
WDR36	22	2
WDR31	81	2
SCYL2	299	2
FANCM	4	2
RECQL	5	2
STXBP5	4	2
EXOC5	33	2
MSH3	2	2
POLR2B	8	2
KIAA1109	96	2
LIMS1	107	2
ZNF675	2	2
ZNF616	2	2
RIF1	515	2
ZNF791	435	2
MBTPS2	6	2
AFF4	92	2
GPATCH8	50	2
ZNF570	42	2
PDP2	99	2
TRRAP	26	2
USO1	2	2
BIRC6	464	2
OXR1	2	2
ANKRD17	225	2
PDE3A	24	2
PDPK1	67	2
TMOD3	22	2
NHLRC2	364	2
WDR11	2	2
PAFAH1B2	362	2
NAA15	2	2
AFF1	8	2
ANKRD12	24	2
FMN1	59	2
RPS6KC1	3	2
LRRC58	75	2
VPS13D	47	2
SOS1	17	2
ARID4A	53	2
C5orf24	33	2
ARHGEF12	62	2
ZNF776	7	2
MOBKL1B	66	2
BAZ2A	35	2
ZNF845	60	2
MTMR6	3	2
TNKS2	76	2
REL	335	2
ZNF28	52	2
ZDHHC20	436	2
FAM21A	4	2
ATAD2B	22	2
SAMD8	36	2
ZNF770	35	2
GMCL1	349	2
NIPBL	100	2
EVI5	4	2
BMP2K	17	2
LUZP1	15	2
ZNF827	103	2
RANBP2	82	2
PPIP5K2	46	2
PKN2	33	2
MGAT5	401	2
CDK8	3	2
GAN	5	2
TBCEL	26	2
ROCK1	344	2
IPO7	21	2
BAT2L1	4	2
SEC23IP	39	2
RHBDD1	23	2
FBXW11	28	2
ROCK2	304	2
ZNF280D	2	2
NBPF14	8	2
ZNF236	3	2
CCNT1	552	2
CCNT2	19	2
NR2C2	106	2
USP34	98	2
DOCK7	10	2
PLDN	2	2
DOCK9	32	2
HECTD1	99	2
KBTBD7	295	2
BAG4	6	2
USP37	58	2
TRUB1	8	2
PHAX	3	2
KBTBD4	13	2
DHX29	2	2
RBM27	92	2
UGCG	18	2
ZMYM1	5	2
QSER1	12	2
RSRC1	10	2
RASSF3	195	2
ATF6	5	2
ARID4B	7	2
UHRF1BP1	35	2
NHSL2	29	2
KDM6A	60	2
MFAP3	23	2
STAG1	301	2
SPOPL	2	2
UHMK1	504	2
RBM26	3	2
PRR11	7	2
PUM1	24	2
CNOT1	6	2
EP300	290	2
RBM12B	33	2
ARFGEF1	2	2
PUM2	7	2
RSPRY1	212	2
SLC30A4	99	2
SLC30A6	321	2
AP4E1	13	2
PLEKHM3	8	2
CEP170	6	2
KRBA2	6	2
HERC1	56	2
ANKRD44	7	2
SFMBT2	2	2
LOC284441	292	2
LOC402377	66	2
MYCBP2	46	2
?|57714	31	2
ZYG11B	64	2
TOPBP1	5	2
XRN1	74	2
MAML2	2	2
UHRF1BP1L	66	2
PIK3R4	88	2
CACNA2D1	58	2
ZSCAN29	15	2
FAM98B	16	2
IDE	249	2
ZNF654	9	2
CENPC1	14	2
ARFGEF2	71	2
2015-03-07	67	2
ZBTB6	18	2
C14orf106	34	2
DICER1	14	2
AQR	48	2
SFRS2IP	401	2
C14orf21	16	2
LIN52	2	2
KIAA0586	24	2
YLPM1	92	2
ERC1	6	2
FER	29	2
RSF1	8	2
FAM168A	239	2
THOC2	11	2
ZNF445	19	2
RSC1A1	343	2
ATL3	5	2
C3orf63	46	2
TP53BP1	14	2
LMBR1	2	2
DDR2	20	2
MACF1	24	2
EIF2C4	58	2
SMEK2	20	2
SLC35F5	5	2
PJA2	45	2
DLG1	2	2
MFN1	4	2
ZFP91	99	2
GSK3B	39	2
ZNF562	10	2
NUPL1	3	2
CCNI	65	2
LRIG2	36	2
RGPD3	107	2
WAPAL	58	2
ATM	12	2
FKTN	14	2
ZDHHC21	69	2
BBX	53	2
TTC17	33	2
C4orf29	28	2
UBR1	57	2
FAM115A	204	2
FAM114A1	52	2
KIAA0776	3	2
TTC37	394	2
WDFY1	5	2
PIAS1	77	2
BCLAF1	88	2
LOC641298	58	2
FLJ10213	10	2
RBM41	9	2
RICTOR	37	2
ALS2	12	2
RAB11FIP2	25	2
PRDM2	6	2
SETX	86	2
C4orf41	14	2
ZNF81	440	2
TRIP11	86	2
FUBP1	5	2
DCUN1D1	52	2
HIVEP1	55	2
ZNF318	40	2
TRIP12	79	2
ZNF518A	2	2
BARD1	279	2
SCAPER	6	2
WDR7	33	2
EDEM3	4	2
SMG1	107	2
NCOR1	22	2
NFATC2	74	2
FAM73A	94	2
HELZ	66	2
UBR4	26	2
PTPN4	4	2
TTBK2	486	2
ZNF619	87	2
MPZL3	70	2
ATF7IP	91	2
KIAA0754	96	2
ZBTB41	5	2
CLSPN	2	2
PHIP	7	2
ARHGAP12	2	2
ZNF37A	8	2
EPC2	65	2
MATR3	17	2
NCKAP1	50	2
ZNF148	82	2
DDX18	2	2
TPR	14	2
ZC3HAV1L	76	2
EPC1	289	2
NLN	6	2
ANKRD36BP1	97	2
UBE2H	2	2
UBE3C	3	2
TMF1	74	2
SLC25A40	286	2
TAF13	31	2
NUP153	67	2
SLC25A46	72	2
TNPO3	51	2
CLIP1	14	2
MAPK8	88	2
TNPO1	93	2
RNF169	107	2
HCFC2	38	2
PRKG1	57	2
BBS10	2	2
ZNF432	26	2
PXK	59	2
EIF3A	36	2
TMEM48	9	2
SMC3	49	2
SP3	86	2
ALMS1	46	2
NF1	71	2
ZNF420	78	2
HMBOX1	10	2
ZNF678	86	2
ZNF426	70	2
CDKL5	295	2
SMC2	7	2
2015-03-05	37	2
MAPK1	14	2
SERINC3	27	2
SYNJ2	25	2
PARD3B	103	2
GTF2A1	504	2
FBXO28	3	2
TOR1AIP1	4	2
COPA	2	2
IQGAP1	52	2
TJP1	7	2
BMPR2	50	2
BICC1	28	2
TOR1AIP2	381	2
ZNF295	3	2
UBXN4	33	2
JMJD1C	66	2
FICD	4	2
C1orf124	2	2
RNF160	333	2
ERN1	101	2
DDX3X	107	2
ATXN7	10	2
MKLN1	4	2
KIAA0240	27	2
ZNF347	65	2
RBM12	100	2
LANCL1	2	2
PAPOLG	30	2
KIAA2018	108	2
KCTD20	103	2
USP38	19	2
DCAF17	25	2
GRINL1A	2	2
ZNF609	16	2
NEDD4	5	2
TEAD1	31	2
KIAA1430	68	2
TCF12	300	2
SOCS4	2	2
FCHO2	12	2
ZNF136	2	2
SEL1L	8	2
KLHL20	52	2
G3BP2	29	2
SMARCA5	93	2
NUP155	49	2
CEP192	8	2
OSBPL11	37	2
KLHL23	52	2
LIN54	3	2
PDZD8	275	2
HUWE1	58	2
LPP	27	2
NEDD1	5	2
KLHL28	56	2
CLOCK	463	2
RQCD1	55	2
SLC35A3	7	2
SPTY2D1	59	2
KIAA1432	21	2
C6orf204	6	2
RBAK	2	2
PPP1R12A	61	2
ERCC4	41	2
CASP8AP2	56	2
KLHDC10	274	2
ERCC6	27	2
MAP4K3	14	2
SON	378	2
EXOC6B	456	2
CCPG1	4	2
FBXO21	2	2
STAG2	74	2
LOC100271836	76	2
SNX13	5	2
C9orf5	7	2
SBNO1	459	2
FAM63B	434	2
MPHOSPH9	53	2
DSTYK	2	2
RNF168	330	2
ITSN2	24	2
GLUD2	48	2
CLASP1	28	2
ELF1	16	2
TMPPE	2	2
HIPK3	522	2
RAD54L2	362	2
TMED7	2	2
GTF3C4	105	2
INO80	2	2
TMTC3	2	2
ATE1	349	2
ARMC8	3	2
CAMSAP1L1	5	2
CLASP2	12	2
SPG11	13	2
EEA1	79	2
AGGF1	2	2
CHM	87	2
IBTK	5	2
RNMT	2	2
GTF3C3	45	2
SERINC5	284	2
GON4L	5	2
ZFC3H1	2	2
KIAA0494	32	2
MDN1	98	2
TET2	51	2
MLL2	54	2
MLL5	93	2
WNK1	44	2
PRPF40A	20	2
ZFX	74	2
SLC25A24	3	2
USP47	2	2
RAD50	25	2
NBPF10	105	2
UEVLD	98	2
USP8	43	2
ZFR	87	2
NEU3	101	2
VPRBP	44	2
ADAMTS12	9	2
LOC653653	73	2
EYA3	219	2
POLR3A	17	2
PPTC7	381	2
MED13	29	2
TMED10P1	5	2
KIAA0430	8	2
RPS6KA5	3	2
ZNF484	4	2
GOLGB1	28	2
FAM179B	23	2
TGFBRAP1	307	2
XPO4	21	2
METTL14	75	2
RFC1	2	2
ZNF623	11	2
SRPK2	3	2
AHCTF1	2	2
POLR1B	2	2
TOP1	23	2
MED14	59	2
ZNF585B	81	2
ZMYM4	13	2
TMEM184C	75	2
ANO6	13	2
PEX26	9	2
WDR44	81	2
ZNF800	63	2
REST	572	2
GPR176	2	2
SIRT1	13	2
SLIT2	19	2
RAPGEF6	540	2
ZBTB11	92	2
HEATR1	4	2
ASCC3	26	2
DNAJC13	94	2
CSGALNACT2	9	2
KLF3	3	2
MAP3K13	32	2
MLL	62	2
PPP4R2	415	2
MAP3K2	452	2
FEM1B	8	2
SETD2	79	2
SETD7	19	2
TRPM7	69	2
MAN2A1	106	2
ZMYM2	6	2
MGC16384	22	2
MOSPD2	287	2
DPP8	540	2
HIAT1	28	2
SEC24B	94	2
SPIN1	3	2
ZNF507	3	2
USP24	4	2
ENTPD7	4	2
FNDC3A	4	2
LEPROT	282	2
ZNF551	55	2
TM9SF2	27	2
ATP7A	27	2
LOC650623	32	2
C10orf118	444	2
ZNF192	414	2
TSTD2	108	2
PDS5B	3	2
OTUD4	94	2
MFHAS1	15	2
AKAP13	10	2
SKIV2L2	2	2
RBL1	30	2
KIRREL	42	2
AKAP10	63	2
SNX12	21	2
SLC38A7	7	2
ZNF765	4	2
ACER2	50	2
DHX33	104	2
MTF1	16	2
AKAP11	80	2
SSH1	36	2
RSBN1L	13	2
PDS5A	6	2
ZNF225	23	2
SMAD5	25	2
MYO9A	450	2
BAZ1B	3	2
UBE3A	2	2
CELF1	58	2
BOD1L	438	2
TAF1	107	2
CASC5	34	2
CASC4	5	2
C12orf51	22	2
UBQLN1	2	2
DIP2B	63	2
KIF5B	3	2
KIAA0947	61	2
AP1G1	2	2
FAM199X	2	2
GTF2I	90	2
CTDSPL2	102	2
PUS7L	61	2
KLHL8	47	2
APOOL	380	2
PDPR	68	2
SPAG9	2	2
AVL9	78	2
BPTF	79	2
FUT11	69	2
DPY19L3	310	2
PANK3	21	2
KIAA1632	26	2
STAM2	13	2
HEATR5A	259	2
KIF2A	83	2
HEATR5B	93	2
PLXNC1	82	2
MED23	2	2
DOPEY1	2	2
TAB3	5	2
STT3B	264	2
MRE11A	2	2
KIF13A	64	2
MTR	3	2
C20orf94	311	2
RBM16	6	2
PRRC1	2	2
TUBGCP4	65	2
CEP350	89	2
WAC	2	2
AVPR1A	10	2
RP2	6	2
CBL	39	2
RBBP5	260	2
USP12	451	2
SNX30	13	2
TRIM33	2	2
ZFP106	90	2
MKL2	5	2
DHX36	6	2
TRIO	95	2
MAN1A2	104	2
PTPLB	327	2
PPP2R5E	50	2
ARID1A	25	2
CYB5RL	19	2
BTAF1	82	2
PHF3	78	2
GOLGA4	78	2
KIAA1244	18	2
ZCCHC6	4	2
KDM5A	39	2
SYNE2	26	2
LOC728323	12	2
KIAA1715	96	2
ZKSCAN1	356	2
C9orf102	461	2
SOCS7	17	2
ZNF281	106	2
ETV3	301	2
PREX2	7	2
KIF1B	3	2
APAF1	7	2
LOC729020	2	2
ADNP2	4	2
PPM1L	4	2
NAA25	5	2
TNRC6B	8	2
WDR82	3	2
UGGT1	7	2
MCFD2	7	2
ARID1B	5	2
MANEA	15	2
MYO5A	6	2
UTP15	2	2
TRAPPC10	3	2
RALGAPB	15	2
FAM13B	7	2
TSC22D2	5	2
SNORD116-4	2	2
BTBD8	66	2
BTBD7	35	2
CAND1	10	2
BRPF3	6	2
ACAP2	98	2
NFIC	15	2
GTSE1	167	3
GPSM2	61	3
MCM10	204	3
CKS1B	27	3
C15orf23	91	3
STMN1	72	3
DLGAP5	179	3
OIP5	151	3
NDC80	175	3
RAD54B	64	3
SKP2	25	3
ERCC6L	153	3
C16orf75	9	3
KIAA1524	92	3
ASF1B	144	3
SPC25	148	3
HELLS	62	3
ORC1L	175	3
C1orf135	83	3
NFKBIL2	13	3
FAM64A	100	3
NUP93	2	3
C16orf59	7	3
CDC45	166	3
BRIP1	32	3
STIL	102	3
FAM72D	95	3
FAM72B	141	3
C9orf140	18	3
CCDC150	26	3
FAM72A	137	3
PCNA	63	3
HN1	4	3
TPX2	204	3
H2AFX	2	3
THOC4	3	3
H2AFZ	53	3
NCAPG2	80	3
ZNF367	92	3
RECQL4	12	3
TK1	25	3
E2F2	141	3
E2F7	66	3
E2F1	78	3
E2F8	156	3
SKA3	174	3
GAS2L3	8	3
DNAJC9	5	3
ZNF695	52	3
AURKA	164	3
AURKB	176	3
BRCA2	12	3
KIF23	194	3
LMNB1	173	3
XRCC2	38	3
MAD2L1	171	3
TOP2A	143	3
CDC7	49	3
CDC6	122	3
DBF4	82	3
CCNE2	79	3
SGOL1	193	3
CCNE1	54	3
SGOL2	80	3
TUBA1C	24	3
POC1A	22	3
CIT	94	3
ORC6L	151	3
KIF4B	88	3
KIF4A	183	3
MND1	94	3
ZWINT	143	3
WDR76	29	3
KIF14	181	3
TMEM194A	6	3
SLC25A19	2	3
LMNB2	4	3
HAUS8	3	3
TUBA1B	22	3
TMPO	51	3
TACC3	70	3
KIF20B	34	3
KIF20A	172	3
MKI67	172	3
ESCO2	77	3
BUB1B	187	3
CDC25C	150	3
CCDC18	12	3
GEN1	47	3
KPNA2	132	3
INCENP	37	3
DEPDC1	176	3
FANCB	79	3
RTKN2	3	3
FANCA	88	3
FANCI	143	3
CDK1	173	3
CEP55	194	3
DNMT3B	5	3
TYMS	97	3
CCDC99	63	3
C15orf42	186	3
UBE2C	168	3
UBE2S	16	3
UBE2T	148	3
BIRC5	166	3
ANLN	169	3
GSG2	176	3
SHCBP1	143	3
NUP205	2	3
KIFC1	173	3
C12orf48	162	3
ARHGAP11A	180	3
C6orf167	3	3
ARHGAP11B	49	3
RRM2	144	3
CCT5	21	3
CDK2	3	3
RNASEH2A	9	3
PRR11	59	3
TIMELESS	58	3
RANBP1	3	3
SUV39H2	41	3
NEIL3	171	3
VRK1	8	3
GMPS	16	3
NCAPH	196	3
ZWILCH	29	3
TOPBP1	6	3
CCDC77	2	3
CENPM	30	3
RFC4	43	3
FBXO5	63	3
IPO9	2	3
FOXM1	190	3
PTTG1	91	3
CDCA2	141	3
POLA2	2	3
RAN	4	3
CHAF1B	36	3
CDCA3	98	3
CDCA5	184	3
CDCA8	189	3
CEP152	11	3
NEK2	152	3
CHEK1	86	3
GINS1	175	3
NUF2	149	3
NASP	3	3
CDC25A	170	3
GINS3	22	3
PIF1	39	3
C16orf61	5	3
MYBL2	169	3
HMGB2	47	3
KIF18A	187	3
SRPK1	4	3
MSH2	7	3
KIF18B	172	3
MSH6	12	3
CLSPN	81	3
MCM7	19	3
MCM6	95	3
PKMYT1	57	3
SNRPA1	4	3
CDC20	168	3
MCM4	46	3
RAD54L	177	3
BLM	177	3
BUB1	194	3
MCM3	40	3
MCM2	95	3
SKA1	177	3
SMC2	9	3
C11orf82	51	3
CKAP2L	187	3
IQGAP3	148	3
PPIL5	3	3
CCNB2	183	3
CCNB1	167	3
CHAF1A	2	3
SMC4	55	3
C4orf21	3	3
ASPM	186	3
DDX39	6	3
C13orf34	3	3
CDKN3	145	3
SPC24	66	3
DIAPH3	138	3
TCF19	100	3
KNTC1	32	3
HMMR	153	3
DONSON	87	3
WDR62	80	3
PRC1	170	3
RFC3	14	3
KIF15	192	3
KIF11	184	3
CKS2	68	3
KIAA0101	68	3
C4orf46	2	3
PLK1	183	3
CKAP2	35	3
PLK4	160	3
CKAP5	7	3
HJURP	180	3
XPO1	5	3
TTK	191	3
ATAD5	22	3
ATAD2	63	3
ESPL1	162	3
WDHD1	54	3
MLF1IP	70	3
POLQ	190	3
MTBP	23	3
FANCD2	80	3
NCAPD2	57	3
FEN1	65	3
GINS2	3	3
TRAIP	4	3
LOC100128191	2	3
DEPDC1B	168	3
TROAP	163	3
PBK	126	3
TUBB	32	3
CCNA2	190	3
NCAPG	186	3
C1orf112	5	3
EXO1	194	3
EME1	61	3
EPR1	91	3
C5orf34	23	3
C17orf53	61	3
MCM8	10	3
FAM54A	157	3
FAM83D	175	3
LRP8	8	3
CENPO	94	3
RBL1	8	3
CENPL	51	3
CENPK	55	3
CENPN	93	3
CENPI	91	3
CENPF	168	3
CDC25B	3	3
PSRC1	12	3
CENPE	185	3
CHEK2	2	3
RFC2	2	3
CENPA	185	3
CENPW	39	3
CTPS	21	3
RACGAP1	172	3
UHRF1	143	3
PRIM2	22	3
DSCC1	98	3
EZH2	134	3
CASC5	48	3
LIN9	15	3
MELK	194	3
DNA2	62	3
TRIP13	165	3
ECT2	56	3
SPAG5	144	3
DTL	137	3
KIF2C	190	3
RAD51AP1	189	3
DSN1	14	3
FAM111B	93	3
CDT1	52	3
RAD51	171	3
MASTL	35	3
NUSAP1	176	3
C16orf87	2	3
CENPH	2	3
POLE2	3	3
PDSS1	9	3
C9orf100	70	3
TGFBR2	23	4
ITGA8	6	4
ITGA1	23	4
SERPING1	11	4
DPT	13	4
CFH	58	4
DPYSL3	197	4
IGFBP7	15	4
ITGA5	30	4
SGK269	24	4
TSHZ3	214	4
RUNX2	37	4
HRH1	2	4
THSD1	2	4
TSHZ2	4	4
GALNTL2	40	4
CALCRL	4	4
LOX	180	4
MRC2	31	4
SYDE1	2	4
COL4A1	3	4
GRP	4	4
BMP1	20	4
ARHGAP20	31	4
ELTD1	7	4
IFFO1	3	4
PPAPDC1A	53	4
LOC100192378	56	4
COL14A1	25	4
KIAA1199	3	4
ARHGAP28	54	4
GPR124	50	4
FN1	60	4
ZFPM2	185	4
EBF2	3	4
RARRES2	13	4
ADAM33	6	4
EBF1	20	4
ITGBL1	66	4
PDPN	59	4
MAP1A	40	4
DACT1	211	4
TRPC1	2	4
FOXN3	2	4
TRAM2	7	4
SPARCL1	18	4
NT5E	13	4
DACT3	44	4
CDK15	7	4
RECK	252	4
C1S	10	4
RUNX1T1	45	4
PCDHGB7	5	4
RFX8	3	4
LHFP	25	4
WNT2	34	4
C1R	3	4
PCOLCE	36	4
FNDC1	61	4
ZNF366	3	4
ZCCHC24	22	4
ADAM12	214	4
PCSK5	39	4
COL15A1	38	4
CNRIP1	59	4
EDNRA	64	4
COL10A1	59	4
NKX3-2	2	4
MEF2C	3	4
DIO2	4	4
FST	2	4
ISM1	5	4
LAMB1	63	4
COPZ2	25	4
SGIP1	57	4
EVC2	7	4
AXL	62	4
CCDC36	51	4
GLT8D2	264	4
ITGAV	4	4
CAV1	3	4
KERA	47	4
HTR2B	3	4
MRGPRF	15	4
LAMA2	44	4
PTPRB	4	4
PTPRG	7	4
LATS2	18	4
CPZ	20	4
SRPX2	145	4
PTPRD	33	4
ODZ3	40	4
CMTM3	36	4
LTBP2	47	4
MAGEL2	181	4
SGCD	148	4
SHE	3	4
ALDH1L2	16	4
C7orf58	11	4
GNG2	8	4
HAS2	2	4
ROR1	3	4
ASAM	44	4
OMD	70	4
SNX29	3	4
GLIS3	48	4
JAM3	55	4
HMCN1	227	4
VIM	3	4
COL11A1	28	4
[truncated: 36,634 more rows]

## Sheet: TCGA_Spearman_Coexpression
Gene.ID	Degree.In.Module	Module.No
CAMK4	36	1
SPN	459	1
ITGAX	76	1
TGFBR2	5	1
ITGAL	136	1
SERPING1	10	1
ITGA4	35	1
BCL2A1	70	1
CRTAM	435	1
IL10RA	489	1
CFH	3	1
XPNPEP2	4	1
S1PR1	2	1
IFI16	39	1
CLIC5	2	1
CLIC2	157	1
PNOC	110	1
CFP	44	1
TMEM149	73	1
HLA-DPA1	350	1
ZAP70	376	1
RAC2	141	1
LILRB3	43	1
ITGAM	15	1
STAC3	6	1
ASGR2	49	1
CSF2RA	95	1
C2orf89	132	1
HLA-DQB1	52	1
LPAR5	27	1
MYO1G	147	1
MYO1F	408	1
LGALS2	133	1
CHST2	4	1
ARHGAP25	485	1
LOC96610	69	1
SIPA1	5	1
LGALS9	34	1
C1orf38	92	1
C2orf85	59	1
PRKCB	437	1
FCER1G	53	1
SLA2	440	1
EVI2A	133	1
FAM49A	3	1
ASGR1	2	1
IFFO1	25	1
EVI2B	455	1
ZNF831	388	1
CD200R1	156	1
IL2RA	129	1
IL2RB	318	1
RAB33A	134	1
IL2RG	458	1
C16orf54	441	1
P2RY8	353	1
KCNAB2	126	1
HVCN1	151	1
NCF1	148	1
HLA-DRB1	94	1
STAT4	367	1
HLA-DRB6	32	1
LAG3	64	1
SASH3	512	1
TTC24	119	1
IL18RAP	335	1
HLA-DMB	411	1
C1S	9	1
TBX21	415	1
FPR1	18	1
FPR3	40	1
PRF1	416	1
SRGN	402	1
PAPLN	2	1
EOMES	343	1
KIAA0748	376	1
CNR2	120	1
C1R	13	1
CCL23	3	1
C1orf54	21	1
C9orf167	20	1
CPNE5	26	1
ICOS	365	1
CD300C	38	1
MFNG	147	1
VCAM1	46	1
TIGIT	410	1
PLEKHO2	105	1
PLEKHO1	23	1
STAB1	14	1
MEF2C	3	1
POU2AF1	119	1
TNFSF14	146	1
ABI3	110	1
IL12RB1	475	1
ADCY7	9	1
CLEC7A	45	1
CYSLTR2	5	1
CTLA4	162	1
GP1BA	21	1
KCNA3	144	1
CD274	21	1
PLA2G2D	285	1
PARP15	315	1
IL15	60	1
TMEM156	22	1
P2RX7	4	1
PAG1	29	1
TLR8	136	1
RIN3	13	1
GLIPR2	4	1
TRIM22	93	1
DTHD1	81	1
TLR10	140	1
SLC7A7	74	1
PLCXD2	63	1
PTPRC	444	1
WNT1	71	1
RHOF	31	1
BANK1	131	1
SIRPG	409	1
PTPRO	30	1
GLIPR1	4	1
SIGLEC1	12	1
P2RY10	145	1
PIM2	37	1
KLRB1	321	1
SLC15A3	68	1
IRF4	311	1
IRF8	445	1
TNFAIP8	69	1
FAM78A	430	1
STAMBPL1	2	1
CSF2RB	455	1
ADAP2	48	1
IRF1	85	1
GAB3	448	1
ITK	433	1
FCN1	124	1
CYBB	96	1
HMHA1	21	1
SCARF1	6	1
CR1	84	1
TNFRSF1B	505	1
PTPN7	484	1
LGMN	2	1
CD68	53	1
IL21R	161	1
RFTN1	4	1
GNG2	29	1
CD69	274	1
GPR55	122	1
TSPAN32	94	1
AIF1	124	1
TNFSF13B	76	1
PDCD1	354	1
KLRD1	155	1
C13orf18	31	1
GPR183	154	1
IL12B	127	1
PIK3CD	408	1
PTPRCAP	147	1
PIK3CG	73	1
PATL2	105	1
LRRC25	61	1
SLFN12L	315	1
MNDA	113	1
ELMO1	15	1
CD48	460	1
C10orf54	112	1
CSF1R	69	1
NLRP1	64	1
FYB	407	1
FCGR2B	36	1
FCGR2C	19	1
FCGR2A	26	1
MAF	2	1
MCTP1	2	1
CR2	10	1
ARRDC5	63	1
FAM159A	16	1
XCL2	161	1
CYTH4	151	1
FCER2	59	1
CYBA	2	1
ARHGAP9	474	1
INSL3	16	1
CD79B	123	1
GPBAR1	6	1
FYN	36	1
ARHGAP4	18	1
SLA	377	1
CD79A	133	1
IL12RB2	2	1
IDO2	90	1
LRRC8C	13	1
GMFG	148	1
IDO1	108	1
CD28	159	1
CD27	379	1
IFI30	28	1
SH2B3	16	1
HCST	364	1
LPXN	344	1
CXCL11	60	1
RASSF2	62	1
MEI1	306	1
CXCL10	61	1
NCKAP1L	448	1
AOAH	395	1
CXCR2P1	21	1
SH2D3C	11	1
TNFRSF4	13	1
TOX2	44	1
HSD11B1	71	1
PRAM1	29	1
PSMB10	7	1
KIAA1949	23	1
S1PR4	386	1
C3AR1	53	1
CTSC	20	1
RGL4	259	1
CXCL13	33	1
CTSS	138	1
CTSW	273	1
HAPLN3	26	1
RASSF5	13	1
CXCL9	144	1
GPR65	101	1
CFLAR	14	1
CARD6	3	1
HSF5	21	1
PTGDR	33	1
BIRC3	115	1
LYZ	148	1
LYN	35	1
HLA-H	4	1
HLA-B	15	1
HLA-A	5	1
LY9	422	1
HLA-F	40	1
MATK	3	1
FLT3LG	19	1
HLA-E	319	1
PSTPIP1	426	1
TFEC	100	1
VAV1	126	1
TNFAIP3	115	1
PYHIN1	425	1
FERMT3	428	1
C5orf20	343	1
ACVRL1	4	1
HLA-DQB2	8	1
GFI1	352	1
LST1	117	1
VNN2	128	1
TAP1	12	1
GZMA	397	1
GZMB	146	1
GZMM	148	1
GZMH	160	1
RLTPR	5	1
GZMK	359	1
MAP4K1	400	1
PIK3AP1	80	1
MIR155HG	153	1
FUT7	141	1
SPI1	105	1
TRAF1	147	1
AGAP2	118	1
KLRG1	100	1
C20orf118	47	1
C10orf128	70	1
SLAMF7	375	1
SLAMF6	442	1
UBASH3B	2	1
SLAMF1	451	1
FCRL1	118	1
FCRL2	114	1
FCRL3	300	1
ETS1	27	1
FCRL6	152	1
FCRLA	143	1
SUCNR1	5	1
CHST11	22	1
AMICA1	425	1
TNIP3	84	1
DOCK8	42	1
DOCK2	440	1
TAP2	6	1
LRRC2	2	1
CLEC9A	13	1
GIMAP8	95	1
GIMAP4	382	1
GIMAP5	356	1
GIMAP6	114	1
GIMAP7	162	1
SLAMF8	142	1
KCNN3	2	1
SH3BP1	2	1
GIMAP1	89	1
LAX1	290	1
CORO1A	385	1
TLR1	13	1
LOC100233209	332	1
TMIGD2	120	1
RAB8B	2	1
SNX20	485	1
KCTD12	13	1
KBTBD8	59	1
MAN2B1	5	1
MGAT1	9	1
LIMD2	57	1
PDCD1LG2	146	1
VAMP5	29	1
GYPC	22	1
ZC3H12D	148	1
CARD16	92	1
TRPV2	134	1
CIITA	379	1
FCRL5	110	1
TLR7	34	1
AP1S2	6	1
SIGLEC14	6	1
GIMAP2	44	1
TOX	156	1
IGSF6	91	1
APOL1	45	1
ITGB7	138	1
LCP2	474	1
LSP1	65	1
RASAL3	397	1
PECAM1	9	1
FGR	154	1
LY96	74	1
NLRC4	60	1
HLA-DRB5	3	1
HCK	95	1
SLC9A9	155	1
PVRIG	85	1
HLA-DPB1	350	1
UBD	51	1
PLCB2	135	1
SLCO2B1	60	1
LCP1	52	1
SLC12A3	99	1
ANKRD44	4	1
CCR2	379	1
PSMB9	73	1
CCR1	33	1
CCR4	122	1
CCL22	4	1
CCR5	464	1
CCR8	54	1
CD80	20	1
CD83	34	1
CD84	47	1
WARS	2	1
KCNJ10	18	1
CCR7	312	1
CD86	112	1
ZBED2	121	1
CD8A	331	1
CD8B	152	1
HLA-DPB2	2	1
RUNX3	119	1
HLA-DOA	347	1
HLA-DOB	114	1
PTPN22	149	1
NFAM1	43	1
HLA-DQA1	121	1
SERPINB9	120	1
ZNF804A	20	1
ZNF80	152	1
ANKRD58	8	1
PIK3R5	160	1
PTCRA	21	1
CASP10	80	1
ABCB1	4	1
HK3	9	1
TNFAIP8L2	131	1
CECR1	124	1
TLR4	44	1
SIGLEC7	55	1
LAPTM5	122	1
FOLR2	16	1
B2M	43	1
SIGLEC5	29	1
LILRB5	3	1
LILRB2	134	1
XCL1	145	1
ABCD2	108	1
SIRPA	3	1
LILRB1	141	1
GRAP2	321	1
BIN2	478	1
HLA-DQA2	4	1
HLA-DMA	325	1
TLR9	15	1
TCL1A	125	1
CD300A	44	1
FOXP3	137	1
CD300LF	142	1
LRRC33	90	1
ARHGAP30	436	1
WIPF1	152	1
IL3RA	13	1
KIAA1274	6	1
PILRA	36	1
C3	75	1
CMKLR1	87	1
PRDM1	44	1
RCSD1	160	1
PTAFR	42	1
FLI1	146	1
KLHL6	435	1
CLEC17A	37	1
PAX5	43	1
C11orf21	321	1
PPP1R16B	127	1
PLD4	2	1
IFNG	128	1
ARHGAP15	396	1
IL7R	116	1
MAL	115	1
P2RX1	47	1
CCDC141	28	1
FGL2	148	1
EMILIN2	28	1
LRMP	413	1
BTN3A2	13	1
CCL2	3	1
CCL4	133	1
SOCS1	55	1
CPVL	96	1
SPNS3	23	1
CD40	296	1
FAM65B	109	1
GPR132	35	1
TBXAS1	38	1
INPP5D	413	1
SSTR3	35	1
BTN3A1	61	1
TRAF3IP3	400	1
C2	24	1
2019-03-01	29	1
LILRB4	81	1
LCK	432	1
IL16	355	1
LTB	123	1
MS4A1	139	1
CLEC1A	7	1
FASLG	302	1
PIK3R6	48	1
CCDC69	92	1
CCL13	52	1
CCL17	55	1
CCL19	111	1
IL18R1	143	1
KCNJ5	2	1
HLA-DRA	397	1
SIRPB2	52	1
ADAM28	30	1
BLK	116	1
LTA	348	1
IL10	41	1
P2RY13	57	1
SAMHD1	23	1
JSRP1	2	1
SIRPB1	12	1
SAMSN1	388	1
NCF1B	119	1
IL32	52	1
AIM2	142	1
ARRB2	11	1
LYL1	25	1
IL18BP	145	1
HCLS1	459	1
RNASE6	117	1
GPR84	2	1
EMR2	26	1
POU2F2	161	1
SIGLEC9	30	1
P2RY14	57	1
APBB1IP	156	1
XCR1	33	1
CLNK	20	1
GPR171	354	1
GTSF1L	19	1
GPR174	300	1
SP140	437	1
GPSM3	120	1
SYT11	12	1
BIN1	4	1
C19orf38	2	1
RENBP	4	1
CEACAM21	45	1
PDE6G	119	1
CASP1	88	1
NCF2	48	1
NCF4	146	1
PRDM8	61	1
TXK	84	1
PPP2R2B	39	1
SH2D1A	412	1
EMP3	17	1
IPCEF1	269	1
MRC1	34	1
PLCL2	67	1
PLAC8	148	1
LIME1	11	1
APOL6	6	1
DPEP2	112	1
C1QC	91	1
LOC100188949	334	1
APOL3	89	1
C1QB	110	1
CASS4	71	1
CLECL1	106	1
C1QA	115	1
TAGAP	383	1
VSIG4	3	1
FAM18A	4	1
SLFN11	7	1
IL18	3	1
ITGB2	127	1
LAT	134	1
CD74	151	1
ALOX5	15	1
ST8SIA4	56	1
SLCO5A1	15	1
CD72	106	1
BTLA	371	1
LOC606724	66	1
CD244	330	1
CD247	437	1
CLEC4E	53	1
NLRP3	74	1
BHLHE22	12	1
CLEC4C	72	1
CCND2	5	1
ABI3BP	12	1
LILRA5	6	1
CLEC4A	150	1
TMEM140	8	1
SAMD9L	4	1
ICAM2	16	1
SELL	156	1
KLRC1	91	1
ICAM3	25	1
C1orf162	135	1
GTSF1	10	1
DOCK11	48	1
EPSTI1	64	1
CD52	360	1
ICAM4	19	1
RNF166	13	1
CD53	488	1
DOK2	416	1
F5	10	1
LOC100240735	2	1
CD226	144	1
ZEB2	22	1
MGC29506	2	1
CD40LG	344	1
DOK3	75	1
KIAA0125	114	1
ZNF683	151	1
THEMIS	340	1
ASB2	148	1
C1orf200	19	1
CD163	34	1
CLEC2B	28	1
CCRL2	32	1
GPR114	139	1
BTK	423	1
DNASE1L3	5	1
MCART6	73	1
SEL1L3	11	1
CCL5	385	1
LAMP3	100	1
RASGRP4	13	1
GRAP	21	1
CD38	147	1
CD33	71	1
CD37	460	1
CD3D	425	1
NCR1	3	1
CD3E	436	1
CD3G	396	1
LAIR1	143	1
HCP5	3	1
LOC400759	82	1
FCGR3A	15	1
FAM26F	134	1
AMPD1	8	1
RASGRP3	5	1
GVIN1	340	1
ALDH1A1	2	1
CLEC6A	2	1
HAVCR2	58	1
CYTIP	334	1
DENND1C	10	1
ZBTB32	15	1
FXYD2	18	1
ADAM6	43	1
TREML2	153	1
ITM2A	23	1
TBC1D10C	402	1
CD1D	120	1
RRN3P2	4	1
FAM20A	12	1
TCF7	2	1
TNFRSF9	119	1
JAK3	409	1
APOBEC3H	153	1
APOBEC3D	29	1
APOBEC3G	283	1
CD19	123	1
RHOG	5	1
MSR1	5	1
CD14	11	1
FCGR1B	17	1
KLRK1	353	1
BATF3	25	1
GNLY	125	1
GAPT	2	1
FCGR1A	18	1
DOCK10	5	1
SLC1A3	16	1
CD209	12	1
MPP1	8	1
GGTA1	34	1
LAT2	71	1
TNFSF8	60	1
CD1E	48	1
SNAI3	76	1
MS4A6A	154	1
IL15RA	106	1
APOBEC3C	44	1
SCML4	375	1
SH2D2A	55	1
SLC2A5	2	1
GBP1	76	1
AKNA	343	1
RASSF4	102	1
GMIP	3	1
APOE	5	1
CEACAM4	11	1
WNT10A	98	1
CD180	73	1
WAS	459	1
STX11	129	1
TMC8	427	1
CCDC88B	30	1
CD7	149	1
MPEG1	159	1
CDHR1	4	1
ENG	2	1
VPREB3	8	1
MS4A4A	81	1
PRKCQ	331	1
NPL	23	1
ADAMDEC1	42	1
SLC8A1	17	1
PTGER4	127	1
NCF1C	142	1
FAM129C	47	1
SPIB	124	1
C17orf87	367	1
KIR2DL4	17	1
CXorf65	47	1
RASGRP2	112	1
NLRC5	131	1
CXCR3	413	1
CXCR6	413	1
CXCR5	147	1
CD1B	59	1
FGD2	424	1
CD1C	46	1
PTGDS	77	1
ALOX5AP	26	1
CELF2	98	1
NKG7	380	1
GPR34	3	1
COTL1	22	1
CARD11	411	1
FMNL1	407	1
HTRA4	3	1
STAP1	140	1
2019-09-01	124	1
FMNL3	19	1
TIFAB	340	1
WDFY4	403	1
DARC	2	1
C17orf60	64	1
CLEC12A	128	1
ITPRIPL1	41	1
PLEK	462	1
SPOCK2	383	1
TNFRSF13B	94	1
KIF21B	67	1
BCL11B	116	1
UBASH3A	428	1
TMEM150B	45	1
NAPSB	129	1
SAMD3	409	1
TNFRSF17	76	1
TYROBP	62	1
GPR18	302	1
EBI3	271	1
SIT1	426	1
PARVG	153	1
STK10	44	1
CXorf21	115	1
SELPLG	157	1
LILRA6	6	1
BEND4	59	1
SH2D1B	3	1
NCR3	308	1
CD96	435	1
CLEC10A	145	1
IGJ	23	1
CST7	387	1
CD97	46	1
TRAT1	383	1
OSCAR	4	1
LILRA1	4	1
FCGR1C	10	1
HCG26	7	1
GRAMD1B	8	1
ZBP1	125	1
RGS18	140	1
GBP5	154	1
VNN1	4	1
TNFRSF8	340	1
LY86	52	1
GBP4	131	1
LILRA4	47	1
CD4	460	1
PLCG2	22	1
CD5	438	1
LAIR2	9	1
CD6	431	1
CD2	441	1
ENPP2	5	1
STAT1	5	1
STK17B	9	1
NLRC3	243	1
SIGLEC10	116	1
BTN3A3	62	1
IKZF1	490	1
ETV7	3	1
C5orf39	5	1
IL4I1	44	1
ACAP1	443	1
KIR3DL2	2	1
TCN2	2	1
TSHR	2	1
MIAT	3	1
SEMA4D	5	1
AKR1B1	7	1
IKZF3	40	1
SLC24A4	60	1
C8orf80	244	1
GNGT2	136	1
SELP	4	1
GTSE1	174	2
GPSM2	75	2
CKS1B	38	2
MCM10	225	2
SKP2	39	2
C15orf23	90	2
STMN1	68	2
RTKN2	14	2
DLGAP5	195	2
OIP5	97	2
NDC80	188	2
RAD54B	76	2
ERCC6L	165	2
C16orf75	4	2
KIAA1524	174	2
ASF1B	84	2
SPC25	151	2
HELLS	54	2
ORC1L	185	2
C1orf135	86	2
NFKBIL2	15	2
C9orf140	17	2
FAM64A	95	2
CDC45	179	2
NUP93	3	2
C16orf59	3	2
FIGNL1	4	2
BRIP1	28	2
STIL	199	2
FAM72D	90	2
FAM72B	149	2
CCDC150	24	2
FAM72A	95	2
PCNA	76	2
HN1	6	2
TPX2	213	2
THOC4	3	2
H2AFZ	51	2
NCAPG2	88	2
ZNF367	78	2
RECQL4	8	2
TK1	18	2
E2F2	162	2
E2F7	62	2
E2F1	69	2
E2F8	158	2
SKA3	178	2
GAS2L3	18	2
DNMT3B	17	2
ZNF695	70	2
DNAJC9	23	2
AURKA	181	2
AURKB	96	2
KIF23	202	2
XRCC2	52	2
LMNB1	179	2
NUDCD1	2	2
MAD2L1	183	2
TOP2A	95	2
CDC7	57	2
CDC6	147	2
DBF4	88	2
BRCA2	19	2
CCNE2	82	2
CCNE1	74	2
C13orf34	9	2
SGOL1	211	2
TMEM189	2	2
SGOL2	81	2
TUBA1C	34	2
POC1A	11	2
ORC6L	165	2
CIT	83	2
TUBA1B	26	2
KIF4B	90	2
KIF4A	205	2
MND1	95	2
DEK	2	2
ZWINT	95	2
WDR76	32	2
KIF14	184	2
TMEM194A	7	2
SLC25A19	3	2
LMNB2	5	2
HAUS8	6	2
TMPO	55	2
TACC3	60	2
KIF20B	38	2
KIF20A	191	2
MKI67	186	2
ESCO2	54	2
BUB1B	201	2
CDC25C	157	2
CCDC18	13	2
GEN1	52	2
KPNA2	151	2
INCENP	52	2
DEPDC1	189	2
FANCB	85	2
FANCA	131	2
FANCI	158	2
CDK1	185	2
CEP55	204	2
TYMS	92	2
CCDC99	70	2
SNRPD1	4	2
C15orf42	196	2
UBE2C	185	2
PPIL5	6	2
UBE2S	15	2
UBE2T	94	2
BIRC5	180	2
NUP205	11	2
ANLN	175	2
GSG2	185	2
C2orf48	2	2
SHCBP1	147	2
KIFC1	183	2
C12orf48	172	2
ARHGAP11A	184	2
C6orf167	3	2
RFWD3	7	2
ARHGAP11B	59	2
RRM2	144	2
GTPBP4	6	2
POLR2D	6	2
CCT5	39	2
CDK2	7	2
PRR11	73	2
C4orf46	4	2
TIMELESS	52	2
RANBP1	3	2
RNASEH2A	7	2
SUV39H2	65	2
VRK1	20	2
NEIL3	176	2
NCAPH	209	2
GMPS	29	2
ZWILCH	36	2
TOPBP1	9	2
CENPM	21	2
RFC4	64	2
FBXO5	80	2
FOXM1	203	2
PTTG1	80	2
CHAF1B	56	2
CDCA2	146	2
POLA2	2	2
RAN	17	2
CDCA3	93	2
RCC1	2	2
CDCA5	191	2
CDCA8	203	2
CEP152	16	2
CSE1L	9	2
NEK2	96	2
CHEK1	92	2
GINS3	57	2
GINS1	179	2
PSMA7	2	2
NUF2	159	2
NASP	2	2
CDC25A	184	2
CCNF	3	2
C16orf61	8	2
PIF1	45	2
SRPK1	16	2
MYBL2	181	2
GINS4	9	2
HMGB2	49	2
KIF18A	195	2
USP1	3	2
MSH2	23	2
KIF18B	183	2
MSH6	30	2
CLSPN	82	2
MCM7	25	2
MCM6	162	2
PKMYT1	35	2
SNRPA1	10	2
CDC20	96	2
MCM4	64	2
RAD54L	175	2
BLM	188	2
BUB1	219	2
MCM3	65	2
CDC25B	12	2
MCM2	97	2
SKA1	191	2
TTF2	3	2
SMC2	14	2
C11orf82	68	2
CKAP2L	195	2
IQGAP3	149	2
CCNB2	199	2
CHAF1A	2	2
CCNB1	173	2
SMC4	53	2
C4orf21	3	2
ASPM	189	2
NUP85	2	2
CDKN3	95	2
SPC24	49	2
DIAPH3	149	2
KNTC1	35	2
TCF19	154	2
HMMR	159	2
DDX39	6	2
DONSON	96	2
WDR62	58	2
PRC1	179	2
RFC3	24	2
KIF15	197	2
KIF11	197	2
CBX2	3	2
CKS2	57	2
PLK1	196	2
KIAA0101	33	2
PLK4	169	2
CKAP5	12	2
CKAP2	23	2
HJURP	198	2
XPO5	8	2
XPO1	9	2
TTK	198	2
ATAD5	24	2
ATAD2	64	2
ESPL1	171	2
WDHD1	57	2
MLF1IP	56	2
POLQ	205	2
FANCD2	86	2
POP1	28	2
MTBP	56	2
TUBB	38	2
WDR67	18	2
NCAPD2	84	2
FEN1	71	2
GINS2	2	2
TRAIP	3	2
DEPDC1B	188	2
TROAP	95	2
C20orf24	3	2
PBK	89	2
CCNA2	211	2
NCAPG	202	2
C1orf112	3	2
MCM8	22	2
EXO1	198	2
EPR1	150	2
EME1	73	2
CHEK2	3	2
C5orf34	46	2
C17orf53	63	2
FAM54A	167	2
RBL1	22	2
FAM83D	193	2
LRP8	18	2
CENPO	145	2
CENPN	95	2
CENPL	51	2
CENPK	41	2
CENPI	95	2
CENPF	96	2
PSRC1	10	2
CENPE	193	2
RFC2	5	2
CENPA	197	2
DKC1	11	2
CENPW	51	2
RFC5	2	2
PRIM2	51	2
RACGAP1	185	2
CTPS	41	2
UHRF1	146	2
DSCC1	159	2
EZH2	138	2
CASC5	53	2
MELK	210	2
LIN9	12	2
DNA2	63	2
DSN1	39	2
TRIP13	185	2
ECT2	60	2
SPAG5	148	2
DTL	86	2
KIF2C	195	2
RAD51AP1	194	2
HSPA14	2	2
MCM5	2	2
SUV39H1	2	2
FAM111B	76	2
CDT1	48	2
MASTL	61	2
RAD51	177	2
NUSAP1	179	2
C16orf87	2	2
CENPH	3	2
DCLRE1B	2	2
POLE2	3	2
PDSS1	22	2
C9orf100	66	2
ATRX	376	3
DENND4A	201	3
DENND4C	81	3
ZNF45	2	3
RNF111	233	3
SP1	40	3
ZNF41	51	3
SYNJ1	28	3
RFX7	63	3
DHX9	8	3
APC	340	3
RALGAPA2	39	3
C14orf118	60	3
KIAA1958	33	3
ADNP	27	3
PRKAR2A	270	3
ITGAV	3	3
SECISBP2L	51	3
CPEB4	6	3
KDM3B	26	3
ZXDA	54	3
CLCN3	74	3
GAB1	3	3
SGK269	3	3
PTPN11	22	3
DNAJB14	306	3
CSNK2A1P	28	3
C9orf129	35	3
SF3B1	6	3
LNPEP	294	3
MYSM1	73	3
ATG2B	39	3
KIAA1033	13	3
CHD6	33	3
SP4	2	3
ZNF292	9	3
CHD9	69	3
PIKFYVE	240	3
ZNF510	36	3
ZNF704	3	3
CEP120	5	3
VPS13C	75	3
IL6ST	66	3
RAB3GAP2	6	3
VPS13B	58	3
FEM1C	3	3
LMBRD2	305	3
TXLNG	26	3
OPA1	2	3
C11orf30	14	3
SRFBP1	19	3
STRN	297	3
MPHOSPH8	2	3
PRDM10	34	3
CHD8	11	3
ZNF573	141	3
CDC73	3	3
PBRM1	83	3
TCP11L2	81	3
C1orf55	5	3
ITCH	55	3
C1orf58	78	3
NUP160	2	3
NPAT	41	3
CHD2	2	3
CCDC75	73	3
ZNF431	2	3
SIN3A	2	3
KIAA1012	23	3
ZNF430	59	3
AKAP9	32	3
MED13L	25	3
PRKAR1A	2	3
ZNF813	44	3
PHC3	83	3
IPO11	14	3
VPS13A	37	3
HIPK1	190	3
CDK12	21	3
LARP4	18	3
SFRS12	2	3
RLIM	11	3
BRWD1	3	3
ATR	22	3
BRWD3	78	3
LEMD3	3	3
MLL3	144	3
ADAM10	56	3
DDX46	20	3
RGP1	28	3
ADAT1	57	3
LMTK2	79	3
SPEN	35	3
AHNAK	18	3
KIDINS220	32	3
PCNX	34	3
ZNF829	54	3
ZNF121	12	3
REV3L	28	3
ZNF699	216	3
DDX21	9	3
DAAM1	36	3
ATP13A3	5	3
SEC24A	56	3
IPP	74	3
MGA	75	3
NSD1	54	3
GAS2L3	7	3
FBXO38	6	3
ZC3H13	24	3
RREB1	5	3
RC3H2	285	3
KIF27	52	3
KIAA0232	5	3
PREPL	27	3
NEK1	40	3
DDI2	297	3
MIER3	12	3
ZNF354C	14	3
CNOT6L	10	3
MON2	36	3
LRBA	22	3
DMXL1	80	3
CSNK1G3	6	3
ANKFY1	2	3
RUNDC2A	81	3
SGK196	55	3
CSNK1G1	51	3
ASXL2	411	3
C15orf28	2	3
ZBTB37	161	3
ZBTB38	55	3
TRIM44	221	3
IGF2R	2	3
PAR5	54	3
UBXN7	286	3
LATS1	366	3
ADAM17	4	3
MORC3	7	3
TRAF6	17	3
POLK	26	3
NUFIP2	6	3
LASS6	38	3
ZNF417	41	3
RASA2	62	3
TAF1L	179	3
C10orf12	62	3
ARL5B	8	3
CLPX	3	3
GIGYF2	54	3
N4BP2	299	3
C10orf18	2	3
MBD5	34	3
ZNF641	183	3
APPL1	9	3
CPD	5	3
YIPF6	34	3
GCC2	73	3
SPATA13	50	3
NOTCH2	24	3
MTOR	3	3
BRCA2	2	3
TAOK1	360	3
USP9X	41	3
FAM126B	32	3
DTWD2	4	3
GAPVD1	12	3
ERBB2IP	38	3
ARIH1	4	3
BDP1	268	3
KIAA1267	2	3
VPS41	2	3
LOC647979	2	3
ZXDB	2	3
TMEM106B	3	3
SBF2	3	3
UTP14C	41	3
IREB2	76	3
FNIP1	28	3
TBC1D5	2	3
PRPF4B	7	3
LRCH3	50	3
PIK3C2A	270	3
RRAGC	2	3
GPRIN3	2	3
SHPRH	234	3
PIK3CA	46	3
PTPRG	7	3
ANAPC1	42	3
RGPD4	3	3
ALS2CR8	2	3
DCP1A	12	3
RASEF	44	3
C5orf41	76	3
UTRN	4	3
C5orf42	75	3
ELK4	53	3
ELK3	3	3
CEP97	269	3
AP3B1	3	3
ARID2	61	3
KLHL11	286	3
INO80D	3	3
ZNF221	79	3
FAM45B	3	3
C22orf30	9	3
BAZ2B	30	3
LYSMD3	15	3
FNIP2	24	3
SKIL	41	3
SLK	55	3
CREB1	74	3
TRIM23	17	3
NBEAL1	383	3
ZNF611	66	3
RAB27B	14	3
SLC30A5	6	3
ACBD3	4	3
NDUFS1	4	3
XIAP	44	3
UBR3	180	3
UBR2	67	3
TGOLN2	11	3
ANKHD1	10	3
UTP20	2	3
ASH1L	233	3
BAT2L2	22	3
GTF2H3	50	3
ATF2	280	3
SMC5	4	3
MIB1	58	3
UBR5	17	3
WDFY3	245	3
WDR11	3	3
C20orf177	30	3
ZBTB26	33	3
SMCR8	16	3
FAM178A	4	3
PTAR1	54	3
NCOA2	233	3
CHD1	7	3
LCOR	393	3
ZNF844	16	3
SMARCAD1	38	3
IPMK	60	3
COL4A3BP	7	3
YTHDC2	9	3
C9orf41	205	3
RSBN1	2	3
RAPGEF2	10	3
FRYL	39	3
WDR31	23	3
SCYL2	47	3
STXBP5	3	3
MSH3	5	3
KIAA1109	293	3
SMCHD1	4	3
ATXN1L	16	3
SENP1	6	3
EXOC5	12	3
LIMS1	29	3
RIF1	365	3
ZNF791	253	3
MBTPS2	17	3
WDR36	14	3
MTX3	5	3
AFF4	330	3
GPATCH8	8	3
ZNF570	28	3
PDP2	58	3
BIRC6	357	3
OXR1	2	3
ANKRD17	73	3
NHLRC2	248	3
PDPK1	17	3
PAFAH1B2	72	3
TRRAP	3	3
ANKRD12	21	3
SOS1	7	3
LRRC58	17	3
C5orf24	16	3
FMN1	60	3
VPS13D	67	3
SAMD8	63	3
BAZ2A	30	3
ZNF845	42	3
MTMR6	3	3
MOBKL1B	14	3
REL	244	3
ARID4A	32	3
ZDHHC20	243	3
PDE3A	3	3
ZNF770	65	3
FBXW11	28	3
NIPBL	220	3
ZNF234	3	3
GMCL1	63	3
ARHGEF12	27	3
LUZP1	7	3
ZNF827	65	3
RANBP2	62	3
MGAT5	225	3
GAN	2	3
ROCK1	76	3
IPO7	3	3
ATF6	8	3
BMP2K	18	3
TNKS2	20	3
PPIP5K2	46	3
ROCK2	41	3
GXYLT1	2	3
TMOD3	3	3
CCNT1	425	3
PKN2	3	3
ATAD2B	4	3
NR2C2	48	3
LOC100190986	2	3
USP34	63	3
SEC23IP	7	3
DOCK7	3	3
USP37	68	3
HECTD1	172	3
KBTBD7	68	3
PHAX	7	3
AFF1	14	3
DHX29	3	3
RBM27	192	3
QSER1	13	3
ARID4B	6	3
RHBDD1	5	3
ZNF28	5	3
UHRF1BP1	29	3
AP4E1	27	3
MYST3	7	3
KDM6A	39	3
STAG1	53	3
RBM26	3	3
MFAP3	18	3
UHMK1	390	3
CNOT1	6	3
RBM12B	4	3
PHF20	2	3
ARFGEF1	3	3
PUM2	3	3
SLC30A6	62	3
SLC30A4	64	3
HERC1	74	3
ANKRD44	6	3
ATL3	10	3
LOC402377	13	3
KRBA2	2	3
NHSL2	22	3
?|57714	37	3
LOC284441	33	3
CACNA2D1	22	3
UHRF1BP1L	53	3
ZSCAN29	7	3
ZNF654	4	3
EP300	73	3
ZBTB6	23	3
XRN1	52	3
PIK3R4	43	3
IDE	61	3
FER	66	3
AR	3	3
SFRS2IP	280	3
SPTLC2	4	3
KIAA0586	7	3
MYCBP2	23	3
AQR	4	3
RSF1	45	3
PUM1	2	3
ARFGEF2	52	3
ZYG11B	31	3
YLPM1	75	3
MFN1	2	3
THOC2	2	3
ZNF445	17	3
RSC1A1	237	3
C3orf63	25	3
FAM168A	53	3
DDR2	4	3
MACF1	22	3
TRUB1	4	3
PLDN	3	3
SPOPL	3	3
TP53BP1	16	3
PJA2	41	3
PIAS1	58	3
SMEK2	3	3
ZFP91	48	3
GSK3B	16	3
EIF2C4	13	3
NUPL1	2	3
YTHDF3	2	3
FKTN	13	3
ZDHHC21	24	3
UBR1	64	3
WAPAL	59	3
TTC37	240	3
WDFY1	3	3
ATM	4	3
BBX	49	3
RGPD3	57	3
PRDM2	5	3
RBM41	6	3
RICTOR	33	3
BCLAF1	59	3
SETX	198	3
C4orf29	5	3
C4orf41	14	3
DICER1	3	3
ZNF81	330	3
TRIP11	78	3
ZNF776	2	3
TRIP12	70	3
LRIG2	11	3
BARD1	25	3
EDEM3	6	3
SMG1	208	3
DYNC1H1	2	3
2019-03-08	9	3
HERC2	2	3
NCOR1	6	3
RAB11FIP2	19	3
WDR7	39	3
NFATC2	11	3
FAM73A	73	3
UBR4	33	3
PTPN4	6	3
DCUN1D1	14	3
TTBK2	359	3
HIVEP1	6	3
MPZL3	15	3
ATF7IP	52	3
CNST	2	3
ZBTB41	5	3
2019-03-07	2	3
ZNF37A	3	3
EPC2	18	3
PHIP	7	3
ZNF619	71	3
MATR3	14	3
ZNF148	184	3
ZNF562	19	3
ZNF318	10	3
TMPPE	5	3
NCKAP1	10	3
KIAA0754	38	3
TPR	6	3
ZC3HAV1L	20	3
FAM115A	24	3
TMF1	39	3
ANKRD36BP1	38	3
SLC25A40	47	3
SLC25A46	57	3
HCFC2	22	3
RSPRY1	9	3
PRKG1	17	3
TNPO1	72	3
SERINC3	27	3
PXK	2	3
C14orf106	2	3
NUP153	13	3
SMC3	2	3
NF1	75	3
HMBOX1	22	3
ZNF678	180	3
EPC1	28	3
ZNF426	46	3
CDKL5	75	3
SMC2	2	3
2019-03-06	28	3
HELZ	57	3
RNF169	61	3
PARD3B	78	3
GTF2A1	343	3
FBXO28	2	3
TOR1AIP1	3	3
SP3	13	3
BMPR2	41	3
BICC1	3	3
ZNF420	15	3
TOR1AIP2	80	3
ZNF625	4	3
RNF160	203	3
DCTN4	2	3
ALMS1	31	3
MKLN1	4	3
DDX3X	57	3
KIAA0240	11	3
ZNF347	48	3
UBXN4	2	3
LANCL1	7	3
USP38	24	3
JMJD1C	16	3
RBM12	45	3
NEDD4	3	3
IQGAP1	11	3
TEAD1	8	3
KIAA1430	50	3
FCHO2	13	3
SEL1L	11	3
G3BP2	13	3
SMARCA5	32	3
EIF3A	3	3
KIAA2018	231	3
TCF12	43	3
NUP155	19	3
ZBTB20	3	3
CEP192	2	3
KCTD20	30	3
LIN54	2	3
PDZD8	75	3
HUWE1	48	3
LPP	45	3
CLOCK	354	3
FBXO3	3	3
ERCC4	41	3
SPTY2D1	54	3
C6orf204	3	3
PPP1R12A	20	3
KLHDC10	74	3
ATRN	6	3
NBAS	3	3
ERCC6	18	3
SON	285	3
EXOC6B	312	3
ZNF383	2	3
KLHL28	28	3
CCPG1	5	3
SCAMP1	3	3
STAG2	40	3
FAM114A1	2	3
ZNF609	6	3
C9orf5	13	3
SBNO1	306	3
RASSF3	8	3
OSBPL11	4	3
RQCD1	3	3
CASP8AP2	4	3
FAM63B	323	3
MPHOSPH9	16	3
DSTYK	2	3
ABL2	2	3
ERN1	32	3
ITSN2	10	3
LOC100271836	19	3
RNF168	58	3
HIPK3	333	3
ALS2	4	3
RAD54L2	237	3
TMED7	6	3
GLUD2	2	3
CLASP2	13	3
GTF3C4	73	3
UGCG	3	3
ATE1	287	3
ZFYVE16	4	3
TMTC3	4	3
CAMSAP1L1	3	3
SNX13	6	3
EEA1	85	3
AGGF1	5	3
CHM	80	3
GON4L	3	3
GTF3C3	3	3
EP400	2	3
SPG11	22	3
TET2	28	3
C5orf51	2	3
PRPF40A	6	3
ZFX	64	3
SLC35A3	2	3
IBTK	8	3
SERINC5	77	3
USP47	4	3
RAD50	27	3
C14orf21	2	3
NBPF10	37	3
KIAA0494	13	3
UEVLD	72	3
USP8	64	3
MDN1	25	3
ZSCAN20	8	3
ADAMTS12	3	3
EYA3	67	3
MLL2	31	3
NEU3	50	3
PPTC7	78	3
MED1	4	3
ZFR	29	3
MED13	59	3
TMED10P1	12	3
KIAA0430	10	3
ZNF484	5	3
GOLGB1	64	3
MLL5	42	3
ZNF585A	22	3
XPO4	21	3
METTL14	19	3
RFC1	4	3
VPRBP	2	3
ZNF623	2	3
TGFBRAP1	66	3
ZNF585B	155	3
TMEM184C	48	3
PRKDC	2	3
FAM179B	22	3
REST	391	3
RAPGEF6	370	3
ZBTB11	76	3
SCAPER	4	3
DNAJC13	65	3
SLC35F5	3	3
MED14	9	3
ASCC3	5	3
USP24	8	3
MLL	61	3
PPP4R2	80	3
ZNF800	25	3
FEM1B	9	3
MAP3K2	311	3
ANO6	3	3
SETD7	32	3
MED23	2	3
WDR44	11	3
SETD2	52	3
TRPM7	61	3
MAN2A1	71	3
MOSPD2	42	3
DPP8	381	3
ZNF507	6	3
SEC24B	64	3
LEPROT	43	3
ATP7A	20	3
MGC16384	4	3
ZNF568	3	3
C10orf118	266	3
LCORL	2	3
ZNF192	243	3
LNX2	2	3
ZMYM2	4	3
FNDC3A	2	3
PDS5B	3	3
AKAP13	5	3
KIRREL	3	3
SKIV2L2	5	3
EXOC8	3	3
RPRD2	2	3
OTUD4	28	3
AKAP11	181	3
BAGE2	37	3
CENPC1	4	3
ZFC3H1	3	3
SYNRG	5	3
PDS5A	5	3
AKAP10	9	3
ACER2	18	3
SMAD5	27	3
MYO9A	282	3
WIPF2	2	3
BOD1L	263	3
CASC5	2	3
PGGT1B	2	3
DCAF17	3	3
MAP4K3	3	3
CASC4	4	3
DIP2B	36	3
KIF5B	3	3
KIAA0947	23	3
FAM199X	8	3
TAF1	131	3
PUS7L	60	3
APOOL	309	3
ZNF225	5	3
SPAG9	2	3
AVL9	52	3
KDM5A	32	3
BPTF	60	3
PANK3	45	3
STAM2	13	3
DPY19L3	61	3
SSH1	4	3
FUT11	24	3
UGGT1	14	3
CAPN7	2	3
KIF2A	58	3
TAB3	5	3
CTDSPL2	50	3
C12orf51	15	3
KIAA1632	22	3
HEATR5A	79	3
HEATR5B	67	3
STT3B	52	3
ZFP30	2	3
KLHL20	5	3
WDR26	2	3
MTR	4	3
C20orf94	239	3
RBM16	2	3
PRRC1	5	3
CEP350	234	3
RBBP5	26	3
PLXNC1	10	3
MTF1	8	3
TUBGCP4	13	3
USP12	245	3
TRIM33	4	3
ZFP106	171	3
MAN1A2	247	3
PTPLB	57	3
CDYL2	7	3
TSTD2	20	3
RSBN1L	2	3
ARID1A	4	3
CYB5RL	11	3
KIAA1244	27	3
ZCCHC6	3	3
SNX30	2	3
TRIO	31	3
BTAF1	25	3
PHF3	27	3
KIAA1715	41	3
ZKSCAN1	223	3
DHX33	9	3
SOCS7	16	3
C9orf102	340	3
TTC17	2	3
JMY	2	3
USP46	2	3
CLASP1	3	3
MSL2	2	3
FAM160A1	2	3
CHUK	2	3
ZNF551	3	3
NAA25	2	3
DGKH	2	3
DHX36	2	3
PDPR	3	3
KLHL8	4	3
ZMAT3	4	3
ATP6V1A	3	3
CBL	2	3
KIF13A	22	3
ARID1B	2	3
MYO5A	2	3
UTP15	5	3
MKL2	9	3
TRAPPC10	2	3
RALGAPB	30	3
FAM13B	5	3
PPP2R5E	5	3
GOLGA4	39	3
ZNF281	41	3
STRN3	2	3
ETV3	60	3
BTBD8	72	3
BTBD7	20	3
CAND1	19	3
ACAP2	62	3
GOLIM4	7	4
ITGA8	3	4
ITGA1	9	4
TGFBR2	21	4
SERPING1	8	4
DPT	10	4
CFH	44	4
DPYSL3	191	4
ITGAV	5	4
IGFBP7	4	4
SGK269	28	4
ITGA5	31	4
RUNX2	56	4
LOC100192378	60	4
TSHZ3	240	4
GALNTL2	45	4
LOX	173	4
MRC2	33	4
SYDE1	7	4
GRP	5	4
BMP1	24	4
ARHGAP20	31	4
SCN2B	2	4
ELTD1	4	4
IFFO1	2	4
PPAPDC1A	50	4
RARRES2	7	4
COL14A1	18	4
BHMT2	6	4
ARHGAP28	53	4
GPR124	35	4
FN1	57	4
ZFPM2	202	4
ARHGAP24	2	4
ADAM33	5	4
EBF1	12	4
ITGBL1	62	4
PDPN	51	4
MAP1A	51	4
DACT1	210	4
TRPC1	2	4
TRAM2	13	4
SPARCL1	14	4
NT5E	8	4
DACT3	42	4
CDK15	17	4
RECK	257	4
C1S	11	4
RUNX1T1	42	4
PCDHGB7	7	4
RFX8	2	4
LHFP	17	4
WNT2	23	4
PCOLCE	35	4
FNDC1	55	4
ZCCHC24	21	4
ADAM12	218	4
PCSK5	33	4
COL15A1	20	4
NKX3-2	6	4
EDNRA	54	4
CNRIP1	49	4
COL10A1	60	4
LAMB1	66	4
MEF2C	2	4
FST	4	4
ISM1	4	4
COPZ2	28	4
SGIP1	45	4
AXL	125	4
CCDC36	53	4
GLT8D2	259	4
CAV1	2	4
KERA	43	4
HTR2B	2	4
MRGPRF	11	4
LAMA2	31	4
PTPRB	2	4
CPZ	13	4
SRPX2	65	4
CSMD2	13	4
PTPRD	35	4
LATS2	29	4
SHANK1	14	4
CMTM3	38	4
ODZ3	44	4
MAGEL2	194	4
SGCD	152	4
ALDH1L2	24	4
COL11A1	36	4
C7orf58	8	4
GNG2	7	4
ROR1	3	4
VIM	2	4
ASAM	39	4
EVC2	2	4
LTBP2	19	4
OMD	63	4
FRMD6	2	4
PTPRG	7	4
SNX29	3	4
GLIS3	50	4
JAM3	52	4
HMCN1	229	4
COL4A1	3	4
GPC6	15	4
EDIL3	29	4
NID2	155	4
HEPH	17	4
FILIP1L	54	4
PTPRM	2	4
NID1	192	4
ELK3	14	4
FOXF2	26	4
TNS1	20	4
PDGFRB	248	4
TAGLN	3	4
KIAA1462	240	4
SH3PXD2B	2	4
BACH2	2	4
MAF	2	4
PDGFRL	50	4
SH3RF3	18	4
DCN	270	4
FLRT2	37	4
F2R	19	4
SH3PXD2A	35	4
ARHGAP6	8	4
GLIS1	5	4
MSRB3	247	4
CCIN	14	4
ZNF469	5	4
GLIS2	20	4
ECM2	236	4
COL1A2	220	4
KANK2	25	4
FAT3	122	4
C13orf33	2	4
CSDC2	6	4
SRPX	20	4
C5orf62	8	4
FAT4	31	4
HTRA1	212	4
C10orf72	215	4
CXCL12	25	4
JAM2	9	4
ERG	7	4
PRKD1	53	4
GFPT2	34	4
FBN1	242	4
TMEM200A	40	4
ARSB	17	4
PDE1A	3	4
ARSI	23	4
TBX15	57	4
CTSK	205	4
MFAP2	2	4
POSTN	164	4
CPXM1	19	4
AOC3	2	4
UACA	6	4
ADAMTS2	167	4
ACVRL1	2	4
PDE3A	7	4
FERMT2	46	4
FBLN2	28	4
PROS1	2	4
PRR5L	28	4
NBLA00301	12	4
[truncated: 31,963 more rows]

## Sheet: METABRIC_Pearson_Coexpression
Gene.ID	Degree.In.Module	Module.No
IL21R	114	1
RASSF4	56	1
DOCK2	343	1
CD52	114	1
CPVL	24	1
CD40LG	80	1
STX11	52	1
TCL1A	74	1
LY96	47	1
WAS	313	1
ARHGAP9	337	1
RAC2	291	1
NPL	28	1
LRRC8C	9	1
SYK	81	1
LCK	108	1
RNASE6	29	1
IRF8	341	1
TM6SF1	2	1
APOBEC3H	190	1
S1PR1	2	1
IL33	2	1
HLA-DRA	39	1
TRAT1	234	1
IL2RA	27	1
SRGN	45	1
DNASE1L3	12	1
PECAM1	12	1
IDO1	74	1
CD53	357	1
SH2D3C	17	1
DKFZp666C094	59	1
RASAL3	240	1
SLC9A9	89	1
FCGR1C	4	1
IGLL3P	7	1
FYN	98	1
FCRL3	61	1
HLA-DMA	95	1
TNFRSF13B	94	1
NUP62	14	1
PLCL2	87	1
DKFZp686O16217	57	1
TNFSF14	83	1
TNFRSF4	101	1
ICAM2	24	1
CD79B	234	1
APOBEC3F	25	1
LST1	34	1
POU2F2	15	1
MSN	7	1
CRLF3	17	1
HLA-DQA1	61	1
HUAT	8	1
CYBB	70	1
MZB1	8	1
ENPP2	2	1
FCER2	27	1
IFNG	84	1
AP1S2	12	1
SAMD3	268	1
BCL11B	109	1
CCL2	10	1
LTA	272	1
HLA-DPB1	35	1
SH3BP1	12	1
HLA-E	110	1
CD3G	281	1
GLIPR2	4	1
CAMK1G	24	1
CSF1R	25	1
APOBEC3G	263	1
ABCB1	3	1
CXCL13	43	1
ITM2C	19	1
CD27	258	1
TNFRSF17	66	1
AIM2	245	1
HLA-DPA1	43	1
ADAM7	111	1
TPK1	6	1
EMILIN2	9	1
GZMK	271	1
HCLS1	345	1
LGMN	4	1
CLEC12A	3	1
SAMSN1	59	1
CR2	19	1
TOX2	52	1
FGL2	74	1
PTPRCAP	299	1
C2	7	1
APOE	8	1
RGS19	8	1
IL15	12	1
RUNX3	233	1
CLEC10A	7	1
CCL21	13	1
BTN3A3	52	1
C1QC	44	1
SEL1L3	108	1
FLVCR2	7	1
LOC643733	48	1
GBP5	113	1
DEF6	56	1
HCST	365	1
CD1C	3	1
CD3D	320	1
AMICA1	262	1
ITM2A	11	1
ARHGAP15	325	1
FCRL5	45	1
CMKLR1	30	1
ARHGEF1	5	1
GMIP	12	1
GVIN1	109	1
MS4A6A	20	1
KLRD1	96	1
CD3E	245	1
LILRB4	48	1
DOCK10	39	1
DPEP2	81	1
CCL13	3	1
PTGDS	84	1
TLR9	59	1
APBB1IP	109	1
GZMB	237	1
GBP2	20	1
PSMB9	55	1
AIF1	19	1
GBP4	111	1
FCGR2A	3	1
C5orf20	243	1
IFI30	23	1
SLFN11	21	1
RAB8B	7	1
P2RY10	72	1
CTSH	8	1
EFHD2	16	1
SOCS1	13	1
PSMB10	76	1
CD48	303	1
PILRA	4	1
FAM159A	27	1
ICOS	253	1
PITPNM2	7	1
PLCB2	63	1
GBP1	67	1
GNG2	6	1
2019-03-01	13	1
IL18BP	278	1
LPXN	313	1
NAPSA	33	1
PNOC	88	1
FCRH3	215	1
TYROBP	22	1
GZMH	71	1
ARRDC5	96	1
SIRPA	6	1
NKG7	288	1
ADAMDEC1	83	1
KLHL6	303	1
RASGRP3	22	1
PLCG2	112	1
LILRB3	37	1
HLA-DOA	105	1
PLAC8	107	1
STK17B	27	1
STAT1	43	1
CLEC4A	18	1
C1orf54	28	1
TLR1	6	1
VAMP5	40	1
TNFRSF1B	220	1
CYTIP	94	1
IGJ	4	1
CD163	19	1
LAG3	76	1
POU2AF1	108	1
TIGIT	35	1
CD69	72	1
CD38	105	1
MICAL1	3	1
ELMO1	34	1
PBX4	5	1
BTLA	227	1
VCAM1	71	1
GNGT2	49	1
PTGER4	54	1
C1QA	74	1
AKNA	116	1
TCRVB	309	1
C13orf18	34	1
LAT2	23	1
APOBEC3C	11	1
BTN3A1	89	1
RFTN1	5	1
INPP5D	272	1
CCL4	32	1
GIMAP7	225	1
CD8A	274	1
HK3	3	1
LY9	277	1
LYL1	63	1
NCF1C	261	1
LRCH4	4	1
NAPSB	96	1
TNFAIP3	227	1
PIK3CD	245	1
BU935198	324	1
S1PR4	269	1
MYO1G	111	1
IL18R1	92	1
GMFG	116	1
GZMA	297	1
PLA2G7	17	1
IL32	68	1
TRAF3IP3	300	1
WNT10A	12	1
RGL1	5	1
HLA-DOB	245	1
PLEKHO1	88	1
DOCK8	82	1
TCRBV22S1A2N1T	105	1
PTPN7	275	1
NLRP3	12	1
LAT	113	1
GIT2	4	1
CTSC	43	1
PAG1	200	1
DENND1C	107	1
LYZ	31	1
FAM30A	55	1
NCR3	104	1
CCND2	8	1
MAF	2	1
CD37	329	1
AA215505	48	1
UBASH3A	202	1
KIAA0748	75	1
EMP3	23	1
SPOCK2	266	1
ABI3	84	1
APOC1	5	1
ARHGAP25	347	1
CASP4	20	1
IGSF6	70	1
SH3KBP1	11	1
FCER1G	19	1
IFI16	24	1
ITGB2	76	1
CXCR5	110	1
CCR4	2	1
IL7R	278	1
TCRBV4S1A1T	108	1
ZBED2	86	1
NCF1	85	1
ALOX5AP	3	1
TBXAS1	6	1
PTPRO	5	1
CD79A	214	1
ADAP2	15	1
S100A4	2	1
CSF2RA	51	1
ITGB7	218	1
BANK1	91	1
PLEKHO2	24	1
RHOG	39	1
THEMIS	68	1
MAL	107	1
CD84	51	1
LILRA5	7	1
LAIR1	12	1
GPR18	245	1
LSP1	14	1
CTSL1	2	1
CD72	112	1
SLC1A3	10	1
TNFAIP8	42	1
CD86	83	1
CD2	303	1
PATL2	86	1
SLA2	207	1
SLC15A3	36	1
STK4	110	1
SLAMF7	43	1
CXCR3	284	1
ADCY7	2	1
CYBA	16	1
ST8SIA4	23	1
OBFC2A	24	1
TRPV2	98	1
AKR1B1	9	1
ARHGAP30	331	1
FOLR2	7	1
TLR10	86	1
IL10RA	341	1
GPR183	67	1
PARP14	2	1
FCAR	74	1
CD74	25	1
2019-09-01	20	1
KIF21B	17	1
ITGAX	31	1
LOC439949	73	1
FASLG	54	1
TRAF1	84	1
MAP4K1	283	1
VPREB3	91	1
IL15RA	2	1
MEI1	63	1
PRF1	287	1
FCHSD2	2	1
RNF166	3	1
CARD11	16	1
TMEM140	46	1
EVI2A	21	1
TNFRSF25	2	1
SASH3	288	1
MAPK1	6	1
CD300A	7	1
ZAP70	255	1
PLEK	349	1
LCP2	82	1
CST7	285	1
SLC7A7	43	1
WARS	59	1
KLRG1	111	1
AK090694	5	1
MAFF	83	1
SEMA4D	226	1
GIMAP4	313	1
TNFSF13B	81	1
HAPLN3	5	1
HLA-DMB	265	1
IL12RB1	41	1
TIMD4	25	1
CD28	59	1
CD5	246	1
TBC1D10C	285	1
ZEB2	6	1
CD83	53	1
IL16	56	1
BTN3A2	4	1
PRKCB	330	1
MPEG1	16	1
LRRC33	61	1
STK10	84	1
IGLL1	19	1
HLA-F	101	1
FNBP1	28	1
GRAP	86	1
FPR3	25	1
LTB	244	1
BIN1	4	1
GNLY	114	1
GIMAP5	273	1
LAPTM5	47	1
TAGAP	72	1
RASSF2	103	1
AK056817	28	1
CORO1A	315	1
CCR7	248	1
CELF2	81	1
MCOLN2	116	1
C3	11	1
HLA-B	14	1
PPP1R16B	241	1
CXCL9	113	1
ENTPD1	4	1
LOC100240735	12	1
MX2	2	1
WIPF1	64	1
EPSTI1	54	1
IGFLR1	107	1
HSD11B1	23	1
SLAMF1	299	1
KCTD12	3	1
MPP1	3	1
SPI1	36	1
MYO1F	63	1
RASSF5	147	1
SLA	111	1
GPR132	167	1
TCN2	10	1
C17orf87	288	1
LYAR	2	1
SH2D1A	267	1
TNFRSF9	4	1
MATK	11	1
RENBP	5	1
BATF3	9	1
C1QB	55	1
RCSD1	104	1
CCR2	77	1
FERMT3	325	1
RGS18	55	1
PTPRC	90	1
PIP4K2A	45	1
CDK12	3	1
KLRB1	106	1
LAIR2	69	1
PARVG	114	1
NLRC5	76	1
FAM78A	11	1
ICAM3	14	1
FAM129C	27	1
PIM2	90	1
IRF1	100	1
2019-09-06	89	1
ZNF831	236	1
GLIPR1	7	1
FOXN2	14	1
DOK2	75	1
CD1B	32	1
RAB33A	61	1
CXCL10	47	1
LGALS2	42	1
PDCD1	115	1
SH3BGRL3	6	1
CD247	315	1
CD7	275	1
MNDA	11	1
GIMAP6	65	1
LCP1	252	1
PRDM1	8	1
BLK	75	1
CLECL1	71	1
KBTBD8	81	1
ISG20	19	1
HMHA1	23	1
CD8B	6	1
CTLA4	221	1
BTK	16	1
PTPN6	45	1
PVRIG	316	1
SP140	239	1
GPSM3	227	1
LIME1	77	1
CD40	216	1
IL2RG	226	1
TLR8	84	1
NCF4	111	1
UBD	52	1
abParts	39	1
IL18RAP	222	1
CXCR6	248	1
SH2B3	12	1
SLCO2B1	26	1
RASGRP2	73	1
CTSW	196	1
PTPN22	3	1
CD6	293	1
RAPGEF1	4	1
MAN2B1	7	1
IFFO1	10	1
FCN1	92	1
FGR	78	1
FCGR2B	2	1
GAPT	2	1
CD4	240	1
CDC42SE2	2	1
TCRA	113	1
BCL11A	4	1
SELL	249	1
LY86	17	1
GAB3	57	1
CD97	229	1
RGL4	242	1
CD14	13	1
VAV1	101	1
CD33	14	1
EVI2B	113	1
CASP1	65	1
AV651069	15	1
C1orf162	97	1
ABI3BP	8	1
P2RY8	273	1
CCL19	95	1
STAMBPL1	57	1
ACSL4	2	1
LRMP	266	1
SPIB	18	1
ARHGAP4	98	1
TLR7	11	1
CYTH1	17	1
DGKA	4	1
CD19	222	1
ACAP1	271	1
CCL8	6	1
FGD2	237	1
STAT4	304	1
ADA	23	1
LAMP3	108	1
EOMES	106	1
LYN	68	1
SLC2A6	3	1
PSTPIP1	250	1
ITGA4	27	1
TAP1	54	1
C5orf39	85	1
IPCEF1	3	1
PYHIN1	311	1
NAPOR-1	264	1
BIRC3	7	1
TIFAB	10	1
KIAA1949	108	1
ITK	310	1
CCL5	270	1
NFS1	254	1
GYPC	2	1
NPSR1	34	1
STAP1	2	1
SPNS3	3	1
CCR1	4	1
ZBTB32	10	1
SLC2A5	2	1
GPR65	3	1
DOCK11	68	1
BACH2	2	1
ZNF683	84	1
NCKAP1L	230	1
CD164	195	2
UBLCP1	75	2
ARPC5	45	2
EPCAM	47	2
MOBKL3	298	2
MED21	48	2
SEC24B	25	2
UGP2	60	2
MTMR6	176	2
ZBTB2	44	2
DNTTIP2	16	2
CCAR1	56	2
TPT1	64	2
NR2C1	44	2
TM2D1	9	2
ADNP	5	2
SLC25A16	11	2
NKAP	41	2
RPL23	69	2
2019-09-07	295	2
NPTN	34	2
HSP90AB3P	16	2
PNPLA8	68	2
MTX2	44	2
PTMA	310	2
KDSR	4	2
SUMO2	305	2
TIMM23	4	2
CLK1	72	2
RPL18A	3	2
UBE4A	62	2
PPA2	39	2
IFT52	22	2
FAM86A	2	2
NUDCD2	66	2
RABGAP1L	4	2
HECA	195	2
FAM133B	9	2
RNASEH2B	236	2
SLK	66	2
ETF1	55	2
LOC388789	5	2
RPS28	49	2
COG3	63	2
PRKRA	44	2
RTN4	69	2
ZFP36L1	29	2
RPS26	55	2
MRPL48	43	2
FRG1	35	2
ZNF226	37	2
EXOSC10	65	2
TXNL1	290	2
EIF3M	284	2
ZNF138	9	2
SNW1	11	2
CCDC104	12	2
CCDC132	19	2
TAF9	220	2
SRSF11	256	2
ATP5F1	3	2
RPL37A	17	2
SP4	61	2
CDKN1B	45	2
RPS6KC1	44	2
GPBP1	284	2
UQCRHL	38	2
NDUFA5	8	2
BRIX1	12	2
USP25	2	2
HS2ST1	51	2
PDP1	39	2
RFK	19	2
SP3	298	2
DLD	14	2
LIMS1	2	2
RBM7	46	2
AKAP11	4	2
ANP32A	170	2
CWC22	139	2
KDM3A	71	2
RPS6	2	2
C19orf43	12	2
SRP14	8	2
RPS11	56	2
WTAP	7	2
CNPY2	8	2
LAMB1	34	2
FBXL3	9	2
RANBP2	70	2
FNDC3A	44	2
USP1	6	2
IMAA	4	2
HCFC2	4	2
TIAL1	28	2
C8orf59	35	2
MZT1	35	2
ZNF181	65	2
ZNF85	13	2
MCTS1	329	2
RAB18	6	2
CB243773	6	2
TMEM128	75	2
TMEM106B	262	2
FAM116A	54	2
SLC38A2	2	2
HNRNPUL1	2	2
ACAP2	4	2
ID2	16	2
SAP30	6	2
PTGES3	339	2
BOLA2	16	2
FABP5L3	6	2
RIF1	21	2
DDX17	45	2
METTL7A	34	2
PIGH	2	2
SKIV2L2	2	2
CTSO	11	2
PAPSS1	239	2
CCNH	74	2
FH	8	2
FTH1	71	2
SMARCA5	218	2
C1orf63	16	2
METTL6	36	2
EIF3A	42	2
MNAT1	44	2
BZW1	32	2
UBA6	49	2
CIR1	49	2
FAM98A	52	2
ANK3	19	2
NOL8	219	2
RBX1	46	2
GOLT1B	19	2
TOP1P2	183	2
RAD21	21	2
COX7B	57	2
PSMG1	3	2
GOPC	2	2
MBNL2	142	2
LYSMD3	5	2
TAB2	58	2
TSC22D2	8	2
TRA2B	22	2
NIPSNAP3A	25	2
C1D	8	2
RTN3	67	2
DBI	14	2
ZNF644	67	2
C14orf104	55	2
DHX36	3	2
NOP58	20	2
CENPQ	51	2
PPCS	242	2
PSMD14	28	2
SYNJ1	2	2
VPS37A	2	2
CLIP1	22	2
ESCO1	18	2
HNRPDL	6	2
RG9MTD1	297	2
C4orf43	12	2
SACM1L	260	2
SUMO1	57	2
RPF1	47	2
FAM49B	195	2
SH3YL1	5	2
RPS3A	211	2
NID2	3	2
RPL7	59	2
EIF4E	57	2
GPBP1L1	67	2
BCAS2	49	2
YES1	15	2
MRPL1	190	2
MOSPD1	33	2
SPAG1	11	2
RPLP1	60	2
SMN1	60	2
FBXO38	231	2
TARS	28	2
SNORD36A	52	2
DCAF13	64	2
RAD1	9	2
CCDC91	3	2
PPIB	42	2
DDX20	8	2
RANBP6	4	2
CENPC1	2	2
C18orf32	273	2
TCP1	2	2
MTF2	15	2
CRY1	48	2
RNPC3	41	2
PABPC1	41	2
EAPP	31	2
C11orf58	150	2
MYADM	15	2
TIA1	64	2
SAR1A	77	2
KPNA3	4	2
FYTTD1	74	2
ARHGAP18	69	2
DSTN	49	2
TTC33	65	2
MAP4K5	2	2
POLR2J2	36	2
TMEM14B	33	2
IMMT	16	2
C12orf23	76	2
DNAJC2	3	2
CDC37L1	3	2
C6orf203	5	2
C14orf166	61	2
TDP2	72	2
RBBP7	6	2
REL	4	2
TRMT61B	4	2
ANX2P2	55	2
YEATS4	12	2
SDHD	19	2
C2orf69	65	2
SEC61B	9	2
HAT1	302	2
FNIP2	5	2
RPN2	18	2
ANXA4	267	2
ZBTB8OS	257	2
TSPAN13	11	2
AP1AR	15	2
MAPKAPK5	23	2
PSMA4	4	2
CRNDE	34	2
RPS27A	2	2
SF3B14	74	2
NACAP1	293	2
IFT74	8	2
XPO4	39	2
LARP4	60	2
AVEN	9	2
HNRNPA3	65	2
UAP1	20	2
EAF1	49	2
TMEM167A	272	2
F11R	61	2
MTDH	22	2
RPS7	77	2
DNM1L	30	2
HDGFRP3	4	2
ZNF12	3	2
EIF1AX	222	2
FAM103A1	217	2
OSBPL8	42	2
SNX10	4	2
VTI1B	36	2
C10orf88	18	2
LIG4	20	2
H3F3A	46	2
PPP1R12A	179	2
DKFZp762B162	3	2
C2orf76	17	2
HEBP2	4	2
RPL10A	10	2
FGFR1OP2	3	2
VAMP4	11	2
PRKCI	16	2
ZNF679	12	2
VPS26A	288	2
PERP	13	2
ST13	19	2
SCOC	2	2
SLC38A6	28	2
SUMO1P3	360	2
ZC3H15	19	2
C4orf41	216	2
SNX24	47	2
PLEKHA5	133	2
SRP72	6	2
EXOSC9	4	2
TRMT6	17	2
ATP1B3	20	2
ATP2B1	57	2
SEC24D	57	2
SLBP	279	2
C7orf36	2	2
NDUFA4	5	2
MRPL32	2	2
CHD6	14	2
PPIAL4A	2	2
TXNDC9	301	2
HNRNPH3	26	2
PPP3CA	25	2
RSRC2	63	2
RBMX2	29	2
UFM1	285	2
PLA2G12A	2	2
SLC33A1	5	2
WRB	229	2
DEK	19	2
GRP94c	177	2
HMGN2	8	2
PFDN5	4	2
KIAA0947	38	2
ANKRD17	18	2
P4HA1	3	2
CAPZA1	205	2
RPS23	66	2
SNX14	2	2
DAAM1	8	2
OSTC	325	2
DKFZp564F1378	226	2
ATP5L	3	2
RANBP1	5	2
CLTC	74	2
HNRNPA1	62	2
MRPL15	24	2
ATP5C1	25	2
NUP54	55	2
TWF1	5	2
C1orf9	64	2
ZWILCH	38	2
NDUFAB1	38	2
SEC24A	229	2
C1orf43	21	2
CTHRC1	5	2
DR1	11	2
FAM179B	28	2
MORF4L1	32	2
GALNT1	10	2
COPS2	257	2
GMPR2	2	2
RPL36AL	2	2
MKL2	8	2
UQCRC2	43	2
PIK3CA	34	2
NARS	42	2
NXT2	217	2
EIF3F	78	2
HSPA13	71	2
GMNN	21	2
PPP2R3C	35	2
PIG8	10	2
KRCC1	51	2
NMD3	62	2
FAM162A	172	2
RBM34	184	2
ATXN1	28	2
LGALS3	39	2
DNAJB4	40	2
UTP3	275	2
EED	66	2
PIK3AP1	6	2
LSM6	172	2
CCT6P1	37	2
C6orf120	45	2
EDEM3	23	2
OSBPL11	21	2
G3BP1	291	2
AKAP1	12	2
OTUD6B	8	2
PSMA3	51	2
ILK	36	2
AKTIP	62	2
TADA1	16	2
SEMA3C	16	2
CCT8	277	2
FCHO2	73	2
KIAA0564	24	2
PRPF18	68	2
MED23	5	2
APPL1	54	2
MBIP	5	2
TM9SF2	12	2
LOC442454	67	2
TUBD1	2	2
RAB33B	75	2
LUC7L3	56	2
MTPN	39	2
HMGB2	69	2
ISCA1	43	2
SREK1	15	2
RHOQ	46	2
PMS1	171	2
ADSS	10	2
2019-09-15	13	2
MS4A4A	8	2
ABHD5	2	2
ZBTB11	71	2
GIMAP2	50	2
GSTCD	25	2
FAHD2A	13	2
PPIA	75	2
FAM108B1	179	2
C15orf29	59	2
DCTN4	12	2
CYP51A1	160	2
NLK	13	2
NACA	26	2
RPS4X	66	2
RPL26L1	71	2
RPL23AP64	149	2
MLF1	10	2
GDI2	31	2
RPS25	49	2
MSH2	63	2
IBTK	46	2
HMGB1	196	2
PHIP	8	2
ROD1	20	2
ATP11C	3	2
ALG5	44	2
ETS1	5	2
SS18	37	2
CMPK1	234	2
RPL9	74	2
DYNC1LI1	23	2
PPP1R15B	3	2
BUB3	13	2
MINPP1	63	2
FTHL3P	58	2
FKBP3	225	2
LARP7	3	2
ME2	4	2
VKORC1	40	2
ETAA1	4	2
RANGRF	6	2
DMXL1	30	2
NAE1	74	2
SMNDC1	226	2
WSB2	68	2
CAST	65	2
PIK3C3	68	2
ZNF43	7	2
FAM122A	24	2
LIN7C	67	2
IQGAP1	5	2
HNRPLL	68	2
C14orf19	55	2
C5orf28	32	2
SYAP1	44	2
TRIP12	53	2
RAP1B	62	2
ADI1	60	2
TICAM2	49	2
ARPP19	31	2
NAA50	254	2
TSN	36	2
DENND4A	5	2
ATMIN	182	2
GNA13	262	2
CDC42	3	2
C12orf62	4	2
RPS27	29	2
CNIH4	3	2
LOC728758	65	2
ATP11B	5	2
INTS8	23	2
ERGIC2	304	2
MRPL18	6	2
ZNHIT3	22	2
YY1	347	2
CDC5L	241	2
AK001036	17	2
ZNF658	20	2
USP8	217	2
PPP2CB	270	2
FAM96A	24	2
GKAP1	10	2
MEX3C	54	2
ECT2	2	2
IER3IP1	285	2
C6orf115	2	2
RPL23AP53	28	2
CDC42SE2	5	2
PCNA	40	2
COPS8	47	2
ACTR3	293	2
UQCRH	65	2
GTF2H2	3	2
ANP32C	66	2
PSMA6	3	2
GLRX2	63	2
FAM76A	67	2
CKAP2	74	2
LCOR	6	2
CEP57	69	2
CUL4A	33	2
ATF1	222	2
RPL13P5	6	2
RTCD1	10	2
CALM2	6	2
TUBE1	2	2
PRRC1	24	2
KBTBD7	77	2
YIPF4	55	2
LYRM7	4	2
CNBP	318	2
MBLAC2	46	2
HIGD1A	33	2
APH1A	55	2
RPS2	2	2
ZNF681	72	2
AMY1A	2	2
ZNF684	2	2
WDR11	2	2
ZFR	2	2
EPS8	2	2
CR613620	13	2
SIRT1	3	2
RPL10	4	2
LAPTM4A	17	2
POTEM	4	2
SNX4	6	2
MRPS35	2	2
FAM199X	59	2
ZC3H14	10	2
NOC3L	15	2
RFWD2	2	2
GTF2H1	73	2
GPR65	7	2
ATF4	12	2
SNAPC5	40	2
ECHDC1	59	2
RPL36A	65	2
ERI1	2	2
KIAA1033	19	2
MKI67	55	3
MASTL	50	3
DNAJC9	7	3
CDCA5	162	3
LRR1	9	3
C1orf135	105	3
FAM83D	53	3
MELK	163	3
SLC7A5	14	3
THOC4	2	3
DLGAP5	136	3
UCK2	20	3
C13orf34	28	3
CENPW	26	3
RRM2	2	3
CKS2	38	3
MSH6	4	3
POLD1	19	3
NOP2	3	3
ECE2	21	3
DONSON	40	3
MAD2L1	24	3
CDCA4	13	3
C1orf112	13	3
FOXM1	154	3
C12orf48	27	3
KIF20A	144	3
CCDC99	12	3
NDC80	46	3
CDK1	42	3
GPSM2	49	3
SPC25	111	3
PSRC1	31	3
KIF11	55	3
INCENP	38	3
CKAP5	2	3
BIRC5	122	3
ATAD2	36	3
GTPBP4	29	3
KIF4A	130	3
NCAPG	147	3
NUP205	22	3
MCM7	41	3
KIF2C	161	3
CDC20	141	3
NUSAP1	117	3
NUDT5	6	3
PTTG1	126	3
ZNF670	9	3
SKP2	37	3
EXO1	159	3
NCAPG2	15	3
TOMM40	22	3
CTSL2	2	3
NEIL3	41	3
RAD54L	50	3
NUF2	4	3
BUB1	156	3
TMEM194A	5	3
PRC1	132	3
CDCA7	37	3
RACGAP1	131	3
CDC45	144	3
PRR11	47	3
BLM	94	3
KIF18A	53	3
C15orf23	9	3
CDC25A	104	3
UBE2T	54	3
PKMYT1	93	3
C11orf82	33	3
CENPA	159	3
SMC2	3	3
ASF1B	56	3
CCNA2	156	3
NCAPD2	22	3
FANCD2	72	3
H2AFZ	7	3
KIF14	123	3
hNp95	55	3
PGAM5	9	3
CDCA2	51	3
ESPL1	76	3
PDSS1	29	3
PPM1G	4	3
HJURP	146	3
RAD54B	12	3
POLE	2	3
PLK4	116	3
KNTC1	36	3
LOC146880	30	3
MXD3	7	3
FEN1	97	3
PBK	46	3
LMNB1	33	3
FAM72A	40	3
STMN1	54	3
CDC25C	89	3
GINS3	7	3
MND1	76	3
CENPN	47	3
E2F3	3	3
SGOL2	28	3
ZWINT	38	3
FANCI	19	3
TOP2A	57	3
TTF2	5	3
WDR62	20	3
CCNE1	45	3
FBXO5	52	3
HMMR	45	3
RAD51	5	3
POLQ	130	3
CENPL	39	3
KIF23	132	3
RAD51AP1	52	3
TIMELESS	49	3
CKS1B	3	3
DSCC1	9	3
H2AFX	19	3
EZH2	53	3
SPAG5	9	3
RNASEH2A	45	3
RECQL4	28	3
UBE2C	154	3
KPNA2	5	3
FANCG	7	3
TACC3	48	3
E2F7	39	3
C17orf53	48	3
CCNB1	35	3
CENPO	38	3
UBE2S	57	3
CHAF1B	26	3
TK1	39	3
NEK2	42	3
TROAP	120	3
CENPF	97	3
CCNE2	35	3
LRP8	19	3
PIF1	38	3
ORC6	54	3
CDCA8	150	3
BYSL	29	3
C5orf34	6	3
DDX39A	35	3
LIG1	2	3
ERCC6L	47	3
C16orf75	19	3
KIFC1	134	3
POLE2	2	3
VRK1	2	3
KIAA0101	34	3
PLK1	94	3
C15orf42	52	3
NUP93	2	3
CDC25B	3	3
POLA2	13	3
RFWD3	18	3
APOBEC3A	6	3
CASC5	2	3
SNRPA1	6	3
CDKN3	43	3
E2F2	111	3
CCNB2	160	3
ADRM1	2	3
CSE1L	4	3
KIF15	88	3
AURKA	130	3
MCM6	55	3
TRIP13	143	3
GSG2	6	3
GMPS	42	3
CCDC77	3	3
FAM64A	128	3
CENPK	9	3
DTL	7	3
TTK	128	3
TYMS	39	3
SNRPA	2	3
PTTG3	118	3
MCM4	52	3
ARHGAP11B	19	3
CENPM	49	3
CDC7	7	3
CENPE	140	3
ASPM	149	3
STIL	133	3
CDK2	3	3
CENPI	21	3
KIAA1524	37	3
TPX2	166	3
GAPDH	2	3
CTPS	36	3
HAUS8	23	3
CDCA3	137	3
NUP155	6	3
CKAP2L	148	3
C16orf61	13	3
C16orf59	38	3
MCM3	19	3
ANLN	54	3
CBX2	12	3
XPO5	27	3
ORC1	41	3
POC1A	53	3
AURKB	163	3
ECT2	14	3
MCM2	117	3
GAS2L3	5	3
DKC1	20	3
OIP5	116	3
POLR2D	2	3
SRPK1	17	3
SGOL1	116	3
CHEK1	50	3
RFC4	9	3
HELLS	6	3
MCM5	15	3
HMGA1	3	3
CEP55	155	3
LMNB2	49	3
ATAD3A	3	3
PHF19	2	3
ATAD5	2	3
C9orf100	2	3
LIN9	4	3
TUBA1B	6	3
DEPDC1B	16	3
MCM10	154	3
DCN	2	4
LIN52	30	4
LYPLA1	45	4
BCL10	53	4
TCEA1	123	4
MAPK14	8	4
ITGB1	49	4
EIF4H	161	4
GPR89B	95	4
PAIP2	13	4
HIAT1	122	4
NRBF2	16	4
REEP3	4	4
MORC3	28	4
B3GNT2	114	4
KLHL20	24	4
C6orf72	11	4
TRUB1	132	4
CNPY3	3	4
GNG10	54	4
THOC4	3	4
MAD2L1BP	209	4
TIMM23	33	4
NDUFB3	11	4
GALK2	9	4
THOC3	27	4
SSB	3	4
SDCBP	50	4
DUSP11	14	4
PFAAP1	220	4
SNX5	12	4
FBXO7	163	4
C11orf73	28	4
NDUFS4	15	4
ATG3	16	4
LOC729852	28	4
RNFT1	24	4
RNPS1	10	4
SBDS	160	4
ACADM	17	4
MRPL20	18	4
RBM4	29	4
TMEM203	45	4
PSMD6	41	4
FT002	3	4
MAD2L1	2	4
NDUFB5	8	4
TCTN3	228	4
ATP5A1	2	4
ATP2A2	3	4
ATP5F1	52	4
STT3B	22	4
HM13	39	4
ANXA2	17	4
HNRNPA1L2	218	4
DNAJB6	155	4
TMEM69	21	4
UBL7	9	4
RBM14	51	4
PXMP2	3	4
ZCCHC9	3	4
PEX2	5	4
UBA5	5	4
FAM3C	20	4
RBM3	10	4
EXOSC1	19	4
SPCS1	12	4
ZNF330	6	4
YME1L1	237	4
PSMC1	314	4
ARF4	215	4
RPL26	5	4
RAB28	55	4
MRPS18C	15	4
PIGF	16	4
BCCIP	27	4
RPLP0	43	4
C7orf11	21	4
MBD2	18	4
ECD	111	4
UBA3	242	4
VPS41	3	4
LMAN1	4	4
WTAP	17	4
ZNF627	2	4
AIDA	161	4
LYPLA2	8	4
JAK1	37	4
CCNC	212	4
PIGH	3	4
RFC3	15	4
COMMD8	29	4
FKBP1A	22	4
TPI1	22	4
TMEM93	12	4
HTRA2	4	4
AP3S1	31	4
HBXIP	27	4
GCLM	14	4
NEDD1	11	4
EIF4A1	252	4
MAPK1IP1L	4	4
ASAH1	20	4
CASP2	3	4
MGAT2	193	4
TRIM23	2	4
C10orf32-AS3MT	8	4
BZW1	3	4
CGRRF1	5	4
RPAP3	7	4
RPL17	20	4
BET1	9	4
NGDN	39	4
ATG4B	49	4
NUP35	184	4
HNRNPA0	6	4
C3orf10	7	4
PIGY	25	4
FAM174A	5	4
PLEKHF2	18	4
ATP6V0E1	44	4
KLF10	8	4
DPM1	13	4
NFE2L2	2	4
MAEA	123	4
DAZAP2	2	4
GTF2A2	19	4
CCNDBP1	10	4
SNRNP40	9	4
FUBP3	23	4
C1R	10	4
PRIM2	8	4
TXNRD1	14	4
PPP1R8	14	4
SLC3A2	18	4
ARMC8	132	4
LETMD1	20	4
MCRS1	114	4
GPR89A	28	4
RHEB	5	4
LMBRD1	12	4
NSF	9	4
CCT6P3	47	4
TMEM41A	6	4
ARPC4	40	4
ACTR10	29	4
ALDOA	19	4
RAN	23	4
DYRK1A	108	4
DISC1	55	4
XRN2	5	4
WDR45	14	4
MRPL33	4	4
SCAMP1	50	4
EIF4E	7	4
C15orf44	149	4
CSTF1	2	4
MAP2K1	2	4
C12orf5	6	4
DPAGT1	47	4
PGAM1	199	4
CAV2	2	4
KIF5B	41	4
KHDRBS1	2	4
HSPA8	25	4
TIPRL	19	4
TCP1	25	4
DDX21	17	4
ALG14	2	4
PTGR1	4	4
CAPN7	12	4
CMTM1	6	4
LYPLAL1	22	4
SBDSP	120	4
APEX1	9	4
GABARAPL2	14	4
XRCC5	6	4
CNIH	321	4
SYPL1	39	4
TTC8	2	4
MANEA	2	4
UBE2G1	179	4
PDXDC1	12	4
BABAM1	6	4
PPM1A	101	4
CACYBP	45	4
POLR2B	3	4
PSMA1	236	4
SNRPN	2	4
MDH1	7	4
MRPL22	8	4
CCZ1	39	4
PJA1	33	4
TMPO	2	4
GART	39	4
FAF1	52	4
CASC4	42	4
FBXO8	8	4
C3orf23	44	4
IDH1	3	4
TMEM14A	20	4
THAP1	138	4
RECQL	3	4
NCKAP1	52	4
PLEKHB2	39	4
CHMP1B	8	4
SUCLA2	5	4
DDX47	142	4
RPL10A	3	4
LAMP2	25	4
RNF5	5	4
HNMT	5	4
METTL5	12	4
NAMPT	10	4
FAM177A1	10	4
EEF1A1	31	4
ZC3H15	2	4
LITAF	3	4
STAM2	14	4
UBE2E1	33	4
PPA1	3	4
C2orf47	7	4
MMADHC	34	4
TUBA1C	7	4
AMD1	12	4
COG5	46	4
PHYH	23	4
SC4MOL	23	4
CKS1B	2	4
DAD1	18	4
GLRX3	42	4
VCL	5	4
CASP8	4	4
RAB27A	2	4
ERCC1	20	4
TMED10	47	4
HSP90AA1	2	4
NDUFB2	2	4
SNAP23	138	4
DCTN6	6	4
LSM3	29	4
COMMD6	4	4
TMEM56	26	4
HPS3	2	4
CTNNB1	51	4
COPS4	24	4
MAX	3	4
EIF4G2	136	4
HMGN1	33	4
RFC2	6	4
PPIAL4A	6	4
SEPP1	4	4
TMED2	13	4
BTBD1	180	4
PLSCR1	4	4
FAM86B1	31	4
DDB1	6	4
G3BP2	50	4
DDX19B	32	4
SSR2	4	4
VPS25	21	4
HERPUD1	27	4
PPIE	6	4
NSA2	2	4
EEF1G	3	4
PIP5K1A	49	4
DUSP22	2	4
ING3	8	4
OGG1	8	4
SLC25A3	27	4
SYF2	50	4
DHX15	3	4
ISY1	215	4
UBTD2	38	4
TUBA1A	6	4
ATP5C1	2	4
GTF2I	3	4
UBE2D3	145	4
RAE1	15	4
RNF168	34	4
PSEN1	35	4
TWF1	10	4
WDR1	53	4
RBBP4	210	4
C1orf43	17	4
B2M	4	4
PSMG2	4	4
MORF4L1	2	4
TXNDC5	8	4
FXR1	4	4
STAMBP	13	4
CMC1	12	4
WRNIP1	6	4
POT1	44	4
ATP2C1	50	4
SON	140	4
RPL21	2	4
LRRC40	50	4
TMF1	2	4
ITFG1	10	4
NDUFA12	25	4
ATAD1	13	4
TSC22D1	125	4
VPS29	19	4
IL10RB	9	4
LMBR1	5	4
C7orf30	3	4
MRPL51	2	4
DCK	13	4
SPCS2	11	4
MATR3	38	4
GNL3	20	4
ADAM10	19	4
SF3B1	47	4
VBP1	43	4
LIPA	3	4
PSMD10	257	4
TMEM85	7	4
ACTB	18	4
NGRN	16	4
SFT2D1	13	4
SRP9	236	4
CDRT4	32	4
FBXO3	51	4
BTF3L4	18	4
STARD3NL	16	4
MEIR5	50	4
JF432672	250	4
ALG1	10	4
JKAMP	2	4
DNAJB12	16	4
CRTAP	50	4
UNC50	4	4
STXBP3	18	4
C14orf129	14	4
ASB3	113	4
DYNC2LI1	48	4
SCO1	3	4
NEK7	24	4
FNTA	48	4
PIGP	2	4
TPM3	37	4
PRDX3	284	4
TRIP4	2	4
RABL3	40	4
HNRNPK	8	4
ZFAND6	204	4
GNG12	36	4
PGAM4	35	4
MED27	17	4
TMEM14C	38	4
ADSS	6	4
EIF1B	11	4
ANG	7	4
CRYZL1	14	4
RBM18	7	4
SELS	8	4
HMBS	25	4
PGK1	27	4
AKIRIN1	48	4
2019-09-15	11	4
DTYMK	15	4
FAIM	19	4
ACP1	50	4
CHMP6	11	4
TATDN3	49	4
ATP5O	17	4
PSMC4	187	4
C10orf32	8	4
PELO	3	4
MAT2B	115	4
PSMD7	10	4
FBXL5	3	4
TASP1	8	4
AP3M1	12	4
EEF1B2	16	4
TBCA	2	4
SEC23B	26	4
GNAQ	30	4
NOMO3	32	4
RB1	19	4
NFU1	4	4
PTS	14	4
PDCD10	10	4
SRI	15	4
APIP	6	4
DYNLL1	9	4
CHMP2B	9	4
IP6K2	8	4
MAP4K3	10	4
NAA20	18	4
GTF2IP1	34	4
ITM2B	7	4
NDUFB6	4	4
BX417162	2	4
LOC645676	3	4
TMEM126B	2	4
PSMC6	7	4
HSPB11	7	4
CHMP5	298	4
STOM	8	4
KBTBD4	3	4
MORF4L2	15	4
ACTG1	48	4
KIF2A	15	4
SLC25A5	13	4
NTAN1	23	4
CAPRIN1	50	4
COMMD10	23	4
ACOT2	15	4
ZNHIT3	2	4
HSD17B11	3	4
SLC25A40	42	4
TPRKB	9	4
UBB	34	4
ANAPC10	12	4
MRPL39	30	4
DPY30	7	4
ROCK1	12	4
PLEKHA3	183	4
DHX9	54	4
SLC39A3	3	4
ARMC10	10	4
SAR1B	5	4
SRP54	8	4
PSMA6	18	4
RCN2	21	4
THAP11	6	4
GSTO1	9	4
GCOM1	51	4
NT5C1B	30	4
RAB5C	26	4
SIP1	39	4
RQCD1	10	4
RPS15A	9	4
RIOK1	2	4
SLC30A6	6	4
VHL	5	4
HSPD1	3	4
HINT1	8	4
AP1S1	8	4
DQ896551	54	4
UBE2L6	8	4
SEC22C	21	4
CCT7	262	4
RRM2B	17	4
SPG21	245	4
MOCS2	33	4
BROX	2	4
CXCR4	4	4
DSCR3	42	4
MCL1	51	4
BTF3	3	4
ARPC3	41	4
WDR47	5	4
GFM2	33	4
PIGK	4	4
HIATL1	2	4
TSPAN3	43	4
SLC25A24	121	4
SLC37A3	4	4
NET1	2	4
SDR39U1	2	4
GATC	2	4
NUS1	5	4
UQCR10	2	4
PCNP	3	4
SERTAD3	8	4
MFN1	2	4
TMTC3	2	4
OAT	3	4
MRPL30	2	4
AUH	2	4
MRPS35	11	4
RPL22	2	4
UQCRFS1	10	4
TMEM126A	12	4
MRPL45	3	4
SPTLC1	225	4
IL21R	3	5
RASSF4	6	5
DOCK2	48	5
CD52	35	5
DCN	2	5
CPVL	179	5
STX11	156	5
LY96	41	5
WAS	33	5
ARHGAP9	31	5
RAC2	28	5
NPL	143	5
LRRC8C	11	5
SYK	7	5
RNASE6	169	5
IRF8	48	5
OSCAR	3	5
TM6SF1	35	5
APOBEC3H	8	5
HLA-DRA	162	5
TRAT1	13	5
LHFPL2	6	5
SRGN	234	5
CFH	8	5
PECAM1	12	5
IDO1	8	5
CD53	48	5
RASAL3	2	5
SLC9A9	41	5
FCGR1C	23	5
FYN	2	5
HLA-DMA	25	5
SDCBP	6	5
NUP62	6	5
DKFZp686O16217	5	5
TNFRSF4	4	5
CD79B	2	5
APOBEC3F	28	5
LST1	127	5
MFSD1	2	5
CRLF3	8	5
DPYD	11	5
HLA-DQA1	201	5
HUAT	11	5
VIM	2	5
DFNA5	3	5
CYBB	240	5
ENPP2	3	5
IFNG	3	5
AP1S2	125	5
SAMD3	16	5
FPR1	39	5
BCL11B	2	5
CCL2	35	5
LTA	6	5
HLA-DPB1	29	5
HLA-E	30	5
CD3G	12	5
CSF1R	38	5
APOBEC3G	40	5
CD27	10	5
TNFRSF17	3	5
AIM2	9	5
HLA-DPA1	170	5
ADAM7	8	5
TPK1	5	5
EMILIN2	31	5
GZMK	29	5
HCLS1	48	5
LGMN	32	5
CLEC12A	14	5
SAMSN1	216	5
FGL2	258	5
PTPRCAP	14	5
C2	12	5
APOE	13	5
RGS19	5	5
VSIG4	28	5
RUNX3	7	5
CLEC10A	2	5
BTN3A3	14	5
C1QC	174	5
SEL1L3	5	5
FLVCR2	9	5
RCBTB2	3	5
GBP5	22	5
HCST	47	5
CD3D	30	5
AMICA1	16	5
ARHGAP15	44	5
C10orf128	4	5
CMKLR1	26	5
MS4A6A	173	5
KLRD1	21	5
LILRB4	182	5
DOCK10	23	5
DPEP2	20	5
CCL13	3	5
PTGDS	2	5
APBB1IP	44	5
GZMB	11	5
PSMB9	30	5
AIF1	170	5
GBP4	17	5
FCGR2A	43	5
C5orf20	5	5
IFI30	19	5
SLFN11	12	5
P2RY10	6	5
CTSH	3	5
MGAT2	2	5
CD48	36	5
PILRA	23	5
MAFB	9	5
ICOS	9	5
PITPNM2	4	5
PLCB2	4	5
GBP1	28	5
GNG2	13	5
2019-03-01	109	5
IL18BP	20	5
F13A1	2	5
LPXN	45	5
PNOC	3	5
RAB32	9	5
TYROBP	167	5
SIRPA	7	5
NKG7	21	5
ADAMDEC1	19	5
KLHL6	41	5
C1R	18	5
PLCG2	10	5
LILRB3	20	5
HLA-DOA	40	5
PLAC8	16	5
STK17B	31	5
GPR34	20	5
CLEC4A	135	5
C1orf54	30	5
HPSE	3	5
TLR1	85	5
VAMP5	27	5
TNFRSF1B	12	5
C12orf5	2	5
IGJ	2	5
GPR84	8	5
RNASE2	3	5
CD163	171	5
LAG3	2	5
POU2AF1	3	5
FCGR1B	44	5
CD69	31	5
CD38	18	5
BTLA	7	5
VCAM1	5	5
GNGT2	14	5
PTGER4	28	5
CCL3L3	3	5
C1QA	221	5
CMTM1	19	5
TCRVB	22	5
C13orf18	15	5
LAT2	4	5
INPP5D	17	5
CCL4	118	5
GIMAP7	7	5
CD8A	23	5
HK3	6	5
LY9	12	5
LYL1	2	5
NCF1C	24	5
NAPSB	2	5
TNFAIP3	25	5
BU935198	48	5
S1PR4	6	5
MYO1G	2	5
IL18R1	3	5
GMFG	33	5
GZMA	35	5
LAP3	15	5
PLA2G7	19	5
IL32	5	5
TRAF3IP3	16	5
HLA-DOB	5	5
PLEKHO1	5	5
DOCK8	14	5
TCRBV22S1A2N1T	8	5
PTPN7	6	5
NLRP3	36	5
GIT2	13	5
CTSC	40	5
PAG1	10	5
LYZ	45	5
NCR3	2	5
MAF	18	5
CD37	42	5
PRNP	2	5
UBASH3A	2	5
EMP3	40	5
SPOCK2	13	5
ABI3	13	5
APOC1	7	5
ARHGAP25	31	5
CASP4	20	5
IGSF6	31	5
NCK1	5	5
FCER1G	154	5
IFI16	36	5
ITGB2	248	5
IL7R	22	5
SLC2A3	2	5
TCRBV4S1A1T	9	5
NCF1	209	5
NLRC4	2	5
ALOX5AP	31	5
TBXAS1	36	5
PTPRO	42	5
CD79A	3	5
SIGLEC9	2	5
ADAP2	37	5
S100A4	30	5
CSF2RA	158	5
ITGB7	5	5
PLEKHO2	10	5
RHOG	23	5
CECR1	3	5
CD84	166	5
LILRA5	8	5
LAIR1	116	5
GPR18	8	5
LSP1	37	5
CTSL1	21	5
CD72	10	5
SLC1A3	13	5
TNFAIP8	34	5
CD86	248	5
CD2	28	5
LIX1L	3	5
SLC15A3	33	5
CXCR3	13	5
[truncated: 17,353 more rows]

## Sheet: METABRIC_Spearman_Coexpression
Gene.ID	Degree.In.Module	Module.No
IL21R	76	1
RASSF4	43	1
DOCK2	321	1
CD52	242	1
LRRC8C	8	1
CPVL	34	1
STX11	50	1
LY96	58	1
WAS	293	1
ARHGAP9	303	1
RAC2	244	1
NPL	26	1
SYK	38	1
RNASE6	32	1
DARC	2	1
IRF8	316	1
TM6SF1	2	1
APOBEC3H	101	1
HLA-DRA	70	1
IL33	2	1
TRAT1	168	1
IL2RA	20	1
SRGN	54	1
DNASE1L3	9	1
PECAM1	15	1
IDO1	103	1
CD53	317	1
DKFZp666C094	4	1
SLC9A9	71	1
RASAL3	100	1
IGLL3P	34	1
DKFZp686O16217	75	1
HLA-DMA	99	1
FYN	68	1
NUP62	11	1
PLCL2	69	1
C2	6	1
TNFRSF13B	70	1
ICAM2	18	1
CD79B	193	1
APOBEC3F	11	1
LST1	29	1
MSN	2	1
FCGR1C	3	1
HLA-DQA1	72	1
RGS19	2	1
HUAT	5	1
CYBB	60	1
MZB1	12	1
ENPP2	7	1
CD40LG	22	1
LCK	48	1
TNFSF14	55	1
IFNG	72	1
AP1S2	12	1
SAMD3	236	1
FPR1	3	1
TNFRSF4	70	1
BCL11B	163	1
CCL2	24	1
LTA	211	1
HLA-DPB1	42	1
CAMK1G	47	1
HLA-E	104	1
CD3G	236	1
GLIPR2	6	1
TPK1	4	1
CSF1R	23	1
APOBEC3G	229	1
ABCB1	6	1
EMILIN2	11	1
CXCL13	72	1
ITM2C	25	1
HLA-DPA1	68	1
CD27	233	1
IL15	28	1
TNFRSF17	70	1
AIM2	216	1
ADAM7	101	1
GZMK	267	1
HCLS1	328	1
CRLF3	2	1
LGMN	7	1
CLEC12A	2	1
CCL13	30	1
SAMSN1	55	1
TOX2	43	1
FGL2	82	1
APOE	10	1
PTPRCAP	253	1
RUNX3	232	1
CCL21	5	1
BTN3A3	50	1
C1QC	45	1
SEL1L3	106	1
FLVCR2	6	1
DHRS9	6	1
LOC643733	44	1
GBP5	254	1
HCST	348	1
CD1C	2	1
CD3D	310	1
AMICA1	228	1
ITM2A	14	1
ARHGAP15	293	1
MS4A6A	24	1
GVIN1	93	1
CMKLR1	20	1
DOCK10	21	1
CD3E	180	1
LILRB4	40	1
DPEP2	63	1
KLRD1	88	1
PTGDS	70	1
APBB1IP	86	1
GZMB	217	1
SIRPA	10	1
GBP2	29	1
PSMB9	65	1
P2RY10	90	1
AIF1	22	1
GBP4	211	1
FCGR2A	3	1
IFI30	19	1
SLFN11	24	1
RAB8B	5	1
CTSH	8	1
C5orf20	161	1
CARD16	6	1
2019-03-01	9	1
EFHD2	5	1
PSMB10	46	1
CD48	281	1
SOCS1	6	1
ICOS	218	1
HLA-G	2	1
PLCB2	27	1
GBP1	80	1
GNG2	6	1
IL18BP	260	1
LPXN	292	1
PILRA	3	1
TYROBP	25	1
UBASH3B	2	1
FCRH3	142	1
GZMH	66	1
ARRDC5	60	1
NKG7	278	1
PNOC	34	1
LILRB3	48	1
ADAMDEC1	74	1
GMIP	2	1
RARRES1	5	1
KLHL6	268	1
TMEM71	9	1
RASGRP3	12	1
HLA-DOA	82	1
PLCG2	102	1
PLAC8	183	1
STK17B	18	1
STAT1	38	1
CLEC4A	24	1
C1orf54	29	1
TLR1	6	1
VAMP5	43	1
TNFRSF1B	102	1
IGJ	15	1
CD163	22	1
LAG3	56	1
CYTIP	74	1
POU2AF1	99	1
CD69	77	1
FCGR1B	4	1
CD38	216	1
ELMO1	41	1
VCAM1	61	1
GNGT2	23	1
PTGER4	67	1
C1QA	82	1
BTLA	131	1
AKNA	88	1
CCL4	38	1
TCRVB	298	1
LAT2	11	1
BTN3A1	61	1
INPP5D	104	1
GIMAP7	109	1
CD8A	256	1
LY9	216	1
LYL1	26	1
NCF1C	98	1
NAPSB	71	1
TNFAIP3	218	1
C13orf18	19	1
PIK3CD	98	1
BU935198	103	1
P2RY6	7	1
S1PR4	211	1
RGL1	8	1
MYO1G	76	1
IL18R1	84	1
GMFG	244	1
PLA2G7	27	1
GZMA	290	1
NLRP3	15	1
LAP3	5	1
IL32	71	1
TRAF3IP3	273	1
WNT10A	9	1
SH3KBP1	9	1
HLA-DOB	200	1
DEF6	10	1
PLEKHO1	66	1
PTPN7	223	1
CTSC	50	1
LAT	68	1
DOCK8	45	1
TCRBV22S1A2N1T	76	1
PAG1	84	1
LYZ	35	1
DENND1C	60	1
CCND2	7	1
MAF	3	1
CD37	293	1
FAM30A	14	1
NCR3	67	1
UBASH3A	145	1
EMP3	17	1
SPOCK2	269	1
ABI3	44	1
APOC1	4	1
ARHGAP25	315	1
IGSF6	60	1
CASP4	19	1
FCER1G	16	1
IFI16	26	1
KIAA0748	12	1
ITGB2	72	1
CXCR5	99	1
IL7R	262	1
ALOX5AP	3	1
FCRL5	2	1
TCRBV4S1A1T	96	1
TBXAS1	6	1
ZBED2	43	1
CD79A	169	1
NCF1	50	1
PTPRO	5	1
LIX1L	2	1
S100A4	3	1
ADAP2	14	1
CSF2RA	43	1
ITGB7	90	1
BANK1	88	1
RHOG	25	1
THEMIS	59	1
MAL	170	1
CD84	45	1
LILRA5	10	1
LAIR1	9	1
LSP1	9	1
PLEKHO2	16	1
CD72	79	1
SLC1A3	8	1
GPR18	177	1
CD86	81	1
CD2	301	1
SLC15A3	32	1
PATL2	43	1
SLA2	102	1
STK4	41	1
SLAMF7	8	1
CXCR3	253	1
OBFC2A	28	1
TRPV2	83	1
AKR1B1	10	1
ST8SIA4	10	1
ARHGAP30	281	1
IL10RA	321	1
TNFAIP8	23	1
FOLR2	9	1
GPR183	72	1
CD74	22	1
PARP14	3	1
ITGAX	16	1
LOC439949	69	1
FCAR	28	1
TRAF1	31	1
MAP4K1	253	1
FASLG	21	1
MEI1	49	1
VPREB3	57	1
PRF1	266	1
TMEM140	57	1
IFIH1	2	1
EVI2A	22	1
SASH3	231	1
IGLL1	67	1
PLEKHA2	2	1
CYBA	10	1
CD300A	4	1
ZAP70	199	1
PLEK	324	1
CST7	270	1
SLC7A7	43	1
WARS	42	1
AK090694	2	1
KLRG1	94	1
MAFF	41	1
SEMA4D	99	1
LCP2	21	1
GIMAP4	295	1
HAPLN3	61	1
TNFSF13B	89	1
HLA-DMB	287	1
CD5	167	1
TCL1A	3	1
TLR10	17	1
CD83	47	1
TBC1D10C	253	1
PRKCB	304	1
CCL22	2	1
HLA-F	90	1
GRAP	30	1
FPR3	33	1
LTB	232	1
LRRC33	45	1
GNLY	177	1
ZEB2	6	1
FNBP1	4	1
GIMAP5	239	1
STK10	16	1
HLA-B	36	1
TAGAP	38	1
LAPTM5	32	1
RASSF2	72	1
CORO1A	281	1
CCR7	204	1
CELF2	72	1
TGFBR2	3	1
C3	18	1
MCOLN2	91	1
PPP1R16B	107	1
CXCL9	207	1
ENTPD1	5	1
LOC100240735	9	1
MX2	2	1
WIPF1	47	1
IGFLR1	86	1
EPSTI1	63	1
SLAMF1	255	1
SPI1	27	1
MYO1F	25	1
SLA	85	1
MPEG1	12	1
MPP1	3	1
TCN2	8	1
MS4A4A	2	1
C17orf87	99	1
C1QB	58	1
SH2D1A	223	1
MATK	27	1
DAPK1	2	1
RASSF5	64	1
RENBP	5	1
GPR132	50	1
BATF3	33	1
MGAT1	3	1
RCSD1	54	1
CCR2	63	1
FERMT3	295	1
RGS18	59	1
PTPRC	65	1
C2orf88	5	1
HSD11B1	19	1
PIP4K2A	10	1
PPP2R2B	2	1
CDK12	3	1
KLRB1	236	1
LAIR2	75	1
CD68	2	1
PRDM1	8	1
NLRC5	37	1
PARVG	85	1
IRF1	87	1
2019-09-06	43	1
ZNF831	168	1
GIMAP2	2	1
GLIPR1	9	1
PIM2	67	1
DOK2	25	1
CXCL10	63	1
PDCD1	91	1
CD247	291	1
CD7	239	1
MNDA	13	1
GIMAP6	60	1
FOXN2	5	1
LCP1	225	1
KBTBD8	22	1
RAB33A	31	1
BLK	23	1
CLECL1	40	1
CTLA4	197	1
PVRIG	289	1
ETS1	2	1
SP140	199	1
GPSM3	81	1
CD40	91	1
TLR8	86	1
LIME1	48	1
IL2RG	131	1
UBD	65	1
abParts	67	1
NCF4	94	1
IL18RAP	185	1
CXCR6	240	1
SH2B3	10	1
ALDH1A1	2	1
SLCO2B1	28	1
AK056817	5	1
RASGRP2	27	1
CTSW	140	1
SYT11	3	1
HSD17B11	3	1
CD1B	8	1
CD6	268	1
IFFO1	4	1
FCN1	177	1
SH3BGRL3	2	1
MAN2B1	2	1
FGR	75	1
FCGR2B	4	1
CDC42SE2	2	1
TCRA	230	1
BCL11A	8	1
CD4	87	1
LY86	14	1
SELL	188	1
CD97	102	1
ABI3BP	9	1
CD14	16	1
RGL4	153	1
VAV1	40	1
CD33	11	1
EVI2B	306	1
CASP1	78	1
C1orf162	93	1
SPIB	24	1
P2RY8	227	1
PRDM8	6	1
CCL19	93	1
STAMBPL1	39	1
PTPN6	3	1
LRMP	236	1
TLR7	12	1
CYTH1	5	1
GAB3	15	1
ARHGAP4	51	1
CD19	156	1
ACAP1	234	1
CCL8	14	1
BHLHE22	2	1
FGD2	97	1
STAT4	282	1
ISG20	6	1
ADA	5	1
EOMES	99	1
CCR1	5	1
LAMP3	200	1
LYN	63	1
PSTPIP1	213	1
TAP1	48	1
C5orf39	81	1
CXCR4	2	1
PYHIN1	274	1
GYPC	4	1
NAPOR-1	200	1
KIAA1949	70	1
PTPN22	4	1
FAM26F	3	1
ITK	277	1
CCL5	290	1
NFS1	252	1
BTK	5	1
GPR65	4	1
AMPD1	2	1
ITGA4	8	1
SLC2A5	2	1
NPSR1	22	1
DOCK11	57	1
OASL	3	1
ZNF683	84	1
NCKAP1L	91	1
LRR1	15	2
MKI67	85	2
MASTL	57	2
DNAJC9	20	2
CDCA5	171	2
C1orf135	96	2
FAM83D	66	2
MELK	170	2
SLC7A5	11	2
DLGAP5	141	2
CENPW	32	2
RRM2	3	2
CKS2	42	2
MSH6	2	2
MAD2L1	29	2
SHMT2	5	2
CDCA4	22	2
POLD1	24	2
C13orf34	27	2
C12orf48	40	2
DONSON	50	2
FOXM1	157	2
KIF20A	144	2
NDC80	54	2
CDK1	56	2
GPSM2	57	2
SPC25	121	2
FAM72D	3	2
PSRC1	29	2
KIF11	115	2
INCENP	47	2
TMEM194A	15	2
BIRC5	128	2
ATAD2	46	2
GTPBP4	21	2
KIF4A	141	2
NCAPG	156	2
NUP205	12	2
ECE2	18	2
MCM7	54	2
KIF2C	158	2
CDC20	143	2
CCDC99	11	2
NUSAP1	133	2
UCK2	3	2
C1orf112	5	2
PTTG1	143	2
ZNF670	4	2
SKP2	32	2
EXO1	162	2
NCAPG2	16	2
CTSL2	6	2
NEIL3	50	2
RAD54L	79	2
NUF2	12	2
CKAP5	2	2
C18orf56	2	2
BUB1	156	2
C5orf34	4	2
POLE2	3	2
PRC1	144	2
TOMM40	19	2
CDCA7	6	2
RACGAP1	148	2
CDC45	152	2
PRR11	61	2
BLM	111	2
KIF18A	61	2
GPR172A	2	2
C15orf23	12	2
CDC25A	105	2
CHTF18	2	2
UBE2T	63	2
PKMYT1	112	2
C11orf82	51	2
CENPA	160	2
ASF1B	105	2
SMC2	2	2
CCNA2	162	2
FANCD2	91	2
H2AFZ	21	2
KIF14	123	2
hNp95	119	2
NCAPD2	11	2
CDCA2	66	2
MXD3	17	2
ESPL1	87	2
FANCI	47	2
HJURP	148	2
RAD54B	19	2
POLE	2	2
TTF2	3	2
PLK4	130	2
KNTC1	49	2
FEN1	114	2
LOC146880	43	2
PBK	58	2
LMNB1	39	2
FAM72A	47	2
CDC25C	106	2
STMN1	93	2
ZWINT	56	2
GINS3	9	2
PDSS1	22	2
MND1	95	2
CENPN	61	2
SGOL2	33	2
TOP2A	120	2
WDR62	28	2
CCNE1	58	2
FBXO5	60	2
HMMR	55	2
RAD51	6	2
TUBA1C	10	2
POLQ	143	2
KIF23	142	2
RAD51AP1	67	2
TIMELESS	64	2
DSCC1	8	2
CENPL	35	2
H2AFX	25	2
EZH2	104	2
SPAG5	47	2
RNASEH2A	53	2
RECQL4	49	2
UBE2C	168	2
KPNA2	7	2
FANCG	2	2
TACC3	62	2
E2F7	52	2
C17orf53	58	2
CCNB1	50	2
CKS1B	4	2
CHAF1B	30	2
CNIH2	2	2
DNMT3B	4	2
C16orf75	40	2
CENPO	47	2
UBE2S	67	2
NEK2	51	2
TK1	51	2
CCNE2	56	2
CDC25B	15	2
TROAP	136	2
CENPF	103	2
ADRM1	4	2
LRP8	25	2
PIF1	46	2
ORC6	63	2
CDCA8	150	2
BYSL	26	2
DDX39A	44	2
LIG1	3	2
ERCC6L	63	2
CDK2	3	2
KIFC1	145	2
KIAA0101	45	2
PLK1	99	2
PPM1G	2	2
POLA2	16	2
C15orf42	103	2
RFWD3	13	2
APOBEC3A	5	2
CASC5	4	2
SNRPA1	8	2
CDKN3	56	2
E2F2	123	2
CCNB2	166	2
CSE1L	9	2
KIF15	107	2
AURKA	149	2
MCM6	98	2
TRIP13	142	2
GMPS	35	2
FAM64A	122	2
CENPK	15	2
CDC7	8	2
DTL	28	2
TTK	129	2
HMGB2	2	2
TYMS	47	2
PTTG3	128	2
MCM4	62	2
ARHGAP11B	20	2
CENPM	60	2
CENPE	150	2
ASPM	145	2
STIL	129	2
CENPI	19	2
KIAA1524	45	2
TPX2	166	2
HAUS8	26	2
CDCA3	135	2
CTPS	32	2
CKAP2L	153	2
C16orf61	13	2
C16orf59	56	2
ANLN	125	2
WDR67	2	2
MCM3	23	2
C9orf100	12	2
XPO5	24	2
ORC1	39	2
POC1A	64	2
AURKB	160	2
DIAPH3	12	2
ECT2	22	2
PCNA	2	2
MCM2	123	2
DKC1	5	2
OIP5	125	2
POLR2D	2	2
SRPK1	7	2
SGOL1	113	2
CHEK1	63	2
RFC4	7	2
GPR19	2	2
HELLS	15	2
CEP55	156	2
TUBA1B	17	2
LMNB2	61	2
GAS2L3	3	2
LIN9	4	2
CBX2	4	2
MCM5	13	2
DEPDC1B	12	2
MCM10	161	2
UBLCP1	55	3
CD164	60	3
EPCAM	8	3
MOBKL3	228	3
ARPC5	28	3
SEC24B	8	3
UGP2	155	3
MTMR6	55	3
TPT1	58	3
PHF5A	2	3
TM2D1	3	3
RPL23	63	3
NPTN	40	3
2019-09-07	201	3
ADNP	3	3
HSP90AB3P	20	3
MTX2	38	3
ZBTB2	17	3
NR2C1	22	3
PNPLA8	35	3
PTMA	226	3
KDSR	9	3
SUMO2	240	3
CLK1	142	3
RPL18A	4	3
TIMM23	2	3
UBE4A	111	3
NKAP	9	3
PPA2	25	3
IFT52	15	3
HECA	134	3
FAM133B	8	3
NUDCD2	51	3
RNASEH2B	151	3
SLK	54	3
ETF1	44	3
LOC388789	3	3
RPS28	48	3
COG3	38	3
PRKRA	40	3
ZFP36L1	40	3
RPS26	36	3
FRG1	39	3
RTN4	66	3
EXOSC10	129	3
MRPL48	22	3
TXNL1	198	3
RPL5	3	3
RPL19	3	3
EIF3M	225	3
ZNF226	8	3
RPL37A	34	3
CCDC132	4	3
SRSF11	153	3
TAF9	48	3
CDKN1B	22	3
RPS6KC1	14	3
GPBP1	205	3
UQCRHL	35	3
BRIX1	2	3
ATP5F1	4	3
SP3	198	3
DLD	14	3
LIMS1	3	3
SP4	12	3
RPS6	3	3
C19orf43	13	3
SRP14	8	3
RBM7	18	3
WTAP	12	3
CCDC104	3	3
LAMB1	21	3
AKAP11	2	3
USP1	8	3
IMAA	3	3
TIAL1	23	3
ANP32A	34	3
KDM3A	107	3
RANBP2	11	3
RPS11	43	3
C8orf59	22	3
MCTS1	253	3
CB243773	11	3
FNDC3A	17	3
ZNF181	15	3
TMEM128	31	3
TMEM106B	153	3
FAM116A	60	3
SLC38A2	4	3
HNRNPUL1	2	3
ACAP2	4	3
CNPY2	5	3
MZT1	2	3
ID2	15	3
SAP30	9	3
FBXL3	2	3
PTGES3	273	3
BOLA2	4	3
DDX17	42	3
PIGH	2	3
CTSO	15	3
PAPSS1	171	3
CCNH	142	3
FTH1	149	3
SMARCA5	197	3
C1orf63	20	3
RIF1	2	3
YWHAG	2	3
EIF3A	40	3
METTL6	17	3
BZW1	15	3
FH	4	3
UBA6	28	3
FAM98A	49	3
NOL8	126	3
RBX1	39	3
GOLT1B	21	3
METTL7A	10	3
TOP1P2	54	3
COX7B	43	3
TSC22D2	11	3
TRA2B	16	3
MNAT1	20	3
NIPSNAP3A	17	3
CHD1	3	3
RTN3	61	3
C14orf104	52	3
DHX36	3	3
NOP58	15	3
PSMG1	5	3
RBBP7	12	3
YES1	21	3
ZNF644	42	3
PPCS	164	3
PSMD14	22	3
CLIP1	12	3
MBNL2	45	3
HNRPDL	4	3
RG9MTD1	223	3
RAD21	6	3
CENPQ	6	3
CCT6P3	2	3
CIR1	20	3
SACM1L	183	3
FAM49B	118	3
RPS3A	53	3
RPF1	27	3
RPL7	42	3
EIF4E	39	3
MRPL1	102	3
GPBP1L1	46	3
RPLP1	42	3
TARS	16	3
SPAG1	2	3
FBXO38	133	3
SNORD36A	35	3
DCAF13	15	3
MTF2	15	3
CRY1	35	3
RNPC3	4	3
PABPC1	41	3
C18orf32	151	3
MYADM	29	3
TIA1	49	3
TCP1	6	3
SAR1A	165	3
KPNA3	2	3
FYTTD1	130	3
DSTN	55	3
POLR2J2	29	3
TMEM14B	30	3
IMMT	27	3
C12orf23	107	3
C14orf166	167	3
NFE2L2	2	3
A2M	3	3
SNW1	2	3
DBI	6	3
ANX2P2	41	3
YEATS4	13	3
SDHD	17	3
FNIP2	3	3
TTC33	5	3
HAT1	204	3
MAPKAPK5	33	3
RPN2	18	3
ANXA4	162	3
ZBTB8OS	161	3
TSPAN13	9	3
SEC61B	4	3
CRNDE	22	3
SF3B14	194	3
SMN1	7	3
C11orf58	14	3
RPS27A	2	3
XPO4	36	3
LARP4	54	3
NACAP1	201	3
AVEN	15	3
SH3YL1	3	3
UAP1	16	3
EAF1	54	3
HNRNPA3	59	3
TMEM167A	182	3
F11R	132	3
MTDH	21	3
RPS7	64	3
DNM1L	30	3
EIF1AX	164	3
FAM103A1	136	3
OSBPL8	39	3
C10orf88	7	3
H3F3A	28	3
PPP1R12A	64	3
C2orf76	2	3
HEBP2	10	3
RPL10A	8	3
CWC22	8	3
SUMO1	3	3
TDP2	22	3
PRKCI	21	3
VPS26A	176	3
PERP	10	3
ST13	20	3
SUMO1P3	265	3
ZC3H15	18	3
FABP5L3	2	3
VAMP4	3	3
C4orf41	137	3
NS4ATP2	2	3
SNX24	18	3
ATP1B3	20	3
PLEKHA5	32	3
SEC24D	110	3
SLBP	201	3
SRP72	3	3
PPP3CA	43	3
NDUFA4	5	3
RFC2	2	3
TXNDC9	197	3
RBMX2	30	3
UFM1	192	3
NMI	2	3
HMGN2	9	3
DEK	17	3
GRP94c	53	3
SKIV2L2	2	3
PFDN5	3	3
HNRNPH3	17	3
KIAA0947	53	3
WRB	64	3
PPIB	2	3
CLIC4	2	3
ANKRD17	21	3
P4HA1	2	3
RSRC2	29	3
CAPZA1	61	3
RPS23	161	3
VTI1B	5	3
SLC38A6	9	3
OSTC	250	3
DKFZp564F1378	132	3
ZNF679	3	3
RANBP1	12	3
PPIAL4A	3	3
MRPL15	21	3
STX7	5	3
HNRNPA1	64	3
ATP5C1	32	3
CLTC	104	3
IFT74	2	3
CHD6	8	3
DAAM1	2	3
SEC24A	117	3
POTEKP	4	3
NUP54	43	3
C1orf43	15	3
COPS2	138	3
CTHRC1	8	3
DR1	3	3
FAM179B	19	3
MORF4L1	37	3
MKL2	4	3
NDUFAB1	26	3
GMPR2	6	3
UQCRC2	43	3
AKAP1	15	3
PIK3CA	12	3
NARS	22	3
NXT2	130	3
EIF3F	128	3
PPP2R3C	31	3
RBM34	60	3
ATXN1	21	3
TUBD1	7	3
HSPA13	11	3
FAM162A	95	3
NMD3	47	3
UTP3	203	3
EED	45	3
C1orf9	18	3
CCT6P1	32	3
LSM6	45	3
G3BP1	206	3
LGALS3	16	3
PIG8	12	3
KRCC1	23	3
PSMA3	30	3
ILK	49	3
AKTIP	50	3
TADA1	11	3
EDEM3	11	3
GMNN	20	3
CCT8	183	3
FCHO2	36	3
MED23	6	3
AMMECR1L	5	3
KIAA0564	13	3
APPL1	33	3
OTUD6B	4	3
PRPF18	122	3
LOC442454	52	3
OFD1	4	3
PTBP2	2	3
RAB33B	144	3
LUC7L3	57	3
MS4A4A	2	3
HMGB2	50	3
SREK1	12	3
RHOQ	38	3
ISCA1	39	3
SNX7	2	3
MTPN	25	3
ADSS	7	3
2019-09-15	25	3
RPS15	3	3
RPL36AL	2	3
GSTCD	31	3
PPIA	157	3
DCTN4	8	3
NLK	14	3
NACA	21	3
CYP51A1	93	3
RPS4X	52	3
RPL26L1	55	3
GIMAP2	6	3
RPL23AP64	52	3
FAM108B1	61	3
GDI2	36	3
IBTK	27	3
C6orf120	27	3
PMS1	42	3
ROD1	18	3
HS2ST1	2	3
RPS25	30	3
HMGB1	108	3
ETS1	5	3
ALG5	17	3
SS18	33	3
CMPK1	167	3
BUB3	7	3
MINPP1	53	3
RPL9	158	3
FTHL3P	39	3
FKBP3	172	3
ME2	4	3
NAE1	55	3
SMNDC1	136	3
CAST	49	3
WSB2	51	3
IQGAP1	8	3
VKORC1	40	3
HNRPLL	55	3
TRIP12	44	3
RAP1B	50	3
ARPP19	27	3
SNX10	2	3
WSB1	7	3
SYAP1	44	3
NAA50	137	3
ATMIN	92	3
GNA13	191	3
MSH2	15	3
PIK3C3	32	3
LOC728758	34	3
RPS27	23	3
INTS8	23	3
UBQLN2	2	3
ZBTB11	8	3
TICAM2	37	3
ADI1	3	3
ERGIC2	226	3
YY1	285	3
ZNHIT3	18	3
CDC5L	171	3
PHIP	6	3
USP8	161	3
ATP11C	3	3
FAM96A	24	3
PPP2CB	188	3
MEX3C	40	3
MRPL18	2	3
IER3IP1	183	3
C6orf115	2	3
GALNT1	2	3
CNIH4	2	3
ATP11B	5	3
CDC42SE2	3	3
PCNA	43	3
HDAC2	2	3
ACTR3	213	3
UQCRH	33	3
RPL23AP53	35	3
COPS8	45	3
GLRX2	47	3
LCOR	7	3
CKAP2	47	3
CUL4A	20	3
RPL13P5	4	3
RTCD1	12	3
ATF1	104	3
ANP32C	9	3
YIPF4	37	3
PRRC1	33	3
CNBP	231	3
MBLAC2	12	3
APH1A	38	3
C12orf62	3	3
RPL10	7	3
AMY1A	2	3
DYNLRB1	2	3
TRMT112	2	3
MLF1	2	3
FAHD2A	2	3
CR613620	14	3
FAM76A	2	3
LAPTM4A	5	3
POTEM	2	3
CEP57	3	3
KBTBD7	24	3
FAM199X	16	3
ANKRA2	2	3
ZNF681	33	3
HIGD1A	12	3
ZC3H14	2	3
NOC3L	2	3
RFWD2	3	3
RPS18	2	3
GTF2H1	52	3
ATF4	8	3
SNAPC5	33	3
ECHDC1	6	3
RPL36A	12	3
RASSF4	3	4
DOCK2	43	4
CD52	29	4
LRRC8C	19	4
DCN	2	4
CPVL	181	4
STX11	36	4
LY96	36	4
WAS	26	4
ARHGAP9	26	4
RAC2	21	4
NPL	39	4
SYK	3	4
RNASE6	163	4
IRF8	42	4
TM6SF1	36	4
APOBEC3H	8	4
HLA-DRA	211	4
CCDC50	3	4
TRAT1	12	4
SRGN	235	4
CFH	15	4
PECAM1	9	4
IDO1	6	4
CD53	43	4
SLC9A9	37	4
RASAL3	2	4
DKFZp686O16217	5	4
HLA-DMA	20	4
LHFPL2	3	4
SDCBP	7	4
NUP62	3	4
C2	5	4
APOBEC3F	21	4
LST1	117	4
FCGR1C	15	4
DPYD	10	4
HLA-DQA1	219	4
RGS19	4	4
HUAT	6	4
CYBB	220	4
ENPP2	4	4
IFNG	2	4
IL1B	13	4
AP1S2	118	4
SAMD3	12	4
FPR1	72	4
TNFRSF4	3	4
BCL11B	4	4
CCL2	35	4
LTA	4	4
HLA-DPB1	29	4
HLA-E	20	4
CD3G	11	4
TPK1	6	4
CSF1R	35	4
APOBEC3G	32	4
PLIN2	2	4
EMILIN2	26	4
HLA-DPA1	216	4
CD27	10	4
TNFRSF17	2	4
AIM2	6	4
ADAM7	8	4
GZMK	27	4
HCLS1	42	4
LGMN	28	4
CLEC12A	9	4
CCL13	9	4
SAMSN1	196	4
VSIG4	24	4
DFNA5	2	4
FGL2	265	4
APOE	5	4
PTPRCAP	11	4
RUNX3	9	4
BTN3A3	13	4
C1QC	40	4
SEL1L3	4	4
FLVCR2	2	4
DHRS9	2	4
GBP5	19	4
HCST	39	4
CD3D	24	4
AMICA1	11	4
ARHGAP15	39	4
C10orf128	4	4
MS4A6A	176	4
CMKLR1	12	4
DOCK10	16	4
LILRB4	40	4
DPEP2	13	4
KLRD1	24	4
APBB1IP	37	4
GZMB	6	4
SIRPA	4	4
PSMB9	28	4
P2RY10	11	4
AIF1	164	4
GBP4	14	4
FCGR2A	41	4
IFI30	9	4
SLFN11	9	4
CTSH	4	4
2019-03-01	93	4
CD48	30	4
ICOS	5	4
GBP1	22	4
GNG2	20	4
MGAT2	2	4
F13A1	3	4
IL18BP	12	4
MAFB	5	4
LPXN	38	4
PILRA	12	4
GPR84	6	4
RAB32	9	4
TYROBP	175	4
NKG7	14	4
LILRB3	8	4
ADAMDEC1	10	4
KLHL6	34	4
HLA-DOA	36	4
C1R	19	4
PLCG2	11	4
PLAC8	19	4
STK17B	34	4
GPR34	25	4
CLEC4A	143	4
C1orf54	30	4
HPSE	3	4
TLR1	87	4
VAMP5	30	4
RNASE2	9	4
TNFRSF1B	8	4
C12orf5	2	4
IGJ	4	4
CD163	158	4
CYTIP	2	4
CD69	34	4
FCGR1B	39	4
CD38	17	4
ELMO1	2	4
VCAM1	2	4
GNGT2	8	4
PTGER4	31	4
CCL3L3	3	4
C1QA	39	4
CCL4	139	4
TCRVB	19	4
LAT2	2	4
INPP5D	13	4
GIMAP7	6	4
CD8A	17	4
LY9	10	4
LYL1	2	4
NCF1C	26	4
NAPSB	2	4
TNFAIP3	20	4
C13orf18	26	4
BU935198	271	4
PRNP	2	4
S1PR4	7	4
MYO1G	2	4
IL18R1	2	4
GMFG	29	4
PLA2G7	9	4
GZMA	29	4
NLRP3	32	4
LAP3	17	4
IL32	4	4
TRAF3IP3	17	4
SH3KBP1	2	4
HLA-DOB	5	4
PLEKHO1	4	4
PTPN7	5	4
GIT2	9	4
CTSC	34	4
DOCK8	7	4
TCRBV22S1A2N1T	5	4
PAG1	6	4
LYZ	40	4
MAF	20	4
CD37	39	4
EMP3	39	4
SPOCK2	11	4
ABI3	7	4
APOC1	2	4
ARHGAP25	23	4
CMTM1	21	4
IGSF6	23	4
NCK1	16	4
CASP4	20	4
FCER1G	151	4
IFI16	35	4
ITGB2	238	4
IL7R	19	4
SLC2A3	2	4
SOD2	3	4
ALOX5AP	33	4
TCRBV4S1A1T	7	4
TBXAS1	30	4
NCF1	164	4
PTPRO	37	4
LIX1L	6	4
S100A4	37	4
ADAP2	33	4
CSF2RA	149	4
ITGB7	2	4
BANK1	2	4
RHOG	14	4
CD84	35	4
LILRA5	2	4
FABP5	2	4
LAIR1	90	4
LSP1	34	4
PLEKHO2	4	4
CTSL1	13	4
CD72	5	4
SLC1A3	6	4
GPR18	11	4
CD86	41	4
CD2	20	4
IL6	2	4
SLC15A3	25	4
CXCR3	12	4
OBFC2A	5	4
TRPV2	9	4
AKR1B1	115	4
RNASE1	11	4
ST8SIA4	2	4
ARHGAP30	23	4
SGK1	15	4
IL10RA	33	4
TNFAIP8	30	4
FOLR2	32	4
RGS1	14	4
GPR183	210	4
CD74	116	4
MSR1	26	4
ITGAX	3	4
MAP4K1	6	4
PRF1	16	4
PLSCR1	5	4
TMEM140	7	4
EVI2A	142	4
STX7	4	4
SASH3	6	4
CYBA	10	4
CD300A	13	4
PLEK	42	4
CST7	23	4
SLC7A7	204	4
KLRG1	4	4
MAFF	18	4
LCP2	8	4
GIMAP4	35	4
B2M	14	4
TNFSF13B	256	4
HLA-DMB	36	4
TXNDC5	3	4
CD5	3	4
CD83	143	4
TBC1D10C	6	4
PRKCB	22	4
HLA-F	5	4
FPR3	29	4
LTB	5	4
LRRC33	19	4
GNLY	5	4
ZEB2	24	4
GIMAP5	10	4
HLA-B	13	4
TAGAP	20	4
LAPTM5	16	4
RASSF2	6	4
CORO1A	22	4
CCR7	2	4
SNCA	8	4
CELF2	24	4
TGFBR2	11	4
C3	28	4
MCOLN2	3	4
CXCL9	11	4
IL10RB	3	4
ENTPD1	21	4
LOC100240735	3	4
WIPF1	34	4
IGFLR1	11	4
EPSTI1	34	4
SLAMF1	16	4
SPI1	17	4
SLA	29	4
MPEG1	33	4
MPP1	15	4
LIPA	23	4
TCN2	6	4
MS4A4A	9	4
C17orf87	37	4
C1QB	219	4
KCTD12	2	4
SH2D1A	14	4
GPR132	4	4
BATF3	2	4
CD58	8	4
CCR2	13	4
FERMT3	25	4
RGS18	37	4
PTPRC	38	4
HSD11B1	6	4
KLRB1	21	4
LAIR2	36	4
CD68	36	4
ATG4C	12	4
PRDM1	8	4
PLAUR	2	4
PARVG	12	4
IRF1	3	4
GLIPR1	136	4
CXCL10	16	4
CD247	14	4
CD7	6	4
MNDA	138	4
GIMAP6	28	4
LCP1	17	4
RAB33A	13	4
CLECL1	23	4
CTLA4	2	4
PVRIG	21	4
SP140	4	4
GPSM3	24	4
CD40	14	4
TLR8	241	4
PLTP	4	4
UBD	2	4
abParts	5	4
NCF4	273	4
CXCR6	21	4
SH2B3	21	4
ALDH1A1	9	4
ANXA1	5	4
SLCO2B1	162	4
CTSW	2	4
HSD17B11	23	4
CCL3	12	4
CD6	11	4
FCN1	17	4
EGR2	2	4
FGR	6	4
FCGR2B	39	4
GAPT	3	4
TCRA	32	4
CD4	20	4
GPNMB	27	4
LY86	33	4
SELL	12	4
CD97	6	4
CD14	116	4
VAV1	8	4
CD33	106	4
EVI2B	43	4
CASP1	37	4
C1orf162	250	4
P2RY8	4	4
STAMBPL1	3	4
LRMP	20	4
ACSL4	11	4
TLR7	105	4
ACAP1	3	4
CCL8	9	4
FGD2	12	4
STAT4	17	4
CCR1	17	4
LAMP3	4	4
LYN	23	4
PSTPIP1	5	4
CXCR4	16	4
DSE	28	4
PYHIN1	17	4
GYPC	5	4
C1S	4	4
NAPOR-1	22	4
KIAA1949	16	4
PTPN22	2	4
ITK	11	4
CCL5	19	4
NFS1	18	4
UBE2L6	2	4
BTK	3	4
GPR65	4	4
P2RY14	2	4
OSTF1	5	4
CLEC7A	5	4
GSTO1	4	4
ITGA4	24	4
MERTK	13	4
SLC2A5	7	4
DOCK11	37	4
NCKAP1L	20	4
GLT8D2	211	5
ANTXR2	21	5
MEIS2	5	5
DCN	22	5
NDN	38	5
ANTXR1	6	5
C14orf37	30	5
COL8A2	40	5
C21orf34	8	5
FILIP1L	25	5
OLFML1	159	5
PKD2	13	5
TMEM204	33	5
KDELC1	8	5
MRGPRF	20	5
AK130049	33	5
GAS1	30	5
CFH	10	5
MMP2	126	5
PRRX1	175	5
FLNC	30	5
GRP	10	5
KERA	7	5
CPXM1	24	5
FHL3	14	5
HTRA1	167	5
2019-09-11	2	5
TIMP2	154	5
AKAP12	6	5
JAM2	9	5
BGN	20	5
ISLR	76	5
VIM	11	5
SRPX2	38	5
RCAN2	2	5
SH3D19	4	5
ZFHX4	19	5
LHFP	10	5
TGFB3	14	5
C5orf13	23	5
SPARCL1	13	5
SLIT3	13	5
PRKD1	36	5
CAV1	6	5
GAS7	34	5
RFTN2	26	5
EBF1	5	5
C1QTNF6	29	5
SH3PXD2B	10	5
GAS6	2	5
LRRC32	40	5
POSTN	20	5
JAM3	166	5
CTSK	43	5
CILP	18	5
LAMA2	16	5
GNG11	6	5
NTM	7	5
LEPRE1	18	5
PCSK5	29	5
DACT1	110	5
NUAK1	18	5
ITGA11	17	5
NKX3-2	11	5
TMEM90B	33	5
TRAM2	7	5
SERPING1	14	5
LGALS1	3	5
HEPH	15	5
CLEC11A	30	5
ALDH1L2	7	5
DACT3	37	5
PPAPDC1A	25	5
RCN3	40	5
COL3A1	134	5
P2RX5-TAX1BP3	5	5
F13A1	7	5
MAFB	9	5
DPT	7	5
LOC100192378	6	5
TWIST2	11	5
CNRIP1	23	5
NXN	4	5
TAGLN	27	5
TNFAIP6	21	5
FOXF2	8	5
SYDE1	35	5
SGCD	27	5
COL6A3	170	5
COMP	6	5
LUM	31	5
PRICKLE1	5	5
COL8A1	25	5
MMP11	5	5
MFAP5	35	5
BC062365	5	5
KIAA1217	3	5
SULF1	3	5
THBS2	151	5
CTGF	19	5
SFRP4	22	5
CD248	28	5
TCF4	20	5
CCDC80	10	5
FSTL1	186	5
RBMS3	17	5
PLS3	5	5
CDH11	41	5
NEXN	22	5
LRRC15	15	5
OGN	8	5
GXYLT2	8	5
LRP1	41	5
NNMT	28	5
COL12A1	36	5
MFAP4	15	5
SPHK1	2	5
SFRP2	152	5
EMX2	4	5
HEG1	34	5
ZFPM2	11	5
OLFML3	26	5
FEZ1	40	5
FHOD3	5	5
SPON1	170	5
ZNF469	8	5
TPM2	22	5
COL6A2	110	5
GREM1	9	5
IGFBP7	12	5
MPRIP	10	5
RHOJ	4	5
PDPN	32	5
RNF144A	28	5
TRO	3	5
NPR2	7	5
EVC	11	5
RUNX1T1	16	5
SH3PXD2A	89	5
RECK	20	5
CCND2	2	5
COL14A1	11	5
ADAMTS2	57	5
RAB3IL1	26	5
BEND6	23	5
PALLD	35	5
TMEM119	21	5
PPIC	3	5
CMTM3	148	5
LOX	26	5
COL11A1	9	5
HSD17B6	3	5
PTGFRN	3	5
KANK2	6	5
CNTN1	8	5
FN1	4	5
COL1A2	149	5
MXRA7	15	5
MRC2	15	5
PCOLCE	171	5
CRISPLD2	185	5
GPX7	3	5
SORCS2	36	5
EDNRA	15	5
CYTH3	3	5
PLSCR4	4	5
PTPRD	24	5
CALD1	17	5
PRRX2	7	5
MSRB3	43	5
DPYSL3	181	5
MGC4294	8	5
ZNF423	19	5
C20orf103	4	5
HTRA3	7	5
LRRC17	26	5
MEG3	11	5
FBN1	111	5
PCDH7	2	5
CPZ	37	5
MXRA5	121	5
PGM5	2	5
NAALADL1	3	5
CXCL12	20	5
SLIT2	5	5
WISP2	4	5
COL5A2	160	5
FLRT2	20	5
OMD	28	5
FHL1	8	5
FBLN5	7	5
LDB2	7	5
LRCH2	14	5
FBLN1	142	5
TRPC1	2	5
LIMS2	2	5
AXL	16	5
FERMT2	37	5
PTRF	43	5
ACVRL1	2	5
COL10A1	21	5
TMEM200A	6	5
TWIST1	5	5
TPST1	14	5
NID1	13	5
CNN1	3	5
CTHRC1	6	5
CD99	6	5
AI206621	2	5
SRPX	27	5
COL5A1	135	5
PRR5L	23	5
C1orf151	27	5
MFAP2	30	5
TSHZ2	5	5
FAP	158	5
C1QTNF3	13	5
LZTS1	3	5
PHLDB1	16	5
GFPT2	35	5
RARRES2	35	5
GJB2	17	5
NAP1L3	12	5
MYL9	18	5
COL16A1	21	5
DKK3	24	5
COL15A1	7	5
SCARF2	126	5
TGFBR2	8	5
COL18A1	6	5
COL5A3	6	5
PLAU	8	5
ISM1	3	5
MXRA8	83	5
LOXL1	41	5
CORIN	19	5
ABCA6	5	5
RGS17	9	5
LAYN	18	5
ARHGAP28	28	5
COPZ2	39	5
TSHZ3	158	5
GPX8	5	5
NOX4	25	5
MAP1A	3	5
GLI2	2	5
H19	2	5
BMP1	21	5
VCAN	121	5
PDGFRB	150	5
PCDH18	19	5
NRP1	3	5
GPR124	17	5
ZCCHC24	19	5
SVEP1	6	5
CD93	2	5
ELN	10	5
PLAC9	9	5
TBX15	19	5
C1QTNF1	4	5
CLMP	2	5
PTH1R	34	5
SGIP1	21	5
FKBP9L	20	5
SNAI2	33	5
SERPINF1	39	5
PROS1	7	5
PODN	160	5
IFNA8	3	5
ITGA5	4	5
SPOCK1	39	5
DDR2	15	5
THY1	97	5
LOC100505881	24	5
FBLN2	112	5
GLIS3	20	5
IFFO1	6	5
ACTA2	13	5
CNN2	7	5
AEBP1	101	5
MIFR-1	8	5
MN1	29	5
SPRY1	3	5
ECM2	33	5
NINJ2	10	5
EMILIN1	119	5
FNDC1	29	5
PDGFRA	18	5
FOXO1	3	5
COL1A1	117	5
BNC2	144	5
SPON2	16	5
MMP28	4	5
OLFML2B	86	5
LAMA4	121	5
CCRL1	2	5
PDGFRL	36	5
BHLHE22	4	5
C1QTNF5	143	5
DSE	12	5
CYGB	3	5
TGFB1I1	36	5
C1S	22	5
MSC	3	5
NKD2	14	5
CERCAM	15	5
PRKCDBP	26	5
ID3	4	5
COL6A1	103	5
FST	5	5
RAB23	3	5
LMOD1	4	5
ODZ3	5	5
KIF26B	12	5
IGFBP6	5	5
FRMD6	4	5
NUDT11	2	5
SERPINH1	5	5
ANGPTL2	144	5
LIN52	80	6
REEP3	14	6
LYPLA1	29	6
C21orf33	2	6
GALK2	19	6
BCL10	35	6
TCEA1	86	6
MAPK14	16	6
EIF4H	148	6
ITGB1	14	6
HIAT1	24	6
GPR89B	99	6
MORC3	11	6
VPS41	15	6
B3GNT2	35	6
TRUB1	142	6
GNG10	32	6
MAD2L1BP	117	6
TIMM23	17	6
THOC3	8	6
NRBF2	2	6
SDCBP	31	6
SNX5	15	6
PFAAP1	24	6
FBXO7	142	6
RNFT1	63	6
RNPS1	6	6
SBDS	108	6
ACADM	2	6
LOC729852	9	6
RBM4	5	6
TMEM203	15	6
PSMD6	19	6
C11orf73	9	6
TCTN3	147	6
ATP5F1	24	6
HNRNPA1L2	36	6
ANXA2	7	6
HM13	23	6
DNAJB6	37	6
YME1L1	129	6
PSMC1	158	6
ARF4	83	6
EXOSC1	3	6
RBM14	18	6
RAB28	34	6
BCCIP	3	6
C6orf72	2	6
MBD2	2	6
MRPS18C	2	6
ECD	98	6
KLHL20	2	6
LMAN1	5	6
WTAP	5	6
UBA3	36	6
RPLP0	9	6
AIDA	156	6
CCNC	154	6
RFC3	8	6
RBM3	3	6
TMEM93	5	6
TPI1	3	6
AP3S1	13	6
EIF4A1	121	6
DPH2	3	6
CASP2	7	6
LYPLA2	4	6
C10orf32-AS3MT	2	6
BZW1	8	6
NGDN	10	6
ATG4B	30	6
NUP35	29	6
COMMD8	5	6
MGAT2	103	6
UBL7	3	6
MAEA	34	6
C1R	10	6
PRIM2	2	6
SLC3A2	23	6
FLJ25037	3	6
RAN	12	6
ARMC8	37	6
LETMD1	11	6
MCRS1	97	6
GPR89A	23	6
CCT6P3	33	6
KLF10	2	6
NEDD1	3	6
MRPL45P2	2	6
ASAH1	14	6
PLEKHF2	7	6
DYRK1A	37	6
DISC1	26	6
NSF	3	6
WDR45	3	6
SCAMP1	127	6
ALDOA	4	6
C15orf44	31	6
EIF4E	2	6
CSTF1	3	6
GCLM	2	6
TXNRD1	3	6
C12orf5	4	6
ARPC4	27	6
DPAGT1	32	6
PGAM1	151	6
TIPRL	7	6
[truncated: 11,712 more rows]
