# Supplementary material for: TuBA: Tunable biclustering algorithm reveals clinically relevant tumor transcriptional profiles in breast cancer
Source: Gigascience. 2019 Jun 18;8(6):giz064. doi: 10.1093/gigascience/giz064 (PMC6582332; doi:10.1093/gigascience/giz064)
Supplement: giz064_Supplemental_Files [file giz064_supplemental_files.zip › Singh_etal.SupplementaryTable3.xlsx]

## Sheet: Sheet1
Supplementary Table 3. Results from comparisons of biclusters between evenly split datasets generated randomly from the TCGA RFS dataset
	No. of biclusters from dataset 1 enriched in at least one bicluster from dataset 2	No. of biclusters from dataset 2 enriched in at least one bicluster from dataset 1
Split 1	225 out of 306 (73%)	230 out of 303 (76%)
Split 2	220 out of 313 (70%)	219 out of 299 (73%)
Split 3	207 out of 278 (74%)	224 out of 310 (72%)
Split 4	235 out of 323 (73%)	214 out of 305 (70%)
Split 5	221 out of 298 (74%)	225 out of 305 (74%)
