# Supplementary material for: TuBA: Tunable biclustering algorithm reveals clinically relevant tumor transcriptional profiles in breast cancer
Source: Gigascience. 2019 Jun 18;8(6):giz064. doi: 10.1093/gigascience/giz064 (PMC6582332; doi:10.1093/gigascience/giz064)
Supplement: giz064_Supplemental_Files [file giz064_supplemental_files.zip › Singh_etal.SupplementaryTable5.xlsx]

## Sheet: Table Info
Supplementary Table 5. Summary of results obtained by application of TuBA to independent datasets
Note: Not all the tables contain every attribute listed below
Note: All p-values have been adjusted for FDR using the Benjamini-Hochberg method
Column_Name	Description
Gene.ID	Contains the official gene symbols of genes in the biclusters
Bicluster.No	Serial number of the bicluster generated by TuBA
Degree	Degree of the gene within the given bicluster
p.val.Enrichment.of.Top(Bottom).Samples.In.Bicluster	Hypergeometric p-value for overlap between top (bottom) samples for each gene and the samples in the bicluster
FDR.Enrichment.of.Top(Bottom).Samples.In.Bicluster	Hypergeometric p-value corrected for multiple hypothesis testing by the Benjamini-Hochberg method
Quality.Score	Minimum value of the proportion of genes or samples in bicluster with FDR < 0.05. Values close to 1 indicate biclusters with strong associations between genes and samples
Perc.Zero.Samples	Percentage of total number of samples in dataset that do not express given gene
Cytoband.Locus	Location of the gene in terms of cytoband
Chr	Chromosome on which the gene is located
Chrom.Start	Start-site of the gene on a given chromosome
Chrom.End	End-site of the gene on a given chromosome
p.val.Copy.Gain	One sided Fisher exact p-value indicating enrichment of bicluster samples in the set of samples with copy number gains for the given gene
p.val.Copy.Del	One sided Fisher exact p-value indicating enrichment of bicluster samples in the set of samples with copy number deletions for the given gene
p.val.NN	One sided Fisher exact p-value indicating enrichment of bicluster samples in samples of the ER-/HER2- subtype
p.val.PN	One sided Fisher exact p-value indicating enrichment of bicluster samples in samples of the ER+/HER2- subtype
p.val.NP	One sided Fisher exact p-value indicating enrichment of bicluster samples in samples of the ER-/HER2+ subtype
p.val.PP	One sided Fisher exact p-value indicating enrichment of bicluster samples in samples of the ER+/HER2+ subtype
p.val.Basal	One sided Fisher exact p-value indicating enrichment of bicluster samples in samples of the Basal subtype
p.val.Her2	One sided Fisher exact p-value indicating enrichment of bicluster samples in samples of the Her2 subtype
p.val.LumA	One sided Fisher exact p-value indicating enrichment of bicluster samples in samples of the LumA subtype
p.val.LumB	One sided Fisher exact p-value indicating enrichment of bicluster samples in samples of the LumB subtype
p.val.Normal	One sided Fisher exact p-value indicating enrichment of bicluster samples in samples of the Normal-like subtype
p.val.All.Relapse	Logrank p-value for the set of samples present in bicluster compared to the remaining set of samples
p.val.NN.Relapse	Logrank p-value for the set of samples of the ER-/HER2- subtype present in bicluster compared to the remaining set of samples of the ER-/HER2- subtype
p.val.PN.Relapse	Logrank p-value for the set of samples of the ER+/HER2- subtype present in bicluster compared to the remaining set of samples of the ER+/HER2- subtype
p.val.NP.Relapse	Logrank p-value for the set of samples of the ER-/HER2+ subtype present in bicluster compared to the remaining set of samples of the ER-/HER2+ subtype
p.val.PP.Relapse	Logrank p-value for the set of samples of the ER+/HER2+ subtype present in bicluster compared to the remaining set of samples of the ER+/HER2+ subtype
p.val.Basal.Relapse	Logrank p-value for the set of samples of the Basal subtype present in bicluster compared to the remaining set of samples of the Basal subtype
p.val.Her2.Relapse	Logrank p-value for the set of samples of the Her2 subtype present in bicluster compared to the remaining set of samples of the Her2 subtype
p.val.LumA.Relapse	Logrank p-value for the set of samples of the LumA subtype present in bicluster compared to the remaining set of samples of the LumA subtype
p.val.LumB.Relapse	Logrank p-value for the set of samples of the LumB subtype present in bicluster compared to the remaining set of samples of the LumB subtype
p.val.Normal.Relapse	Logrank p-value for the set of samples of the Normal-like subtype present in bicluster compared to the remaining set of samples of the Normal-like subtype
p.val.stage	One sided Fisher exact p-value indicating enrichment of bicluster samples in the set of samples graded at a given stage
p.val.lymph.node.positive	One sided Fisher exact p-value indicating enrichment of bicluster samples in the set of patients with +ve lymph node status
p.val.highest.NPI	One sided Fisher exact p-value indicating enrichment of bicluster samples in the set of patients with Nottingham Prognostic Index (NPI) > 5.4
Probe	The name of the probe in the dataset (for Vijver dataset)
NCBI.Gene.Name	NCBI designated official name corresponding to the probe
Cytoband.Locus	The cytoband site at which the gene is located in the chromosome
Degree	The degree of gene within the bicluster it was identified in
Bicluster.No	The serial number of bicluster recovered by TuBA
p.val.ER+	Significance value for enrichment of samples in bicluster in ER+ samples (using one-sided Fisher's exact test)
p.val.ER-	Significance value for enrichment of samples in bicluster in ER- samples (using one-sided Fisher's exact test)
p.val.Diff.CoExprs.Genes.Bicmix	Significance value for enrichment of genes in bicluster in the set of 432 differentially co-expressed genes identified by Bicmix

## Sheet: TCGA_H0.05_Overlap1E-16_Genes
Gene.ID	Bicluster.No	Degree	p.val.Enrichment.of.Top.Samples.In.Bicluster	FDR.Enrichment.of.Top.Samples.In.Bicluster	Quality.Score	Perc.Zero.Samples	Cytoband.Locus	Chr	Chrom.Start	Chrom.End	p.val.Copy.Gain	p.val.NN	p.val.PN	p.val.NP	p.val.PP	p.val.All.Relapse	p.val.NN.Relapse	p.val.PN.Relapse	p.val.NP.Relapse	p.val.PP.Relapse	p.val.stage.3A	p.val.stage.3B	p.val.stage.3C	p.val.stage.4	p.val.lymph.node.positive
CAMK4	1	67	2.72932e-20	2.83466e-20	0.972332	0.660793	5q22.1	chr5	111223653	111494886	0.716989	5.31888e-20	1	0.368906	0.996954	0.985945	0.96238	0.97072	0.802783	1	0.99415	1	1	1	1
SPN	1	335	1.20538e-47	6.03926e-47	0.972332	0	16p11.2	chr16	29662979	29670876	1	5.31888e-20	1	0.368906	0.996954	0.985945	0.96238	0.97072	0.802783	1	0.99415	1	1	1	1
ITGA4	1	43	6.15756e-23	6.59709e-23	0.972332	0	2q31.3	chr2	181457202	181536187	1	5.31888e-20	1	0.368906	0.996954	0.985945	0.96238	0.97072	0.802783	1	0.99415	1	1	1	1
ITGAX	1	2	3.82955e-31	5.26081e-31	0.972332	0	16p11.2	chr16	31355134	31382997	1	5.31888e-20	1	0.368906	0.996954	0.985945	0.96238	0.97072	0.802783	1	0.99415	1	1	1	1
ITGAL	1	313	1.23545e-43	4.20401e-43	0.972332	0	16p11.2	chr16	30472658	30523185	1	5.31888e-20	1	0.368906	0.996954	0.985945	0.96238	0.97072	0.802783	1	0.99415	1	1	1	1
SIPA1	1	10	4.93301e-19	5.06664e-19	0.972332	0	11q13.1	chr11	65585395	65650930	0.647415	5.31888e-20	1	0.368906	0.996954	0.985945	0.96238	0.97072	0.802783	1	0.99415	1	1	1	1
CRTAM	1	291	9.98168e-50	6.28876e-49	0.972332	0.220264	11q24.1	chr11	122838500	122872639	1	5.31888e-20	1	0.368906	0.996954	0.985945	0.96238	0.97072	0.802783	1	0.99415	1	1	1	1
IL10RA	1	330	4.77243e-54	4.97406e-53	0.972332	0	11q23.3	chr11	117986348	118001483	1	5.31888e-20	1	0.368906	0.996954	0.985945	0.96238	0.97072	0.802783	1	0.99415	1	1	1	1
PNOC	1	77	9.29712e-41	2.44794e-40	0.972332	4.51542	8p21.1	chr8	28316986	28343355	1	5.31888e-20	1	0.368906	0.996954	0.985945	0.96238	0.97072	0.802783	1	0.99415	1	1	1	1
CFP	1	87	2.46377e-35	4.27942e-35	0.972332	0.110132	Xp11.23	chrX	47624213	47630305	1	5.31888e-20	1	0.368906	0.996954	0.985945	0.96238	0.97072	0.802783	1	0.99415	1	1	1	1
PAPLN	1	30	3.13724e-17	3.18922e-17	0.972332	0	14q24.2	chr14	73237497	73274640	1	5.31888e-20	1	0.368906	0.996954	0.985945	0.96238	0.97072	0.802783	1	0.99415	1	1	1	1
STK17A	1	11	2.72932e-20	2.83466e-20	0.972332	0	7p13	chr7	43582758	43626786	0.11596	5.31888e-20	1	0.368906	0.996954	0.985945	0.96238	0.97072	0.802783	1	0.99415	1	1	1	1
CLIC2	1	16	5.42428e-38	1.14363e-37	0.972332	0	Xq28	chrX	155276211	155334657	0.912869	5.31888e-20	1	0.368906	0.996954	0.985945	0.96238	0.97072	0.802783	1	0.99415	1	1	1	1
ASGR2	1	10	1.26917e-33	1.98906e-33	0.972332	1.43172	17p13.1	chr17	7101322	7115700	0.589983	5.31888e-20	1	0.368906	0.996954	0.985945	0.96238	0.97072	0.802783	1	0.99415	1	1	1	1
TMEM149	1	93	9.98168e-50	6.28876e-49	0.972332	0	NA	NA	NA	NA	NA	5.31888e-20	1	0.368906	0.996954	0.985945	0.96238	0.97072	0.802783	1	0.99415	1	1	1	1
HLA-DPA1	1	16	7.98979e-40	1.93876e-39	0.972332	0	6p21.32	chr6	33064569	33080775	NA	5.31888e-20	1	0.368906	0.996954	0.985945	0.96238	0.97072	0.802783	1	0.99415	1	1	1	1
ZAP70	1	312	7.33365e-52	5.95838e-51	0.972332	0.110132	2q11.2	chr2	97713560	97739862	0.915341	5.31888e-20	1	0.368906	0.996954	0.985945	0.96238	0.97072	0.802783	1	0.99415	1	1	1	1
RAC2	1	340	1.39422e-58	2.69656e-57	0.972332	0	22q13.1	chr22	37225261	37244448	0.938687	5.31888e-20	1	0.368906	0.996954	0.985945	0.96238	0.97072	0.802783	1	0.99415	1	1	1	1
CSF2RA	1	2	2.46377e-35	4.27942e-35	0.972332	0	Xp22.32 and Yp11.3	NA	NA	NA	NA	5.31888e-20	1	0.368906	0.996954	0.985945	0.96238	0.97072	0.802783	1	0.99415	1	1	1	1
C2orf85	1	52	1.69741e-26	1.96418e-26	0.972332	37.3348	NA	NA	NA	NA	NA	5.31888e-20	1	0.368906	0.996954	0.985945	0.96238	0.97072	0.802783	1	0.99415	1	1	1	1
C2orf89	1	32	7.33365e-52	5.95838e-51	0.972332	0.440529	NA	NA	NA	NA	NA	5.31888e-20	1	0.368906	0.996954	0.985945	0.96238	0.97072	0.802783	1	0.99415	1	1	1	1
HLA-DQB1	1	21	9.08105e-29	1.13193e-28	0.972332	0	6p21.32	chr6	32659467	32668383	NA	5.31888e-20	1	0.368906	0.996954	0.985945	0.96238	0.97072	0.802783	1	0.99415	1	1	1	1
MYO1G	1	317	3.6766e-55	4.45363e-54	0.972332	0	7p13	chr7	44962662	44979098	1	5.31888e-20	1	0.368906	0.996954	0.985945	0.96238	0.97072	0.802783	1	0.99415	1	1	1	1
MYO1F	1	258	9.98168e-50	6.28876e-49	0.972332	0	19p13.2	chr19	8520790	8577577	0.657954	5.31888e-20	1	0.368906	0.996954	0.985945	0.96238	0.97072	0.802783	1	0.99415	1	1	1	1
OR52N4	1	3	1.19095e-16	1.20812e-16	0.972332	26.5419	11p15.4	chr11	5754693	5755729	1	5.31888e-20	1	0.368906	0.996954	0.985945	0.96238	0.97072	0.802783	1	0.99415	1	1	1	1
LGALS2	1	66	9.29712e-41	2.44794e-40	0.972332	2.97357	22q13.1	chr22	37570246	37582616	0.853967	5.31888e-20	1	0.368906	0.996954	0.985945	0.96238	0.97072	0.802783	1	0.99415	1	1	1	1
ARHGAP25	1	342	8.44294e-66	4.86893e-64	0.972332	0	2p13.3	chr2	68679601	68826833	0.723775	5.31888e-20	1	0.368906	0.996954	0.985945	0.96238	0.97072	0.802783	1	0.99415	1	1	1	1
PRKCB	1	301	9.98168e-50	6.28876e-49	0.972332	0	16p12.2-p12.1	chr16	23836001	24220611	1	5.31888e-20	1	0.368906	0.996954	0.985945	0.96238	0.97072	0.802783	1	0.99415	1	1	1	1
SLA2	1	308	3.6766e-55	4.45363e-54	0.972332	0.110132	20q11.23	chr20	36612318	36646216	0.507414	5.31888e-20	1	0.368906	0.996954	0.985945	0.96238	0.97072	0.802783	1	0.99415	1	1	1	1
EVI2A	1	89	3.29477e-36	6.06577e-36	0.972332	0	17q11.2	chr17	31317560	31321884	1	5.31888e-20	1	0.368906	0.996954	0.985945	0.96238	0.97072	0.802783	1	0.99415	1	1	1	1
EVI2B	1	293	9.98168e-50	6.28876e-49	0.972332	0	17q11.2	chr17	31303766	31314112	1	5.31888e-20	1	0.368906	0.996954	0.985945	0.96238	0.97072	0.802783	1	0.99415	1	1	1	1
ZNF831	1	318	1.15629e-42	3.62889e-42	0.972332	1.65198	20q13.32	chr20	59191020	59259113	1	5.31888e-20	1	0.368906	0.996954	0.985945	0.96238	0.97072	0.802783	1	0.99415	1	1	1	1
CD200R1	1	37	4.28639e-37	8.44192e-37	0.972332	0.550661	3q13.2	chr3	112921209	112975122	0.958411	5.31888e-20	1	0.368906	0.996954	0.985945	0.96238	0.97072	0.802783	1	0.99415	1	1	1	1
IL2RA	1	2	1.26713e-46	5.6708e-46	0.972332	0.220264	10p15.1	chr10	6010689	6062325	0.00050166	5.31888e-20	1	0.368906	0.996954	0.985945	0.96238	0.97072	0.802783	1	0.99415	1	1	1	1
IL2RB	1	101	1.23545e-43	4.20401e-43	0.972332	0	22q12.3	chr22	37125838	37175054	1	5.31888e-20	1	0.368906	0.996954	0.985945	0.96238	0.97072	0.802783	1	0.99415	1	1	1	1
RAB33A	1	117	1.15629e-42	3.62889e-42	0.972332	0.110132	Xq26.1	chrX	130171649	130184870	1	5.31888e-20	1	0.368906	0.996954	0.985945	0.96238	0.97072	0.802783	1	0.99415	1	1	1	1
IL2RG	1	339	6.23458e-61	1.64404e-59	0.972332	0	Xq13.1	chrX	71107404	71112108	0.644855	5.31888e-20	1	0.368906	0.996954	0.985945	0.96238	0.97072	0.802783	1	0.99415	1	1	1	1
C16orf54	1	309	1.98769e-57	3.25501e-56	0.972332	0	16p11.2	chr16	29742463	29746006	1	5.31888e-20	1	0.368906	0.996954	0.985945	0.96238	0.97072	0.802783	1	0.99415	1	1	1	1
P2RY8	1	304	8.68564e-51	6.14566e-50	0.972332	0	Xp22.33 and Yp11.3	NA	NA	NA	NA	5.31888e-20	1	0.368906	0.996954	0.985945	0.96238	0.97072	0.802783	1	0.99415	1	1	1	1
KCNAB2	1	112	9.29712e-41	2.44794e-40	0.972332	0	1p36.31	chr1	5991466	6101193	0.328066	5.31888e-20	1	0.368906	0.996954	0.985945	0.96238	0.97072	0.802783	1	0.99415	1	1	1	1
HVCN1	1	255	1.11331e-48	6.25229e-48	0.972332	0	12q24.11	chr12	110627841	110704950	1	5.31888e-20	1	0.368906	0.996954	0.985945	0.96238	0.97072	0.802783	1	0.99415	1	1	1	1
NCF1	1	116	1.23545e-43	4.20401e-43	0.972332	0	7q11.23	chr7	74773962	74789315	1	5.31888e-20	1	0.368906	0.996954	0.985945	0.96238	0.97072	0.802783	1	0.99415	1	1	1	1
STAT4	1	299	7.33365e-52	5.95838e-51	0.972332	0.110132	2q32.2-q32.3	chr2	191029576	191151596	0.533633	5.31888e-20	1	0.368906	0.996954	0.985945	0.96238	0.97072	0.802783	1	0.99415	1	1	1	1
HLA-DRB1	1	21	1.69741e-26	1.96418e-26	0.972332	0	6p21.32	chr6	32552990	32589848	NA	5.31888e-20	1	0.368906	0.996954	0.985945	0.96238	0.97072	0.802783	1	0.99415	1	1	1	1
LAG3	1	21	5.42428e-38	1.14363e-37	0.972332	0	12p13.31	chr12	6772512	6778455	0.322332	5.31888e-20	1	0.368906	0.996954	0.985945	0.96238	0.97072	0.802783	1	0.99415	1	1	1	1
SASH3	1	364	9.47375e-60	2.13215e-58	0.972332	0	Xq26.1	chrX	129779979	129795201	1	5.31888e-20	1	0.368906	0.996954	0.985945	0.96238	0.97072	0.802783	1	0.99415	1	1	1	1
TTC24	1	110	1.2826e-44	4.78783e-44	0.972332	26.652	1q22	chr1	156579727	156586770	1	5.31888e-20	1	0.368906	0.996954	0.985945	0.96238	0.97072	0.802783	1	0.99415	1	1	1	1
IL18RAP	1	87	7.33365e-52	5.95838e-51	0.972332	2.09251	2q12.1	chr2	102418689	102452565	0.0866032	5.31888e-20	1	0.368906	0.996954	0.985945	0.96238	0.97072	0.802783	1	0.99415	1	1	1	1
HLA-DMB	1	79	1.29354e-45	5.33099e-45	0.972332	0	6p21.32	chr6	32934629	32941070	NA	5.31888e-20	1	0.368906	0.996954	0.985945	0.96238	0.97072	0.802783	1	0.99415	1	1	1	1
TBX21	1	357	2.7459e-56	3.82409e-55	0.972332	0.770925	17q21.32	chr17	47733244	47746119	1	5.31888e-20	1	0.368906	0.996954	0.985945	0.96238	0.97072	0.802783	1	0.99415	1	1	1	1
PRF1	1	90	7.33365e-52	5.95838e-51	0.972332	0	10q22.1	chr10	70597348	70602775	0.0420817	5.31888e-20	1	0.368906	0.996954	0.985945	0.96238	0.97072	0.802783	1	0.99415	1	1	1	1
SRGN	1	24	1.26713e-46	5.6708e-46	0.972332	0	10q22.1	chr10	69088106	69104811	0.870525	5.31888e-20	1	0.368906	0.996954	0.985945	0.96238	0.97072	0.802783	1	0.99415	1	1	1	1
STAMBPL1	1	73	8.74527e-33	1.30952e-32	0.972332	0	10q23.31	chr10	88879734	88975153	0.120252	5.31888e-20	1	0.368906	0.996954	0.985945	0.96238	0.97072	0.802783	1	0.99415	1	1	1	1
EOMES	1	118	6.67592e-39	1.50861e-38	0.972332	1.54185	3p24.1	chr3	27715949	27722711	0.978044	5.31888e-20	1	0.368906	0.996954	0.985945	0.96238	0.97072	0.802783	1	0.99415	1	1	1	1
KIAA0748	1	279	1.23545e-43	4.20401e-43	0.972332	0.330396	NA	NA	NA	NA	NA	5.31888e-20	1	0.368906	0.996954	0.985945	0.96238	0.97072	0.802783	1	0.99415	1	1	1	1
CNR2	1	92	8.74527e-33	1.30952e-32	0.972332	19.8238	1p36.11	chr1	23870526	23913362	0.198505	5.31888e-20	1	0.368906	0.996954	0.985945	0.96238	0.97072	0.802783	1	0.99415	1	1	1	1
GP1BA	1	237	3.82955e-31	5.26081e-31	0.972332	2.86344	17p13.2	chr17	4932297	4935030	0.585188	5.31888e-20	1	0.368906	0.996954	0.985945	0.96238	0.97072	0.802783	1	0.99415	1	1	1	1
ICOS	1	105	1.05168e-41	3.02369e-41	0.972332	1.10132	2q33.2	chr2	203936748	203961577	0.455673	5.31888e-20	1	0.368906	0.996954	0.985945	0.96238	0.97072	0.802783	1	0.99415	1	1	1	1
CPNE5	1	42	5.42428e-38	1.14363e-37	0.972332	0	6p21.2	chr6	36740775	36840002	0.129165	5.31888e-20	1	0.368906	0.996954	0.985945	0.96238	0.97072	0.802783	1	0.99415	1	1	1	1
MFNG	1	111	7.98979e-40	1.93876e-39	0.972332	0	22q13.1	chr22	37469063	37486401	1	5.31888e-20	1	0.368906	0.996954	0.985945	0.96238	0.97072	0.802783	1	0.99415	1	1	1	1
TIGIT	1	301	7.33365e-52	5.95838e-51	0.972332	0.330396	3q13.31	chr3	114276913	114310288	1	5.31888e-20	1	0.368906	0.996954	0.985945	0.96238	0.97072	0.802783	1	0.99415	1	1	1	1
POU2AF1	1	72	1.23545e-43	4.20401e-43	0.972332	0.550661	11q23.1	chr11	111352252	111455630	0.244127	5.31888e-20	1	0.368906	0.996954	0.985945	0.96238	0.97072	0.802783	1	0.99415	1	1	1	1
CYSLTR2	1	5	6.37174e-12	6.39423e-12	0.972332	2.09251	13q14.2	chr13	48653711	48711226	0.167948	5.31888e-20	1	0.368906	0.996954	0.985945	0.96238	0.97072	0.802783	1	0.99415	1	1	1	1
WNT1	1	90	1.20538e-47	6.03926e-47	0.972332	17.9515	12q13.12	chr12	48978453	48981676	1	5.31888e-20	1	0.368906	0.996954	0.985945	0.96238	0.97072	0.802783	1	0.99415	1	1	1	1
TNFSF14	1	114	1.15629e-42	3.62889e-42	0.972332	6.1674	19p13.3	chr19	6661253	6670588	0.764576	5.31888e-20	1	0.368906	0.996954	0.985945	0.96238	0.97072	0.802783	1	0.99415	1	1	1	1
ABI3	1	37	1.20538e-47	6.03926e-47	0.972332	0	17q21.32	chr17	49210227	49223225	1	5.31888e-20	1	0.368906	0.996954	0.985945	0.96238	0.97072	0.802783	1	0.99415	1	1	1	1
IL12RB1	1	293	2.45012e-63	9.30649e-62	0.972332	0	19p13.11	chr19	18058995	18098944	0.118017	5.31888e-20	1	0.368906	0.996954	0.985945	0.96238	0.97072	0.802783	1	0.99415	1	1	1	1
CTLA4	1	90	1.26713e-46	5.6708e-46	0.972332	0.881057	2q33.2	chr2	203867786	203873960	0.156977	5.31888e-20	1	0.368906	0.996954	0.985945	0.96238	0.97072	0.802783	1	0.99415	1	1	1	1
KCNA3	1	45	5.42428e-38	1.14363e-37	0.972332	1.32159	1p13.3	chr1	110672465	110675033	0.813892	5.31888e-20	1	0.368906	0.996954	0.985945	0.96238	0.97072	0.802783	1	0.99415	1	1	1	1
RHOF	1	24	1.29354e-45	5.33099e-45	0.972332	0	12q24.31	chr12	121777754	121803403	0.704533	5.31888e-20	1	0.368906	0.996954	0.985945	0.96238	0.97072	0.802783	1	0.99415	1	1	1	1
SLFN14	1	47	2.43428e-30	3.22694e-30	0.972332	28.6344	17q12	chr17	35548125	35558098	1	5.31888e-20	1	0.368906	0.996954	0.985945	0.96238	0.97072	0.802783	1	0.99415	1	1	1	1
PLA2G2D	1	304	1.23545e-43	4.20401e-43	0.972332	1.76211	1p36.12	chr1	20111939	20119566	0.124471	5.31888e-20	1	0.368906	0.996954	0.985945	0.96238	0.97072	0.802783	1	0.99415	1	1	1	1
PARP15	1	107	1.23545e-43	4.20401e-43	0.972332	0.991189	3q21.1	chr3	122577602	122639047	0.987045	5.31888e-20	1	0.368906	0.996954	0.985945	0.96238	0.97072	0.802783	1	0.99415	1	1	1	1
PAG1	1	53	1.50667e-29	1.93393e-29	0.972332	0	8q21.13	chr8	80967810	81112068	0.225605	5.31888e-20	1	0.368906	0.996954	0.985945	0.96238	0.97072	0.802783	1	0.99415	1	1	1	1
TRIM22	1	3	9.20976e-26	1.04396e-25	0.972332	0	11p15.4	chr11	5689689	5737089	0.61659	5.31888e-20	1	0.368906	0.996954	0.985945	0.96238	0.97072	0.802783	1	0.99415	1	1	1	1
DTHD1	1	28	5.33058e-28	6.44256e-28	0.972332	13.8767	4p14	chr4	36281622	36345756	1	5.31888e-20	1	0.368906	0.996954	0.985945	0.96238	0.97072	0.802783	1	0.99415	1	1	1	1
DPPA4	1	95	1.25876e-23	1.36516e-23	0.972332	35.022	3q13.13	chr3	109326141	109337572	1	5.31888e-20	1	0.368906	0.996954	0.985945	0.96238	0.97072	0.802783	1	0.99415	1	1	1	1
TLR10	1	116	4.28639e-37	8.44192e-37	0.972332	0.440529	4p14	chr4	38772239	38782990	1	5.31888e-20	1	0.368906	0.996954	0.985945	0.96238	0.97072	0.802783	1	0.99415	1	1	1	1
TLR8	1	9	1.26917e-33	1.98906e-33	0.972332	0.110132	Xp22.2	chrX	12906620	12923169	0.356401	5.31888e-20	1	0.368906	0.996954	0.985945	0.96238	0.97072	0.802783	1	0.99415	1	1	1	1
PLCXD2	1	57	1.50667e-29	1.93393e-29	0.972332	0.220264	3q13.2	chr3	111674676	111846447	0.800586	5.31888e-20	1	0.368906	0.996954	0.985945	0.96238	0.97072	0.802783	1	0.99415	1	1	1	1
PTPRC	1	285	1.29354e-45	5.33099e-45	0.972332	0	1q31.3-q32.1	chr1	198638671	198757283	1	5.31888e-20	1	0.368906	0.996954	0.985945	0.96238	0.97072	0.802783	1	0.99415	1	1	1	1
BANK1	1	111	4.28639e-37	8.44192e-37	0.972332	0.770925	4q24	chr4	101411286	102074812	1	5.31888e-20	1	0.368906	0.996954	0.985945	0.96238	0.97072	0.802783	1	0.99415	1	1	1	1
SIRPG	1	318	3.6766e-55	4.45363e-54	0.972332	0.991189	20p13	chr20	1629152	1657779	0.47723	5.31888e-20	1	0.368906	0.996954	0.985945	0.96238	0.97072	0.802783	1	0.99415	1	1	1	1
P2RY10	1	95	3.29477e-36	6.06577e-36	0.972332	1.32159	Xq21.1	chrX	78945332	78961954	1	5.31888e-20	1	0.368906	0.996954	0.985945	0.96238	0.97072	0.802783	1	0.99415	1	1	1	1
PIM2	1	20	1.15629e-42	3.62889e-42	0.972332	0	Xp11.23	chrX	48913182	48919024	0.67381	5.31888e-20	1	0.368906	0.996954	0.985945	0.96238	0.97072	0.802783	1	0.99415	1	1	1	1
SMAP2	1	6	9.20976e-26	1.04396e-25	0.972332	0	1p34.2	chr1	40344850	40423326	0.683711	5.31888e-20	1	0.368906	0.996954	0.985945	0.96238	0.97072	0.802783	1	0.99415	1	1	1	1
TNFAIP8	1	103	1.23545e-43	4.20401e-43	0.972332	0	5q23.1	chr5	119268692	119399688	0.994222	5.31888e-20	1	0.368906	0.996954	0.985945	0.96238	0.97072	0.802783	1	0.99415	1	1	1	1
FAIM3	1	94	1.59239e-15	1.60898e-15	0.972332	0	NA	NA	NA	NA	1	5.31888e-20	1	0.368906	0.996954	0.985945	0.96238	0.97072	0.802783	1	0.99415	1	1	1	1
KLRB1	1	103	6.67592e-39	1.50861e-38	0.972332	1.54185	12p13.31	chr12	9594551	9607886	1	5.31888e-20	1	0.368906	0.996954	0.985945	0.96238	0.97072	0.802783	1	0.99415	1	1	1	1
INSL3	1	43	1.15629e-42	3.62889e-42	0.972332	10.793	19p13.11	chr19	17816512	17821574	0.236875	5.31888e-20	1	0.368906	0.996954	0.985945	0.96238	0.97072	0.802783	1	0.99415	1	1	1	1
IRF1	1	3	2.43428e-30	3.22694e-30	0.972332	0	5q31.1	chr5	132481609	132490798	1	5.31888e-20	1	0.368906	0.996954	0.985945	0.96238	0.97072	0.802783	1	0.99415	1	1	1	1
IRF4	1	90	1.11331e-48	6.25229e-48	0.972332	0.220264	6p25.3	chr6	391739	411447	0.90755	5.31888e-20	1	0.368906	0.996954	0.985945	0.96238	0.97072	0.802783	1	0.99415	1	1	1	1
IRF8	1	315	7.33365e-52	5.95838e-51	0.972332	0	16q24.1	chr16	85898803	85922609	0.23913	5.31888e-20	1	0.368906	0.996954	0.985945	0.96238	0.97072	0.802783	1	0.99415	1	1	1	1
FAM78A	1	356	6.0071e-53	5.53447e-52	0.972332	0	9q34.13	chr9	131258076	131276547	1	5.31888e-20	1	0.368906	0.996954	0.985945	0.96238	0.97072	0.802783	1	0.99415	1	1	1	1
CSF2RB	1	116	8.68564e-51	6.14566e-50	0.972332	0	22q12.3	chr22	36913628	36940449	1	5.31888e-20	1	0.368906	0.996954	0.985945	0.96238	0.97072	0.802783	1	0.99415	1	1	1	1
GAB3	1	280	1.2826e-44	4.78783e-44	0.972332	0	Xq28	chrX	154675249	154751583	1	5.31888e-20	1	0.368906	0.996954	0.985945	0.96238	0.97072	0.802783	1	0.99415	1	1	1	1
ITK	1	310	1.26713e-46	5.6708e-46	0.972332	0.110132	5q33.3	chr5	157142933	157255191	1	5.31888e-20	1	0.368906	0.996954	0.985945	0.96238	0.97072	0.802783	1	0.99415	1	1	1	1
HMHA1	1	84	5.86542e-32	8.43592e-32	0.972332	0	NA	chr19	1065923	1086628	1	5.31888e-20	1	0.368906	0.996954	0.985945	0.96238	0.97072	0.802783	1	0.99415	1	1	1	1
FCN1	1	13	8.74527e-33	1.30952e-32	0.972332	1.21145	9q34.3	chr9	134905890	134917963	1	5.31888e-20	1	0.368906	0.996954	0.985945	0.96238	0.97072	0.802783	1	0.99415	1	1	1	1
CR2	1	12	1.50667e-29	1.93393e-29	0.972332	11.674	1q32.2	chr1	207454230	207489895	1	5.31888e-20	1	0.368906	0.996954	0.985945	0.96238	0.97072	0.802783	1	0.99415	1	1	1	1
CR1	1	46	1.79258e-34	2.97346e-34	0.972332	1.32159	1q32.2	chr1	207496147	207640647	1	5.31888e-20	1	0.368906	0.996954	0.985945	0.96238	0.97072	0.802783	1	0.99415	1	1	1	1
TNFRSF1B	1	271	3.6766e-55	4.45363e-54	0.972332	0	1p36.22	chr1	12167003	12209228	0.117121	5.31888e-20	1	0.368906	0.996954	0.985945	0.96238	0.97072	0.802783	1	0.99415	1	1	1	1
PTPN7	1	331	8.44294e-66	4.86893e-64	0.972332	0	1q32.1	chr1	202147013	202161588	1	5.31888e-20	1	0.368906	0.996954	0.985945	0.96238	0.97072	0.802783	1	0.99415	1	1	1	1
PTPN6	1	95	5.33058e-28	6.44256e-28	0.972332	0	12p13.31	chr12	6946468	6961316	0.250357	5.31888e-20	1	0.368906	0.996954	0.985945	0.96238	0.97072	0.802783	1	0.99415	1	1	1	1
MCOLN2	1	12	1.26917e-33	1.98906e-33	0.972332	0	1p22.3	chr1	84925583	84997113	0.0190688	5.31888e-20	1	0.368906	0.996954	0.985945	0.96238	0.97072	0.802783	1	0.99415	1	1	1	1
CD69	1	76	9.08105e-29	1.13193e-28	0.972332	0	12p13.31	chr12	9752486	9760901	1	5.31888e-20	1	0.368906	0.996954	0.985945	0.96238	0.97072	0.802783	1	0.99415	1	1	1	1
IL21R	1	300	1.2826e-44	4.78783e-44	0.972332	0	16p12.1	chr16	27402162	27452042	1	5.31888e-20	1	0.368906	0.996954	0.985945	0.96238	0.97072	0.802783	1	0.99415	1	1	1	1
DGKA	1	17	6.18026e-21	6.46025e-21	0.972332	0	12q13.2	chr12	55927319	55954027	1	5.31888e-20	1	0.368906	0.996954	0.985945	0.96238	0.97072	0.802783	1	0.99415	1	1	1	1
GNG2	1	4	2.50777e-24	2.75265e-24	0.972332	0	14q22.1	chr14	51826195	51979342	1	5.31888e-20	1	0.368906	0.996954	0.985945	0.96238	0.97072	0.802783	1	0.99415	1	1	1	1
TSPAN32	1	93	1.26917e-33	1.98906e-33	0.972332	0.440529	11p15.5	chr11	2301997	2318200	1	5.31888e-20	1	0.368906	0.996954	0.985945	0.96238	0.97072	0.802783	1	0.99415	1	1	1	1
AIF1	1	2	7.98979e-40	1.93876e-39	0.972332	0	6p21.33	chr6	31615184	31617021	1	5.31888e-20	1	0.368906	0.996954	0.985945	0.96238	0.97072	0.802783	1	0.99415	1	1	1	1
PDCD1	1	121	1.11331e-48	6.25229e-48	0.972332	0.660793	2q37.3	chr2	241849881	241858908	0.294025	5.31888e-20	1	0.368906	0.996954	0.985945	0.96238	0.97072	0.802783	1	0.99415	1	1	1	1
KLRD1	1	57	7.98979e-40	1.93876e-39	0.972332	0.440529	12p13	chr12	10226058	10329600	1	5.31888e-20	1	0.368906	0.996954	0.985945	0.96238	0.97072	0.802783	1	0.99415	1	1	1	1
IL12B	1	96	5.86542e-32	8.43592e-32	0.972332	11.674	5q33.3	chr5	159314783	159330887	0.700105	5.31888e-20	1	0.368906	0.996954	0.985945	0.96238	0.97072	0.802783	1	0.99415	1	1	1	1
GPR183	1	16	9.29712e-41	2.44794e-40	0.972332	0	13q32.3	chr13	99294530	99307405	0.864935	5.31888e-20	1	0.368906	0.996954	0.985945	0.96238	0.97072	0.802783	1	0.99415	1	1	1	1
PIK3CD	1	316	1.46231e-64	6.82291e-63	0.972332	0	1p36.22	chr1	9651732	9729114	0.139569	5.31888e-20	1	0.368906	0.996954	0.985945	0.96238	0.97072	0.802783	1	0.99415	1	1	1	1
PIK3CG	1	62	2.72932e-20	2.83466e-20	0.972332	0.110132	7q22.3	chr7	106865278	106907145	1	5.31888e-20	1	0.368906	0.996954	0.985945	0.96238	0.97072	0.802783	1	0.99415	1	1	1	1
PTPRCAP	1	283	7.33365e-52	5.95838e-51	0.972332	0	11q13.2	chr11	67435510	67438067	1	5.31888e-20	1	0.368906	0.996954	0.985945	0.96238	0.97072	0.802783	1	0.99415	1	1	1	1
PATL2	1	84	1.2826e-44	4.78783e-44	0.972332	1.32159	15q21.1	chr15	44665732	44711316	0.524623	5.31888e-20	1	0.368906	0.996954	0.985945	0.96238	0.97072	0.802783	1	0.99415	1	1	1	1
SLFN12L	1	76	5.86542e-32	8.43592e-32	0.972332	1.54185	17q12	chr17	35464249	35537861	1	5.31888e-20	1	0.368906	0.996954	0.985945	0.96238	0.97072	0.802783	1	0.99415	1	1	1	1
CD48	1	325	1.98769e-57	3.25501e-56	0.972332	0	1q23.3	chr1	160678746	160711851	1	5.31888e-20	1	0.368906	0.996954	0.985945	0.96238	0.97072	0.802783	1	0.99415	1	1	1	1
ARRDC5	1	57	1.15629e-42	3.62889e-42	0.972332	5.61674	19p13.3	chr19	4890437	4902867	1	5.31888e-20	1	0.368906	0.996954	0.985945	0.96238	0.97072	0.802783	1	0.99415	1	1	1	1
C10orf54	1	37	1.23545e-43	4.20401e-43	0.972332	0	NA	chr10	71747559	71773498	0.620111	5.31888e-20	1	0.368906	0.996954	0.985945	0.96238	0.97072	0.802783	1	0.99415	1	1	1	1
NLRP1	1	66	3.82955e-31	5.26081e-31	0.972332	0	17p13	chr17	5499427	5619424	0.940688	5.31888e-20	1	0.368906	0.996954	0.985945	0.96238	0.97072	0.802783	1	0.99415	1	1	1	1
FAM159A	1	104	2.43428e-30	3.22694e-30	0.972332	0.550661	1p32.3	chr1	52633344	52669683	0.610579	5.31888e-20	1	0.368906	0.996954	0.985945	0.96238	0.97072	0.802783	1	0.99415	1	1	1	1
FYB	1	120	9.29712e-41	2.44794e-40	0.972332	0	5p13.1	chr5	39105236	39274528	0.881339	5.31888e-20	1	0.368906	0.996954	0.985945	0.96238	0.97072	0.802783	1	0.99415	1	1	1	1
FYN	1	86	6.67592e-39	1.50861e-38	0.972332	0	6q21	chr6	111660332	111873452	0.130747	5.31888e-20	1	0.368906	0.996954	0.985945	0.96238	0.97072	0.802783	1	0.99415	1	1	1	1
XCL2	1	108	1.23545e-43	4.20401e-43	0.972332	2.86344	1q24.2	chr1	168540765	168543997	1	5.31888e-20	1	0.368906	0.996954	0.985945	0.96238	0.97072	0.802783	1	0.99415	1	1	1	1
CYTH4	1	105	9.98168e-50	6.28876e-49	0.972332	0	22q13.1	chr22	37282027	37315345	1	5.31888e-20	1	0.368906	0.996954	0.985945	0.96238	0.97072	0.802783	1	0.99415	1	1	1	1
LOC283663	1	77	5.60921e-15	5.66005e-15	0.972332	0	NA	NA	NA	NA	NA	5.31888e-20	1	0.368906	0.996954	0.985945	0.96238	0.97072	0.802783	1	0.99415	1	1	1	1
FCER2	1	88	8.74527e-33	1.30952e-32	0.972332	18.7225	19p13.2	chr19	7688758	7702146	0.929207	5.31888e-20	1	0.368906	0.996954	0.985945	0.96238	0.97072	0.802783	1	0.99415	1	1	1	1
ARHGAP9	1	327	2.45012e-63	9.30649e-62	0.972332	0	12q13.3	chr12	57472255	57488814	1	5.31888e-20	1	0.368906	0.996954	0.985945	0.96238	0.97072	0.802783	1	0.99415	1	1	1	1
ARHGAP4	1	34	8.74527e-33	1.30952e-32	0.972332	0	Xq28	chrX	153907367	153934999	1	5.31888e-20	1	0.368906	0.996954	0.985945	0.96238	0.97072	0.802783	1	0.99415	1	1	1	1
SLA	1	87	1.15629e-42	3.62889e-42	0.972332	0	8q24.22	chr8	133036724	133103054	1	5.31888e-20	1	0.368906	0.996954	0.985945	0.96238	0.97072	0.802783	1	0.99415	1	1	1	1
HEMGN	1	5	1.17511e-19	1.214e-19	0.972332	44.7137	9q22.33	chr9	97926791	97944856	0.95175	5.31888e-20	1	0.368906	0.996954	0.985945	0.96238	0.97072	0.802783	1	0.99415	1	1	1	1
CD79B	1	106	1.11331e-48	6.25229e-48	0.972332	0	17q23.3	chr17	63928740	63932354	1	5.31888e-20	1	0.368906	0.996954	0.985945	0.96238	0.97072	0.802783	1	0.99415	1	1	1	1
CD79A	1	108	1.05168e-41	3.02369e-41	0.972332	0.330396	19q13.2	chr19	41877120	41881372	0.801113	5.31888e-20	1	0.368906	0.996954	0.985945	0.96238	0.97072	0.802783	1	0.99415	1	1	1	1
GMFG	1	94	2.7459e-56	3.82409e-55	0.972332	0	19q13.2	chr19	39328353	39342372	0.635195	5.31888e-20	1	0.368906	0.996954	0.985945	0.96238	0.97072	0.802783	1	0.99415	1	1	1	1
IDO2	1	71	9.98168e-50	6.28876e-49	0.972332	20.0441	8p11.21	chr8	39934614	40016391	0.469365	5.31888e-20	1	0.368906	0.996954	0.985945	0.96238	0.97072	0.802783	1	0.99415	1	1	1	1
2019-09-06	1	56	1.79258e-34	2.97346e-34	0.972332	0	Xq24	NA	NA	NA	0.458074	5.31888e-20	1	0.368906	0.996954	0.985945	0.96238	0.97072	0.802783	1	0.99415	1	1	1	1
CD28	1	295	4.28639e-37	8.44192e-37	0.972332	0	2q33.2	chr2	203706475	203738912	0.818605	5.31888e-20	1	0.368906	0.996954	0.985945	0.96238	0.97072	0.802783	1	0.99415	1	1	1	1
CD27	1	305	6.0071e-53	5.53447e-52	0.972332	0	12p13.31	chr12	6444867	6451718	1	5.31888e-20	1	0.368906	0.996954	0.985945	0.96238	0.97072	0.802783	1	0.99415	1	1	1	1
HCST	1	84	2.7459e-56	3.82409e-55	0.972332	0	19q13.12	chr19	35902480	35904377	1	5.31888e-20	1	0.368906	0.996954	0.985945	0.96238	0.97072	0.802783	1	0.99415	1	1	1	1
RASSF2	1	81	1.50667e-29	1.93393e-29	0.972332	0	20p13	chr20	4780023	4823645	0.900511	5.31888e-20	1	0.368906	0.996954	0.985945	0.96238	0.97072	0.802783	1	0.99415	1	1	1	1
RASSF5	1	95	8.74527e-33	1.30952e-32	0.972332	0	1q32.1	chr1	206507530	206589283	1	5.31888e-20	1	0.368906	0.996954	0.985945	0.96238	0.97072	0.802783	1	0.99415	1	1	1	1
LPXN	1	33	4.77243e-54	4.97406e-53	0.972332	0	11q12.1	chr11	58526871	58578220	1	5.31888e-20	1	0.368906	0.996954	0.985945	0.96238	0.97072	0.802783	1	0.99415	1	1	1	1
TOX2	1	7	1.2826e-44	4.78783e-44	0.972332	0	20q13.12	chr20	43914864	44069616	1	5.31888e-20	1	0.368906	0.996954	0.985945	0.96238	0.97072	0.802783	1	0.99415	1	1	1	1
HSF5	1	109	5.42428e-38	1.14363e-37	0.972332	12.8855	17q22	chr17	58420167	58488384	0.995301	5.31888e-20	1	0.368906	0.996954	0.985945	0.96238	0.97072	0.802783	1	0.99415	1	1	1	1
STK4	1	15	1.88816e-11	1.89365e-11	0.972332	0	20q13.12	chr20	44966474	45079959	0.186967	5.31888e-20	1	0.368906	0.996954	0.985945	0.96238	0.97072	0.802783	1	0.99415	1	1	1	1
RAPGEF1	1	2	6.15756e-23	6.59709e-23	0.972332	0	9q34.13	chr9	131576770	131740074	0.483404	5.31888e-20	1	0.368906	0.996954	0.985945	0.96238	0.97072	0.802783	1	0.99415	1	1	1	1
TNFRSF4	1	5	9.20976e-26	1.04396e-25	0.972332	0	1p36.33	chr1	1211326	1214138	0.0538983	5.31888e-20	1	0.368906	0.996954	0.985945	0.96238	0.97072	0.802783	1	0.99415	1	1	1	1
KIAA1949	1	2	9.29712e-41	2.44794e-40	0.972332	0	NA	NA	NA	NA	NA	5.31888e-20	1	0.368906	0.996954	0.985945	0.96238	0.97072	0.802783	1	0.99415	1	1	1	1
MEI1	1	28	1.26713e-46	5.6708e-46	0.972332	0	22q13.2	chr22	41699499	41799456	0.275104	5.31888e-20	1	0.368906	0.996954	0.985945	0.96238	0.97072	0.802783	1	0.99415	1	1	1	1
NCKAP1L	1	110	1.23545e-43	4.20401e-43	0.972332	0	12q13.13-q13.2	chr12	54497711	54548238	1	5.31888e-20	1	0.368906	0.996954	0.985945	0.96238	0.97072	0.802783	1	0.99415	1	1	1	1
TIMD4	1	2	1.25876e-23	1.36516e-23	0.972332	8.03965	5q33.3	chr5	156919282	156963255	1	5.31888e-20	1	0.368906	0.996954	0.985945	0.96238	0.97072	0.802783	1	0.99415	1	1	1	1
SH2D3C	1	13	8.05969e-18	8.22184e-18	0.972332	0	9q34.11	chr9	127738317	127778741	1	5.31888e-20	1	0.368906	0.996954	0.985945	0.96238	0.97072	0.802783	1	0.99415	1	1	1	1
CXCR2P1	1	6	4.93301e-19	5.06664e-19	0.972332	3.19383	2q35	chr2	218059155	218065729	0.0150602	5.31888e-20	1	0.368906	0.996954	0.985945	0.96238	0.97072	0.802783	1	0.99415	1	1	1	1
AOAH	1	114	1.29354e-45	5.33099e-45	0.972332	0	7p14.2	chr7	36512949	36724549	0.857607	5.31888e-20	1	0.368906	0.996954	0.985945	0.96238	0.97072	0.802783	1	0.99415	1	1	1	1
S1PR4	1	118	6.0071e-53	5.53447e-52	0.972332	0	19p13.3	chr19	3172346	3180332	1	5.31888e-20	1	0.368906	0.996954	0.985945	0.96238	0.97072	0.802783	1	0.99415	1	1	1	1
RGL4	1	318	1.11331e-48	6.25229e-48	0.972332	3.30396	22q11.23	chr22	23688136	23699176	1	5.31888e-20	1	0.368906	0.996954	0.985945	0.96238	0.97072	0.802783	1	0.99415	1	1	1	1
CTSS	1	5	1.23545e-43	4.20401e-43	0.972332	0	1q21.3	chr1	150730196	150765957	0.892727	5.31888e-20	1	0.368906	0.996954	0.985945	0.96238	0.97072	0.802783	1	0.99415	1	1	1	1
CTSW	1	99	1.23545e-43	4.20401e-43	0.972332	0	11q13.1	chr11	65879809	65883741	1	5.31888e-20	1	0.368906	0.996954	0.985945	0.96238	0.97072	0.802783	1	0.99415	1	1	1	1
CXCL9	1	89	4.28639e-37	8.44192e-37	0.972332	0.110132	4q21.1	chr4	76001275	76007488	0.0821915	5.31888e-20	1	0.368906	0.996954	0.985945	0.96238	0.97072	0.802783	1	0.99415	1	1	1	1
ARHGEF1	1	29	2.93574e-22	3.11925e-22	0.972332	0	19q13.2	chr19	41883161	41930150	0.331515	5.31888e-20	1	0.368906	0.996954	0.985945	0.96238	0.97072	0.802783	1	0.99415	1	1	1	1
GPR65	1	7	1.69741e-26	1.96418e-26	0.972332	0	14q31.3	chr14	88005124	88014811	1	5.31888e-20	1	0.368906	0.996954	0.985945	0.96238	0.97072	0.802783	1	0.99415	1	1	1	1
FLT3LG	1	24	1.36429e-21	1.43579e-21	0.972332	0	19q13.33	chr19	49474207	49486231	0.831159	5.31888e-20	1	0.368906	0.996954	0.985945	0.96238	0.97072	0.802783	1	0.99415	1	1	1	1
BIRC3	1	17	9.29712e-41	2.44794e-40	0.972332	0	11q22.2	chr11	102317450	102339403	0.414996	5.31888e-20	1	0.368906	0.996954	0.985945	0.96238	0.97072	0.802783	1	0.99415	1	1	1	1
LYZ	1	7	1.79258e-34	2.97346e-34	0.972332	0	12q15	chr12	69348341	69354234	1	5.31888e-20	1	0.368906	0.996954	0.985945	0.96238	0.97072	0.802783	1	0.99415	1	1	1	1
LY9	1	344	7.33365e-52	5.95838e-51	0.972332	0.660793	1q23.3	chr1	160796074	160828261	1	5.31888e-20	1	0.368906	0.996954	0.985945	0.96238	0.97072	0.802783	1	0.99415	1	1	1	1
HLA-E	1	62	9.98168e-50	6.28876e-49	0.972332	0	6p22.1	chr6	30489467	30494205	NA	5.31888e-20	1	0.368906	0.996954	0.985945	0.96238	0.97072	0.802783	1	0.99415	1	1	1	1
PSTPIP1	1	287	9.47375e-60	2.13215e-58	0.972332	0	15q24.3	chr15	76993359	77037332	1	5.31888e-20	1	0.368906	0.996954	0.985945	0.96238	0.97072	0.802783	1	0.99415	1	1	1	1
TFEC	1	28	2.93574e-22	3.11925e-22	0.972332	0	7q31.2	chr7	115935148	116159896	1	5.31888e-20	1	0.368906	0.996954	0.985945	0.96238	0.97072	0.802783	1	0.99415	1	1	1	1
VAV1	1	275	8.68564e-51	6.14566e-50	0.972332	0	19p13.3	chr19	6772714	6857366	0.538077	5.31888e-20	1	0.368906	0.996954	0.985945	0.96238	0.97072	0.802783	1	0.99415	1	1	1	1
TNFAIP3	1	2	2.43428e-30	3.22694e-30	0.972332	0	6q23.3	chr6	137867188	137883312	0.501129	5.31888e-20	1	0.368906	0.996954	0.985945	0.96238	0.97072	0.802783	1	0.99415	1	1	1	1
PYHIN1	1	315	7.33365e-52	5.95838e-51	0.972332	0.881057	1q23.1	chr1	158930796	158977054	1	5.31888e-20	1	0.368906	0.996954	0.985945	0.96238	0.97072	0.802783	1	0.99415	1	1	1	1
FERMT3	1	112	7.33365e-52	5.95838e-51	0.972332	0	11q13.1	chr11	64206678	64223886	1	5.31888e-20	1	0.368906	0.996954	0.985945	0.96238	0.97072	0.802783	1	0.99415	1	1	1	1
C5orf20	1	338	1.11331e-48	6.25229e-48	0.972332	2.31278	NA	NA	NA	NA	1	5.31888e-20	1	0.368906	0.996954	0.985945	0.96238	0.97072	0.802783	1	0.99415	1	1	1	1
GFI1	1	280	4.77243e-54	4.97406e-53	0.972332	0.110132	1p22.1	chr1	92474762	92486876	0.447279	5.31888e-20	1	0.368906	0.996954	0.985945	0.96238	0.97072	0.802783	1	0.99415	1	1	1	1
RLTPR	1	2	1.23545e-43	4.20401e-43	0.972332	0.110132	NA	chr16	67644919	67657569	0.520985	5.31888e-20	1	0.368906	0.996954	0.985945	0.96238	0.97072	0.802783	1	0.99415	1	1	1	1
LST1	1	10	1.2826e-44	4.78783e-44	0.972332	0	6p21.33	chr6	31586124	31588909	0.847351	5.31888e-20	1	0.368906	0.996954	0.985945	0.96238	0.97072	0.802783	1	0.99415	1	1	1	1
GZMA	1	119	6.0071e-53	5.53447e-52	0.972332	0.330396	5q11.2	chr5	55102648	55110252	1	5.31888e-20	1	0.368906	0.996954	0.985945	0.96238	0.97072	0.802783	1	0.99415	1	1	1	1
GZMB	1	16	1.20538e-47	6.03926e-47	0.972332	0.550661	14q12	chr14	24630954	24634267	0.365375	5.31888e-20	1	0.368906	0.996954	0.985945	0.96238	0.97072	0.802783	1	0.99415	1	1	1	1
GZMM	1	106	1.05168e-41	3.02369e-41	0.972332	0.550661	19p13.3	chr19	544034	549924	1	5.31888e-20	1	0.368906	0.996954	0.985945	0.96238	0.97072	0.802783	1	0.99415	1	1	1	1
GZMH	1	19	6.67592e-39	1.50861e-38	0.972332	0.550661	14q12	chr14	24606480	24609699	0.398589	5.31888e-20	1	0.368906	0.996954	0.985945	0.96238	0.97072	0.802783	1	0.99415	1	1	1	1
GZMK	1	264	1.23545e-43	4.20401e-43	0.972332	0.660793	5q11.2	chr5	55024253	55034570	1	5.31888e-20	1	0.368906	0.996954	0.985945	0.96238	0.97072	0.802783	1	0.99415	1	1	1	1
MAP4K1	1	333	1.46231e-64	6.82291e-63	0.972332	0	19q13.1-q13.4	chr19	38587641	38618882	0.394985	5.31888e-20	1	0.368906	0.996954	0.985945	0.96238	0.97072	0.802783	1	0.99415	1	1	1	1
PIK3AP1	1	3	2.50777e-24	2.75265e-24	0.972332	0	10q24.1	chr10	96593312	96720514	0.860084	5.31888e-20	1	0.368906	0.996954	0.985945	0.96238	0.97072	0.802783	1	0.99415	1	1	1	1
KLRG1	1	107	2.43428e-30	3.22694e-30	0.972332	0	12p13.31	chr12	8950044	9010760	1	5.31888e-20	1	0.368906	0.996954	0.985945	0.96238	0.97072	0.802783	1	0.99415	1	1	1	1
MIR155HG	1	213	1.39422e-58	2.69656e-57	0.972332	0	21q21.3	chr21	25561909	25575168	0.365344	5.31888e-20	1	0.368906	0.996954	0.985945	0.96238	0.97072	0.802783	1	0.99415	1	1	1	1
FUT7	1	107	1.26713e-46	5.6708e-46	0.972332	0.440529	9q34.3	chr9	137030174	137033010	1	5.31888e-20	1	0.368906	0.996954	0.985945	0.96238	0.97072	0.802783	1	0.99415	1	1	1	1
TRAF1	1	267	2.7459e-56	3.82409e-55	0.972332	0	9q33.2	chr9	120902393	120929173	0.935764	5.31888e-20	1	0.368906	0.996954	0.985945	0.96238	0.97072	0.802783	1	0.99415	1	1	1	1
SPI1	1	7	5.42428e-38	1.14363e-37	0.972332	0	11p11.2	chr11	47354860	47378576	1	5.31888e-20	1	0.368906	0.996954	0.985945	0.96238	0.97072	0.802783	1	0.99415	1	1	1	1
AGAP2	1	115	6.0071e-53	5.53447e-52	0.972332	0	12q14.1	chr12	57723761	57742157	1	5.31888e-20	1	0.368906	0.996954	0.985945	0.96238	0.97072	0.802783	1	0.99415	1	1	1	1
SLAMF7	1	32	1.11331e-48	6.25229e-48	0.972332	0	1q23.3	chr1	160739057	160754821	0.739154	5.31888e-20	1	0.368906	0.996954	0.985945	0.96238	0.97072	0.802783	1	0.99415	1	1	1	1
SLAMF6	1	353	6.0071e-53	5.53447e-52	0.972332	0.110132	1q23.2-q23.3	chr1	160485030	160523262	1	5.31888e-20	1	0.368906	0.996954	0.985945	0.96238	0.97072	0.802783	1	0.99415	1	1	1	1
SLAMF1	1	329	6.23458e-61	1.64404e-59	0.972332	1.21145	1q23.3	chr1	160608100	160647295	1	5.31888e-20	1	0.368906	0.996954	0.985945	0.96238	0.97072	0.802783	1	0.99415	1	1	1	1
ETS1	1	21	9.08105e-29	1.13193e-28	0.972332	0	11q24.3	chr11	128458761	128587558	1	5.31888e-20	1	0.368906	0.996954	0.985945	0.96238	0.97072	0.802783	1	0.99415	1	1	1	1
FCRL1	1	91	7.98979e-40	1.93876e-39	0.972332	17.8414	1q23.1	chr1	157794403	157820105	1	5.31888e-20	1	0.368906	0.996954	0.985945	0.96238	0.97072	0.802783	1	0.99415	1	1	1	1
FCRL2	1	104	1.79258e-34	2.97346e-34	0.972332	13.8767	1q23.1	chr1	157745733	157777132	1	5.31888e-20	1	0.368906	0.996954	0.985945	0.96238	0.97072	0.802783	1	0.99415	1	1	1	1
FCRL3	1	299	1.15629e-42	3.62889e-42	0.972332	5.50661	1q23.1	chr1	157674321	157700857	1	5.31888e-20	1	0.368906	0.996954	0.985945	0.96238	0.97072	0.802783	1	0.99415	1	1	1	1
FCRL6	1	51	3.29477e-36	6.06577e-36	0.972332	0.770925	1q23.2	chr1	159800511	159816251	1	5.31888e-20	1	0.368906	0.996954	0.985945	0.96238	0.97072	0.802783	1	0.99415	1	1	1	1
FCRLA	1	111	9.29712e-41	2.44794e-40	0.972332	1.43172	1q23.3	chr1	161706972	161714352	1	5.31888e-20	1	0.368906	0.996954	0.985945	0.96238	0.97072	0.802783	1	0.99415	1	1	1	1
AMICA1	1	271	9.98168e-50	6.28876e-49	0.972332	0.110132	NA	chr11	118193740	118225094	1	5.31888e-20	1	0.368906	0.996954	0.985945	0.96238	0.97072	0.802783	1	0.99415	1	1	1	1
DOCK8	1	72	4.86858e-25	5.4252e-25	0.972332	0	9p24.3	chr9	214854	465259	1	5.31888e-20	1	0.368906	0.996954	0.985945	0.96238	0.97072	0.802783	1	0.99415	1	1	1	1
DOCK2	1	119	7.98979e-40	1.93876e-39	0.972332	0	5q35.1	chr5	169637247	170083382	1	5.31888e-20	1	0.368906	0.996954	0.985945	0.96238	0.97072	0.802783	1	0.99415	1	1	1	1
SLAMF8	1	3	1.05168e-41	3.02369e-41	0.972332	0	1q23.2	chr1	159826750	159837249	0.712356	5.31888e-20	1	0.368906	0.996954	0.985945	0.96238	0.97072	0.802783	1	0.99415	1	1	1	1
GIMAP8	1	45	1.69741e-26	1.96418e-26	0.972332	0	7q36.1	chr7	150450630	150479392	1	5.31888e-20	1	0.368906	0.996954	0.985945	0.96238	0.97072	0.802783	1	0.99415	1	1	1	1
GIMAP4	1	271	1.15629e-42	3.62889e-42	0.972332	0	7q36.1	chr7	150567277	150573955	1	5.31888e-20	1	0.368906	0.996954	0.985945	0.96238	0.97072	0.802783	1	0.99415	1	1	1	1
GIMAP5	1	275	1.26713e-46	5.6708e-46	0.972332	0	7q36.1	chr7	150722253	150750033	0.942543	5.31888e-20	1	0.368906	0.996954	0.985945	0.96238	0.97072	0.802783	1	0.99415	1	1	1	1
GIMAP6	1	53	1.50667e-29	1.93393e-29	0.972332	0	7q36.1	chr7	150625375	150632648	1	5.31888e-20	1	0.368906	0.996954	0.985945	0.96238	0.97072	0.802783	1	0.99415	1	1	1	1
GIMAP7	1	268	3.29477e-36	6.06577e-36	0.972332	0	7q36.1	chr7	150514830	150521073	1	5.31888e-20	1	0.368906	0.996954	0.985945	0.96238	0.97072	0.802783	1	0.99415	1	1	1	1
GIMAP1	1	74	4.28639e-37	8.44192e-37	0.972332	0	7q36.1	chr7	150716557	150724284	0.97015	5.31888e-20	1	0.368906	0.996954	0.985945	0.96238	0.97072	0.802783	1	0.99415	1	1	1	1
GIMAP2	1	65	3.04773e-27	3.60037e-27	0.972332	0	7q36.1	chr7	150685697	150693641	0.601706	5.31888e-20	1	0.368906	0.996954	0.985945	0.96238	0.97072	0.802783	1	0.99415	1	1	1	1
LAX1	1	49	9.29712e-41	2.44794e-40	0.972332	0.770925	1q32.1	chr1	203765176	203776233	1	5.31888e-20	1	0.368906	0.996954	0.985945	0.96238	0.97072	0.802783	1	0.99415	1	1	1	1
CORO1A	1	304	1.39422e-58	2.69656e-57	0.972332	0	16p11.2	chr16	30182827	30189076	1	5.31888e-20	1	0.368906	0.996954	0.985945	0.96238	0.97072	0.802783	1	0.99415	1	1	1	1
LOC100233209	1	273	1.11331e-48	6.25229e-48	0.972332	0.330396	NA	NA	NA	NA	NA	5.31888e-20	1	0.368906	0.996954	0.985945	0.96238	0.97072	0.802783	1	0.99415	1	1	1	1
TMIGD2	1	115	7.98979e-40	1.93876e-39	0.972332	9.2511	19p13.3	chr19	4292232	4302431	0.766901	5.31888e-20	1	0.368906	0.996954	0.985945	0.96238	0.97072	0.802783	1	0.99415	1	1	1	1
SNX20	1	347	4.77243e-54	4.97406e-53	0.972332	0.220264	16q12.1	chr16	50666300	50681353	1	5.31888e-20	1	0.368906	0.996954	0.985945	0.96238	0.97072	0.802783	1	0.99415	1	1	1	1
FCRL4	1	16	6.46062e-14	6.50482e-14	0.972332	22.3568	1q23.1	chr1	157573749	157598080	1	5.31888e-20	1	0.368906	0.996954	0.985945	0.96238	0.97072	0.802783	1	0.99415	1	1	1	1
FCRL5	1	85	2.46377e-35	4.27942e-35	0.972332	3.19383	1q23.1	chr1	157513377	157552520	1	5.31888e-20	1	0.368906	0.996954	0.985945	0.96238	0.97072	0.802783	1	0.99415	1	1	1	1
ANKRD55	1	18	4.86858e-25	5.4252e-25	0.972332	7.15859	5q11.2	chr5	56099678	56233359	1	5.31888e-20	1	0.368906	0.996954	0.985945	0.96238	0.97072	0.802783	1	0.99415	1	1	1	1
ANKRD58	1	65	9.20976e-26	1.04396e-25	0.972332	0.110132	NA	NA	NA	NA	NA	5.31888e-20	1	0.368906	0.996954	0.985945	0.96238	0.97072	0.802783	1	0.99415	1	1	1	1
KBTBD8	1	63	2.43428e-30	3.22694e-30	0.972332	0	3p14.1	chr3	66998307	67011210	1	5.31888e-20	1	0.368906	0.996954	0.985945	0.96238	0.97072	0.802783	1	0.99415	1	1	1	1
CARD16	1	4	7.98979e-40	1.93876e-39	0.972332	0	11q22.3	chr11	105041326	105101431	0.601862	5.31888e-20	1	0.368906	0.996954	0.985945	0.96238	0.97072	0.802783	1	0.99415	1	1	1	1
PDCD1LG2	1	7	6.67592e-39	1.50861e-38	0.972332	0	9p24.1	chr9	5510570	5571254	0.711667	5.31888e-20	1	0.368906	0.996954	0.985945	0.96238	0.97072	0.802783	1	0.99415	1	1	1	1
LIMD2	1	69	3.6766e-55	4.45363e-54	0.972332	0	17q23.3	chr17	63695902	63701172	0.504202	5.31888e-20	1	0.368906	0.996954	0.985945	0.96238	0.97072	0.802783	1	0.99415	1	1	1	1
ZC3H12D	1	114	1.2826e-44	4.78783e-44	0.972332	0.440529	6q25.1	chr6	149446795	149485061	0.962681	5.31888e-20	1	0.368906	0.996954	0.985945	0.96238	0.97072	0.802783	1	0.99415	1	1	1	1
KCNJ10	1	17	1.26917e-33	1.98906e-33	0.972332	0.220264	1q23.2	chr1	160037467	160070248	1	5.31888e-20	1	0.368906	0.996954	0.985945	0.96238	0.97072	0.802783	1	0.99415	1	1	1	1
CDC42SE2	1	30	6.18026e-21	6.46025e-21	0.972332	0	5q31.1	chr5	131245493	131398447	0.471311	5.31888e-20	1	0.368906	0.996954	0.985945	0.96238	0.97072	0.802783	1	0.99415	1	1	1	1
TRPV2	1	18	4.28639e-37	8.44192e-37	0.972332	0	17p11.2	chr17	16415542	16437003	0.816186	5.31888e-20	1	0.368906	0.996954	0.985945	0.96238	0.97072	0.802783	1	0.99415	1	1	1	1
CIITA	1	94	1.05168e-41	3.02369e-41	0.972332	0	16p13.13	chr16	10877198	10932281	1	5.31888e-20	1	0.368906	0.996954	0.985945	0.96238	0.97072	0.802783	1	0.99415	1	1	1	1
LSP1	1	25	5.33058e-28	6.44256e-28	0.972332	0	11p15.5	chr11	1852970	1892267	NA	5.31888e-20	1	0.368906	0.996954	0.985945	0.96238	0.97072	0.802783	1	0.99415	1	1	1	1
SSTR3	1	48	5.86542e-32	8.43592e-32	0.972332	31.8282	22q13.1	chr22	37204238	37212322	1	5.31888e-20	1	0.368906	0.996954	0.985945	0.96238	0.97072	0.802783	1	0.99415	1	1	1	1
TOX	1	44	4.77243e-54	4.97406e-53	0.972332	0.330396	8q12.1	chr8	58805418	59119208	0.690272	5.31888e-20	1	0.368906	0.996954	0.985945	0.96238	0.97072	0.802783	1	0.99415	1	1	1	1
ANKRD44	1	71	1.54052e-10	1.54382e-10	0.972332	0	2q33.1	chr2	196967017	197311173	0.862935	5.31888e-20	1	0.368906	0.996954	0.985945	0.96238	0.97072	0.802783	1	0.99415	1	1	1	1
ITGB7	1	302	3.6766e-55	4.45363e-54	0.972332	0	12q13.13	chr12	53191318	53207307	1	5.31888e-20	1	0.368906	0.996954	0.985945	0.96238	0.97072	0.802783	1	0.99415	1	1	1	1
LCP2	1	120	1.20538e-47	6.03926e-47	0.972332	0	5q35.1	chr5	170246237	170298227	1	5.31888e-20	1	0.368906	0.996954	0.985945	0.96238	0.97072	0.802783	1	0.99415	1	1	1	1
LCP1	1	92	7.98979e-40	1.93876e-39	0.972332	0	13q14.13	chr13	46125920	46211871	0.736351	5.31888e-20	1	0.368906	0.996954	0.985945	0.96238	0.97072	0.802783	1	0.99415	1	1	1	1
AICDA	1	24	9.08105e-29	1.13193e-28	0.972332	32.489	12p13.31	chr12	8602166	8612871	0.900938	5.31888e-20	1	0.368906	0.996954	0.985945	0.96238	0.97072	0.802783	1	0.99415	1	1	1	1
RASAL3	1	319	6.0071e-53	5.53447e-52	0.972332	0	19p13.12	chr19	15451624	15464571	0.808368	5.31888e-20	1	0.368906	0.996954	0.985945	0.96238	0.97072	0.802783	1	0.99415	1	1	1	1
SLC12A3	1	8	4.28639e-37	8.44192e-37	0.972332	8.59031	16q13	chr16	56865207	56915850	0.993382	5.31888e-20	1	0.368906	0.996954	0.985945	0.96238	0.97072	0.802783	1	0.99415	1	1	1	1
PVRIG	1	273	5.42428e-38	1.14363e-37	0.972332	0.110132	7q22.1	chr7	100218241	100221490	1	5.31888e-20	1	0.368906	0.996954	0.985945	0.96238	0.97072	0.802783	1	0.99415	1	1	1	1
SLC9A9	1	102	6.67592e-39	1.50861e-38	0.972332	0	3q24	chr3	143265222	143848531	1	5.31888e-20	1	0.368906	0.996954	0.985945	0.96238	0.97072	0.802783	1	0.99415	1	1	1	1
HLA-DPB1	1	43	1.2826e-44	4.78783e-44	0.972332	0	6p21.32	chr6	33075926	33087201	NA	5.31888e-20	1	0.368906	0.996954	0.985945	0.96238	0.97072	0.802783	1	0.99415	1	1	1	1
HLA-DPB2	1	4	2.43428e-30	3.22694e-30	0.972332	1.87225	6p21.32	chr6	33112451	33129084	NA	5.31888e-20	1	0.368906	0.996954	0.985945	0.96238	0.97072	0.802783	1	0.99415	1	1	1	1
PLCB2	1	93	1.29354e-45	5.33099e-45	0.972332	0	15q15.1	chr15	40278176	40307935	1	5.31888e-20	1	0.368906	0.996954	0.985945	0.96238	0.97072	0.802783	1	0.99415	1	1	1	1
CCR2	1	63	9.29712e-41	2.44794e-40	0.972332	0	3p21.31	chr3	46353734	46360928	1	5.31888e-20	1	0.368906	0.996954	0.985945	0.96238	0.97072	0.802783	1	0.99415	1	1	1	1
CCR4	1	52	1.25876e-23	1.36516e-23	0.972332	2.31278	3p22.3	chr3	32951574	32956349	1	5.31888e-20	1	0.368906	0.996954	0.985945	0.96238	0.97072	0.802783	1	0.99415	1	1	1	1
CCR5	1	108	8.68564e-51	6.14566e-50	0.972332	0	3p21.31	chr3	46370854	46376206	0.972476	5.31888e-20	1	0.368906	0.996954	0.985945	0.96238	0.97072	0.802783	1	0.99415	1	1	1	1
CCR7	1	267	1.29354e-45	5.33099e-45	0.972332	0.220264	17q21.2	chr17	40553769	40565472	1	5.31888e-20	1	0.368906	0.996954	0.985945	0.96238	0.97072	0.802783	1	0.99415	1	1	1	1
CD84	1	11	1.59239e-15	1.60898e-15	0.972332	0	1q23.3	chr1	160541095	160579516	1	5.31888e-20	1	0.368906	0.996954	0.985945	0.96238	0.97072	0.802783	1	0.99415	1	1	1	1
CD86	1	4	5.86542e-32	8.43592e-32	0.972332	0	3q13.33	chr3	122055366	122121139	0.121613	5.31888e-20	1	0.368906	0.996954	0.985945	0.96238	0.97072	0.802783	1	0.99415	1	1	1	1
ZBED2	1	103	7.98979e-40	1.93876e-39	0.972332	2.97357	3q13.13	chr3	111592900	111595443	0.476587	5.31888e-20	1	0.368906	0.996954	0.985945	0.96238	0.97072	0.802783	1	0.99415	1	1	1	1
CD8A	1	250	6.67592e-39	1.50861e-38	0.972332	0.110132	2p11.2	chr2	86784610	86808396	0.935764	5.31888e-20	1	0.368906	0.996954	0.985945	0.96238	0.97072	0.802783	1	0.99415	1	1	1	1
CD8B	1	106	1.11331e-48	6.25229e-48	0.972332	0.330396	2p11.2	chr2	86815339	86861924	0.34391	5.31888e-20	1	0.368906	0.996954	0.985945	0.96238	0.97072	0.802783	1	0.99415	1	1	1	1
HLA-DOA	1	98	9.29712e-41	2.44794e-40	0.972332	0	6p21.32	chr6	33004178	33009612	NA	5.31888e-20	1	0.368906	0.996954	0.985945	0.96238	0.97072	0.802783	1	0.99415	1	1	1	1
HLA-DOB	1	13	6.23458e-61	1.64404e-59	0.972332	0.110132	6p21.32	chr6	32812763	32817048	NA	5.31888e-20	1	0.368906	0.996954	0.985945	0.96238	0.97072	0.802783	1	0.99415	1	1	1	1
PTPN22	1	48	1.20538e-47	6.03926e-47	0.972332	0	1p13.2	chr1	113813811	113871759	0.166698	5.31888e-20	1	0.368906	0.996954	0.985945	0.96238	0.97072	0.802783	1	0.99415	1	1	1	1
RAB37	1	27	1.88816e-11	1.89365e-11	0.972332	0	17q25.1	chr17	74670578	74747335	1	5.31888e-20	1	0.368906	0.996954	0.985945	0.96238	0.97072	0.802783	1	0.99415	1	1	1	1
HLA-DQA1	1	19	3.82955e-31	5.26081e-31	0.972332	0	6p21.32	chr6	32628179	32647062	NA	5.31888e-20	1	0.368906	0.996954	0.985945	0.96238	0.97072	0.802783	1	0.99415	1	1	1	1
SERPINB9	1	54	4.28639e-37	8.44192e-37	0.972332	0	6p25.2	chr6	2887266	2903280	0.891737	5.31888e-20	1	0.368906	0.996954	0.985945	0.96238	0.97072	0.802783	1	0.99415	1	1	1	1
ZNF80	1	106	5.42428e-38	1.14363e-37	0.972332	9.14097	3q13.31	chr3	114234631	114237578	0.918319	5.31888e-20	1	0.368906	0.996954	0.985945	0.96238	0.97072	0.802783	1	0.99415	1	1	1	1
PIK3R5	1	107	4.28639e-37	8.44192e-37	0.972332	0	17p13.1	chr17	8878911	8965712	1	5.31888e-20	1	0.368906	0.996954	0.985945	0.96238	0.97072	0.802783	1	0.99415	1	1	1	1
PTCRA	1	38	1.26917e-33	1.98906e-33	0.972332	7.04846	6p21.1	chr6	42915989	42925835	0.846473	5.31888e-20	1	0.368906	0.996954	0.985945	0.96238	0.97072	0.802783	1	0.99415	1	1	1	1
XCL1	1	30	1.79258e-34	2.97346e-34	0.972332	3.19383	1q24.2	chr1	168576473	168582077	1	5.31888e-20	1	0.368906	0.996954	0.985945	0.96238	0.97072	0.802783	1	0.99415	1	1	1	1
TNFAIP8L2	1	85	1.23545e-43	4.20401e-43	0.972332	0	1q21.3	chr1	151156629	151159749	1	5.31888e-20	1	0.368906	0.996954	0.985945	0.96238	0.97072	0.802783	1	0.99415	1	1	1	1
CECR1	1	26	1.69741e-26	1.96418e-26	0.972332	0	NA	chr22	17178790	17221989	1	5.31888e-20	1	0.368906	0.996954	0.985945	0.96238	0.97072	0.802783	1	0.99415	1	1	1	1
TLR9	1	119	1.23545e-43	4.20401e-43	0.972332	0	3p21.2	chr3	52221080	52226163	1	5.31888e-20	1	0.368906	0.996954	0.985945	0.96238	0.97072	0.802783	1	0.99415	1	1	1	1
LAPTM5	1	62	9.29712e-41	2.44794e-40	0.972332	0	1p35.2	chr1	30732469	30757820	0.463468	5.31888e-20	1	0.368906	0.996954	0.985945	0.96238	0.97072	0.802783	1	0.99415	1	1	1	1
LILRB2	1	12	2.46377e-35	4.27942e-35	0.972332	0	19q13.4	chr19	54238904	54281184	0.298577	5.31888e-20	1	0.368906	0.996954	0.985945	0.96238	0.97072	0.802783	1	0.99415	1	1	1	1
LILRB1	1	63	3.29477e-36	6.06577e-36	0.972332	0	19q13.42	chr19	54617158	54637528	0.349084	5.31888e-20	1	0.368906	0.996954	0.985945	0.96238	0.97072	0.802783	1	0.99415	1	1	1	1
GRAP2	1	298	1.26713e-46	5.6708e-46	0.972332	0	22q13.1	chr22	39901082	39973721	1	5.31888e-20	1	0.368906	0.996954	0.985945	0.96238	0.97072	0.802783	1	0.99415	1	1	1	1
IL3RA	1	44	4.86858e-25	5.4252e-25	0.972332	0	Xp22.3 and Yp13.3	NA	NA	NA	NA	5.31888e-20	1	0.368906	0.996954	0.985945	0.96238	0.97072	0.802783	1	0.99415	1	1	1	1
BIN2	1	296	3.97255e-62	1.22572e-60	0.972332	0	12q13.13	chr12	51281038	51324668	1	5.31888e-20	1	0.368906	0.996954	0.985945	0.96238	0.97072	0.802783	1	0.99415	1	1	1	1
TCL1A	1	111	1.23545e-43	4.20401e-43	0.972332	12.4449	14q32.1	chr14	95709967	95714196	1	5.31888e-20	1	0.368906	0.996954	0.985945	0.96238	0.97072	0.802783	1	0.99415	1	1	1	1
HLA-DMA	1	29	1.26713e-46	5.6708e-46	0.972332	0	6p21.32	chr6	32948613	32969094	NA	5.31888e-20	1	0.368906	0.996954	0.985945	0.96238	0.97072	0.802783	1	0.99415	1	1	1	1
ATM	1	4	4.77616e-05	4.77684e-05	0.972332	0	11q22.3	chr11	108222484	108369102	0.184561	5.31888e-20	1	0.368906	0.996954	0.985945	0.96238	0.97072	0.802783	1	0.99415	1	1	1	1
CLEC17A	1	65	1.25876e-23	1.36516e-23	0.972332	13.1057	19p13.12	chr19	14583084	14611157	1	5.31888e-20	1	0.368906	0.996954	0.985945	0.96238	0.97072	0.802783	1	0.99415	1	1	1	1
FOXP3	1	79	9.29712e-41	2.44794e-40	0.972332	0	Xp11.23	chrX	49250436	49264826	0.550538	5.31888e-20	1	0.368906	0.996954	0.985945	0.96238	0.97072	0.802783	1	0.99415	1	1	1	1
MAL	1	58	1.29354e-45	5.33099e-45	0.972332	2.20264	2q11.1	chr2	95025677	95053996	0.448114	5.31888e-20	1	0.368906	0.996954	0.985945	0.96238	0.97072	0.802783	1	0.99415	1	1	1	1
CD300LF	1	4	3.82955e-31	5.26081e-31	0.972332	0	17q25.1	chr17	74694311	74712978	0.617297	5.31888e-20	1	0.368906	0.996954	0.985945	0.96238	0.97072	0.802783	1	0.99415	1	1	1	1
LRRC33	1	23	5.42428e-38	1.14363e-37	0.972332	0	NA	NA	NA	NA	NA	5.31888e-20	1	0.368906	0.996954	0.985945	0.96238	0.97072	0.802783	1	0.99415	1	1	1	1
ARHGAP30	1	349	4.77243e-54	4.97406e-53	0.972332	0	1q23.3	chr1	161046946	161069970	1	5.31888e-20	1	0.368906	0.996954	0.985945	0.96238	0.97072	0.802783	1	0.99415	1	1	1	1
WIPF1	1	103	5.42428e-38	1.14363e-37	0.972332	0	2q31.1	chr2	174559572	174682916	0.715939	5.31888e-20	1	0.368906	0.996954	0.985945	0.96238	0.97072	0.802783	1	0.99415	1	1	1	1
PAX5	1	84	1.26917e-33	1.98906e-33	0.972332	18.7225	9p13.2	chr9	36833275	37034185	1	5.31888e-20	1	0.368906	0.996954	0.985945	0.96238	0.97072	0.802783	1	0.99415	1	1	1	1
ARRB2	1	2	4.28639e-37	8.44192e-37	0.972332	0	17p13.2	chr17	4710489	4721499	0.054886	5.31888e-20	1	0.368906	0.996954	0.985945	0.96238	0.97072	0.802783	1	0.99415	1	1	1	1
C9orf139	1	15	2.01921e-18	2.06715e-18	0.972332	2.7533	9q34.3	chr9	137027464	137037957	1	5.31888e-20	1	0.368906	0.996954	0.985945	0.96238	0.97072	0.802783	1	0.99415	1	1	1	1
RCSD1	1	73	8.68564e-51	6.14566e-50	0.972332	0	1q24.2	chr1	167630093	167706249	1	5.31888e-20	1	0.368906	0.996954	0.985945	0.96238	0.97072	0.802783	1	0.99415	1	1	1	1
FLI1	1	102	5.42428e-38	1.14363e-37	0.972332	0	11q24.3	chr11	128686535	128813267	1	5.31888e-20	1	0.368906	0.996954	0.985945	0.96238	0.97072	0.802783	1	0.99415	1	1	1	1
KLHL6	1	276	1.2826e-44	4.78783e-44	0.972332	0	3q27.1	chr3	183487531	183555689	1	5.31888e-20	1	0.368906	0.996954	0.985945	0.96238	0.97072	0.802783	1	0.99415	1	1	1	1
C11orf21	1	115	1.2826e-44	4.78783e-44	0.972332	1.54185	11p15.5	chr11	2295645	2303049	0.93361	5.31888e-20	1	0.368906	0.996954	0.985945	0.96238	0.97072	0.802783	1	0.99415	1	1	1	1
PPP1R16B	1	102	8.74527e-33	1.30952e-32	0.972332	0	20q11.23	chr20	38805705	38923024	1	5.31888e-20	1	0.368906	0.996954	0.985945	0.96238	0.97072	0.802783	1	0.99415	1	1	1	1
DENND1C	1	313	6.67592e-39	1.50861e-38	0.972332	0	19p13.3	chr19	6467207	6482557	0.439068	5.31888e-20	1	0.368906	0.996954	0.985945	0.96238	0.97072	0.802783	1	0.99415	1	1	1	1
CCDC141	1	74	5.33058e-28	6.44256e-28	0.972332	2.53304	2q31.2	chr2	178829757	179050086	1	5.31888e-20	1	0.368906	0.996954	0.985945	0.96238	0.97072	0.802783	1	0.99415	1	1	1	1
SPNS3	1	14	3.04773e-27	3.60037e-27	0.972332	1.87225	17p13.2	chr17	4433688	4488208	0.954275	5.31888e-20	1	0.368906	0.996954	0.985945	0.96238	0.97072	0.802783	1	0.99415	1	1	1	1
IFNG	1	3	1.15629e-42	3.62889e-42	0.972332	15.7489	12q15	chr12	68154768	68159747	1	5.31888e-20	1	0.368906	0.996954	0.985945	0.96238	0.97072	0.802783	1	0.99415	1	1	1	1
GMIP	1	92	9.08105e-29	1.13193e-28	0.972332	0	19p13.11	chr19	19629476	19643667	0.471896	5.31888e-20	1	0.368906	0.996954	0.985945	0.96238	0.97072	0.802783	1	0.99415	1	1	1	1
ARHGAP15	1	292	9.47375e-60	2.13215e-58	0.972332	0	2q22.2-q22.3	chr2	143091362	143768352	0.62845	5.31888e-20	1	0.368906	0.996954	0.985945	0.96238	0.97072	0.802783	1	0.99415	1	1	1	1
IL7R	1	48	3.04773e-27	3.60037e-27	0.972332	1.54185	5p13.2	chr5	35852695	35879603	1	5.31888e-20	1	0.368906	0.996954	0.985945	0.96238	0.97072	0.802783	1	0.99415	1	1	1	1
FGL2	1	18	2.43428e-30	3.22694e-30	0.972332	0	7q11.23	chr7	77193371	77199826	1	5.31888e-20	1	0.368906	0.996954	0.985945	0.96238	0.97072	0.802783	1	0.99415	1	1	1	1
LRMP	1	278	7.33365e-52	5.95838e-51	0.972332	0	12p12.1	chr12	25021002	25108334	1	5.31888e-20	1	0.368906	0.996954	0.985945	0.96238	0.97072	0.802783	1	0.99415	1	1	1	1
FNBP1	1	86	3.29477e-36	6.06577e-36	0.972332	0	9q34.11	chr9	129887187	130043194	0.869716	5.31888e-20	1	0.368906	0.996954	0.985945	0.96238	0.97072	0.802783	1	0.99415	1	1	1	1
BTN3A2	1	10	4.86858e-25	5.4252e-25	0.972332	0	6p22.2	chr6	26365159	26378320	0.034126	5.31888e-20	1	0.368906	0.996954	0.985945	0.96238	0.97072	0.802783	1	0.99415	1	1	1	1
BTN3A1	1	21	2.72932e-20	2.83466e-20	0.972332	0	6p22.2	chr6	26402237	26415216	0.0195306	5.31888e-20	1	0.368906	0.996954	0.985945	0.96238	0.97072	0.802783	1	0.99415	1	1	1	1
NFATC2	1	12	5.83568e-07	5.8379e-07	0.972332	0.770925	20q13.2	chr20	51386957	51562831	1	5.31888e-20	1	0.368906	0.996954	0.985945	0.96238	0.97072	0.802783	1	0.99415	1	1	1	1
CD40	1	3	1.26713e-46	5.6708e-46	0.972332	0	20q13.12	chr20	46118272	46129863	0.946395	5.31888e-20	1	0.368906	0.996954	0.985945	0.96238	0.97072	0.802783	1	0.99415	1	1	1	1
FAM65B	1	114	1.26917e-33	1.98906e-33	0.972332	0	NA	chr6	24804282	25042168	0.966471	5.31888e-20	1	0.368906	0.996954	0.985945	0.96238	0.97072	0.802783	1	0.99415	1	1	1	1
XCR1	1	29	2.72932e-20	2.83466e-20	0.972332	18.3921	3p21.31	chr3	46017024	46027742	1	5.31888e-20	1	0.368906	0.996954	0.985945	0.96238	0.97072	0.802783	1	0.99415	1	1	1	1
GPR132	1	106	2.46377e-35	4.27942e-35	0.972332	0	14q32.33	chr14	105049389	105065445	1	5.31888e-20	1	0.368906	0.996954	0.985945	0.96238	0.97072	0.802783	1	0.99415	1	1	1	1
TNFRSF13C	1	91	7.98979e-40	1.93876e-39	0.972332	5.39648	22q13.2	chr22	41922023	41926818	0.188724	5.31888e-20	1	0.368906	0.996954	0.985945	0.96238	0.97072	0.802783	1	0.99415	1	1	1	1
INPP5D	1	324	4.77243e-54	4.97406e-53	0.972332	0	2q37.1	chr2	233059967	233207903	0.458627	5.31888e-20	1	0.368906	0.996954	0.985945	0.96238	0.97072	0.802783	1	0.99415	1	1	1	1
TRAF3IP3	1	236	4.71434e-67	3.3402e-65	0.972332	0	1q32.2	chr1	209756032	209782320	1	5.31888e-20	1	0.368906	0.996954	0.985945	0.96238	0.97072	0.802783	1	0.99415	1	1	1	1
LCK	1	345	9.47375e-60	2.13215e-58	0.972332	0	1p35.2	chr1	32251239	32286165	0.533633	5.31888e-20	1	0.368906	0.996954	0.985945	0.96238	0.97072	0.802783	1	0.99415	1	1	1	1
LILRB4	1	3	1.50667e-29	1.93393e-29	0.972332	0	19q13.42	chr19	54643889	54670359	0.277295	5.31888e-20	1	0.368906	0.996954	0.985945	0.96238	0.97072	0.802783	1	0.99415	1	1	1	1
IL16	1	324	1.79258e-34	2.97346e-34	0.972332	0	15q25.1	chr15	81159575	81314058	1	5.31888e-20	1	0.368906	0.996954	0.985945	0.96238	0.97072	0.802783	1	0.99415	1	1	1	1
LTB	1	101	1.23545e-43	4.20401e-43	0.972332	0.110132	6p21.33	chr6	31580525	31582522	0.372078	5.31888e-20	1	0.368906	0.996954	0.985945	0.96238	0.97072	0.802783	1	0.99415	1	1	1	1
MDS2	1	12	5.33058e-28	6.44256e-28	0.972332	38.5463	1p36	chr1	23581495	23640568	0.630275	5.31888e-20	1	0.368906	0.996954	0.985945	0.96238	0.97072	0.802783	1	0.99415	1	1	1	1
MS4A1	1	115	7.98979e-40	1.93876e-39	0.972332	1.98238	11q12.2	chr11	60455752	60470760	1	5.31888e-20	1	0.368906	0.996954	0.985945	0.96238	0.97072	0.802783	1	0.99415	1	1	1	1
FASLG	1	47	5.42428e-38	1.14363e-37	0.972332	1.43172	1q24.3	chr1	172659018	172666874	1	5.31888e-20	1	0.368906	0.996954	0.985945	0.96238	0.97072	0.802783	1	0.99415	1	1	1	1
CCDC69	1	94	8.74527e-33	1.30952e-32	0.972332	0	5q33.1	chr5	151181052	151224145	1	5.31888e-20	1	0.368906	0.996954	0.985945	0.96238	0.97072	0.802783	1	0.99415	1	1	1	1
PIK3R6	1	2	5.33058e-28	6.44256e-28	0.972332	0	17p13.1	chr17	8802723	8867677	1	5.31888e-20	1	0.368906	0.996954	0.985945	0.96238	0.97072	0.802783	1	0.99415	1	1	1	1
IL18R1	1	8	6.67592e-39	1.50861e-38	0.972332	0.110132	2q12.1	chr2	102311529	102398775	0.0820551	5.31888e-20	1	0.368906	0.996954	0.985945	0.96238	0.97072	0.802783	1	0.99415	1	1	1	1
LYL1	1	16	5.33058e-28	6.44256e-28	0.972332	0	19p13.13	chr19	13099033	13103161	1	5.31888e-20	1	0.368906	0.996954	0.985945	0.96238	0.97072	0.802783	1	0.99415	1	1	1	1
CCL19	1	114	2.46377e-35	4.27942e-35	0.972332	1.65198	9p13.3	chr9	34689567	34691277	1	5.31888e-20	1	0.368906	0.996954	0.985945	0.96238	0.97072	0.802783	1	0.99415	1	1	1	1
HLA-DRA	1	42	5.42428e-38	1.14363e-37	0.972332	0	6p21.32	chr6	32439842	32445046	NA	5.31888e-20	1	0.368906	0.996954	0.985945	0.96238	0.97072	0.802783	1	0.99415	1	1	1	1
BLK	1	112	5.42428e-38	1.14363e-37	0.972332	9.36123	8p23.1	chr8	11494001	11564604	1	5.31888e-20	1	0.368906	0.996954	0.985945	0.96238	0.97072	0.802783	1	0.99415	1	1	1	1
P2RY14	1	58	1.69741e-26	1.96418e-26	0.972332	0	3q25.1	chr3	151212117	151278467	1	5.31888e-20	1	0.368906	0.996954	0.985945	0.96238	0.97072	0.802783	1	0.99415	1	1	1	1
PIK3IP1	1	5	1.91065e-08	1.91293e-08	0.972332	0	22q12.2	chr22	31281593	31292534	0.275057	5.31888e-20	1	0.368906	0.996954	0.985945	0.96238	0.97072	0.802783	1	0.99415	1	1	1	1
LTA	1	293	8.68564e-51	6.14566e-50	0.972332	1.32159	6p21.33	chr6	31572054	31574324	0.12954	5.31888e-20	1	0.368906	0.996954	0.985945	0.96238	0.97072	0.802783	1	0.99415	1	1	1	1
PTK2B	1	69	1.50667e-29	1.93393e-29	0.972332	0	8p21.2	chr8	27311482	27459391	0.232477	5.31888e-20	1	0.368906	0.996954	0.985945	0.96238	0.97072	0.802783	1	0.99415	1	1	1	1
SAMSN1	1	104	1.2826e-44	4.78783e-44	0.972332	0	21q11.2	chr21	14485228	14583402	0.668034	5.31888e-20	1	0.368906	0.996954	0.985945	0.96238	0.97072	0.802783	1	0.99415	1	1	1	1
NCF1B	1	49	1.20538e-47	6.03926e-47	0.972332	0.220264	7q11.23	chr7	73220624	73235945	1	5.31888e-20	1	0.368906	0.996954	0.985945	0.96238	0.97072	0.802783	1	0.99415	1	1	1	1
TMEM155	1	4	4.40948e-16	4.46228e-16	0.972332	4.62555	4q27	chr4	121758933	121765427	0.157937	5.31888e-20	1	0.368906	0.996954	0.985945	0.96238	0.97072	0.802783	1	0.99415	1	1	1	1
AIM2	1	3	4.77243e-54	4.97406e-53	0.972332	0.220264	1q23.1-q23.2	chr1	159062484	159147096	0.986376	5.31888e-20	1	0.368906	0.996954	0.985945	0.96238	0.97072	0.802783	1	0.99415	1	1	1	1
IL18BP	1	26	1.11331e-48	6.25229e-48	0.972332	0	11q13.4	chr11	71998541	72005715	0.597173	5.31888e-20	1	0.368906	0.996954	0.985945	0.96238	0.97072	0.802783	1	0.99415	1	1	1	1
HCLS1	1	352	1.39422e-58	2.69656e-57	0.972332	0	3q13.33	chr3	121631399	121660927	1	5.31888e-20	1	0.368906	0.996954	0.985945	0.96238	0.97072	0.802783	1	0.99415	1	1	1	1
RNASE6	1	29	3.29477e-36	6.06577e-36	0.972332	0	14q11.2	chr14	20781051	20782467	1	5.31888e-20	1	0.368906	0.996954	0.985945	0.96238	0.97072	0.802783	1	0.99415	1	1	1	1
POU2F2	1	113	1.23545e-43	4.20401e-43	0.972332	0	19q13.2	chr19	42086110	42196585	0.732295	5.31888e-20	1	0.368906	0.996954	0.985945	0.96238	0.97072	0.802783	1	0.99415	1	1	1	1
CLNK	1	9	3.04773e-27	3.60037e-27	0.972332	37.3348	4p16.1	chr4	10486395	10684865	0.685275	5.31888e-20	1	0.368906	0.996954	0.985945	0.96238	0.97072	0.802783	1	0.99415	1	1	1	1
APBB1IP	1	117	3.29477e-36	6.06577e-36	0.972332	0	10p12.1	chr10	26438203	26567803	0.34846	5.31888e-20	1	0.368906	0.996954	0.985945	0.96238	0.97072	0.802783	1	0.99415	1	1	1	1
GPR171	1	108	8.68564e-51	6.14566e-50	0.972332	1.32159	3q25.1	chr3	151197832	151203201	0.937483	5.31888e-20	1	0.368906	0.996954	0.985945	0.96238	0.97072	0.802783	1	0.99415	1	1	1	1
GPR174	1	88	1.26917e-33	1.98906e-33	0.972332	6.38767	Xq21.1	chrX	79170972	79172229	1	5.31888e-20	1	0.368906	0.996954	0.985945	0.96238	0.97072	0.802783	1	0.99415	1	1	1	1
CEACAM21	1	22	4.28639e-37	8.44192e-37	0.972332	0.220264	19q13.2	chr19	41549518	41586844	0.412796	5.31888e-20	1	0.368906	0.996954	0.985945	0.96238	0.97072	0.802783	1	0.99415	1	1	1	1
MICAL1	1	4	1.17511e-19	1.214e-19	0.972332	0	6q21	chr6	109444062	109465968	0.0750529	5.31888e-20	1	0.368906	0.996954	0.985945	0.96238	0.97072	0.802783	1	0.99415	1	1	1	1
SP140	1	320	6.0071e-53	5.53447e-52	0.972332	0	2q37.1	chr2	230203110	230313215	0.139569	5.31888e-20	1	0.368906	0.996954	0.985945	0.96238	0.97072	0.802783	1	0.99415	1	1	1	1
GPSM3	1	120	9.98168e-50	6.28876e-49	0.972332	0	6p21.32	chr6	32190766	32195523	1	5.31888e-20	1	0.368906	0.996954	0.985945	0.96238	0.97072	0.802783	1	0.99415	1	1	1	1
PDE6G	1	64	2.46377e-35	4.27942e-35	0.972332	0.110132	17q21.1	chr17	81650459	81663112	0.940652	5.31888e-20	1	0.368906	0.996954	0.985945	0.96238	0.97072	0.802783	1	0.99415	1	1	1	1
PRDM8	1	100	1.69741e-26	1.96418e-26	0.972332	0.330396	4q21.21	chr4	80183879	80204329	1	5.31888e-20	1	0.368906	0.996954	0.985945	0.96238	0.97072	0.802783	1	0.99415	1	1	1	1
FAM18A	1	25	9.08105e-29	1.13193e-28	0.972332	0	NA	NA	NA	NA	NA	5.31888e-20	1	0.368906	0.996954	0.985945	0.96238	0.97072	0.802783	1	0.99415	1	1	1	1
NCF4	1	99	4.77243e-54	4.97406e-53	0.972332	0	22q12.3	chr22	36860988	36878015	0.924202	5.31888e-20	1	0.368906	0.996954	0.985945	0.96238	0.97072	0.802783	1	0.99415	1	1	1	1
CD22	1	41	1.92739e-14	1.94309e-14	0.972332	0	19q13.12	chr19	35319261	35347355	1	5.31888e-20	1	0.368906	0.996954	0.985945	0.96238	0.97072	0.802783	1	0.99415	1	1	1	1
TXK	1	100	5.42428e-38	1.14363e-37	0.972332	2.20264	4p12	chr4	48066393	48134256	0.64582	5.31888e-20	1	0.368906	0.996954	0.985945	0.96238	0.97072	0.802783	1	0.99415	1	1	1	1
DPEP2	1	62	6.67592e-39	1.50861e-38	0.972332	0	16q22.1	chr16	67987394	68000586	0.983233	5.31888e-20	1	0.368906	0.996954	0.985945	0.96238	0.97072	0.802783	1	0.99415	1	1	1	1
LIME1	1	21	3.82955e-31	5.26081e-31	0.972332	0.330396	20q13.33	chr20	63736283	63739103	1	5.31888e-20	1	0.368906	0.996954	0.985945	0.96238	0.97072	0.802783	1	0.99415	1	1	1	1
SH2D1A	1	315	8.68564e-51	6.14566e-50	0.972332	0.770925	Xq25	chrX	124227868	124373197	0.97552	5.31888e-20	1	0.368906	0.996954	0.985945	0.96238	0.97072	0.802783	1	0.99415	1	1	1	1
IPCEF1	1	112	1.23545e-43	4.20401e-43	0.972332	0	6q25.2	chr6	154154496	154356792	1	5.31888e-20	1	0.368906	0.996954	0.985945	0.96238	0.97072	0.802783	1	0.99415	1	1	1	1
PLAC8	1	121	1.20538e-47	6.03926e-47	0.972332	0.660793	4q21.22	chr4	83090048	83137075	0.72133	5.31888e-20	1	0.368906	0.996954	0.985945	0.96238	0.97072	0.802783	1	0.99415	1	1	1	1
CASS4	1	2	6.15756e-23	6.59709e-23	0.972332	0.330396	20q13.31	chr20	56412112	56460387	1	5.31888e-20	1	0.368906	0.996954	0.985945	0.96238	0.97072	0.802783	1	0.99415	1	1	1	1
LOC100188949	1	322	9.47375e-60	2.13215e-58	0.972332	2.97357	NA	NA	NA	NA	NA	5.31888e-20	1	0.368906	0.996954	0.985945	0.96238	0.97072	0.802783	1	0.99415	1	1	1	1
CLECL1	1	282	2.46377e-35	4.27942e-35	0.972332	1.43172	12p13.31	chr12	9715860	9733299	1	5.31888e-20	1	0.368906	0.996954	0.985945	0.96238	0.97072	0.802783	1	0.99415	1	1	1	1
C1QC	1	4	9.20976e-26	1.04396e-25	0.972332	0	1p36.12	chr1	22643630	22648110	0.082597	5.31888e-20	1	0.368906	0.996954	0.985945	0.96238	0.97072	0.802783	1	0.99415	1	1	1	1
C1QB	1	8	3.82955e-31	5.26081e-31	0.972332	0	1p36.12	chr1	22652762	22661538	0.0269149	5.31888e-20	1	0.368906	0.996954	0.985945	0.96238	0.97072	0.802783	1	0.99415	1	1	1	1
C1QA	1	26	9.29712e-41	2.44794e-40	0.972332	0	1p36.12	chr1	22636506	22639608	0.082597	5.31888e-20	1	0.368906	0.996954	0.985945	0.96238	0.97072	0.802783	1	0.99415	1	1	1	1
TAGAP	1	111	1.26713e-46	5.6708e-46	0.972332	0	6q25.3	chr6	159034468	159045152	1	5.31888e-20	1	0.368906	0.996954	0.985945	0.96238	0.97072	0.802783	1	0.99415	1	1	1	1
ITGB2	1	22	7.98979e-40	1.93876e-39	0.972332	0	21q22.3	chr21	44885953	44931989	0.914919	5.31888e-20	1	0.368906	0.996954	0.985945	0.96238	0.97072	0.802783	1	0.99415	1	1	1	1
LAT	1	283	8.68564e-51	6.14566e-50	0.972332	0	16q13	chr16	28984826	28990783	1	5.31888e-20	1	0.368906	0.996954	0.985945	0.96238	0.97072	0.802783	1	0.99415	1	1	1	1
C6orf204	1	6	1.91065e-08	1.91293e-08	0.972332	0.330396	NA	NA	NA	NA	NA	5.31888e-20	1	0.368906	0.996954	0.985945	0.96238	0.97072	0.802783	1	0.99415	1	1	1	1
CSK	1	10	5.86542e-32	8.43592e-32	0.972332	0	15q24.1	chr15	74782057	74803198	0.182825	5.31888e-20	1	0.368906	0.996954	0.985945	0.96238	0.97072	0.802783	1	0.99415	1	1	1	1
ST8SIA4	1	22	5.86542e-32	8.43592e-32	0.972332	0	5q21.1	chr5	100806935	100903266	0.990298	5.31888e-20	1	0.368906	0.996954	0.985945	0.96238	0.97072	0.802783	1	0.99415	1	1	1	1
CD74	1	20	1.2826e-44	4.78783e-44	0.972332	0	5q33.1	chr5	150401637	150412929	0.464082	5.31888e-20	1	0.368906	0.996954	0.985945	0.96238	0.97072	0.802783	1	0.99415	1	1	1	1
CD72	1	303	1.20538e-47	6.03926e-47	0.972332	0	9p13.3	chr9	35609533	35646810	1	5.31888e-20	1	0.368906	0.996954	0.985945	0.96238	0.97072	0.802783	1	0.99415	1	1	1	1
BTLA	1	304	7.33365e-52	5.95838e-51	0.972332	1.54185	3q13.2	chr3	112463968	112499561	1	5.31888e-20	1	0.368906	0.996954	0.985945	0.96238	0.97072	0.802783	1	0.99415	1	1	1	1
LOC606724	1	50	6.67592e-39	1.50861e-38	0.972332	0	NA	NA	NA	NA	NA	5.31888e-20	1	0.368906	0.996954	0.985945	0.96238	0.97072	0.802783	1	0.99415	1	1	1	1
CD244	1	80	2.7459e-56	3.82409e-55	0.972332	0.330396	1q23.3	chr1	160830160	160862855	1	5.31888e-20	1	0.368906	0.996954	0.985945	0.96238	0.97072	0.802783	1	0.99415	1	1	1	1
CD247	1	344	3.6766e-55	4.45363e-54	0.972332	0	1q24.2	chr1	167430640	167518610	1	5.31888e-20	1	0.368906	0.996954	0.985945	0.96238	0.97072	0.802783	1	0.99415	1	1	1	1
SELL	1	264	1.05168e-41	3.02369e-41	0.972332	0	1q24.2	chr1	169690667	169711698	1	5.31888e-20	1	0.368906	0.996954	0.985945	0.96238	0.97072	0.802783	1	0.99415	1	1	1	1
GAPT	1	3	7.64938e-09	7.6603e-09	0.972332	0.220264	5q11.2	chr5	58491435	58497090	0.603509	5.31888e-20	1	0.368906	0.996954	0.985945	0.96238	0.97072	0.802783	1	0.99415	1	1	1	1
KLRC1	1	19	2.46377e-35	4.27942e-35	0.972332	5.28634	12p13	chr12	10442264	10454685	0.620111	5.31888e-20	1	0.368906	0.996954	0.985945	0.96238	0.97072	0.802783	1	0.99415	1	1	1	1
DOCK11	1	3	2.50777e-24	2.75265e-24	0.972332	0	Xq24	chrX	118495898	118686163	1	5.31888e-20	1	0.368906	0.996954	0.985945	0.96238	0.97072	0.802783	1	0.99415	1	1	1	1
ICAM3	1	101	1.11331e-48	6.25229e-48	0.972332	0	19p13.2	chr19	10333776	10339823	0.835225	5.31888e-20	1	0.368906	0.996954	0.985945	0.96238	0.97072	0.802783	1	0.99415	1	1	1	1
C1orf162	1	18	2.46377e-35	4.27942e-35	0.972332	0	1p13.2	chr1	111473792	111478512	0.612646	5.31888e-20	1	0.368906	0.996954	0.985945	0.96238	0.97072	0.802783	1	0.99415	1	1	1	1
SH2D1B	1	41	2.43428e-30	3.22694e-30	0.972332	2.53304	1q23.3	chr1	162395266	162412138	1	5.31888e-20	1	0.368906	0.996954	0.985945	0.96238	0.97072	0.802783	1	0.99415	1	1	1	1
GRAP	1	19	2.93574e-22	3.11925e-22	0.972332	0	17p11.2	chr17	19020673	19047637	1	5.31888e-20	1	0.368906	0.996954	0.985945	0.96238	0.97072	0.802783	1	0.99415	1	1	1	1
RNF166	1	13	1.26917e-33	1.98906e-33	0.972332	0	16q24.2-q24.3	chr16	88696495	88706421	0.0469559	5.31888e-20	1	0.368906	0.996954	0.985945	0.96238	0.97072	0.802783	1	0.99415	1	1	1	1
CD52	1	108	6.0071e-53	5.53447e-52	0.972332	0	1p36.11	chr1	26317957	26320523	0.945486	5.31888e-20	1	0.368906	0.996954	0.985945	0.96238	0.97072	0.802783	1	0.99415	1	1	1	1
CD53	1	347	3.97255e-62	1.22572e-60	0.972332	0	1p13.3	chr1	110873154	110899928	0.530643	5.31888e-20	1	0.368906	0.996954	0.985945	0.96238	0.97072	0.802783	1	0.99415	1	1	1	1
DOK2	1	88	3.6766e-55	4.45363e-54	0.972332	0	8p21.3	chr8	21908873	21913860	0.189698	5.31888e-20	1	0.368906	0.996954	0.985945	0.96238	0.97072	0.802783	1	0.99415	1	1	1	1
DOK3	1	64	1.2826e-44	4.78783e-44	0.972332	0	5q35.3	chr5	177501907	177511274	0.860677	5.31888e-20	1	0.368906	0.996954	0.985945	0.96238	0.97072	0.802783	1	0.99415	1	1	1	1
C1orf200	1	79	1.26917e-33	1.98906e-33	0.972332	14.978	NA	NA	NA	NA	0.0050005	5.31888e-20	1	0.368906	0.996954	0.985945	0.96238	0.97072	0.802783	1	0.99415	1	1	1	1
C5orf56	1	8	3.82955e-31	5.26081e-31	0.972332	0	5q31.1	chr5	132410636	132476044	0.592276	5.31888e-20	1	0.368906	0.996954	0.985945	0.96238	0.97072	0.802783	1	0.99415	1	1	1	1
CD226	1	81	3.82955e-31	5.26081e-31	0.972332	0.110132	18q22.2	chr18	69831158	69961803	0.28185	5.31888e-20	1	0.368906	0.996954	0.985945	0.96238	0.97072	0.802783	1	0.99415	1	1	1	1
CLEC2D	1	110	2.46377e-35	4.27942e-35	0.972332	0	12p13.31	chr12	9664969	9699555	1	5.31888e-20	1	0.368906	0.996954	0.985945	0.96238	0.97072	0.802783	1	0.99415	1	1	1	1
CD40LG	1	259	9.29712e-41	2.44794e-40	0.972332	2.20264	Xq26.3	chrX	136648193	136660390	1	5.31888e-20	1	0.368906	0.996954	0.985945	0.96238	0.97072	0.802783	1	0.99415	1	1	1	1
KIAA0125	1	87	7.98979e-40	1.93876e-39	0.972332	4.18502	NA	chr14	105917979	105932642	1	5.31888e-20	1	0.368906	0.996954	0.985945	0.96238	0.97072	0.802783	1	0.99415	1	1	1	1
ZNF683	1	19	9.08105e-29	1.13193e-28	0.972332	0.330396	1p36.11	chr1	26361634	26374522	0.167589	5.31888e-20	1	0.368906	0.996954	0.985945	0.96238	0.97072	0.802783	1	0.99415	1	1	1	1
THEMIS	1	86	2.46377e-35	4.27942e-35	0.972332	1.21145	6q22.33	chr6	127708072	127918631	0.25919	5.31888e-20	1	0.368906	0.996954	0.985945	0.96238	0.97072	0.802783	1	0.99415	1	1	1	1
ASB2	1	84	6.0071e-53	5.53447e-52	0.972332	0	14q32.12	chr14	93934153	93976791	0.764798	5.31888e-20	1	0.368906	0.996954	0.985945	0.96238	0.97072	0.802783	1	0.99415	1	1	1	1
ZBTB32	1	90	1.05168e-41	3.02369e-41	0.972332	1.10132	19q13.12	chr19	35704527	35717038	0.700105	5.31888e-20	1	0.368906	0.996954	0.985945	0.96238	0.97072	0.802783	1	0.99415	1	1	1	1
TCF7	1	108	1.50667e-29	1.93393e-29	0.972332	0	5q31.1	chr5	134114711	134151865	0.670853	5.31888e-20	1	0.368906	0.996954	0.985945	0.96238	0.97072	0.802783	1	0.99415	1	1	1	1
GPR114	1	217	2.7459e-56	3.82409e-55	0.972332	0.440529	NA	NA	NA	NA	1	5.31888e-20	1	0.368906	0.996954	0.985945	0.96238	0.97072	0.802783	1	0.99415	1	1	1	1
BTK	1	121	1.2826e-44	4.78783e-44	0.972332	0	Xq22.1	chrX	101349447	101390796	1	5.31888e-20	1	0.368906	0.996954	0.985945	0.96238	0.97072	0.802783	1	0.99415	1	1	1	1
CCL5	1	107	4.77243e-54	4.97406e-53	0.972332	0	17q12	chr17	35871491	35880793	1	5.31888e-20	1	0.368906	0.996954	0.985945	0.96238	0.97072	0.802783	1	0.99415	1	1	1	1
CD38	1	24	1.11331e-48	6.25229e-48	0.972332	1.43172	4p15.32	chr4	15778275	15853230	1	5.31888e-20	1	0.368906	0.996954	0.985945	0.96238	0.97072	0.802783	1	0.99415	1	1	1	1
CD37	1	308	1.39422e-58	2.69656e-57	0.972332	0	19q13.33	chr19	49335171	49343335	1	5.31888e-20	1	0.368906	0.996954	0.985945	0.96238	0.97072	0.802783	1	0.99415	1	1	1	1
CD3D	1	314	1.39422e-58	2.69656e-57	0.972332	0.330396	11q23.3	chr11	118338954	118342744	1	5.31888e-20	1	0.368906	0.996954	0.985945	0.96238	0.97072	0.802783	1	0.99415	1	1	1	1
CD3E	1	321	9.47375e-60	2.13215e-58	0.972332	0.110132	11q23.3	chr11	118304545	118316175	0.962699	5.31888e-20	1	0.368906	0.996954	0.985945	0.96238	0.97072	0.802783	1	0.99415	1	1	1	1
CD3G	1	119	5.42428e-38	1.14363e-37	0.972332	2.09251	11q23.3	chr11	118344344	118355161	0.95386	5.31888e-20	1	0.368906	0.996954	0.985945	0.96238	0.97072	0.802783	1	0.99415	1	1	1	1
LAIR1	1	27	2.46377e-35	4.27942e-35	0.972332	0	19q13.42	chr19	54351384	54370558	0.715939	5.31888e-20	1	0.368906	0.996954	0.985945	0.96238	0.97072	0.802783	1	0.99415	1	1	1	1
GVIN1	1	107	8.74527e-33	1.30952e-32	0.972332	0	NA	NA	NA	NA	NA	5.31888e-20	1	0.368906	0.996954	0.985945	0.96238	0.97072	0.802783	1	0.99415	1	1	1	1
DEF6	1	51	2.50777e-24	2.75265e-24	0.972332	0	6p21.31	chr6	35297852	35321771	0.110785	5.31888e-20	1	0.368906	0.996954	0.985945	0.96238	0.97072	0.802783	1	0.99415	1	1	1	1
FAM26F	1	38	4.77243e-54	4.97406e-53	0.972332	0	6q22.1	chr6	116461370	116463779	0.107191	5.31888e-20	1	0.368906	0.996954	0.985945	0.96238	0.97072	0.802783	1	0.99415	1	1	1	1
FXYD7	1	6	8.74527e-33	1.30952e-32	0.972332	8.59031	19q13.12	chr19	35143250	35154301	0.540779	5.31888e-20	1	0.368906	0.996954	0.985945	0.96238	0.97072	0.802783	1	0.99415	1	1	1	1
CYTIP	1	89	1.26713e-46	5.6708e-46	0.972332	0	2q24.1	chr2	157414619	157488961	0.538152	5.31888e-20	1	0.368906	0.996954	0.985945	0.96238	0.97072	0.802783	1	0.99415	1	1	1	1
TNFRSF9	1	79	5.42428e-38	1.14363e-37	0.972332	2.31278	1p36.23	chr1	7915894	7943165	0.0179883	5.31888e-20	1	0.368906	0.996954	0.985945	0.96238	0.97072	0.802783	1	0.99415	1	1	1	1
TREML2	1	109	1.2826e-44	4.78783e-44	0.972332	5.06608	6p21.1	chr6	41190277	41201194	0.509026	5.31888e-20	1	0.368906	0.996954	0.985945	0.96238	0.97072	0.802783	1	0.99415	1	1	1	1
TBC1D10C	1	266	7.33365e-52	5.95838e-51	0.972332	0	11q13.2	chr11	67403915	67410089	1	5.31888e-20	1	0.368906	0.996954	0.985945	0.96238	0.97072	0.802783	1	0.99415	1	1	1	1
CD1D	1	10	7.98979e-40	1.93876e-39	0.972332	0.110132	1q23.1	chr1	158179947	158184896	1	5.31888e-20	1	0.368906	0.996954	0.985945	0.96238	0.97072	0.802783	1	0.99415	1	1	1	1
JAK3	1	323	2.45012e-63	9.30649e-62	0.972332	0	19p13.11	chr19	17824780	17848071	0.778535	5.31888e-20	1	0.368906	0.996954	0.985945	0.96238	0.97072	0.802783	1	0.99415	1	1	1	1
CD19	1	113	1.05168e-41	3.02369e-41	0.972332	10.6828	16p11.2	chr16	28931939	28939346	1	5.31888e-20	1	0.368906	0.996954	0.985945	0.96238	0.97072	0.802783	1	0.99415	1	1	1	1
APOBEC3H	1	38	9.29712e-41	2.44794e-40	0.972332	1.65198	22q13.1	chr22	39097224	39104067	1	5.31888e-20	1	0.368906	0.996954	0.985945	0.96238	0.97072	0.802783	1	0.99415	1	1	1	1
APOBEC3D	1	101	5.86542e-32	8.43592e-32	0.972332	0	22q13.1	chr22	39014363	39033276	0.860938	5.31888e-20	1	0.368906	0.996954	0.985945	0.96238	0.97072	0.802783	1	0.99415	1	1	1	1
APOBEC3G	1	122	1.05168e-41	3.02369e-41	0.972332	0	22q13.1	chr22	39040961	39087743	0.916709	5.31888e-20	1	0.368906	0.996954	0.985945	0.96238	0.97072	0.802783	1	0.99415	1	1	1	1
APOBEC3C	1	6	3.29477e-36	6.06577e-36	0.972332	0	22q13.1	chr22	39014083	39020352	0.931403	5.31888e-20	1	0.368906	0.996954	0.985945	0.96238	0.97072	0.802783	1	0.99415	1	1	1	1
VPREB3	1	93	3.29477e-36	6.06577e-36	0.972332	2.53304	22q11.23	chr22	23752743	23754468	1	5.31888e-20	1	0.368906	0.996954	0.985945	0.96238	0.97072	0.802783	1	0.99415	1	1	1	1
KLRK1	1	257	1.29354e-45	5.33099e-45	0.972332	0.110132	12p13.2	chr12	10372353	10391874	1	5.31888e-20	1	0.368906	0.996954	0.985945	0.96238	0.97072	0.802783	1	0.99415	1	1	1	1
GNLY	1	7	1.26917e-33	1.98906e-33	0.972332	0.220264	2p11.2	chr2	85685175	85698854	0.585188	5.31888e-20	1	0.368906	0.996954	0.985945	0.96238	0.97072	0.802783	1	0.99415	1	1	1	1
SNAI3	1	104	3.29477e-36	6.06577e-36	0.972332	0	16q24.3	chr16	88677682	88686493	0.881079	5.31888e-20	1	0.368906	0.996954	0.985945	0.96238	0.97072	0.802783	1	0.99415	1	1	1	1
TNFSF8	1	31	3.13724e-17	3.18922e-17	0.972332	0.220264	9q32-q33.1	chr9	114893343	114930595	0.838099	5.31888e-20	1	0.368906	0.996954	0.985945	0.96238	0.97072	0.802783	1	0.99415	1	1	1	1
MS4A6A	1	22	2.43428e-30	3.22694e-30	0.972332	0	11q12.2	chr11	60172014	60184666	1	5.31888e-20	1	0.368906	0.996954	0.985945	0.96238	0.97072	0.802783	1	0.99415	1	1	1	1
SCML4	1	318	1.15629e-42	3.62889e-42	0.972332	1.54185	6q21	chr6	107704104	107824317	0.74241	5.31888e-20	1	0.368906	0.996954	0.985945	0.96238	0.97072	0.802783	1	0.99415	1	1	1	1
SH2D2A	1	21	4.77243e-54	4.97406e-53	0.972332	0	1q23.1	chr1	156806243	156816862	1	5.31888e-20	1	0.368906	0.996954	0.985945	0.96238	0.97072	0.802783	1	0.99415	1	1	1	1
AKNA	1	336	4.77243e-54	4.97406e-53	0.972332	0	9q32	chr9	114334156	114394405	0.992592	5.31888e-20	1	0.368906	0.996954	0.985945	0.96238	0.97072	0.802783	1	0.99415	1	1	1	1
MAST3	1	2	1.10834e-07	1.10934e-07	0.972332	0	19p13.11	chr19	18097793	18151692	0.358818	5.31888e-20	1	0.368906	0.996954	0.985945	0.96238	0.97072	0.802783	1	0.99415	1	1	1	1
CD180	1	39	1.79258e-34	2.97346e-34	0.972332	0	5q12.3	chr5	67179613	67196799	1	5.31888e-20	1	0.368906	0.996954	0.985945	0.96238	0.97072	0.802783	1	0.99415	1	1	1	1
WAS	1	341	1.46231e-64	6.82291e-63	0.972332	0	Xp11.23	chrX	48676596	48691427	1	5.31888e-20	1	0.368906	0.996954	0.985945	0.96238	0.97072	0.802783	1	0.99415	1	1	1	1
C5orf39	1	4	1.15629e-42	3.62889e-42	0.972332	0	NA	NA	NA	NA	NA	5.31888e-20	1	0.368906	0.996954	0.985945	0.96238	0.97072	0.802783	1	0.99415	1	1	1	1
STX11	1	6	8.74527e-33	1.30952e-32	0.972332	0	6q24.2	chr6	144150526	144188370	1	5.31888e-20	1	0.368906	0.996954	0.985945	0.96238	0.97072	0.802783	1	0.99415	1	1	1	1
TMC8	1	328	1.98769e-57	3.25501e-56	0.972332	0	17q25.3	chr17	78130770	78142968	1	5.31888e-20	1	0.368906	0.996954	0.985945	0.96238	0.97072	0.802783	1	0.99415	1	1	1	1
CCDC88B	1	59	9.29712e-41	2.44794e-40	0.972332	0	11q13.1	chr11	64340223	64357534	0.954911	5.31888e-20	1	0.368906	0.996954	0.985945	0.96238	0.97072	0.802783	1	0.99415	1	1	1	1
MPEG1	1	119	9.29712e-41	2.44794e-40	0.972332	0	11q12.1	chr11	59208510	59212951	1	5.31888e-20	1	0.368906	0.996954	0.985945	0.96238	0.97072	0.802783	1	0.99415	1	1	1	1
ADAMDEC1	1	14	6.67592e-39	1.50861e-38	0.972332	0.220264	8p21.2	chr8	24384285	24406013	0.958047	5.31888e-20	1	0.368906	0.996954	0.985945	0.96238	0.97072	0.802783	1	0.99415	1	1	1	1
CD7	1	82	1.98769e-57	3.25501e-56	0.972332	0	17q25.3	chr17	82314868	82317602	0.389573	5.31888e-20	1	0.368906	0.996954	0.985945	0.96238	0.97072	0.802783	1	0.99415	1	1	1	1
NECAP2	1	2	8.74527e-33	1.30952e-32	0.972332	0	1p36.13	chr1	16440672	16460078	7.7572e-07	5.31888e-20	1	0.368906	0.996954	0.985945	0.96238	0.97072	0.802783	1	0.99415	1	1	1	1
MIAT	1	7	1.36429e-21	1.43579e-21	0.972332	0	22q12.1	chr22	26646428	26676475	0.91321	5.31888e-20	1	0.368906	0.996954	0.985945	0.96238	0.97072	0.802783	1	0.99415	1	1	1	1
PRKCQ	1	115	6.23458e-61	1.64404e-59	0.972332	0.440529	10p15.1	chr10	6427143	6580301	0.0271214	5.31888e-20	1	0.368906	0.996954	0.985945	0.96238	0.97072	0.802783	1	0.99415	1	1	1	1
SEMA4D	1	112	1.23545e-43	4.20401e-43	0.972332	0	9q22.2	chr9	89360787	89498130	0.669814	5.31888e-20	1	0.368906	0.996954	0.985945	0.96238	0.97072	0.802783	1	0.99415	1	1	1	1
FAM129C	1	107	3.82955e-31	5.26081e-31	0.972332	3.52423	19p13.11	chr19	17523301	17553839	1	5.31888e-20	1	0.368906	0.996954	0.985945	0.96238	0.97072	0.802783	1	0.99415	1	1	1	1
CXorf65	1	56	1.26713e-46	5.6708e-46	0.972332	33.1498	Xq13.1	chrX	71103889	71106788	1	5.31888e-20	1	0.368906	0.996954	0.985945	0.96238	0.97072	0.802783	1	0.99415	1	1	1	1
PTGER4	1	3	4.86858e-25	5.4252e-25	0.972332	0	5p13.1	chr5	40679498	40693735	0.770606	5.31888e-20	1	0.368906	0.996954	0.985945	0.96238	0.97072	0.802783	1	0.99415	1	1	1	1
NCF1C	1	89	6.0071e-53	5.53447e-52	0.972332	0.110132	7q11.23	chr7	75156639	75172044	NA	5.31888e-20	1	0.368906	0.996954	0.985945	0.96238	0.97072	0.802783	1	0.99415	1	1	1	1
C17orf87	1	109	1.23545e-43	4.20401e-43	0.972332	0	NA	NA	NA	NA	NA	5.31888e-20	1	0.368906	0.996954	0.985945	0.96238	0.97072	0.802783	1	0.99415	1	1	1	1
SPIB	1	103	1.11331e-48	6.25229e-48	0.972332	1.65198	19q13.33	chr19	50418938	50431313	0.628187	5.31888e-20	1	0.368906	0.996954	0.985945	0.96238	0.97072	0.802783	1	0.99415	1	1	1	1
RASGRP2	1	104	1.29354e-45	5.33099e-45	0.972332	0	11q13.1	chr11	64726911	64745456	1	5.31888e-20	1	0.368906	0.996954	0.985945	0.96238	0.97072	0.802783	1	0.99415	1	1	1	1
NLRC5	1	10	1.2826e-44	4.78783e-44	0.972332	0	16q13	chr16	56989485	57083531	0.233068	5.31888e-20	1	0.368906	0.996954	0.985945	0.96238	0.97072	0.802783	1	0.99415	1	1	1	1
CXCR3	1	297	9.98168e-50	6.28876e-49	0.972332	0.110132	Xq13.1	chrX	71615916	71618517	0.981532	5.31888e-20	1	0.368906	0.996954	0.985945	0.96238	0.97072	0.802783	1	0.99415	1	1	1	1
CXCR6	1	100	4.77243e-54	4.97406e-53	0.972332	0	3p21.31	chr3	45940933	45948353	0.758793	5.31888e-20	1	0.368906	0.996954	0.985945	0.96238	0.97072	0.802783	1	0.99415	1	1	1	1
CXCR5	1	118	1.29354e-45	5.33099e-45	0.972332	0.660793	11q23.3	chr11	118883766	118897799	1	5.31888e-20	1	0.368906	0.996954	0.985945	0.96238	0.97072	0.802783	1	0.99415	1	1	1	1
FGD2	1	116	9.98168e-50	6.28876e-49	0.972332	0	6p21.2	chr6	37005646	37029070	0.59356	5.31888e-20	1	0.368906	0.996954	0.985945	0.96238	0.97072	0.802783	1	0.99415	1	1	1	1
CELF2	1	30	1.69741e-26	1.96418e-26	0.972332	0	10p14	chr10	11005321	11336675	0.10403	5.31888e-20	1	0.368906	0.996954	0.985945	0.96238	0.97072	0.802783	1	0.99415	1	1	1	1
PTGDS	1	89	5.33058e-28	6.44256e-28	0.972332	0.110132	9q34.3	chr9	136977505	136985435	1	5.31888e-20	1	0.368906	0.996954	0.985945	0.96238	0.97072	0.802783	1	0.99415	1	1	1	1
NKG7	1	96	3.6766e-55	4.45363e-54	0.972332	0	19q13.41	chr19	51371606	51372715	0.114626	5.31888e-20	1	0.368906	0.996954	0.985945	0.96238	0.97072	0.802783	1	0.99415	1	1	1	1
CARD11	1	316	8.68564e-51	6.14566e-50	0.972332	0	7p22.2	chr7	2906141	3043945	1	5.31888e-20	1	0.368906	0.996954	0.985945	0.96238	0.97072	0.802783	1	0.99415	1	1	1	1
HCG26	1	9	1.26917e-33	1.98906e-33	0.972332	0	6p21.3	NA	NA	NA	NA	5.31888e-20	1	0.368906	0.996954	0.985945	0.96238	0.97072	0.802783	1	0.99415	1	1	1	1
FMNL1	1	339	6.23458e-61	1.64404e-59	0.972332	0	17q21.31	chr17	45221444	45247320	1	5.31888e-20	1	0.368906	0.996954	0.985945	0.96238	0.97072	0.802783	1	0.99415	1	1	1	1
STAP1	1	257	5.42428e-38	1.14363e-37	0.972332	2.42291	4q13.2	chr4	67558728	67607337	1	5.31888e-20	1	0.368906	0.996954	0.985945	0.96238	0.97072	0.802783	1	0.99415	1	1	1	1
2019-09-01	1	329	7.33365e-52	5.95838e-51	0.972332	0	16p11.2	NA	NA	NA	1	5.31888e-20	1	0.368906	0.996954	0.985945	0.96238	0.97072	0.802783	1	0.99415	1	1	1	1
TIFAB	1	281	8.68564e-51	6.14566e-50	0.972332	4.73568	5q31.1	chr5	135444218	135452399	1	5.31888e-20	1	0.368906	0.996954	0.985945	0.96238	0.97072	0.802783	1	0.99415	1	1	1	1
WDFY4	1	280	9.29712e-41	2.44794e-40	0.972332	0	10q11.23	chr10	48684876	48982956	0.152977	5.31888e-20	1	0.368906	0.996954	0.985945	0.96238	0.97072	0.802783	1	0.99415	1	1	1	1
C17orf60	1	28	5.33058e-28	6.44256e-28	0.972332	0.110132	NA	NA	NA	NA	NA	5.31888e-20	1	0.368906	0.996954	0.985945	0.96238	0.97072	0.802783	1	0.99415	1	1	1	1
MOBKL2A	1	22	6.37174e-12	6.39423e-12	0.972332	0	NA	NA	NA	NA	NA	5.31888e-20	1	0.368906	0.996954	0.985945	0.96238	0.97072	0.802783	1	0.99415	1	1	1	1
PLEK	1	114	8.68564e-51	6.14566e-50	0.972332	0	2p14	chr2	68365173	68397453	0.68583	5.31888e-20	1	0.368906	0.996954	0.985945	0.96238	0.97072	0.802783	1	0.99415	1	1	1	1
SPOCK2	1	234	9.47375e-60	2.13215e-58	0.972332	0	10q22.1	chr10	72059035	72089032	0.704256	5.31888e-20	1	0.368906	0.996954	0.985945	0.96238	0.97072	0.802783	1	0.99415	1	1	1	1
TNFRSF13B	1	99	4.28639e-37	8.44192e-37	0.972332	12.3348	17p11.2	chr17	16929816	16972118	1	5.31888e-20	1	0.368906	0.996954	0.985945	0.96238	0.97072	0.802783	1	0.99415	1	1	1	1
KIF21B	1	84	4.28639e-37	8.44192e-37	0.972332	0	1q32.1	chr1	200969390	201023700	1	5.31888e-20	1	0.368906	0.996954	0.985945	0.96238	0.97072	0.802783	1	0.99415	1	1	1	1
UBASH3A	1	342	4.77243e-54	4.97406e-53	0.972332	1.32159	21q22.3	chr21	42403447	42447681	1	5.31888e-20	1	0.368906	0.996954	0.985945	0.96238	0.97072	0.802783	1	0.99415	1	1	1	1
STK10	1	249	3.29477e-36	6.06577e-36	0.972332	0	5q35.1	chr5	172042073	172188386	0.641423	5.31888e-20	1	0.368906	0.996954	0.985945	0.96238	0.97072	0.802783	1	0.99415	1	1	1	1
NAPSB	1	116	3.82955e-31	5.26081e-31	0.972332	0.110132	19q13.33	chr19	50333796	50344767	1	5.31888e-20	1	0.368906	0.996954	0.985945	0.96238	0.97072	0.802783	1	0.99415	1	1	1	1
SAMD3	1	122	1.26713e-46	5.6708e-46	0.972332	0.660793	6q23.1	chr6	130144315	130365425	0.413111	5.31888e-20	1	0.368906	0.996954	0.985945	0.96238	0.97072	0.802783	1	0.99415	1	1	1	1
TNFRSF17	1	25	1.79258e-34	2.97346e-34	0.972332	4.84581	16p13.13	chr16	11965107	11968068	1	5.31888e-20	1	0.368906	0.996954	0.985945	0.96238	0.97072	0.802783	1	0.99415	1	1	1	1
GPR18	1	307	6.0071e-53	5.53447e-52	0.972332	0.770925	13q32.3	chr13	99254714	99261744	0.756765	5.31888e-20	1	0.368906	0.996954	0.985945	0.96238	0.97072	0.802783	1	0.99415	1	1	1	1
EBI3	1	103	1.2826e-44	4.78783e-44	0.972332	0.110132	19p13.3	chr19	4229498	4237531	0.576054	5.31888e-20	1	0.368906	0.996954	0.985945	0.96238	0.97072	0.802783	1	0.99415	1	1	1	1
SIT1	1	331	4.77243e-54	4.97406e-53	0.972332	0.550661	9p13.3	chr9	35649295	35650950	1	5.31888e-20	1	0.368906	0.996954	0.985945	0.96238	0.97072	0.802783	1	0.99415	1	1	1	1
PARVG	1	91	1.46231e-64	6.82291e-63	0.972332	0	22q13.31	chr22	44172956	44219533	0.604888	5.31888e-20	1	0.368906	0.996954	0.985945	0.96238	0.97072	0.802783	1	0.99415	1	1	1	1
BEND4	1	19	7.98979e-40	1.93876e-39	0.972332	21.8062	4p13	chr4	42110938	42152878	1	5.31888e-20	1	0.368906	0.996954	0.985945	0.96238	0.97072	0.802783	1	0.99415	1	1	1	1
CXorf21	1	28	3.82955e-31	5.26081e-31	0.972332	0	Xp21.2	chrX	30558824	30577844	0.59453	5.31888e-20	1	0.368906	0.996954	0.985945	0.96238	0.97072	0.802783	1	0.99415	1	1	1	1
SELPLG	1	274	1.15629e-42	3.62889e-42	0.972332	0	12q24.11	chr12	108622277	108633959	1	5.31888e-20	1	0.368906	0.996954	0.985945	0.96238	0.97072	0.802783	1	0.99415	1	1	1	1
LILRA4	1	117	1.25876e-23	1.36516e-23	0.972332	1.43172	19q13.42	chr19	54333185	54339150	0.871891	5.31888e-20	1	0.368906	0.996954	0.985945	0.96238	0.97072	0.802783	1	0.99415	1	1	1	1
STK17B	1	2	2.72932e-20	2.83466e-20	0.972332	0	2q32.3	chr2	196133566	196176503	0.155049	5.31888e-20	1	0.368906	0.996954	0.985945	0.96238	0.97072	0.802783	1	0.99415	1	1	1	1
NCR3	1	285	6.0071e-53	5.53447e-52	0.972332	5.61674	6p21.33	chr6	31588895	31592985	0.522728	5.31888e-20	1	0.368906	0.996954	0.985945	0.96238	0.97072	0.802783	1	0.99415	1	1	1	1
CD96	1	323	9.98168e-50	6.28876e-49	0.972332	0.110132	3q13.13-q13.2	chr3	111292719	111665750	1	5.31888e-20	1	0.368906	0.996954	0.985945	0.96238	0.97072	0.802783	1	0.99415	1	1	1	1
CD97	1	46	1.39422e-58	2.69656e-57	0.972332	0	NA	NA	NA	NA	0.0400468	5.31888e-20	1	0.368906	0.996954	0.985945	0.96238	0.97072	0.802783	1	0.99415	1	1	1	1
CLEC10A	1	15	3.29477e-36	6.06577e-36	0.972332	0.991189	17p13.1	chr17	7074537	7080307	0.608918	5.31888e-20	1	0.368906	0.996954	0.985945	0.96238	0.97072	0.802783	1	0.99415	1	1	1	1
CST7	1	289	4.77243e-54	4.97406e-53	0.972332	0	20p11.21	chr20	24949230	24959928	0.561869	5.31888e-20	1	0.368906	0.996954	0.985945	0.96238	0.97072	0.802783	1	0.99415	1	1	1	1
TRAT1	1	263	1.20538e-47	6.03926e-47	0.972332	2.86344	3q13.13	chr3	108822698	108855005	1	5.31888e-20	1	0.368906	0.996954	0.985945	0.96238	0.97072	0.802783	1	0.99415	1	1	1	1
TNFRSF8	1	68	8.68564e-51	6.14566e-50	0.972332	0	1p36.22	chr1	12063377	12144207	0.00519237	5.31888e-20	1	0.368906	0.996954	0.985945	0.96238	0.97072	0.802783	1	0.99415	1	1	1	1
RGS18	1	7	9.08105e-29	1.13193e-28	0.972332	0.220264	1q31.2	chr1	192158457	192185815	1	5.31888e-20	1	0.368906	0.996954	0.985945	0.96238	0.97072	0.802783	1	0.99415	1	1	1	1
GBP5	1	2	1.23545e-43	4.20401e-43	0.972332	0	1p22.2	chr1	89258950	89272804	1.72862e-05	5.31888e-20	1	0.368906	0.996954	0.985945	0.96238	0.97072	0.802783	1	0.99415	1	1	1	1
CD4	1	114	1.11331e-48	6.25229e-48	0.972332	0	12p13.31	chr12	6786858	6820808	1	5.31888e-20	1	0.368906	0.996954	0.985945	0.96238	0.97072	0.802783	1	0.99415	1	1	1	1
CD5	1	296	6.0071e-53	5.53447e-52	0.972332	0	11q12.2	chr11	61102395	61127852	1	5.31888e-20	1	0.368906	0.996954	0.985945	0.96238	0.97072	0.802783	1	0.99415	1	1	1	1
CD6	1	328	6.23458e-61	1.64404e-59	0.972332	0	11q12.2	chr11	60971680	61020377	1	5.31888e-20	1	0.368906	0.996954	0.985945	0.96238	0.97072	0.802783	1	0.99415	1	1	1	1
CD2	1	315	2.7459e-56	3.82409e-55	0.972332	0	1p13.1	chr1	116754385	116769228	0.331604	5.31888e-20	1	0.368906	0.996954	0.985945	0.96238	0.97072	0.802783	1	0.99415	1	1	1	1
NLRC3	1	323	1.05168e-41	3.02369e-41	0.972332	0	16p13.3	chr16	3539033	3577400	1	5.31888e-20	1	0.368906	0.996954	0.985945	0.96238	0.97072	0.802783	1	0.99415	1	1	1	1
SIGLEC10	1	19	5.86542e-32	8.43592e-32	0.972332	0	19q13.41	chr19	51410021	51417803	0.738785	5.31888e-20	1	0.368906	0.996954	0.985945	0.96238	0.97072	0.802783	1	0.99415	1	1	1	1
BTN3A3	1	2	2.93574e-22	3.11925e-22	0.972332	0	6p22.2	chr6	26440472	26453415	0.0105793	5.31888e-20	1	0.368906	0.996954	0.985945	0.96238	0.97072	0.802783	1	0.99415	1	1	1	1
IKZF1	1	317	7.33365e-52	5.95838e-51	0.972332	0	7p12.2	chr7	50304124	50405101	1	5.31888e-20	1	0.368906	0.996954	0.985945	0.96238	0.97072	0.802783	1	0.99415	1	1	1	1
IKZF3	1	40	3.04773e-27	3.60037e-27	0.972332	2.53304	17q12-q21.1	chr17	39757715	39864188	0.974459	5.31888e-20	1	0.368906	0.996954	0.985945	0.96238	0.97072	0.802783	1	0.99415	1	1	1	1
SLC24A4	1	40	2.43428e-30	3.22694e-30	0.972332	1.65198	14q32.12	chr14	92322581	92501483	1	5.31888e-20	1	0.368906	0.996954	0.985945	0.96238	0.97072	0.802783	1	0.99415	1	1	1	1
ACAP1	1	335	6.23458e-61	1.64404e-59	0.972332	0	17p13.1	chr17	7336529	7351478	0.426608	5.31888e-20	1	0.368906	0.996954	0.985945	0.96238	0.97072	0.802783	1	0.99415	1	1	1	1
C8orf80	1	77	1.15629e-42	3.62889e-42	0.972332	2.53304	NA	NA	NA	NA	NA	5.31888e-20	1	0.368906	0.996954	0.985945	0.96238	0.97072	0.802783	1	0.99415	1	1	1	1
GNGT2	1	90	1.11331e-48	6.25229e-48	0.972332	0	17q21	chr17	49202791	49210574	1	5.31888e-20	1	0.368906	0.996954	0.985945	0.96238	0.97072	0.802783	1	0.99415	1	1	1	1
C16orf13	2	92	9.08999e-63	3.10521e-61	1	0	NA	chr16	634427	636366	0.000366963	0.0215129	1	0.717844	0.996954	0.977776	0.938122	0.976813	0.866791	1	0.99415	1	1	1	1
RPL37	2	17	3.22142e-30	4.25406e-30	1	0	5p13.1	chr5	40825262	40835335	0.00353497	0.0215129	1	0.717844	0.996954	0.977776	0.938122	0.976813	0.866791	1	0.99415	1	1	1	1
NACAP1	2	6	1.22499e-26	1.42102e-26	1	0	8q22.3	chr8	101361794	101372707	1	0.0215129	1	0.717844	0.996954	0.977776	0.938122	0.976813	0.866791	1	0.99415	1	1	1	1
ARFRP1	2	84	7.35628e-40	1.79372e-39	1	0	20q13.33	chr20	63698642	63708025	0.00962407	0.0215129	1	0.717844	0.996954	0.977776	0.938122	0.976813	0.866791	1	0.99415	1	1	1	1
NENF	2	41	5.77633e-31	7.88936e-31	1	0	1q32.3	chr1	212432887	212446379	0.000946783	0.0215129	1	0.717844	0.996954	0.977776	0.938122	0.976813	0.866791	1	0.99415	1	1	1	1
MRPL28	2	338	2.95486e-45	1.1631e-44	1	0	16p13.3	chr16	367384	370527	0.000232703	0.0215129	1	0.717844	0.996954	0.977776	0.938122	0.976813	0.866791	1	0.99415	1	1	1	1
FBXL15	2	466	2.62269e-37	5.23518e-37	1	0	10q24.32	chr10	102419189	102423136	1	0.0215129	1	0.717844	0.996954	0.977776	0.938122	0.976813	0.866791	1	0.99415	1	1	1	1
FAM116B	2	4	8.97642e-15	9.05213e-15	1	0	NA	NA	NA	NA	NA	0.0215129	1	0.717844	0.996954	0.977776	0.938122	0.976813	0.866791	1	0.99415	1	1	1	1
LRPAP1	2	43	5.9435e-26	6.77368e-26	1	0	4p16.3	chr4	3506376	3532559	0.0524066	0.0215129	1	0.717844	0.996954	0.977776	0.938122	0.976813	0.866791	1	0.99415	1	1	1	1
TCEA2	2	10	5.9435e-26	6.77368e-26	1	0	20q13.33	chr20	64049836	64072347	0.0322269	0.0215129	1	0.717844	0.996954	0.977776	0.938122	0.976813	0.866791	1	0.99415	1	1	1	1
COX4I1	2	37	4.20067e-48	2.21541e-47	1	0	16q24.1	chr16	85798633	85807044	0.000194272	0.0215129	1	0.717844	0.996954	0.977776	0.938122	0.976813	0.866791	1	0.99415	1	1	1	1
CUEDC2	2	399	1.77085e-36	3.33489e-36	1	0	10q24.32	chr10	102423245	102432661	0.0634154	0.0215129	1	0.717844	0.996954	0.977776	0.938122	0.976813	0.866791	1	0.99415	1	1	1	1
ZNF414	2	64	1.29294e-41	3.67817e-41	1	0	19p13.2	chr19	8509678	8514164	0.0325324	0.0215129	1	0.717844	0.996954	0.977776	0.938122	0.976813	0.866791	1	0.99415	1	1	1	1
ATG4B	2	8	2.89041e-33	4.45621e-33	1	0	2q37.3	chr2	241637213	241673857	2.77558e-05	0.0215129	1	0.717844	0.996954	0.977776	0.938122	0.976813	0.866791	1	0.99415	1	1	1	1
ATG4D	2	9	3.83361e-47	1.84474e-46	1	0	19p13.2	chr19	10543895	10553418	0.000392568	0.0215129	1	0.717844	0.996954	0.977776	0.938122	0.976813	0.866791	1	0.99415	1	1	1	1
WASH3P	2	32	4.72436e-51	3.44592e-50	1	0	15q26.3	chr15	101961603	101976543	1	0.0215129	1	0.717844	0.996954	0.977776	0.938122	0.976813	0.866791	1	0.99415	1	1	1	1
CNPY3	2	46	1.167e-35	2.06381e-35	1	0	6p21.1	chr6	42929192	42939287	0.0936915	0.0215129	1	0.717844	0.996954	0.977776	0.938122	0.976813	0.866791	1	0.99415	1	1	1	1
HMG20B	2	27	3.79067e-38	8.08177e-38	1	0	19p13.3	chr19	3572777	3579088	0.206623	0.0215129	1	0.717844	0.996954	0.977776	0.938122	0.976813	0.866791	1	0.99415	1	1	1	1
C3orf75	2	27	2.61854e-16	2.65219e-16	1	0	NA	NA	NA	NA	NA	0.0215129	1	0.717844	0.996954	0.977776	0.938122	0.976813	0.866791	1	0.99415	1	1	1	1
C3orf71	2	3	1.98985e-21	2.08746e-21	1	0	NA	NA	NA	NA	NA	0.0215129	1	0.717844	0.996954	0.977776	0.938122	0.976813	0.866791	1	0.99415	1	1	1	1
C11orf2	2	20	1.13522e-22	1.21114e-22	1	0	NA	NA	NA	NA	NA	0.0215129	1	0.717844	0.996954	0.977776	0.938122	0.976813	0.866791	1	0.99415	1	1	1	1
TMEM147	2	3	2.95486e-45	1.1631e-44	1	0	19q13.12	chr19	35545595	35547526	2.18559e-07	0.0215129	1	0.717844	0.996954	0.977776	0.938122	0.976813	0.866791	1	0.99415	1	1	1	1
TMEM141	2	10	1.77085e-36	3.33489e-36	1	0	9q34.3	chr9	136791355	136793257	0.225506	0.0215129	1	0.717844	0.996954	0.977776	0.938122	0.976813	0.866791	1	0.99415	1	1	1	1
C19orf20	2	92	4.85643e-28	5.88573e-28	1	0.110132	NA	NA	NA	NA	NA	0.0215129	1	0.717844	0.996954	0.977776	0.938122	0.976813	0.866791	1	0.99415	1	1	1	1
C19orf24	2	489	2.90656e-57	4.62771e-56	1	0	19p13.3	chr19	1275438	1279249	0.0203409	0.0215129	1	0.717844	0.996954	0.977776	0.938122	0.976813	0.866791	1	0.99415	1	1	1	1
C19orf25	2	101	3.22142e-30	4.25406e-30	1	0	19p13.3	chr19	1461143	1479556	0.0232378	0.0215129	1	0.717844	0.996954	0.977776	0.938122	0.976813	0.866791	1	0.99415	1	1	1	1
C19orf28	2	8	3.22142e-30	4.25406e-30	1	0	NA	NA	NA	NA	NA	0.0215129	1	0.717844	0.996954	0.977776	0.938122	0.976813	0.866791	1	0.99415	1	1	1	1
RPL31	2	3	1.73244e-18	1.77366e-18	1	0	2q11.2	chr2	101001715	101024032	0.149532	0.0215129	1	0.717844	0.996954	0.977776	0.938122	0.976813	0.866791	1	0.99415	1	1	1	1
C11orf10	2	2	1.01166e-31	1.43028e-31	1	0	NA	NA	NA	NA	NA	0.0215129	1	0.717844	0.996954	0.977776	0.938122	0.976813	0.866791	1	0.99415	1	1	1	1
OGFR	2	10	1.65108e-42	5.04408e-42	1	0	20q13.33	chr20	62804835	62814000	0.00136432	0.0215129	1	0.717844	0.996954	0.977776	0.938122	0.976813	0.866791	1	0.99415	1	1	1	1
MRPS18A	2	4	2.89041e-33	4.45621e-33	1	0	6p21.1	chr6	43671303	43687791	4.72127e-06	0.0215129	1	0.717844	0.996954	0.977776	0.938122	0.976813	0.866791	1	0.99415	1	1	1	1
NSUN5	2	55	4.18515e-54	4.42775e-53	1	0	7q11.23	chr7	73302517	73308867	0.0172109	0.0215129	1	0.717844	0.996954	0.977776	0.938122	0.976813	0.866791	1	0.99415	1	1	1	1
B3GAT3	2	68	2.95486e-45	1.1631e-44	1	0	11q12.3	chr11	62615296	62622175	0.139534	0.0215129	1	0.717844	0.996954	0.977776	0.938122	0.976813	0.866791	1	0.99415	1	1	1	1
UXT	2	100	5.34611e-39	1.21712e-38	1	0	Xp11.23	chrX	47651798	47659161	0.137468	0.0215129	1	0.717844	0.996954	0.977776	0.938122	0.976813	0.866791	1	0.99415	1	1	1	1
GSDMD	2	66	1.22499e-26	1.42102e-26	1	0	8q24.3	chr8	143553207	143563062	0.0521935	0.0215129	1	0.717844	0.996954	0.977776	0.938122	0.976813	0.866791	1	0.99415	1	1	1	1
A1BG	2	51	1.75494e-29	2.24072e-29	1	0	19q13.43	chr19	58345178	58353499	0.135858	0.0215129	1	0.717844	0.996954	0.977776	0.938122	0.976813	0.866791	1	0.99415	1	1	1	1
C16orf74	2	3	2.8239e-15	2.85086e-15	1	0	16q24.1	chr16	85690084	85751129	0.300236	0.0215129	1	0.717844	0.996954	0.977776	0.938122	0.976813	0.866791	1	0.99415	1	1	1	1
C16orf79	2	3	1.77085e-36	3.33489e-36	1	0	NA	NA	NA	NA	NA	0.0215129	1	0.717844	0.996954	0.977776	0.938122	0.976813	0.866791	1	0.99415	1	1	1	1
C2orf81	2	19	1.13522e-22	1.21114e-22	1	0	2p13.1	chr2	74414176	74421591	1	0.0215129	1	0.717844	0.996954	0.977776	0.938122	0.976813	0.866791	1	0.99415	1	1	1	1
ZNF581	2	47	4.85643e-28	5.88573e-28	1	0	19q13.42	chr19	55635459	55645622	0.00539887	0.0215129	1	0.717844	0.996954	0.977776	0.938122	0.976813	0.866791	1	0.99415	1	1	1	1
TMEM115	2	48	1.2349e-19	1.27502e-19	1	0	3p21.31	chr3	50354749	50359610	0.0898643	0.0215129	1	0.717844	0.996954	0.977776	0.938122	0.976813	0.866791	1	0.99415	1	1	1	1
CHMP6	2	279	1.73042e-32	2.54887e-32	1	0	17q25.3	chr17	80991598	81009517	0.0437418	0.0215129	1	0.717844	0.996954	0.977776	0.938122	0.976813	0.866791	1	0.99415	1	1	1	1
TUSC2	2	16	2.61854e-16	2.65219e-16	1	0	3p21.31	chr3	50320027	50328251	0.000973433	0.0215129	1	0.717844	0.996954	0.977776	0.938122	0.976813	0.866791	1	0.99415	1	1	1	1
MPDU1	2	5	2.22534e-17	2.26495e-17	1	0	17p13.1	chr17	7583529	7592789	0.249143	0.0215129	1	0.717844	0.996954	0.977776	0.938122	0.976813	0.866791	1	0.99415	1	1	1	1
LOC440957	2	60	3.79067e-38	8.08177e-38	1	0	NA	NA	NA	NA	NA	0.0215129	1	0.717844	0.996954	0.977776	0.938122	0.976813	0.866791	1	0.99415	1	1	1	1
MGC70857	2	3	3.79067e-38	8.08177e-38	1	0	NA	NA	NA	NA	NA	0.0215129	1	0.717844	0.996954	0.977776	0.938122	0.976813	0.866791	1	0.99415	1	1	1	1
ILKAP	2	324	1.77085e-36	3.33489e-36	1	0	2q37.3	chr2	238170401	238203729	0.00162911	0.0215129	1	0.717844	0.996954	0.977776	0.938122	0.976813	0.866791	1	0.99415	1	1	1	1
NARFL	2	77	3.22142e-30	4.25406e-30	1	0	16p13.3	chr16	729753	741329	0.000137847	0.0215129	1	0.717844	0.996954	0.977776	0.938122	0.976813	0.866791	1	0.99415	1	1	1	1
PCGF1	2	2	4.66397e-50	3.07854e-49	1	0	2p13.1	chr2	74505043	74508580	4.37041e-05	0.0215129	1	0.717844	0.996954	0.977776	0.938122	0.976813	0.866791	1	0.99415	1	1	1	1
NFKBIL1	2	109	5.77633e-31	7.88936e-31	1	0	6p21.33	chr6	31546870	31558829	0.00363557	0.0215129	1	0.717844	0.996954	0.977776	0.938122	0.976813	0.866791	1	0.99415	1	1	1	1
C1orf35	2	102	4.72436e-51	3.44592e-50	1	0	1q42.13	chr1	228100726	228105411	0.0272188	0.0215129	1	0.717844	0.996954	0.977776	0.938122	0.976813	0.866791	1	0.99415	1	1	1	1
PTOV1	2	91	4.47605e-53	4.21996e-52	1	0	19q13.33	chr19	49850735	49860744	6.38967e-05	0.0215129	1	0.717844	0.996954	0.977776	0.938122	0.976813	0.866791	1	0.99415	1	1	1	1
RASSF7	2	64	3.79067e-38	8.08177e-38	1	0	11p15.5	chr11	560404	564021	0.293116	0.0215129	1	0.717844	0.996954	0.977776	0.938122	0.976813	0.866791	1	0.99415	1	1	1	1
C3orf54	2	24	2.8239e-15	2.85086e-15	1	0	NA	NA	NA	NA	NA	0.0215129	1	0.717844	0.996954	0.977776	0.938122	0.976813	0.866791	1	0.99415	1	1	1	1
POLRMT	2	52	5.77633e-31	7.88936e-31	1	0	19p13.3	chr19	617224	633604	0.0119736	0.0215129	1	0.717844	0.996954	0.977776	0.938122	0.976813	0.866791	1	0.99415	1	1	1	1
PSMB6	2	51	3.83361e-47	1.84474e-46	1	0	17p13.2	chr17	4796144	4798503	0.0195721	0.0215129	1	0.717844	0.996954	0.977776	0.938122	0.976813	0.866791	1	0.99415	1	1	1	1
HDHD3	2	11	2.62157e-23	2.82264e-23	1	0	9q32	chr9	113373419	113376999	0.261283	0.0215129	1	0.717844	0.996954	0.977776	0.938122	0.976813	0.866791	1	0.99415	1	1	1	1
C9orf142	2	367	2.90656e-57	4.62771e-56	1	0	9q34.3	chr9	136992418	136993984	0.225597	0.0215129	1	0.717844	0.996954	0.977776	0.938122	0.976813	0.866791	1	0.99415	1	1	1	1
C11orf35	2	5	4.80644e-22	5.08711e-22	1	0	NA	NA	NA	NA	0.78919	0.0215129	1	0.717844	0.996954	0.977776	0.938122	0.976813	0.866791	1	0.99415	1	1	1	1
C11orf31	2	55	2.05603e-43	6.86948e-43	1	0	NA	chr11	57741250	57743554	0.0362191	0.0215129	1	0.717844	0.996954	0.977776	0.938122	0.976813	0.866791	1	0.99415	1	1	1	1
RPL13AP20	2	81	4.80644e-22	5.08711e-22	1	0	12p13.1	chr12	12875499	12876107	NA	0.0215129	1	0.717844	0.996954	0.977776	0.938122	0.976813	0.866791	1	0.99415	1	1	1	1
MACROD1	2	42	1.65108e-42	5.04408e-42	1	0	11q13.1	chr11	63998558	64166106	0.00352533	0.0215129	1	0.717844	0.996954	0.977776	0.938122	0.976813	0.866791	1	0.99415	1	1	1	1
DBNL	2	33	1.98985e-21	2.08746e-21	1	0	7p13	chr7	44044640	44069456	0.00849669	0.0215129	1	0.717844	0.996954	0.977776	0.938122	0.976813	0.866791	1	0.99415	1	1	1	1
PHPT1	2	330	4.66031e-52	3.83223e-51	1	0	9q34.3	chr9	136848724	136851027	1	0.0215129	1	0.717844	0.996954	0.977776	0.938122	0.976813	0.866791	1	0.99415	1	1	1	1
BRF1	2	3	1.01166e-31	1.43028e-31	1	0	14q32.33	chr14	105209286	105315589	6.07324e-05	0.0215129	1	0.717844	0.996954	0.977776	0.938122	0.976813	0.866791	1	0.99415	1	1	1	1
DNAJC4	2	53	1.73042e-32	2.54887e-32	1	0	11q13.1	chr11	64230278	64234286	0.0223255	0.0215129	1	0.717844	0.996954	0.977776	0.938122	0.976813	0.866791	1	0.99415	1	1	1	1
ZNF837	2	24	1.01166e-31	1.43028e-31	1	0	19q13.43	chr19	58367618	58381060	0.332769	0.0215129	1	0.717844	0.996954	0.977776	0.938122	0.976813	0.866791	1	0.99415	1	1	1	1
NCRNA00219	2	2	7.38557e-13	7.41906e-13	1	0	NA	NA	NA	NA	NA	0.0215129	1	0.717844	0.996954	0.977776	0.938122	0.976813	0.866791	1	0.99415	1	1	1	1
C16orf59	2	2	1.30634e-24	1.44552e-24	1	0	16p13.3	chr16	2460080	2464963	0.000145258	0.0215129	1	0.717844	0.996954	0.977776	0.938122	0.976813	0.866791	1	0.99415	1	1	1	1
NUDT16L1	2	13	1.30634e-24	1.44552e-24	1	0	16p13.3	chr16	4693694	4695859	4.43191e-05	0.0215129	1	0.717844	0.996954	0.977776	0.938122	0.976813	0.866791	1	0.99415	1	1	1	1
CHMP4B	2	5	1.22499e-26	1.42102e-26	1	0	20q11.22	chr20	33811304	33854366	0.0169538	0.0215129	1	0.717844	0.996954	0.977776	0.938122	0.976813	0.866791	1	0.99415	1	1	1	1
BAX	2	65	4.20067e-48	2.21541e-47	1	0	19q13.33	chr19	48954815	48961798	0.0127872	0.0215129	1	0.717844	0.996954	0.977776	0.938122	0.976813	0.866791	1	0.99415	1	1	1	1
BAD	2	347	3.83361e-47	1.84474e-46	1	0	11q13.1	chr11	64269830	64284704	0.263595	0.0215129	1	0.717844	0.996954	0.977776	0.938122	0.976813	0.866791	1	0.99415	1	1	1	1
PMPCA	2	59	5.77633e-31	7.88936e-31	1	0	9q34.3	chr9	136410570	136423761	0.0171237	0.0215129	1	0.717844	0.996954	0.977776	0.938122	0.976813	0.866791	1	0.99415	1	1	1	1
CDK10	2	10	1.77085e-36	3.33489e-36	1	0	16q24.3	chr16	89680737	89696364	0.0364661	0.0215129	1	0.717844	0.996954	0.977776	0.938122	0.976813	0.866791	1	0.99415	1	1	1	1
PIH1D1	2	60	9.87471e-41	2.59418e-40	1	0	19q13.33	chr19	49446298	49453497	0.00155104	0.0215129	1	0.717844	0.996954	0.977776	0.938122	0.976813	0.866791	1	0.99415	1	1	1	1
LRRC45	2	29	7.35628e-40	1.79372e-39	1	0	17q25.3	chr17	82023302	82031151	0.000137151	0.0215129	1	0.717844	0.996954	0.977776	0.938122	0.976813	0.866791	1	0.99415	1	1	1	1
PWWP2B	2	51	1.73042e-32	2.54887e-32	1	0	10q26.3	chr10	132397168	132417863	0.411025	0.0215129	1	0.717844	0.996954	0.977776	0.938122	0.976813	0.866791	1	0.99415	1	1	1	1
GUK1	2	98	4.47605e-53	4.21996e-52	1	0	1q42.13	chr1	228139962	228148984	0.081183	0.0215129	1	0.717844	0.996954	0.977776	0.938122	0.976813	0.866791	1	0.99415	1	1	1	1
CCDC159	2	61	1.73244e-18	1.77366e-18	1	0	19p13.2	chr19	11344684	11354944	0.450454	0.0215129	1	0.717844	0.996954	0.977776	0.938122	0.976813	0.866791	1	0.99415	1	1	1	1
SNX21	2	42	8.97642e-15	9.05213e-15	1	0	20q13.12	chr20	45833810	45843275	0.108636	0.0215129	1	0.717844	0.996954	0.977776	0.938122	0.976813	0.866791	1	0.99415	1	1	1	1
SLC9A3R2	2	5	2.22534e-17	2.26495e-17	1	0	16p13.3	chr16	2025356	2039026	9.44514e-06	0.0215129	1	0.717844	0.996954	0.977776	0.938122	0.976813	0.866791	1	0.99415	1	1	1	1
ZFYVE19	2	19	2.8239e-15	2.85086e-15	1	0	15q15.1	chr15	40807086	40815084	0.220336	0.0215129	1	0.717844	0.996954	0.977776	0.938122	0.976813	0.866791	1	0.99415	1	1	1	1
C17orf106	2	67	7.35628e-40	1.79372e-39	1	0	NA	NA	NA	NA	NA	0.0215129	1	0.717844	0.996954	0.977776	0.938122	0.976813	0.866791	1	0.99415	1	1	1	1
NSMCE1	2	40	8.50052e-14	8.55336e-14	1	0	16p12.1	chr16	27224991	27268794	1.15558e-05	0.0215129	1	0.717844	0.996954	0.977776	0.938122	0.976813	0.866791	1	0.99415	1	1	1	1
C4orf52	2	8	2.90062e-10	2.90629e-10	1	0	NA	NA	NA	NA	NA	0.0215129	1	0.717844	0.996954	0.977776	0.938122	0.976813	0.866791	1	0.99415	1	1	1	1
ENDOG	2	91	3.83361e-47	1.84474e-46	1	0	9q34.11	chr9	128818474	128822677	0.781762	0.0215129	1	0.717844	0.996954	0.977776	0.938122	0.976813	0.866791	1	0.99415	1	1	1	1
C15orf63	2	12	1.01166e-31	1.43028e-31	1	0	NA	NA	NA	NA	NA	0.0215129	1	0.717844	0.996954	0.977776	0.938122	0.976813	0.866791	1	0.99415	1	1	1	1
FAM3A	2	16	4.48461e-49	2.63897e-48	1	0	Xq28	chrX	154506159	154516242	0.147301	0.0215129	1	0.717844	0.996954	0.977776	0.938122	0.976813	0.866791	1	0.99415	1	1	1	1
C12orf10	2	97	5.34611e-39	1.21712e-38	1	0	12q13.13	chr12	53299686	53307177	0.00125565	0.0215129	1	0.717844	0.996954	0.977776	0.938122	0.976813	0.866791	1	0.99415	1	1	1	1
NACA2	2	72	1.77085e-36	3.33489e-36	1	0	17q23.3	chr17	61590426	61591202	1	0.0215129	1	0.717844	0.996954	0.977776	0.938122	0.976813	0.866791	1	0.99415	1	1	1	1
CCDC72	2	60	2.95486e-45	1.1631e-44	1	0	NA	NA	NA	NA	NA	0.0215129	1	0.717844	0.996954	0.977776	0.938122	0.976813	0.866791	1	0.99415	1	1	1	1
STOML1	2	15	2.81842e-25	3.15301e-25	1	0	15q24.1	chr15	73978923	73994622	0.0183903	0.0215129	1	0.717844	0.996954	0.977776	0.938122	0.976813	0.866791	1	0.99415	1	1	1	1
TRPT1	2	15	2.95486e-45	1.1631e-44	1	0	11q13.1	chr11	64223799	64226254	0.029737	0.0215129	1	0.717844	0.996954	0.977776	0.938122	0.976813	0.866791	1	0.99415	1	1	1	1
CCM2	2	81	4.71425e-34	7.56978e-34	1	0	7p13	chr7	44999475	45076469	0.0100772	0.0215129	1	0.717844	0.996954	0.977776	0.938122	0.976813	0.866791	1	0.99415	1	1	1	1
ASNA1	2	2	2.46737e-27	2.91937e-27	1	0	19p13.13	chr19	12737139	12748323	4.20959e-05	0.0215129	1	0.717844	0.996954	0.977776	0.938122	0.976813	0.866791	1	0.99415	1	1	1	1
CRYGS	2	5	1.30634e-24	1.44552e-24	1	0.110132	3q27.3	chr3	186538441	186546702	0.0184694	0.0215129	1	0.717844	0.996954	0.977776	0.938122	0.976813	0.866791	1	0.99415	1	1	1	1
RPL18A	2	39	5.9435e-26	6.77368e-26	1	0	19p13.11	chr19	17859876	17864153	0.000215306	0.0215129	1	0.717844	0.996954	0.977776	0.938122	0.976813	0.866791	1	0.99415	1	1	1	1
ROGDI	2	5	1.2349e-19	1.27502e-19	1	0	16p13.3	chr16	4796968	4802950	2.14922e-08	0.0215129	1	0.717844	0.996954	0.977776	0.938122	0.976813	0.866791	1	0.99415	1	1	1	1
MRPL34	2	2	4.66397e-50	3.07854e-49	1	0	19p13.1	chr19	17292609	17306843	9.17437e-07	0.0215129	1	0.717844	0.996954	0.977776	0.938122	0.976813	0.866791	1	0.99415	1	1	1	1
KLF16	2	62	1.77085e-36	3.33489e-36	1	0	19p13.3	chr19	1852399	1863568	0.118013	0.0215129	1	0.717844	0.996954	0.977776	0.938122	0.976813	0.866791	1	0.99415	1	1	1	1
NDUFS5	2	6	7.50699e-35	1.26113e-34	1	0	1p34.3	chr1	39026318	39034636	2.22043e-05	0.0215129	1	0.717844	0.996954	0.977776	0.938122	0.976813	0.866791	1	0.99415	1	1	1	1
NDUFS6	2	93	3.83361e-47	1.84474e-46	1	0	5p15.33	chr5	1801400	1816605	5.00306e-06	0.0215129	1	0.717844	0.996954	0.977776	0.938122	0.976813	0.866791	1	0.99415	1	1	1	1
NDUFS7	2	429	2.95486e-45	1.1631e-44	1	0	19p13.3	chr19	1383527	1395589	0.000981553	0.0215129	1	0.717844	0.996954	0.977776	0.938122	0.976813	0.866791	1	0.99415	1	1	1	1
SAFB	2	50	1.75494e-29	2.24072e-29	1	0	19p13.3	chr19	5623035	5668478	0.00046118	0.0215129	1	0.717844	0.996954	0.977776	0.938122	0.976813	0.866791	1	0.99415	1	1	1	1
MGMT	2	434	1.65108e-42	5.04408e-42	1	0	10q26.3	chr10	129467184	129768007	0.151826	0.0215129	1	0.717844	0.996954	0.977776	0.938122	0.976813	0.866791	1	0.99415	1	1	1	1
CLTA	2	7	2.89041e-33	4.45621e-33	1	0	9p13.3	chr9	36190856	36304781	1.84921e-05	0.0215129	1	0.717844	0.996954	0.977776	0.938122	0.976813	0.866791	1	0.99415	1	1	1	1
CLTB	2	49	3.79067e-38	8.08177e-38	1	0	5q35.2	chr5	176392455	176416569	0.028869	0.0215129	1	0.717844	0.996954	0.977776	0.938122	0.976813	0.866791	1	0.99415	1	1	1	1
C7orf30	2	2	7.35628e-40	1.79372e-39	1	0	NA	NA	NA	NA	NA	0.0215129	1	0.717844	0.996954	0.977776	0.938122	0.976813	0.866791	1	0.99415	1	1	1	1
UQCRC1	2	40	5.77633e-31	7.88936e-31	1	0	3p21.31	chr3	48599002	48610976	0.094753	0.0215129	1	0.717844	0.996954	0.977776	0.938122	0.976813	0.866791	1	0.99415	1	1	1	1
RPL12	2	3	7.71745e-17	7.83549e-17	1	0	9q33.3	chr9	127447674	127451405	0.958047	0.0215129	1	0.717844	0.996954	0.977776	0.938122	0.976813	0.866791	1	0.99415	1	1	1	1
NDUFA7	2	38	1.98621e-59	4.21328e-58	1	0	19p13.2	chr19	8308768	8321396	0.00747782	0.0215129	1	0.717844	0.996954	0.977776	0.938122	0.976813	0.866791	1	0.99415	1	1	1	1
RBM10	2	37	1.167e-35	2.06381e-35	1	0	Xp11.3	chrX	47144869	47186813	0.144365	0.0215129	1	0.717844	0.996954	0.977776	0.938122	0.976813	0.866791	1	0.99415	1	1	1	1
SNRPB	2	11	4.20067e-48	2.21541e-47	1	0	20p13	chr20	2461634	2470853	0.000189339	0.0215129	1	0.717844	0.996954	0.977776	0.938122	0.976813	0.866791	1	0.99415	1	1	1	1
SNRPA	2	43	4.66031e-52	3.83223e-51	1	0	19q13.1	chr19	40750637	40765389	0.0263619	0.0215129	1	0.717844	0.996954	0.977776	0.938122	0.976813	0.866791	1	0.99415	1	1	1	1
PLAC8L1	2	8	7.71745e-17	7.83549e-17	1	11.3436	5q32	chr5	146084386	146104369	0.532425	0.0215129	1	0.717844	0.996954	0.977776	0.938122	0.976813	0.866791	1	0.99415	1	1	1	1
ZDHHC12	2	4	2.95486e-45	1.1631e-44	1	0	9q34.11	chr9	128720869	128724127	0.00873871	0.0215129	1	0.717844	0.996954	0.977776	0.938122	0.976813	0.866791	1	0.99415	1	1	1	1
DUSP23	2	53	1.167e-35	2.06381e-35	1	0	1q23.2	chr1	159780932	159782543	0.0406935	0.0215129	1	0.717844	0.996954	0.977776	0.938122	0.976813	0.866791	1	0.99415	1	1	1	1
GPATCH3	2	80	1.98985e-21	2.08746e-21	1	0	1p36.11	chr1	26890488	26900466	0.00565839	0.0215129	1	0.717844	0.996954	0.977776	0.938122	0.976813	0.866791	1	0.99415	1	1	1	1
RPSAP9	2	66	5.9435e-26	6.77368e-26	1	0	9q21.13	chr9	76398699	76399586	NA	0.0215129	1	0.717844	0.996954	0.977776	0.938122	0.976813	0.866791	1	0.99415	1	1	1	1
DDX49	2	29	1.65108e-42	5.04408e-42	1	0	19p13.11	chr19	18919675	18928633	5.822e-09	0.0215129	1	0.717844	0.996954	0.977776	0.938122	0.976813	0.866791	1	0.99415	1	1	1	1
STX10	2	10	2.62269e-37	5.23518e-37	1	0	19p13.13	chr19	13144058	13150383	1.21804e-07	0.0215129	1	0.717844	0.996954	0.977776	0.938122	0.976813	0.866791	1	0.99415	1	1	1	1
VEGFB	2	62	7.71745e-17	7.83549e-17	1	0	11q13.1	chr11	64234538	64238793	0.159909	0.0215129	1	0.717844	0.996954	0.977776	0.938122	0.976813	0.866791	1	0.99415	1	1	1	1
RPL13AP3	2	14	3.18929e-20	3.31026e-20	1	0.110132	14q22.3	chr14	55766177	55767717	1	0.0215129	1	0.717844	0.996954	0.977776	0.938122	0.976813	0.866791	1	0.99415	1	1	1	1
MPG	2	441	9.87471e-41	2.59418e-40	1	0	16p13.3	chr16	77007	85853	0.000232703	0.0215129	1	0.717844	0.996954	0.977776	0.938122	0.976813	0.866791	1	0.99415	1	1	1	1
SAT2	2	16	4.85643e-28	5.88573e-28	1	0	17p13.1	chr17	7626234	7627876	0.0179118	0.0215129	1	0.717844	0.996954	0.977776	0.938122	0.976813	0.866791	1	0.99415	1	1	1	1
SPSB3	2	40	5.77633e-31	7.88936e-31	1	0	16p13.3	chr16	1776712	1793700	5.81597e-05	0.0215129	1	0.717844	0.996954	0.977776	0.938122	0.976813	0.866791	1	0.99415	1	1	1	1
SPSB2	2	62	4.71425e-34	7.56978e-34	1	0	12p13.31	chr12	6870935	6889358	0.000294929	0.0215129	1	0.717844	0.996954	0.977776	0.938122	0.976813	0.866791	1	0.99415	1	1	1	1
HINT2	2	66	1.77085e-36	3.33489e-36	1	0	9p13.3	chr9	35812960	35815354	0.154661	0.0215129	1	0.717844	0.996954	0.977776	0.938122	0.976813	0.866791	1	0.99415	1	1	1	1
CDC34	2	70	2.49635e-44	9.06328e-44	1	0	19p13.3	chr19	531712	542092	0.000592039	0.0215129	1	0.717844	0.996954	0.977776	0.938122	0.976813	0.866791	1	0.99415	1	1	1	1
CDC37	2	40	1.65108e-42	5.04408e-42	1	0	19p13.2	chr19	10391134	10420121	8.76193e-07	0.0215129	1	0.717844	0.996954	0.977776	0.938122	0.976813	0.866791	1	0.99415	1	1	1	1
APBA3	2	12	5.9435e-26	6.77368e-26	1	0	19p13.3	chr19	3750819	3761699	0.00135036	0.0215129	1	0.717844	0.996954	0.977776	0.938122	0.976813	0.866791	1	0.99415	1	1	1	1
PGLS	2	369	1.98621e-59	4.21328e-58	1	0	19p13.2	chr19	17511629	17521288	0.0231473	0.0215129	1	0.717844	0.996954	0.977776	0.938122	0.976813	0.866791	1	0.99415	1	1	1	1
ZNHIT1	2	438	6.61702e-64	2.74639e-62	1	0	7q22.1	chr7	101217668	101224190	0.00256039	0.0215129	1	0.717844	0.996954	0.977776	0.938122	0.976813	0.866791	1	0.99415	1	1	1	1
ADAT3	2	216	4.85643e-28	5.88573e-28	1	0	19p13.3	chr19	1905378	1913447	0.141617	0.0215129	1	0.717844	0.996954	0.977776	0.938122	0.976813	0.866791	1	0.99415	1	1	1	1
SCAF1	2	7	1.29294e-41	3.67817e-41	1	0	19q13.3-q13.4	chr19	49642125	49658642	3.27908e-05	0.0215129	1	0.717844	0.996954	0.977776	0.938122	0.976813	0.866791	1	0.99415	1	1	1	1
PPP4C	2	12	2.89041e-33	4.45621e-33	1	0	16p11.2	chr16	30075978	30085377	4.21015e-08	0.0215129	1	0.717844	0.996954	0.977776	0.938122	0.976813	0.866791	1	0.99415	1	1	1	1
ACBD4	2	21	1.61079e-11	1.61563e-11	1	0	17q21.31	chr17	45132600	45144181	0.183627	0.0215129	1	0.717844	0.996954	0.977776	0.938122	0.976813	0.866791	1	0.99415	1	1	1	1
SNHG11	2	15	5.9435e-26	6.77368e-26	1	0	20q11.23	chr20	38446578	38450921	0.00257862	0.0215129	1	0.717844	0.996954	0.977776	0.938122	0.976813	0.866791	1	0.99415	1	1	1	1
RPLP1	2	29	9.33985e-29	1.16185e-28	1	0	15q23	chr15	69452784	69456194	0.0702539	0.0215129	1	0.717844	0.996954	0.977776	0.938122	0.976813	0.866791	1	0.99415	1	1	1	1
MRPL43	2	44	3.79067e-38	8.08177e-38	1	0	10q24.31	chr10	100969458	100987515	0.00658331	0.0215129	1	0.717844	0.996954	0.977776	0.938122	0.976813	0.866791	1	0.99415	1	1	1	1
C16orf91	2	8	2.81842e-25	3.15301e-25	1	0	16p13.3	chr16	1419744	1420800	8.61972e-05	0.0215129	1	0.717844	0.996954	0.977776	0.938122	0.976813	0.866791	1	0.99415	1	1	1	1
ZNF692	2	2	1.77085e-36	3.33489e-36	1	0	1q44	chr1	248850006	248859144	0.00754136	0.0215129	1	0.717844	0.996954	0.977776	0.938122	0.976813	0.866791	1	0.99415	1	1	1	1
C21orf2	2	87	2.89041e-33	4.45621e-33	1	0	21q22.3	chr21	44328944	44339402	0.830278	0.0215129	1	0.717844	0.996954	0.977776	0.938122	0.976813	0.866791	1	0.99415	1	1	1	1
DHPS	2	3	9.87471e-41	2.59418e-40	1	0	19p13.13	chr19	12675717	12681902	0.00229551	0.0215129	1	0.717844	0.996954	0.977776	0.938122	0.976813	0.866791	1	0.99415	1	1	1	1
CCDC9	2	16	1.13522e-22	1.21114e-22	1	0	19q13.32	chr19	47255980	47271953	0.574401	0.0215129	1	0.717844	0.996954	0.977776	0.938122	0.976813	0.866791	1	0.99415	1	1	1	1
R3HCC1	2	30	7.38557e-13	7.41906e-13	1	0	8p21.3	chr8	23270120	23296279	5.05783e-06	0.0215129	1	0.717844	0.996954	0.977776	0.938122	0.976813	0.866791	1	0.99415	1	1	1	1
IFI27L2	2	16	2.61854e-16	2.65219e-16	1	0	14q32.12	chr14	94127779	94130253	0.885072	0.0215129	1	0.717844	0.996954	0.977776	0.938122	0.976813	0.866791	1	0.99415	1	1	1	1
NUDT14	2	63	3.79067e-38	8.08177e-38	1	0	14q32.33	chr14	105172938	105181323	0.106635	0.0215129	1	0.717844	0.996954	0.977776	0.938122	0.976813	0.866791	1	0.99415	1	1	1	1
NUDT18	2	27	7.28751e-10	7.30035e-10	1	0	8p21.3	chr8	22106872	22109419	0.0612647	0.0215129	1	0.717844	0.996954	0.977776	0.938122	0.976813	0.866791	1	0.99415	1	1	1	1
STX8	2	2	5.8897e-12	5.91105e-12	1	0	17p13.1	chr17	9250471	9576591	0.000444516	0.0215129	1	0.717844	0.996954	0.977776	0.938122	0.976813	0.866791	1	0.99415	1	1	1	1
ZNF205	2	103	2.62269e-37	5.23518e-37	1	0	16p13.3	chr16	3112560	3120517	0.0012871	0.0215129	1	0.717844	0.996954	0.977776	0.938122	0.976813	0.866791	1	0.99415	1	1	1	1
CLIC1	2	5	1.13522e-22	1.21114e-22	1	0	6p21.33	chr6	31730581	31739763	0.00459816	0.0215129	1	0.717844	0.996954	0.977776	0.938122	0.976813	0.866791	1	0.99415	1	1	1	1
GNPTG	2	10	3.22142e-30	4.25406e-30	1	0	16p13.3	chr16	1351923	1364113	1.85193e-06	0.0215129	1	0.717844	0.996954	0.977776	0.938122	0.976813	0.866791	1	0.99415	1	1	1	1
CDC42EP2	2	3	8.97642e-15	9.05213e-15	1	0	11q13.1	chr11	65314818	65322429	0.0289074	0.0215129	1	0.717844	0.996954	0.977776	0.938122	0.976813	0.866791	1	0.99415	1	1	1	1
RAB4B	2	23	4.71425e-34	7.56978e-34	1	0	19q13.2	chr19	40778216	40796938	0.0660229	0.0215129	1	0.717844	0.996954	0.977776	0.938122	0.976813	0.866791	1	0.99415	1	1	1	1
ELOF1	2	75	3.37313e-56	4.64533e-55	1	0	19p13.2	chr19	11551147	11559236	0.000559084	0.0215129	1	0.717844	0.996954	0.977776	0.938122	0.976813	0.866791	1	0.99415	1	1	1	1
ACOT8	2	11	9.87471e-41	2.59418e-40	1	0	20q13.12	chr20	45841721	45857406	0.000130238	0.0215129	1	0.717844	0.996954	0.977776	0.938122	0.976813	0.866791	1	0.99415	1	1	1	1
RNASEH2C	2	314	4.48461e-49	2.63897e-48	1	0	11q13.1	chr11	65714896	65720947	0.168267	0.0215129	1	0.717844	0.996954	0.977776	0.938122	0.976813	0.866791	1	0.99415	1	1	1	1
MIER2	2	13	2.46737e-27	2.91937e-27	1	0	19p13.3	chr19	301444	344807	4.01925e-05	0.0215129	1	0.717844	0.996954	0.977776	0.938122	0.976813	0.866791	1	0.99415	1	1	1	1
NCRNA00116	2	357	1.57453e-60	3.87972e-59	1	0	NA	NA	NA	NA	NA	0.0215129	1	0.717844	0.996954	0.977776	0.938122	0.976813	0.866791	1	0.99415	1	1	1	1
MRPS26	2	91	2.14469e-67	1.62341e-65	1	0	20p13	chr20	3045945	3048254	0.000124978	0.0215129	1	0.717844	0.996954	0.977776	0.938122	0.976813	0.866791	1	0.99415	1	1	1	1
MRPS24	2	78	3.80875e-55	4.59826e-54	1	0	7p13	chr7	43866558	43869893	0.00194514	0.0215129	1	0.717844	0.996954	0.977776	0.938122	0.976813	0.866791	1	0.99415	1	1	1	1
MRPS21	2	7	5.9435e-26	6.77368e-26	1	0	1q21.2	chr1	150293720	150308979	0.000107275	0.0215129	1	0.717844	0.996954	0.977776	0.938122	0.976813	0.866791	1	0.99415	1	1	1	1
NDUFB11	2	377	1.98621e-59	4.21328e-58	1	0	Xp11.3	chrX	47142216	47145504	0.0271708	0.0215129	1	0.717844	0.996954	0.977776	0.938122	0.976813	0.866791	1	0.99415	1	1	1	1
JMJD8	2	27	1.30634e-24	1.44552e-24	1	0	16p13.3	chr16	681671	684528	1.08225e-06	0.0215129	1	0.717844	0.996954	0.977776	0.938122	0.976813	0.866791	1	0.99415	1	1	1	1
CAPN10	2	34	4.71425e-34	7.56978e-34	1	0	2q37.3	chr2	240586716	240617705	0.00385126	0.0215129	1	0.717844	0.996954	0.977776	0.938122	0.976813	0.866791	1	0.99415	1	1	1	1
FAM128B	2	328	4.18515e-54	4.42775e-53	1	0	NA	NA	NA	NA	NA	0.0215129	1	0.717844	0.996954	0.977776	0.938122	0.976813	0.866791	1	0.99415	1	1	1	1
FAM128A	2	55	2.89041e-33	4.45621e-33	1	0	NA	NA	NA	NA	NA	0.0215129	1	0.717844	0.996954	0.977776	0.938122	0.976813	0.866791	1	0.99415	1	1	1	1
COX7C	2	15	5.91877e-24	6.45999e-24	1	0	5q14.3	chr5	86617904	86620962	0.0289074	0.0215129	1	0.717844	0.996954	0.977776	0.938122	0.976813	0.866791	1	0.99415	1	1	1	1
HYI	2	56	5.91877e-24	6.45999e-24	1	0	1p34.2	chr1	43451003	43453989	0.67381	0.0215129	1	0.717844	0.996954	0.977776	0.938122	0.976813	0.866791	1	0.99415	1	1	1	1
MRPS34	2	279	3.83361e-47	1.84474e-46	1	0	16p13.3	chr16	1771890	1773155	5.80137e-05	0.0215129	1	0.717844	0.996954	0.977776	0.938122	0.976813	0.866791	1	0.99415	1	1	1	1
ZNHIT2	2	351	3.80875e-55	4.59826e-54	1	3.4141	11q13.1	chr11	65116403	65117708	0.0482238	0.0215129	1	0.717844	0.996954	0.977776	0.938122	0.976813	0.866791	1	0.99415	1	1	1	1
SERPINB6	2	7	2.79229e-14	2.81288e-14	1	0	6p25.2	chr6	2948159	2972165	0.0486084	0.0215129	1	0.717844	0.996954	0.977776	0.938122	0.976813	0.866791	1	0.99415	1	1	1	1
TAF10	2	80	1.65108e-42	5.04408e-42	1	0	11p15.4	chr11	6606296	6612667	0.0194529	0.0215129	1	0.717844	0.996954	0.977776	0.938122	0.976813	0.866791	1	0.99415	1	1	1	1
EXD3	2	2	4.85643e-28	5.88573e-28	1	0	9q34.3	chr9	137306896	137423262	0.878759	0.0215129	1	0.717844	0.996954	0.977776	0.938122	0.976813	0.866791	1	0.99415	1	1	1	1
KLHDC4	2	71	2.89041e-33	4.45621e-33	1	0	16q24.2	chr16	87696485	87765992	0.00141051	0.0215129	1	0.717844	0.996954	0.977776	0.938122	0.976813	0.866791	1	0.99415	1	1	1	1
HDDC3	2	13	1.75494e-29	2.24072e-29	1	0	15q26.1	chr15	90929964	90932569	0.0210432	0.0215129	1	0.717844	0.996954	0.977776	0.938122	0.976813	0.866791	1	0.99415	1	1	1	1
SGTA	2	43	2.95486e-45	1.1631e-44	1	0	19p13	chr19	2754714	2783371	5.70627e-06	0.0215129	1	0.717844	0.996954	0.977776	0.938122	0.976813	0.866791	1	0.99415	1	1	1	1
PPP2R1A	2	2	4.71425e-34	7.56978e-34	1	0	19q13.41	chr19	52190039	52229533	0.000111301	0.0215129	1	0.717844	0.996954	0.977776	0.938122	0.976813	0.866791	1	0.99415	1	1	1	1
TFPT	2	70	4.66397e-50	3.07854e-49	1	0	19q13.42	chr19	54107013	54115675	0.013168	0.0215129	1	0.717844	0.996954	0.977776	0.938122	0.976813	0.866791	1	0.99415	1	1	1	1
ATP5I	2	107	5.34611e-39	1.21712e-38	1	0	4p16.3	chr4	672436	674338	0.0952775	0.0215129	1	0.717844	0.996954	0.977776	0.938122	0.976813	0.866791	1	0.99415	1	1	1	1
ATP5O	2	2	1.22499e-26	1.42102e-26	1	0	21q22.11	chr21	33903453	33915980	0.000471057	0.0215129	1	0.717844	0.996954	0.977776	0.938122	0.976813	0.866791	1	0.99415	1	1	1	1
ATP5E	2	7	1.73042e-32	2.54887e-32	1	0	20q13.32	chr20	59025467	59032382	0.0126882	0.0215129	1	0.717844	0.996954	0.977776	0.938122	0.976813	0.866791	1	0.99415	1	1	1	1
ATP5D	2	492	4.18515e-54	4.42775e-53	1	0	19p13.3	chr19	1241746	1244826	0.00898308	0.0215129	1	0.717844	0.996954	0.977776	0.938122	0.976813	0.866791	1	0.99415	1	1	1	1
AURKAIP1	2	428	1.57453e-60	3.87972e-59	1	0	1p36.33	chr1	1373730	1375495	0.00459004	0.0215129	1	0.717844	0.996954	0.977776	0.938122	0.976813	0.866791	1	0.99415	1	1	1	1
PFDN5	2	88	4.80644e-22	5.08711e-22	1	0	12q13.13	chr12	53295291	53299450	0.194259	0.0215129	1	0.717844	0.996954	0.977776	0.938122	0.976813	0.866791	1	0.99415	1	1	1	1
RIN1	2	2	6.27768e-18	6.40522e-18	1	0	11q13.2	chr11	66330242	66336840	0.515529	0.0215129	1	0.717844	0.996954	0.977776	0.938122	0.976813	0.866791	1	0.99415	1	1	1	1
RNH1	2	96	1.22499e-26	1.42102e-26	1	0	11p15.5	chr11	494512	507300	0.216668	0.0215129	1	0.717844	0.996954	0.977776	0.938122	0.976813	0.866791	1	0.99415	1	1	1	1
RPS13	2	2	7.38557e-13	7.41906e-13	1	0	11p15.1	chr11	17074389	17077787	0.124355	0.0215129	1	0.717844	0.996954	0.977776	0.938122	0.976813	0.866791	1	0.99415	1	1	1	1
RPS11	2	5	3.22142e-30	4.25406e-30	1	0	19q13.3	chr19	49496365	49499689	0.00222134	0.0215129	1	0.717844	0.996954	0.977776	0.938122	0.976813	0.866791	1	0.99415	1	1	1	1
RPS10	2	47	8.05563e-21	8.41013e-21	1	0	6p21.31	chr6	34417454	34426125	0.0075016	0.0215129	1	0.717844	0.996954	0.977776	0.938122	0.976813	0.866791	1	0.99415	1	1	1	1
RPS17	2	3	2.22534e-17	2.26495e-17	1	0	15q25.2	chr15	82536753	82540564	0.0724012	0.0215129	1	0.717844	0.996954	0.977776	0.938122	0.976813	0.866791	1	0.99415	1	1	1	1
RPS15	2	408	2.05603e-43	6.86948e-43	1	0	19p13.3	chr19	1438358	1440494	0.00835168	0.0215129	1	0.717844	0.996954	0.977776	0.938122	0.976813	0.866791	1	0.99415	1	1	1	1
CLPP	2	90	4.47605e-53	4.21996e-52	1	0	19p13.3	chr19	6361452	6368908	1.71098e-05	0.0215129	1	0.717844	0.996954	0.977776	0.938122	0.976813	0.866791	1	0.99415	1	1	1	1
PUSL1	2	13	4.20067e-48	2.21541e-47	1	0	1p36.33	chr1	1308567	1311677	0.00161901	0.0215129	1	0.717844	0.996954	0.977776	0.938122	0.976813	0.866791	1	0.99415	1	1	1	1
TSSC4	2	538	4.66397e-50	3.07854e-49	1	0	11p15.5	chr11	2400488	2403878	0.369286	0.0215129	1	0.717844	0.996954	0.977776	0.938122	0.976813	0.866791	1	0.99415	1	1	1	1
SSSCA1	2	246	4.72436e-51	3.44592e-50	1	0	11q13.1	chr11	65570430	65573942	0.00396948	0.0215129	1	0.717844	0.996954	0.977776	0.938122	0.976813	0.866791	1	0.99415	1	1	1	1
HAUS7	2	5	4.20067e-48	2.21541e-47	1	0	Xq28	chrX	153447666	153495516	0.0941922	0.0215129	1	0.717844	0.996954	0.977776	0.938122	0.976813	0.866791	1	0.99415	1	1	1	1
MRPL41	2	332	1.98621e-59	4.21328e-58	1	0	9q34.3	chr9	137551199	137552555	0.936226	0.0215129	1	0.717844	0.996954	0.977776	0.938122	0.976813	0.866791	1	0.99415	1	1	1	1
PRSS36	2	36	2.22534e-17	2.26495e-17	1	0	16p11.2	chr16	31138925	31150094	0.0112628	0.0215129	1	0.717844	0.996954	0.977776	0.938122	0.976813	0.866791	1	0.99415	1	1	1	1
FAM66D	2	8	4.80644e-22	5.08711e-22	1	5.28634	8p23.1	chr8	12115782	12177550	0.476587	0.0215129	1	0.717844	0.996954	0.977776	0.938122	0.976813	0.866791	1	0.99415	1	1	1	1
DULLARD	2	20	5.91877e-24	6.45999e-24	1	0	NA	NA	NA	NA	NA	0.0215129	1	0.717844	0.996954	0.977776	0.938122	0.976813	0.866791	1	0.99415	1	1	1	1
MAP1LC3A	2	2	1.98985e-21	2.08746e-21	1	0	20q11.22	chr20	34546854	34560345	0.332313	0.0215129	1	0.717844	0.996954	0.977776	0.938122	0.976813	0.866791	1	0.99415	1	1	1	1
GPS1	2	2	2.05603e-43	6.86948e-43	1	0	17q25.3	chr17	82050691	82057470	1.03064e-13	0.0215129	1	0.717844	0.996954	0.977776	0.938122	0.976813	0.866791	1	0.99415	1	1	1	1
SERF2	2	79	2.05603e-43	6.86948e-43	1	0	15q15.3	chr15	43777087	43802589	0.142726	0.0215129	1	0.717844	0.996954	0.977776	0.938122	0.976813	0.866791	1	0.99415	1	1	1	1
NAT6	2	12	5.91877e-24	6.45999e-24	1	0	3p21.31	chr3	50296402	50299421	0.0051874	0.0215129	1	0.717844	0.996954	0.977776	0.938122	0.976813	0.866791	1	0.99415	1	1	1	1
ZNRD1	2	12	2.49635e-44	9.06328e-44	1	0	6p22.1	chr6	30058899	30064909	1.36429e-06	0.0215129	1	0.717844	0.996954	0.977776	0.938122	0.976813	0.866791	1	0.99415	1	1	1	1
COX5B	2	33	1.29294e-41	3.67817e-41	1	0	2q11.2	chr2	97646040	97648383	5.07235e-05	0.0215129	1	0.717844	0.996954	0.977776	0.938122	0.976813	0.866791	1	0.99415	1	1	1	1
CPSF4	2	3	9.33985e-29	1.16185e-28	1	0	7q22.1	chr7	99438922	99457371	0.000486763	0.0215129	1	0.717844	0.996954	0.977776	0.938122	0.976813	0.866791	1	0.99415	1	1	1	1
MAD1L1	2	100	2.05603e-43	6.86948e-43	1	0	7p22.3	chr7	1815793	2233243	0.00330234	0.0215129	1	0.717844	0.996954	0.977776	0.938122	0.976813	0.866791	1	0.99415	1	1	1	1
?|653553	2	53	2.62157e-23	2.82264e-23	1	0	NA	NA	NA	NA	NA	0.0215129	1	0.717844	0.996954	0.977776	0.938122	0.976813	0.866791	1	0.99415	1	1	1	1
MBD3	2	105	7.50699e-35	1.26113e-34	1	0	19p13	chr19	1573596	1592801	0.0232378	0.0215129	1	0.717844	0.996954	0.977776	0.938122	0.976813	0.866791	1	0.99415	1	1	1	1
REXO4	2	7	1.75494e-29	2.24072e-29	1	0	9q34.2	chr9	133406059	133418096	0.451379	0.0215129	1	0.717844	0.996954	0.977776	0.938122	0.976813	0.866791	1	0.99415	1	1	1	1
SLC25A11	2	3	1.73042e-32	2.54887e-32	1	0	17p13.2	chr17	4937130	4940251	0.000209017	0.0215129	1	0.717844	0.996954	0.977776	0.938122	0.976813	0.866791	1	0.99415	1	1	1	1
CCDC12	2	433	4.18515e-54	4.42775e-53	1	0	3p21.31	chr3	46921726	46982010	0.15497	0.0215129	1	0.717844	0.996954	0.977776	0.938122	0.976813	0.866791	1	0.99415	1	1	1	1
SRA1	2	42	1.01166e-31	1.43028e-31	1	0	5q31.3	chr5	140537340	140558310	0.000392568	0.0215129	1	0.717844	0.996954	0.977776	0.938122	0.976813	0.866791	1	0.99415	1	1	1	1
TMUB1	2	88	1.98621e-59	4.21328e-58	1	0	7q36.1	chr7	151081080	151083546	0.000140991	0.0215129	1	0.717844	0.996954	0.977776	0.938122	0.976813	0.866791	1	0.99415	1	1	1	1
FAM100A	2	49	5.34611e-39	1.21712e-38	1	0	NA	NA	NA	NA	NA	0.0215129	1	0.717844	0.996954	0.977776	0.938122	0.976813	0.866791	1	0.99415	1	1	1	1
MMAB	2	49	2.22534e-17	2.26495e-17	1	0	12q24.11	chr12	109553737	109573874	0.00209384	0.0215129	1	0.717844	0.996954	0.977776	0.938122	0.976813	0.866791	1	0.99415	1	1	1	1
COX6B1	2	28	4.20067e-48	2.21541e-47	1	0	19q13.12	chr19	35648223	35658861	0.000467231	0.0215129	1	0.717844	0.996954	0.977776	0.938122	0.976813	0.866791	1	0.99415	1	1	1	1
NOSIP	2	232	4.72436e-51	3.44592e-50	1	0	19q13.33	chr19	49555711	49590262	0.000108967	0.0215129	1	0.717844	0.996954	0.977776	0.938122	0.976813	0.866791	1	0.99415	1	1	1	1
IRF3	2	27	1.29294e-41	3.67817e-41	1	0	19q13.33	chr19	49659569	49665875	0.000139496	0.0215129	1	0.717844	0.996954	0.977776	0.938122	0.976813	0.866791	1	0.99415	1	1	1	1
MRPL24	2	21	2.62157e-23	2.82264e-23	1	0	1q23.1	chr1	156737303	156741590	0.000782481	0.0215129	1	0.717844	0.996954	0.977776	0.938122	0.976813	0.866791	1	0.99415	1	1	1	1
MRPL20	2	25	5.34611e-39	1.21712e-38	1	0	1p36.33	chr1	1401908	1407313	0.0124702	0.0215129	1	0.717844	0.996954	0.977776	0.938122	0.976813	0.866791	1	0.99415	1	1	1	1
U2AF1L4	2	47	5.77633e-31	7.88936e-31	1	0	19q13.13	chr19	35742464	35745445	0.0330732	0.0215129	1	0.717844	0.996954	0.977776	0.938122	0.976813	0.866791	1	0.99415	1	1	1	1
POLR2H	2	52	3.79067e-38	8.08177e-38	1	0	3q27.1	chr3	184361718	184368596	6.6757e-05	0.0215129	1	0.717844	0.996954	0.977776	0.938122	0.976813	0.866791	1	0.99415	1	1	1	1
MRPL23	2	421	1.98621e-59	4.21328e-58	1	0	11p15.5	chr11	1947278	1984522	0.0453538	0.0215129	1	0.717844	0.996954	0.977776	0.938122	0.976813	0.866791	1	0.99415	1	1	1	1
C1orf159	2	6	2.05603e-43	6.86948e-43	1	0	1p36.33	chr1	1081818	1116361	0.0602657	0.0215129	1	0.717844	0.996954	0.977776	0.938122	0.976813	0.866791	1	0.99415	1	1	1	1
C1orf151	2	5	5.9435e-26	6.77368e-26	1	0	NA	NA	NA	NA	NA	0.0215129	1	0.717844	0.996954	0.977776	0.938122	0.976813	0.866791	1	0.99415	1	1	1	1
SNRNP70	2	12	1.01166e-31	1.43028e-31	1	0	19q13.33	chr19	49085419	49108605	0.465832	0.0215129	1	0.717844	0.996954	0.977776	0.938122	0.976813	0.866791	1	0.99415	1	1	1	1
NAGPA	2	35	1.30634e-24	1.44552e-24	1	0	16p13.3	chr16	5024844	5034141	0.00569031	0.0215129	1	0.717844	0.996954	0.977776	0.938122	0.976813	0.866791	1	0.99415	1	1	1	1
SERTAD1	2	6	2.22534e-17	2.26495e-17	1	0	19q13.1-q13.2	chr19	40421592	40426025	0.0938398	0.0215129	1	0.717844	0.996954	0.977776	0.938122	0.976813	0.866791	1	0.99415	1	1	1	1
CYBA	2	2	1.30634e-24	1.44552e-24	1	0	16q24.2	chr16	88643283	88651152	0.0408637	0.0215129	1	0.717844	0.996954	0.977776	0.938122	0.976813	0.866791	1	0.99415	1	1	1	1
ZNF653	2	59	1.167e-35	2.06381e-35	1	0	19p13.2	chr19	11483427	11505923	0.00990975	0.0215129	1	0.717844	0.996954	0.977776	0.938122	0.976813	0.866791	1	0.99415	1	1	1	1
C7orf50	2	106	2.49635e-44	9.06328e-44	1	0	7p22.3	chr7	996986	1138260	0.0113455	0.0215129	1	0.717844	0.996954	0.977776	0.938122	0.976813	0.866791	1	0.99415	1	1	1	1
C7orf59	2	594	4.47605e-53	4.21996e-52	1	0	NA	NA	NA	NA	NA	0.0215129	1	0.717844	0.996954	0.977776	0.938122	0.976813	0.866791	1	0.99415	1	1	1	1
TELO2	2	4	5.9435e-26	6.77368e-26	1	0	16p13.3	chr16	1493344	1510457	1.11088e-07	0.0215129	1	0.717844	0.996954	0.977776	0.938122	0.976813	0.866791	1	0.99415	1	1	1	1
SNRPD2	2	87	5.34611e-39	1.21712e-38	1	0	19q13.2-q13.3	chr19	45687454	45692569	0.000345088	0.0215129	1	0.717844	0.996954	0.977776	0.938122	0.976813	0.866791	1	0.99415	1	1	1	1
PKP3	2	10	9.33985e-29	1.16185e-28	1	0.110132	11p15.5	chr11	392614	404908	0.00446014	0.0215129	1	0.717844	0.996954	0.977776	0.938122	0.976813	0.866791	1	0.99415	1	1	1	1
RPS16	2	8	4.71425e-34	7.56978e-34	1	0	19q13.1	chr19	39433207	39435948	1.43399e-08	0.0215129	1	0.717844	0.996954	0.977776	0.938122	0.976813	0.866791	1	0.99415	1	1	1	1
B4GALT7	2	98	2.62269e-37	5.23518e-37	1	0	5q35.3	chr5	177600100	177610347	0.000260476	0.0215129	1	0.717844	0.996954	0.977776	0.938122	0.976813	0.866791	1	0.99415	1	1	1	1
ROMO1	2	398	1.98621e-59	4.21328e-58	1	0	20q11.22	chr20	35699272	35700984	0.00399477	0.0215129	1	0.717844	0.996954	0.977776	0.938122	0.976813	0.866791	1	0.99415	1	1	1	1
ASPSCR1	2	261	3.80875e-55	4.59826e-54	1	0	17q25.3	chr17	81976807	82017406	0.00014575	0.0215129	1	0.717844	0.996954	0.977776	0.938122	0.976813	0.866791	1	0.99415	1	1	1	1
TBC1D17	2	10	1.73244e-18	1.77366e-18	1	0	19q13.33	chr19	49877425	49888749	0.0805133	0.0215129	1	0.717844	0.996954	0.977776	0.938122	0.976813	0.866791	1	0.99415	1	1	1	1
SPRN	2	4	1.73042e-32	2.54887e-32	1	0	10q26.3	chr10	133420666	133424572	0.755879	0.0215129	1	0.717844	0.996954	0.977776	0.938122	0.976813	0.866791	1	0.99415	1	1	1	1
WDR83	2	90	1.29294e-41	3.67817e-41	1	0	19p13.13	chr19	12666800	12675832	0.0333894	0.0215129	1	0.717844	0.996954	0.977776	0.938122	0.976813	0.866791	1	0.99415	1	1	1	1
CD63	2	16	3.18929e-20	3.31026e-20	1	0	12q13.2	chr12	55725323	55729707	0.0382533	0.0215129	1	0.717844	0.996954	0.977776	0.938122	0.976813	0.866791	1	0.99415	1	1	1	1
NDUFA13	2	499	4.67982e-65	2.44969e-63	1	0	19p13.11	chr19	19515736	19529054	0.0211114	0.0215129	1	0.717844	0.996954	0.977776	0.938122	0.976813	0.866791	1	0.99415	1	1	1	1
ISOC2	2	76	2.43634e-58	4.55579e-57	1	0	19q13.42	chr19	55452985	55462343	3.63768e-05	0.0215129	1	0.717844	0.996954	0.977776	0.938122	0.976813	0.866791	1	0.99415	1	1	1	1
TMEM121	2	11	2.53267e-13	2.54586e-13	1	0	14q32.33	chr14	105526603	105530202	0.0461778	0.0215129	1	0.717844	0.996954	0.977776	0.938122	0.976813	0.866791	1	0.99415	1	1	1	1
LMF1	2	10	4.85643e-28	5.88573e-28	1	0	16p13.3	chr16	853634	981318	2.76129e-06	0.0215129	1	0.717844	0.996954	0.977776	0.938122	0.976813	0.866791	1	0.99415	1	1	1	1
C1orf212	2	12	1.61079e-11	1.61563e-11	1	0	NA	NA	NA	NA	NA	0.0215129	1	0.717844	0.996954	0.977776	0.938122	0.976813	0.866791	1	0.99415	1	1	1	1
ZMYND19	2	2	4.66397e-50	3.07854e-49	1	0	9q34.3	chr9	137582079	137590490	0.0111495	0.0215129	1	0.717844	0.996954	0.977776	0.938122	0.976813	0.866791	1	0.99415	1	1	1	1
WASH2P	2	63	5.34611e-39	1.21712e-38	1	0	2q14.1	chr2	113588550	113599043	0.455673	0.0215129	1	0.717844	0.996954	0.977776	0.938122	0.976813	0.866791	1	0.99415	1	1	1	1
UFSP1	2	8	5.77633e-31	7.88936e-31	1	0	7q22.1	chr7	100888723	100889718	0.00543769	0.0215129	1	0.717844	0.996954	0.977776	0.938122	0.976813	0.866791	1	0.99415	1	1	1	1
HSPB1	2	39	1.75494e-29	2.24072e-29	1	0	7q11.23	chr7	76302544	76304295	0.113321	0.0215129	1	0.717844	0.996954	0.977776	0.938122	0.976813	0.866791	1	0.99415	1	1	1	1
PKN1	2	41	1.30634e-24	1.44552e-24	1	0	19p13.12	chr19	14433053	14471867	0.031577	0.0215129	1	0.717844	0.996954	0.977776	0.938122	0.976813	0.866791	1	0.99415	1	1	1	1
IDH3B	2	6	8.05563e-21	8.41013e-21	1	0	20p13	chr20	2658395	2664219	0.000122942	0.0215129	1	0.717844	0.996954	0.977776	0.938122	0.976813	0.866791	1	0.99415	1	1	1	1
NCRNA00152	2	2	1.2349e-19	1.27502e-19	1	0	NA	NA	NA	NA	NA	0.0215129	1	0.717844	0.996954	0.977776	0.938122	0.976813	0.866791	1	0.99415	1	1	1	1
INO80B	2	417	1.29294e-41	3.67817e-41	1	0	2p13.1	chr2	74455023	74457960	0.304266	0.0215129	1	0.717844	0.996954	0.977776	0.938122	0.976813	0.866791	1	0.99415	1	1	1	1
ZNF784	2	15	5.77633e-31	7.88936e-31	1	0	19q13.42	chr19	55620742	55624601	0.0019891	0.0215129	1	0.717844	0.996954	0.977776	0.938122	0.976813	0.866791	1	0.99415	1	1	1	1
TEX264	2	54	1.13522e-22	1.21114e-22	1	0	3p21.2	chr3	51662693	51704323	0.0598089	0.0215129	1	0.717844	0.996954	0.977776	0.938122	0.976813	0.866791	1	0.99415	1	1	1	1
PTDSS2	2	4	2.46737e-27	2.91937e-27	1	0	11p15.5	chr11	448268	491399	0.000166626	0.0215129	1	0.717844	0.996954	0.977776	0.938122	0.976813	0.866791	1	0.99415	1	1	1	1
LDLRAD2	2	67	2.53267e-13	2.54586e-13	1	0	1p36.12	chr1	21812265	21825221	0.589983	0.0215129	1	0.717844	0.996954	0.977776	0.938122	0.976813	0.866791	1	0.99415	1	1	1	1
SELO	2	58	1.73042e-32	2.54887e-32	1	0	NA	chr22	50200979	50217616	NA	0.0215129	1	0.717844	0.996954	0.977776	0.938122	0.976813	0.866791	1	0.99415	1	1	1	1
KCTD17	2	6	8.97642e-15	9.05213e-15	1	0	22q12.3	chr22	37051736	37063390	0.269884	0.0215129	1	0.717844	0.996954	0.977776	0.938122	0.976813	0.866791	1	0.99415	1	1	1	1
FPGS	2	6	9.33985e-29	1.16185e-28	1	0	9q34.11	chr9	127794597	127814327	0.081955	0.0215129	1	0.717844	0.996954	0.977776	0.938122	0.976813	0.866791	1	0.99415	1	1	1	1
SLC25A39	2	3	1.29294e-41	3.67817e-41	1	0	17q21.31	chr17	44319625	44324870	2.22904e-05	0.0215129	1	0.717844	0.996954	0.977776	0.938122	0.976813	0.866791	1	0.99415	1	1	1	1
TMEM187	2	10	1.2349e-19	1.27502e-19	1	0	Xq28	chrX	153972327	153983195	0.294312	0.0215129	1	0.717844	0.996954	0.977776	0.938122	0.976813	0.866791	1	0.99415	1	1	1	1
TXNDC17	2	17	5.77633e-31	7.88936e-31	1	0	17p13.1	chr17	6640758	6644541	0.0540719	0.0215129	1	0.717844	0.996954	0.977776	0.938122	0.976813	0.866791	1	0.99415	1	1	1	1
TAF6L	2	3	9.33985e-29	1.16185e-28	1	0	11q12.3	chr11	62771303	62787342	0.0941922	0.0215129	1	0.717844	0.996954	0.977776	0.938122	0.976813	0.866791	1	0.99415	1	1	1	1
C1orf170	2	15	9.33985e-29	1.16185e-28	1	0	NA	NA	NA	NA	0.0218464	0.0215129	1	0.717844	0.996954	0.977776	0.938122	0.976813	0.866791	1	0.99415	1	1	1	1
RAB11B	2	7	1.167e-35	2.06381e-35	1	0	19p13.2	chr19	8389981	8404434	0.0527096	0.0215129	1	0.717844	0.996954	0.977776	0.938122	0.976813	0.866791	1	0.99415	1	1	1	1
TMEM54	2	13	1.77085e-36	3.33489e-36	1	0	1p35.1	chr1	32894594	32901438	0.00429739	0.0215129	1	0.717844	0.996954	0.977776	0.938122	0.976813	0.866791	1	0.99415	1	1	1	1
RPL18	2	58	4.48461e-49	2.63897e-48	1	0	19q13.33	chr19	48615328	48619536	0.00852062	0.0215129	1	0.717844	0.996954	0.977776	0.938122	0.976813	0.866791	1	0.99415	1	1	1	1
ERI3	2	2	4.85643e-28	5.88573e-28	1	0	1p34.1	chr1	44221070	44355260	2.73979e-09	0.0215129	1	0.717844	0.996954	0.977776	0.938122	0.976813	0.866791	1	0.99415	1	1	1	1
TMEM102	2	5	2.79229e-14	2.81288e-14	1	0	17p13.1	chr17	7435443	7437679	0.00116281	0.0215129	1	0.717844	0.996954	0.977776	0.938122	0.976813	0.866791	1	0.99415	1	1	1	1
RPS20	2	4	2.22534e-17	2.26495e-17	1	0	8q12.1	chr8	56067295	56074581	0.000748216	0.0215129	1	0.717844	0.996954	0.977776	0.938122	0.976813	0.866791	1	0.99415	1	1	1	1
PSMD13	2	59	2.89041e-33	4.45621e-33	1	0	11p15.5	chr11	236546	252984	0.000314299	0.0215129	1	0.717844	0.996954	0.977776	0.938122	0.976813	0.866791	1	0.99415	1	1	1	1
ARF5	2	52	3.80875e-55	4.59826e-54	1	0	7q32.1	chr7	127588345	127591705	2.15182e-05	0.0215129	1	0.717844	0.996954	0.977776	0.938122	0.976813	0.866791	1	0.99415	1	1	1	1
MOB2	2	326	2.89041e-33	4.45621e-33	1	0	11p15.5	chr11	1469457	1501247	0.329626	0.0215129	1	0.717844	0.996954	0.977776	0.938122	0.976813	0.866791	1	0.99415	1	1	1	1
PQLC1	2	26	1.01166e-31	1.43028e-31	1	0	18q23	chr18	79902420	79951664	0.202725	0.0215129	1	0.717844	0.996954	0.977776	0.938122	0.976813	0.866791	1	0.99415	1	1	1	1
FAM176B	2	2	2.10805e-12	2.1162e-12	1	0	NA	NA	NA	NA	NA	0.0215129	1	0.717844	0.996954	0.977776	0.938122	0.976813	0.866791	1	0.99415	1	1	1	1
MYL6B	2	36	7.50699e-35	1.26113e-34	1	0	12q13.2	chr12	56152256	56159647	0.0567836	0.0215129	1	0.717844	0.996954	0.977776	0.938122	0.976813	0.866791	1	0.99415	1	1	1	1
ARL16	2	11	3.79067e-38	8.08177e-38	1	0	17q25.3	chr17	81681174	81683924	1.1771e-05	0.0215129	1	0.717844	0.996954	0.977776	0.938122	0.976813	0.866791	1	0.99415	1	1	1	1
GCHFR	2	3	2.53267e-13	2.54586e-13	1	0	15q15.1	chr15	40764020	40767710	0.0837137	0.0215129	1	0.717844	0.996954	0.977776	0.938122	0.976813	0.866791	1	0.99415	1	1	1	1
PEX14	2	11	7.50699e-35	1.26113e-34	1	0	1p36.22	chr1	10472288	10630758	0.0241488	0.0215129	1	0.717844	0.996954	0.977776	0.938122	0.976813	0.866791	1	0.99415	1	1	1	1
RABAC1	2	95	7.35628e-40	1.79372e-39	1	0	19q13.2	chr19	41956681	41959390	0.34846	0.0215129	1	0.717844	0.996954	0.977776	0.938122	0.976813	0.866791	1	0.99415	1	1	1	1
HEXDC	2	20	9.33985e-29	1.16185e-28	1	0	17q25.3	chr17	82418318	82442645	0.0325866	0.0215129	1	0.717844	0.996954	0.977776	0.938122	0.976813	0.866791	1	0.99415	1	1	1	1
RAB24	2	73	5.77633e-31	7.88936e-31	1	0	5q35.3	chr5	177301198	177303744	0.00149361	0.0215129	1	0.717844	0.996954	0.977776	0.938122	0.976813	0.866791	1	0.99415	1	1	1	1
RPS29	2	19	2.22534e-17	2.26495e-17	1	0	14q21.3	chr14	49570984	49599164	0.253734	0.0215129	1	0.717844	0.996954	0.977776	0.938122	0.976813	0.866791	1	0.99415	1	1	1	1
WDR74	2	4	5.34611e-39	1.21712e-38	1	0	11q12.3	chr11	62832342	62841809	1.68534e-07	0.0215129	1	0.717844	0.996954	0.977776	0.938122	0.976813	0.866791	1	0.99415	1	1	1	1
C5orf45	2	6	4.31797e-09	4.32454e-09	1	0	NA	chr5	179835133	179862173	0.00920512	0.0215129	1	0.717844	0.996954	0.977776	0.938122	0.976813	0.866791	1	0.99415	1	1	1	1
KRT19	2	2	1.73244e-18	1.77366e-18	1	0	17q21.2	chr17	41523617	41528308	0.00774628	0.0215129	1	0.717844	0.996954	0.977776	0.938122	0.976813	0.866791	1	0.99415	1	1	1	1
ZNF775	2	57	4.85643e-28	5.88573e-28	1	0	7q36.1	chr7	150368790	150410597	0.0111843	0.0215129	1	0.717844	0.996954	0.977776	0.938122	0.976813	0.866791	1	0.99415	1	1	1	1
PIGQ	2	19	2.61854e-16	2.65219e-16	1	0	16p13.3	chr16	566995	584136	6.347e-07	0.0215129	1	0.717844	0.996954	0.977776	0.938122	0.976813	0.866791	1	0.99415	1	1	1	1
TMEM219	2	360	4.85643e-28	5.88573e-28	1	0	16p11.2	chr16	29940885	29973052	0.00228649	0.0215129	1	0.717844	0.996954	0.977776	0.938122	0.976813	0.866791	1	0.99415	1	1	1	1
FBXW9	2	80	4.80644e-22	5.08711e-22	1	0	19p13.13	chr19	12688053	12696643	0.0702435	0.0215129	1	0.717844	0.996954	0.977776	0.938122	0.976813	0.866791	1	0.99415	1	1	1	1
C22orf32	2	31	2.81842e-25	3.15301e-25	1	0	NA	NA	NA	NA	NA	0.0215129	1	0.717844	0.996954	0.977776	0.938122	0.976813	0.866791	1	0.99415	1	1	1	1
FBXW4	2	61	2.53267e-13	2.54586e-13	1	0	10q24.32	chr10	101610664	101695295	0.112939	0.0215129	1	0.717844	0.996954	0.977776	0.938122	0.976813	0.866791	1	0.99415	1	1	1	1
IER5L	2	19	5.9435e-26	6.77368e-26	1	0	9q34.11	chr9	129175552	129178262	0.37534	0.0215129	1	0.717844	0.996954	0.977776	0.938122	0.976813	0.866791	1	0.99415	1	1	1	1
NDOR1	2	15	1.01166e-31	1.43028e-31	1	0	9q34.3	chr9	137205670	137217009	5.62049e-05	0.0215129	1	0.717844	0.996954	0.977776	0.938122	0.976813	0.866791	1	0.99415	1	1	1	1
PPAN	2	22	3.79067e-38	8.08177e-38	1	0	19p13.2	chr19	10106289	10111634	6.16883e-07	0.0215129	1	0.717844	0.996954	0.977776	0.938122	0.976813	0.866791	1	0.99415	1	1	1	1
NUDC	2	271	5.34611e-39	1.21712e-38	1	0	1p36.11	chr1	26900238	26946862	0.0330599	0.0215129	1	0.717844	0.996954	0.977776	0.938122	0.976813	0.866791	1	0.99415	1	1	1	1
PAF1	2	10	2.89041e-33	4.45621e-33	1	0	19q13.1	chr19	39385852	39391195	0.00081614	0.0215129	1	0.717844	0.996954	0.977776	0.938122	0.976813	0.866791	1	0.99415	1	1	1	1
ZNF579	2	54	4.18515e-54	4.42775e-53	1	0	19q13.42	chr19	55576770	55580845	0.000374365	0.0215129	1	0.717844	0.996954	0.977776	0.938122	0.976813	0.866791	1	0.99415	1	1	1	1
WIBG	2	9	3.22142e-30	4.25406e-30	1	0	NA	NA	NA	NA	1.47204e-05	0.0215129	1	0.717844	0.996954	0.977776	0.938122	0.976813	0.866791	1	0.99415	1	1	1	1
DCI	2	69	2.89041e-33	4.45621e-33	1	0	NA	NA	NA	NA	NA	0.0215129	1	0.717844	0.996954	0.977776	0.938122	0.976813	0.866791	1	0.99415	1	1	1	1
TRIM28	2	2	4.85643e-28	5.88573e-28	1	0	19q13.4	chr19	58544091	58550722	0.001058	0.0215129	1	0.717844	0.996954	0.977776	0.938122	0.976813	0.866791	1	0.99415	1	1	1	1
PNKP	2	90	2.49635e-44	9.06328e-44	1	0	19q13.33	chr19	49861204	49878351	0.0489781	0.0215129	1	0.717844	0.996954	0.977776	0.938122	0.976813	0.866791	1	0.99415	1	1	1	1
C21orf33	2	4	1.29294e-41	3.67817e-41	1	0	21q22.3	chr21	44133605	44145723	4.21326e-05	0.0215129	1	0.717844	0.996954	0.977776	0.938122	0.976813	0.866791	1	0.99415	1	1	1	1
AES	2	76	1.77085e-36	3.33489e-36	1	0	19p13.3	chr19	3052910	3063107	0.000108873	0.0215129	1	0.717844	0.996954	0.977776	0.938122	0.976813	0.866791	1	0.99415	1	1	1	1
FAM86A	2	18	2.22534e-17	2.26495e-17	1	0	NA	NA	NA	NA	2.5856e-06	0.0215129	1	0.717844	0.996954	0.977776	0.938122	0.976813	0.866791	1	0.99415	1	1	1	1
MRPL4	2	29	2.62269e-37	5.23518e-37	1	0	19p13.2	chr19	10251901	10260045	3.18587e-06	0.0215129	1	0.717844	0.996954	0.977776	0.938122	0.976813	0.866791	1	0.99415	1	1	1	1
EIF4EBP3	2	3	8.69313e-16	8.79215e-16	1	0	5q31.3	chr5	140547666	140549578	0.0317449	0.0215129	1	0.717844	0.996954	0.977776	0.938122	0.976813	0.866791	1	0.99415	1	1	1	1
CPSF3L	2	28	9.87471e-41	2.59418e-40	1	0	NA	chr1	1311585	1324691	0.00425957	0.0215129	1	0.717844	0.996954	0.977776	0.938122	0.976813	0.866791	1	0.99415	1	1	1	1
C9orf23	2	66	2.95486e-45	1.1631e-44	1	0	NA	NA	NA	NA	NA	0.0215129	1	0.717844	0.996954	0.977776	0.938122	0.976813	0.866791	1	0.99415	1	1	1	1
ABHD8	2	11	2.62269e-37	5.23518e-37	1	0	19p13.11	chr19	17292131	17310236	0.00344664	0.0215129	1	0.717844	0.996954	0.977776	0.938122	0.976813	0.866791	1	0.99415	1	1	1	1
CD151	2	20	2.22534e-17	2.26495e-17	1	0	11p15.5	chr11	832843	839831	0.125031	0.0215129	1	0.717844	0.996954	0.977776	0.938122	0.976813	0.866791	1	0.99415	1	1	1	1
LSM4	2	32	3.37313e-56	4.64533e-55	1	0	19p13.1	chr19	18306230	18323274	0.00225123	0.0215129	1	0.717844	0.996954	0.977776	0.938122	0.976813	0.866791	1	0.99415	1	1	1	1
LSM7	2	417	4.72436e-51	3.44592e-50	1	0	19p13.3	chr19	2321517	2328620	0.0051304	0.0215129	1	0.717844	0.996954	0.977776	0.938122	0.976813	0.866791	1	0.99415	1	1	1	1
MFSD5	2	3	8.69313e-16	8.79215e-16	1	0	12q13.13	chr12	53251251	53254405	0.000573526	0.0215129	1	0.717844	0.996954	0.977776	0.938122	0.976813	0.866791	1	0.99415	1	1	1	1
POLR2L	2	386	5.77633e-31	7.88936e-31	1	0	11p15.5	chr11	837356	842545	0.359025	0.0215129	1	0.717844	0.996954	0.977776	0.938122	0.976813	0.866791	1	0.99415	1	1	1	1
POLR2I	2	98	6.61702e-64	2.74639e-62	1	0	19q13.12	chr19	36113710	36115346	0.00237984	0.0215129	1	0.717844	0.996954	0.977776	0.938122	0.976813	0.866791	1	0.99415	1	1	1	1
POLR2J	2	25	4.47605e-53	4.21996e-52	1	0	7q22.1	chr7	102473118	102478907	4.0249e-05	0.0215129	1	0.717844	0.996954	0.977776	0.938122	0.976813	0.866791	1	0.99415	1	1	1	1
GAMT	2	87	2.22534e-17	2.26495e-17	1	0	19p13.3	chr19	1397084	1401570	0.336214	0.0215129	1	0.717844	0.996954	0.977776	0.938122	0.976813	0.866791	1	0.99415	1	1	1	1
ITFG3	2	2	2.62157e-23	2.82264e-23	1	0	NA	NA	NA	NA	1.07158e-06	0.0215129	1	0.717844	0.996954	0.977776	0.938122	0.976813	0.866791	1	0.99415	1	1	1	1
NHP2	2	67	1.29294e-41	3.67817e-41	1	0	5q35.3	chr5	178149460	178153967	0.00049698	0.0215129	1	0.717844	0.996954	0.977776	0.938122	0.976813	0.866791	1	0.99415	1	1	1	1
CTU1	2	14	2.05603e-43	6.86948e-43	1	0	19q13.41	chr19	51097606	51108370	0.000975393	0.0215129	1	0.717844	0.996954	0.977776	0.938122	0.976813	0.866791	1	0.99415	1	1	1	1
EIF3F	2	4	1.61079e-11	1.61563e-11	1	0	11p15.4	chr11	7970251	8001862	0.0108166	0.0215129	1	0.717844	0.996954	0.977776	0.938122	0.976813	0.866791	1	0.99415	1	1	1	1
RPL38	2	8	7.50699e-35	1.26113e-34	1	0	17q25.1	chr17	74203582	74210655	3.26384e-06	0.0215129	1	0.717844	0.996954	0.977776	0.938122	0.976813	0.866791	1	0.99415	1	1	1	1
RPL36	2	89	3.79067e-38	8.08177e-38	1	0	19p13.2	chr19	5674947	5691876	0.00480328	0.0215129	1	0.717844	0.996954	0.977776	0.938122	0.976813	0.866791	1	0.99415	1	1	1	1
MRP63	2	60	1.29294e-41	3.67817e-41	1	0	NA	NA	NA	NA	0.000979292	0.0215129	1	0.717844	0.996954	0.977776	0.938122	0.976813	0.866791	1	0.99415	1	1	1	1
RPL32	2	15	3.18929e-20	3.31026e-20	1	0	3p25.2	chr3	12834485	12841588	0.00934549	0.0215129	1	0.717844	0.996954	0.977776	0.938122	0.976813	0.866791	1	0.99415	1	1	1	1
TARBP2	2	87	1.77085e-36	3.33489e-36	1	0	12q13.13	chr12	53500921	53506431	0.000744951	0.0215129	1	0.717844	0.996954	0.977776	0.938122	0.976813	0.866791	1	0.99415	1	1	1	1
BLOC1S1	2	419	7.35628e-40	1.79372e-39	1	0	12q13.2	chr12	55716037	55720087	0.00305723	0.0215129	1	0.717844	0.996954	0.977776	0.938122	0.976813	0.866791	1	0.99415	1	1	1	1
SIVA1	2	96	4.48461e-49	2.63897e-48	1	0	14q32.33	chr14	104753100	104768494	0.000970765	0.0215129	1	0.717844	0.996954	0.977776	0.938122	0.976813	0.866791	1	0.99415	1	1	1	1
MIB2	2	13	2.46737e-27	2.91937e-27	1	0	1p36.33	chr1	1615415	1630610	0.0218464	0.0215129	1	0.717844	0.996954	0.977776	0.938122	0.976813	0.866791	1	0.99415	1	1	1	1
LOC113230	2	8	2.62157e-23	2.82264e-23	1	0	NA	NA	NA	NA	NA	0.0215129	1	0.717844	0.996954	0.977776	0.938122	0.976813	0.866791	1	0.99415	1	1	1	1
B3GALT4	2	3	8.69313e-16	8.79215e-16	1	0	6p21.32	chr6	33277132	33284832	0.000173815	0.0215129	1	0.717844	0.996954	0.977776	0.938122	0.976813	0.866791	1	0.99415	1	1	1	1
B3GALT6	2	27	4.85643e-28	5.88573e-28	1	0	1p36.33	chr1	1232265	1235041	0.0070144	0.0215129	1	0.717844	0.996954	0.977776	0.938122	0.976813	0.866791	1	0.99415	1	1	1	1
SNRNP25	2	8	2.81842e-25	3.15301e-25	1	0	16p13.3	chr16	53010	57669	0.000349243	0.0215129	1	0.717844	0.996954	0.977776	0.938122	0.976813	0.866791	1	0.99415	1	1	1	1
MRPL14	2	6	1.65108e-42	5.04408e-42	1	0	6p21.1	chr6	44113454	44127457	7.52522e-06	0.0215129	1	0.717844	0.996954	0.977776	0.938122	0.976813	0.866791	1	0.99415	1	1	1	1
ANKS3	2	32	9.33985e-29	1.16185e-28	1	0	16p13.3	chr16	4696510	4734378	3.2929e-05	0.0215129	1	0.717844	0.996954	0.977776	0.938122	0.976813	0.866791	1	0.99415	1	1	1	1
DGCR6L	2	94	3.79067e-38	8.08177e-38	1	0	22q11.21	chr22	20314276	20320080	0.0622849	0.0215129	1	0.717844	0.996954	0.977776	0.938122	0.976813	0.866791	1	0.99415	1	1	1	1
C6orf1	2	7	3.79067e-38	8.08177e-38	1	0	6p21.31	chr6	34246380	34249470	0.0228164	0.0215129	1	0.717844	0.996954	0.977776	0.938122	0.976813	0.866791	1	0.99415	1	1	1	1
C21orf57	2	6	1.98985e-21	2.08746e-21	1	0	NA	NA	NA	NA	NA	0.0215129	1	0.717844	0.996954	0.977776	0.938122	0.976813	0.866791	1	0.99415	1	1	1	1
ARPC4	2	15	8.05563e-21	8.41013e-21	1	0	3p25.3	chr3	9792495	9807726	0.00037902	0.0215129	1	0.717844	0.996954	0.977776	0.938122	0.976813	0.866791	1	0.99415	1	1	1	1
ANKRD39	2	2	4.18515e-54	4.42775e-53	1	0	2q11.2	chr2	96836611	96858095	0.00122636	0.0215129	1	0.717844	0.996954	0.977776	0.938122	0.976813	0.866791	1	0.99415	1	1	1	1
BSG	2	3	7.35628e-40	1.79372e-39	1	0	19p13.3	chr19	571277	583493	2.81861e-05	0.0215129	1	0.717844	0.996954	0.977776	0.938122	0.976813	0.866791	1	0.99415	1	1	1	1
SLC27A5	2	17	5.77633e-31	7.88936e-31	1	0	19q13.43	chr19	58479512	58512413	0.0104863	0.0215129	1	0.717844	0.996954	0.977776	0.938122	0.976813	0.866791	1	0.99415	1	1	1	1
WDR85	2	13	5.34611e-39	1.21712e-38	1	0	NA	NA	NA	NA	NA	0.0215129	1	0.717844	0.996954	0.977776	0.938122	0.976813	0.866791	1	0.99415	1	1	1	1
AK1	2	10	1.77085e-36	3.33489e-36	1	0	9q34.11	chr9	127866480	127877743	0.0866125	0.0215129	1	0.717844	0.996954	0.977776	0.938122	0.976813	0.866791	1	0.99415	1	1	1	1
RRP8	2	60	1.13036e-10	1.1329e-10	1	0	11p15.4	chr11	6595075	6603620	0.0246164	0.0215129	1	0.717844	0.996954	0.977776	0.938122	0.976813	0.866791	1	0.99415	1	1	1	1
RRP9	2	10	5.34611e-39	1.21712e-38	1	0	3p21.2	chr3	51933430	51941941	0.205781	0.0215129	1	0.717844	0.996954	0.977776	0.938122	0.976813	0.866791	1	0.99415	1	1	1	1
RNF126	2	31	2.05603e-43	6.86948e-43	1	0	19p13.3	chr19	647526	663277	0.0015441	0.0215129	1	0.717844	0.996954	0.977776	0.938122	0.976813	0.866791	1	0.99415	1	1	1	1
DEXI	2	7	3.18929e-20	3.31026e-20	1	0	16p13.13	chr16	10928891	10942460	0.000168103	0.0215129	1	0.717844	0.996954	0.977776	0.938122	0.976813	0.866791	1	0.99415	1	1	1	1
HIGD2A	2	42	4.66031e-52	3.83223e-51	1	0	5q35.2	chr5	176388747	176389771	0.0861039	0.0215129	1	0.717844	0.996954	0.977776	0.938122	0.976813	0.866791	1	0.99415	1	1	1	1
UBA52	2	315	7.35628e-40	1.79372e-39	1	0	19p13.1-p12	chr19	18571730	18577550	0.00619784	0.0215129	1	0.717844	0.996954	0.977776	0.938122	0.976813	0.866791	1	0.99415	1	1	1	1
CD2BP2	2	32	2.53267e-13	2.54586e-13	1	0	16p11.2	chr16	30350766	30355361	5.41905e-09	0.0215129	1	0.717844	0.996954	0.977776	0.938122	0.976813	0.866791	1	0.99415	1	1	1	1
NDUFC1	2	7	3.79067e-38	8.08177e-38	1	0	4q31.1	chr4	139266880	139302551	0.132781	0.0215129	1	0.717844	0.996954	0.977776	0.938122	0.976813	0.866791	1	0.99415	1	1	1	1
EXOSC7	2	77	5.34611e-39	1.21712e-38	1	0	3p21.31	chr3	44975241	45036066	0.138493	0.0215129	1	0.717844	0.996954	0.977776	0.938122	0.976813	0.866791	1	0.99415	1	1	1	1
EXOSC4	2	22	3.83361e-47	1.84474e-46	1	0	8q24.3	chr8	144078626	144080647	3.01408e-06	0.0215129	1	0.717844	0.996954	0.977776	0.938122	0.976813	0.866791	1	0.99415	1	1	1	1
EXOSC5	2	26	7.35628e-40	1.79372e-39	1	0	19q13.2	chr19	41386374	41397479	4.57899e-06	0.0215129	1	0.717844	0.996954	0.977776	0.938122	0.976813	0.866791	1	0.99415	1	1	1	1
SURF1	2	34	5.77633e-31	7.88936e-31	1	0	9q34.2	chr9	133351755	133356676	0.958047	0.0215129	1	0.717844	0.996954	0.977776	0.938122	0.976813	0.866791	1	0.99415	1	1	1	1
PAOX	2	26	1.73244e-18	1.77366e-18	1	0	10q26.3	chr10	133379234	133391694	0.211756	0.0215129	1	0.717844	0.996954	0.977776	0.938122	0.976813	0.866791	1	0.99415	1	1	1	1
MIF	2	24	1.65108e-42	5.04408e-42	1	0	22q11.23	chr22	23894004	23895227	0.000185095	0.0215129	1	0.717844	0.996954	0.977776	0.938122	0.976813	0.866791	1	0.99415	1	1	1	1
MIIP	2	30	2.95486e-45	1.1631e-44	1	0	1p36.22	chr1	12019466	12032045	9.78726e-06	0.0215129	1	0.717844	0.996954	0.977776	0.938122	0.976813	0.866791	1	0.99415	1	1	1	1
MTX1	2	57	2.49635e-44	9.06328e-44	1	0	1q22	chr1	155208699	155213824	0.00478273	0.0215129	1	0.717844	0.996954	0.977776	0.938122	0.976813	0.866791	1	0.99415	1	1	1	1
PMF1	2	27	2.46737e-27	2.91937e-27	1	0	1q22	chr1	156212993	156240042	0.000814038	0.0215129	1	0.717844	0.996954	0.977776	0.938122	0.976813	0.866791	1	0.99415	1	1	1	1
PPP1R7	2	83	1.01166e-31	1.43028e-31	1	0	2q37.3	chr2	241149576	241183652	0.000885287	0.0215129	1	0.717844	0.996954	0.977776	0.938122	0.976813	0.866791	1	0.99415	1	1	1	1
CCDC94	2	284	3.40925e-46	1.4704e-45	1	0	19p13.3	chr19	4247079	4269090	0.0056193	0.0215129	1	0.717844	0.996954	0.977776	0.938122	0.976813	0.866791	1	0.99415	1	1	1	1
ZNF576	2	55	6.27768e-18	6.40522e-18	1	0	19q13.31	chr19	43596392	43601157	0.000647137	0.0215129	1	0.717844	0.996954	0.977776	0.938122	0.976813	0.866791	1	0.99415	1	1	1	1
RPL14	2	3	1.30634e-24	1.44552e-24	1	0	3p22.1	chr3	40457292	40468587	0.541243	0.0215129	1	0.717844	0.996954	0.977776	0.938122	0.976813	0.866791	1	0.99415	1	1	1	1
RPL10	2	7	1.73244e-18	1.77366e-18	1	0	Xq28	chrX	154389955	154409168	0.467585	0.0215129	1	0.717844	0.996954	0.977776	0.938122	0.976813	0.866791	1	0.99415	1	1	1	1
RPL11	2	21	8.50052e-14	8.55336e-14	1	0	1p36.11	chr1	23691779	23696425	0.0464728	0.0215129	1	0.717844	0.996954	0.977776	0.938122	0.976813	0.866791	1	0.99415	1	1	1	1
RPL13	2	87	4.71425e-34	7.56978e-34	1	0	16q24.3	chr16	89560657	89566828	0.181385	0.0215129	1	0.717844	0.996954	0.977776	0.938122	0.976813	0.866791	1	0.99415	1	1	1	1
NAA10	2	25	3.83361e-47	1.84474e-46	1	0	Xq28	chrX	153929242	153935223	0.0138286	0.0215129	1	0.717844	0.996954	0.977776	0.938122	0.976813	0.866791	1	0.99415	1	1	1	1
ZGPAT	2	36	5.34611e-39	1.21712e-38	1	0	20q13.33	chr20	63707465	63736142	1.12819e-05	0.0215129	1	0.717844	0.996954	0.977776	0.938122	0.976813	0.866791	1	0.99415	1	1	1	1
AP2S1	2	343	3.79067e-38	8.08177e-38	1	0	19q13.32	chr19	46838136	46850992	0.0430684	0.0215129	1	0.717844	0.996954	0.977776	0.938122	0.976813	0.866791	1	0.99415	1	1	1	1
ZNF580	2	71	1.75494e-29	2.24072e-29	1	0	19q13.42	chr19	55635016	55643469	0.119374	0.0215129	1	0.717844	0.996954	0.977776	0.938122	0.976813	0.866791	1	0.99415	1	1	1	1
ALDH16A1	2	39	5.91877e-24	6.45999e-24	1	0	19q13.33	chr19	49453169	49471048	0.0367438	0.0215129	1	0.717844	0.996954	0.977776	0.938122	0.976813	0.866791	1	0.99415	1	1	1	1
ERP29	2	15	2.46737e-27	2.91937e-27	1	0	12q24.13	chr12	112013316	112023451	0.0525994	0.0215129	1	0.717844	0.996954	0.977776	0.938122	0.976813	0.866791	1	0.99415	1	1	1	1
UBE2M	2	27	1.57453e-60	3.87972e-59	1	0	19q13.43	chr19	58555712	58558960	0.00112126	0.0215129	1	0.717844	0.996954	0.977776	0.938122	0.976813	0.866791	1	0.99415	1	1	1	1
UBE2S	2	3	2.89041e-33	4.45621e-33	1	0	19q13.43	chr19	55399745	55407777	0.00149361	0.0215129	1	0.717844	0.996954	0.977776	0.938122	0.976813	0.866791	1	0.99415	1	1	1	1
MTG1	2	83	7.50699e-35	1.26113e-34	1	0	10q26.3	chr10	133394094	133421307	0.614251	0.0215129	1	0.717844	0.996954	0.977776	0.938122	0.976813	0.866791	1	0.99415	1	1	1	1
C20orf135	2	4	7.35628e-40	1.79372e-39	1	0	NA	NA	NA	NA	NA	0.0215129	1	0.717844	0.996954	0.977776	0.938122	0.976813	0.866791	1	0.99415	1	1	1	1
C20orf134	2	8	2.62157e-23	2.82264e-23	1	0	NA	NA	NA	NA	NA	0.0215129	1	0.717844	0.996954	0.977776	0.938122	0.976813	0.866791	1	0.99415	1	1	1	1
RABEP2	2	81	2.89041e-33	4.45621e-33	1	0	16p11.2	chr16	28904421	28936526	0.000596604	0.0215129	1	0.717844	0.996954	0.977776	0.938122	0.976813	0.866791	1	0.99415	1	1	1	1
NDUFA2	2	89	3.79067e-38	8.08177e-38	1	0	5q31.3	chr5	140638740	140647785	0.00110937	0.0215129	1	0.717844	0.996954	0.977776	0.938122	0.976813	0.866791	1	0.99415	1	1	1	1
NDUFA3	2	75	4.47605e-53	4.21996e-52	1	0	19q13.42	chr19	54102728	54109257	0.010015	0.0215129	1	0.717844	0.996954	0.977776	0.938122	0.976813	0.866791	1	0.99415	1	1	1	1
NDUFA1	2	4	7.35628e-40	1.79372e-39	1	0	Xq24	chrX	119871487	119876662	0.830658	0.0215129	1	0.717844	0.996954	0.977776	0.938122	0.976813	0.866791	1	0.99415	1	1	1	1
C21orf70	2	48	3.40925e-46	1.4704e-45	1	0	NA	NA	NA	NA	NA	0.0215129	1	0.717844	0.996954	0.977776	0.938122	0.976813	0.866791	1	0.99415	1	1	1	1
ANKRD19	2	24	1.13522e-22	1.21114e-22	1	0	NA	NA	NA	NA	NA	0.0215129	1	0.717844	0.996954	0.977776	0.938122	0.976813	0.866791	1	0.99415	1	1	1	1
UROS	2	10	6.27768e-18	6.40522e-18	1	0	10q26.2	chr10	125784980	125823248	0.154626	0.0215129	1	0.717844	0.996954	0.977776	0.938122	0.976813	0.866791	1	0.99415	1	1	1	1
HAGHL	2	25	3.22142e-30	4.25406e-30	1	0	16p13.3	chr16	726936	735525	0.000332351	0.0215129	1	0.717844	0.996954	0.977776	0.938122	0.976813	0.866791	1	0.99415	1	1	1	1
PEX11G	2	67	1.2349e-19	1.27502e-19	1	0	19p13.2	chr19	7476875	7497449	0.324623	0.0215129	1	0.717844	0.996954	0.977776	0.938122	0.976813	0.866791	1	0.99415	1	1	1	1
POLR2F	2	2	5.34611e-39	1.21712e-38	1	0	22q13.1	chr22	37952607	38041915	2.31135e-06	0.0215129	1	0.717844	0.996954	0.977776	0.938122	0.976813	0.866791	1	0.99415	1	1	1	1
DOHH	2	93	3.40925e-46	1.4704e-45	1	0	19p13.3	chr19	3490821	3500940	0.0021609	0.0215129	1	0.717844	0.996954	0.977776	0.938122	0.976813	0.866791	1	0.99415	1	1	1	1
TMEM160	2	556	2.95486e-45	1.1631e-44	1	0	19q13.32	chr19	47045907	47048630	0.225301	0.0215129	1	0.717844	0.996954	0.977776	0.938122	0.976813	0.866791	1	0.99415	1	1	1	1
SIL1	2	29	1.98985e-21	2.08746e-21	1	0	5q31.2	chr5	138946720	139293557	0.0356831	0.0215129	1	0.717844	0.996954	0.977776	0.938122	0.976813	0.866791	1	0.99415	1	1	1	1
NXT1	2	16	2.62269e-37	5.23518e-37	1	0	20p11.21	chr20	23350736	23354777	0.00246133	0.0215129	1	0.717844	0.996954	0.977776	0.938122	0.976813	0.866791	1	0.99415	1	1	1	1
DGUOK	2	5	1.65108e-42	5.04408e-42	1	0	2p13.1	chr2	73926826	73958961	0.000424501	0.0215129	1	0.717844	0.996954	0.977776	0.938122	0.976813	0.866791	1	0.99415	1	1	1	1
PMVK	2	86	1.13522e-22	1.21114e-22	1	0	1q21.3	chr1	154924734	154936991	0.00478273	0.0215129	1	0.717844	0.996954	0.977776	0.938122	0.976813	0.866791	1	0.99415	1	1	1	1
ZNF787	2	32	1.98621e-59	4.21328e-58	1	0	19q13.43	chr19	56087366	56121280	0.000124159	0.0215129	1	0.717844	0.996954	0.977776	0.938122	0.976813	0.866791	1	0.99415	1	1	1	1
RHBDD3	2	2	7.50699e-35	1.26113e-34	1	0	22q12.2	chr22	29259852	29268209	1.58201e-05	0.0215129	1	0.717844	0.996954	0.977776	0.938122	0.976813	0.866791	1	0.99415	1	1	1	1
CHCHD1	2	26	2.49635e-44	9.06328e-44	1	0	10q22.2	chr10	73782047	73783652	2.8975e-05	0.0215129	1	0.717844	0.996954	0.977776	0.938122	0.976813	0.866791	1	0.99415	1	1	1	1
CHCHD6	2	78	3.79067e-38	8.08177e-38	1	0	3q21.3	chr3	126704220	126960406	0.00518708	0.0215129	1	0.717844	0.996954	0.977776	0.938122	0.976813	0.866791	1	0.99415	1	1	1	1
CHCHD5	2	388	7.50699e-35	1.26113e-34	1	0	2q14.1	chr2	112584240	112589275	0.810889	0.0215129	1	0.717844	0.996954	0.977776	0.938122	0.976813	0.866791	1	0.99415	1	1	1	1
OVCA2	2	65	1.75494e-29	2.24072e-29	1	0	17p13.3	chr17	2041936	2043430	0.0166301	0.0215129	1	0.717844	0.996954	0.977776	0.938122	0.976813	0.866791	1	0.99415	1	1	1	1
SLC39A3	2	73	5.77633e-31	7.88936e-31	1	0	19p13.3	chr19	2732204	2740152	0.000201053	0.0215129	1	0.717844	0.996954	0.977776	0.938122	0.976813	0.866791	1	0.99415	1	1	1	1
WDR18	2	104	7.35628e-40	1.79372e-39	1	0	19p13.3	chr19	984271	998438	0.0220913	0.0215129	1	0.717844	0.996954	0.977776	0.938122	0.976813	0.866791	1	0.99415	1	1	1	1
MSRB2	2	30	1.73042e-32	2.54887e-32	1	0	10p12.2	chr10	23095506	23122013	0.010289	0.0215129	1	0.717844	0.996954	0.977776	0.938122	0.976813	0.866791	1	0.99415	1	1	1	1
JTB	2	27	4.71425e-34	7.56978e-34	1	0	1q21.3	chr1	153974269	153977688	0.000183125	0.0215129	1	0.717844	0.996954	0.977776	0.938122	0.976813	0.866791	1	0.99415	1	1	1	1
OCEL1	2	14	1.22499e-26	1.42102e-26	1	0	19p13.11	chr19	17226204	17229219	0.261417	0.0215129	1	0.717844	0.996954	0.977776	0.938122	0.976813	0.866791	1	0.99415	1	1	1	1
PGP	2	57	2.89041e-33	4.45621e-33	1	0	16p13.3	chr16	2211997	2214807	0.00312966	0.0215129	1	0.717844	0.996954	0.977776	0.938122	0.976813	0.866791	1	0.99415	1	1	1	1
C12orf62	2	109	7.35628e-40	1.79372e-39	1	0	NA	NA	NA	NA	NA	0.0215129	1	0.717844	0.996954	0.977776	0.938122	0.976813	0.866791	1	0.99415	1	1	1	1
ATP5J2	2	4	7.50699e-35	1.26113e-34	1	0	7q22.1	chr7	99448475	99466331	0.00226318	0.0215129	1	0.717844	0.996954	0.977776	0.938122	0.976813	0.866791	1	0.99415	1	1	1	1
SF4	2	83	2.49635e-44	9.06328e-44	1	0	NA	NA	NA	NA	NA	0.0215129	1	0.717844	0.996954	0.977776	0.938122	0.976813	0.866791	1	0.99415	1	1	1	1
C1orf86	2	445	2.05603e-43	6.86948e-43	1	0	NA	NA	NA	NA	0.00459004	0.0215129	1	0.717844	0.996954	0.977776	0.938122	0.976813	0.866791	1	0.99415	1	1	1	1
TOMM7	2	63	6.27768e-18	6.40522e-18	1	0	7p15.3	chr7	22812628	22822852	0.020299	0.0215129	1	0.717844	0.996954	0.977776	0.938122	0.976813	0.866791	1	0.99415	1	1	1	1
TMEM93	2	43	9.08999e-63	3.10521e-61	1	0	NA	NA	NA	NA	NA	0.0215129	1	0.717844	0.996954	0.977776	0.938122	0.976813	0.866791	1	0.99415	1	1	1	1
PAFAH1B3	2	19	2.05603e-43	6.86948e-43	1	0	19q13.1	chr19	42297033	42303546	0.0840606	0.0215129	1	0.717844	0.996954	0.977776	0.938122	0.976813	0.866791	1	0.99415	1	1	1	1
RNF113A	2	33	3.79067e-38	8.08177e-38	1	0	Xq24	chrX	119870475	119871827	0.467439	0.0215129	1	0.717844	0.996954	0.977776	0.938122	0.976813	0.866791	1	0.99415	1	1	1	1
INO80E	2	42	3.79067e-38	8.08177e-38	1	0	16p11.2	chr16	29995294	30005793	1.67872e-05	0.0215129	1	0.717844	0.996954	0.977776	0.938122	0.976813	0.866791	1	0.99415	1	1	1	1
TXN2	2	30	1.98985e-21	2.08746e-21	1	0	22q12.3	chr22	36467036	36482030	0.0341695	0.0215129	1	0.717844	0.996954	0.977776	0.938122	0.976813	0.866791	1	0.99415	1	1	1	1
TSPO	2	22	2.49635e-44	9.06328e-44	1	0	22q13.2	chr22	43151514	43163242	0.00261264	0.0215129	1	0.717844	0.996954	0.977776	0.938122	0.976813	0.866791	1	0.99415	1	1	1	1
LYRM4	2	13	2.22534e-17	2.26495e-17	1	0	6p25.1	chr6	5102593	5260939	2.78306e-05	0.0215129	1	0.717844	0.996954	0.977776	0.938122	0.976813	0.866791	1	0.99415	1	1	1	1
C17orf90	2	12	4.47605e-53	4.21996e-52	1	0	NA	NA	NA	NA	NA	0.0215129	1	0.717844	0.996954	0.977776	0.938122	0.976813	0.866791	1	0.99415	1	1	1	1
GBAP1	2	3	1.2349e-19	1.27502e-19	1	0	1q22	chr1	155213821	155227422	0.0013951	0.0215129	1	0.717844	0.996954	0.977776	0.938122	0.976813	0.866791	1	0.99415	1	1	1	1
HDGFRP2	2	87	1.65108e-42	5.04408e-42	1	0	NA	NA	NA	NA	3.15026e-05	0.0215129	1	0.717844	0.996954	0.977776	0.938122	0.976813	0.866791	1	0.99415	1	1	1	1
ZDHHC24	2	8	3.79067e-38	8.08177e-38	1	0	11q13.2	chr11	66520637	66546238	0.00305152	0.0215129	1	0.717844	0.996954	0.977776	0.938122	0.976813	0.866791	1	0.99415	1	1	1	1
VAMP8	2	48	2.62269e-37	5.23518e-37	1	0	2p11.2	chr2	85561562	85582031	0.0261142	0.0215129	1	0.717844	0.996954	0.977776	0.938122	0.976813	0.866791	1	0.99415	1	1	1	1
TRAPPC2L	2	30	3.22142e-30	4.25406e-30	1	0	16q24.3	chr16	88856220	88862686	0.00985006	0.0215129	1	0.717844	0.996954	0.977776	0.938122	0.976813	0.866791	1	0.99415	1	1	1	1
LTC4S	2	48	8.69313e-16	8.79215e-16	1	0.220264	5q35.3	chr5	179793980	179796647	0.389573	0.0215129	1	0.717844	0.996954	0.977776	0.938122	0.976813	0.866791	1	0.99415	1	1	1	1
IRF2BP1	2	2	1.167e-35	2.06381e-35	1	0	19q13.32	chr19	45883607	45886170	0.0494736	0.0215129	1	0.717844	0.996954	0.977776	0.938122	0.976813	0.866791	1	0.99415	1	1	1	1
C9orf86	2	43	1.29294e-41	3.67817e-41	1	0	NA	NA	NA	NA	NA	0.0215129	1	0.717844	0.996954	0.977776	0.938122	0.976813	0.866791	1	0.99415	1	1	1	1
RFNG	2	102	4.66397e-50	3.07854e-49	1	0	17q25.3	chr17	82047902	82051831	0.00131858	0.0215129	1	0.717844	0.996954	0.977776	0.938122	0.976813	0.866791	1	0.99415	1	1	1	1
FTHL3	2	10	1.98985e-21	2.08746e-21	1	0	NA	NA	NA	NA	NA	0.0215129	1	0.717844	0.996954	0.977776	0.938122	0.976813	0.866791	1	0.99415	1	1	1	1
RRP1	2	4	2.05603e-43	6.86948e-43	1	0	21q22.3	chr21	43789513	43805293	9.89009e-05	0.0215129	1	0.717844	0.996954	0.977776	0.938122	0.976813	0.866791	1	0.99415	1	1	1	1
UCK1	2	43	7.50699e-35	1.26113e-34	1	0	9q34.13	chr9	131523801	131531268	0.0260436	0.0215129	1	0.717844	0.996954	0.977776	0.938122	0.976813	0.866791	1	0.99415	1	1	1	1
FAM98C	2	38	2.95486e-45	1.1631e-44	1	0	19q13.2	chr19	38403135	38409088	0.00970153	0.0215129	1	0.717844	0.996954	0.977776	0.938122	0.976813	0.866791	1	0.99415	1	1	1	1
TWF2	2	59	2.62157e-23	2.82264e-23	1	0	3p21.2	chr3	52228610	52239260	0.902845	0.0215129	1	0.717844	0.996954	0.977776	0.938122	0.976813	0.866791	1	0.99415	1	1	1	1
RPSAP58	2	11	2.79229e-14	2.81288e-14	1	0	19p12	chr19	23827162	23828049	0.206061	0.0215129	1	0.717844	0.996954	0.977776	0.938122	0.976813	0.866791	1	0.99415	1	1	1	1
C14orf2	2	35	1.65108e-42	5.04408e-42	1	0	14q32.33	chr14	103912288	103928269	0.000247084	0.0215129	1	0.717844	0.996954	0.977776	0.938122	0.976813	0.866791	1	0.99415	1	1	1	1
PPIE	2	27	1.2349e-19	1.27502e-19	1	0	1p34.2	chr1	39692182	39763914	0.000118917	0.0215129	1	0.717844	0.996954	0.977776	0.938122	0.976813	0.866791	1	0.99415	1	1	1	1
CCDC85B	2	404	1.65108e-42	5.04408e-42	1	0	11q13.1	chr11	65890112	65891635	0.436963	0.0215129	1	0.717844	0.996954	0.977776	0.938122	0.976813	0.866791	1	0.99415	1	1	1	1
LOC729991	2	73	1.29294e-41	3.67817e-41	1	0	NA	NA	NA	NA	NA	0.0215129	1	0.717844	0.996954	0.977776	0.938122	0.976813	0.866791	1	0.99415	1	1	1	1
RNMTL1	2	2	1.2349e-19	1.27502e-19	1	0	NA	chr17	782273	792509	8.31948e-08	0.0215129	1	0.717844	0.996954	0.977776	0.938122	0.976813	0.866791	1	0.99415	1	1	1	1
RING1	2	73	1.01166e-31	1.43028e-31	1	0	6p21.32	chr6	33208495	33212722	0.0015822	0.0215129	1	0.717844	0.996954	0.977776	0.938122	0.976813	0.866791	1	0.99415	1	1	1	1
PIN1	2	342	3.79067e-38	8.08177e-38	1	0	19p13	chr19	9835257	9849682	0.0179326	0.0215129	1	0.717844	0.996954	0.977776	0.938122	0.976813	0.866791	1	0.99415	1	1	1	1
FAU	2	62	4.66031e-52	3.83223e-51	1	0	11q13.1	chr11	65120628	65122473	0.00991546	0.0215129	1	0.717844	0.996954	0.977776	0.938122	0.976813	0.866791	1	0.99415	1	1	1	1
MON1A	2	26	2.62157e-23	2.82264e-23	1	0	3p21.31	chr3	49908862	49930173	0.166818	0.0215129	1	0.717844	0.996954	0.977776	0.938122	0.976813	0.866791	1	0.99415	1	1	1	1
C6orf108	2	47	2.49635e-44	9.06328e-44	1	0	NA	NA	NA	NA	NA	0.0215129	1	0.717844	0.996954	0.977776	0.938122	0.976813	0.866791	1	0.99415	1	1	1	1
CCS	2	48	3.40925e-46	1.4704e-45	1	0	11q13.2	chr11	66592821	66606019	0.0848528	0.0215129	1	0.717844	0.996954	0.977776	0.938122	0.976813	0.866791	1	0.99415	1	1	1	1
CCDC28B	2	4	2.46737e-27	2.91937e-27	1	0	1p35.2	chr1	32200386	32205387	0.00779556	0.0215129	1	0.717844	0.996954	0.977776	0.938122	0.976813	0.866791	1	0.99415	1	1	1	1
C12orf44	2	95	4.71425e-34	7.56978e-34	1	0	NA	NA	NA	NA	0.013518	0.0215129	1	0.717844	0.996954	0.977776	0.938122	0.976813	0.866791	1	0.99415	1	1	1	1
C12orf47	2	39	2.62157e-23	2.82264e-23	1	0	NA	NA	NA	NA	NA	0.0215129	1	0.717844	0.996954	0.977776	0.938122	0.976813	0.866791	1	0.99415	1	1	1	1
SSNA1	2	277	5.43346e-76	2.38201e-73	1	0	9q34.3	chr9	137188647	137190370	0.016703	0.0215129	1	0.717844	0.996954	0.977776	0.938122	0.976813	0.866791	1	0.99415	1	1	1	1
SIRT3	2	11	2.22534e-17	2.26495e-17	1	0	11p15.5	chr11	215458	236931	0.000649159	0.0215129	1	0.717844	0.996954	0.977776	0.938122	0.976813	0.866791	1	0.99415	1	1	1	1
WDR25	2	29	8.50052e-14	8.55336e-14	1	0	14q32.32	chr14	100376418	100530303	0.000972735	0.0215129	1	0.717844	0.996954	0.977776	0.938122	0.976813	0.866791	1	0.99415	1	1	1	1
ZGLP1	2	27	1.22499e-26	1.42102e-26	1	0.110132	19p13.2	chr19	10304803	10309880	0.29183	0.0215129	1	0.717844	0.996954	0.977776	0.938122	0.976813	0.866791	1	0.99415	1	1	1	1
VAMP5	2	11	2.79229e-14	2.81288e-14	1	0	2p11.2	chr2	85584408	85593412	0.0787445	0.0215129	1	0.717844	0.996954	0.977776	0.938122	0.976813	0.866791	1	0.99415	1	1	1	1
ARL2	2	27	1.77085e-36	3.33489e-36	1	0	11q13.1	chr11	65014113	65022184	0.0505625	0.0215129	1	0.717844	0.996954	0.977776	0.938122	0.976813	0.866791	1	0.99415	1	1	1	1
TRADD	2	37	4.85643e-28	5.88573e-28	1	0	16q22.1	chr16	67154180	67160298	0.0145589	0.0215129	1	0.717844	0.996954	0.977776	0.938122	0.976813	0.866791	1	0.99415	1	1	1	1
MYEOV2	2	103	7.50699e-35	1.26113e-34	1	0	NA	chr2	240126563	240136807	0.213051	0.0215129	1	0.717844	0.996954	0.977776	0.938122	0.976813	0.866791	1	0.99415	1	1	1	1
NAGK	2	6	5.9435e-26	6.77368e-26	1	0	2p13.3	chr2	71064344	71079805	0.0364582	0.0215129	1	0.717844	0.996954	0.977776	0.938122	0.976813	0.866791	1	0.99415	1	1	1	1
C17orf70	2	2	2.62157e-23	2.82264e-23	1	0	NA	NA	NA	NA	2.18339e-05	0.0215129	1	0.717844	0.996954	0.977776	0.938122	0.976813	0.866791	1	0.99415	1	1	1	1
C17orf79	2	2	1.13522e-22	1.21114e-22	1	0	NA	NA	NA	NA	NA	0.0215129	1	0.717844	0.996954	0.977776	0.938122	0.976813	0.866791	1	0.99415	1	1	1	1
C6orf125	2	82	1.98621e-59	4.21328e-58	1	0	NA	NA	NA	NA	NA	0.0215129	1	0.717844	0.996954	0.977776	0.938122	0.976813	0.866791	1	0.99415	1	1	1	1
NDUFB8	2	241	3.37313e-56	4.64533e-55	1	0	10q24.31	chr10	100523740	100530000	0.0611288	0.0215129	1	0.717844	0.996954	0.977776	0.938122	0.976813	0.866791	1	0.99415	1	1	1	1
TMEM186	2	15	1.79268e-09	1.79558e-09	1	0	16p13.2	chr16	8780384	8797648	0.00106643	0.0215129	1	0.717844	0.996954	0.977776	0.938122	0.976813	0.866791	1	0.99415	1	1	1	1
NDUFB2	2	91	1.98621e-59	4.21328e-58	1	0	7q34	chr7	140690777	140722790	0.00462505	0.0215129	1	0.717844	0.996954	0.977776	0.938122	0.976813	0.866791	1	0.99415	1	1	1	1
APRT	2	30	1.167e-35	2.06381e-35	1	0	16q24.3	chr16	88809339	88811944	0.00380408	0.0215129	1	0.717844	0.996954	0.977776	0.938122	0.976813	0.866791	1	0.99415	1	1	1	1
C19orf53	2	44	6.61702e-64	2.74639e-62	1	0	19p13.13	chr19	13774168	13778462	0.0023842	0.0215129	1	0.717844	0.996954	0.977776	0.938122	0.976813	0.866791	1	0.99415	1	1	1	1
C19orf52	2	6	4.71425e-34	7.56978e-34	1	0	NA	chr19	10928733	10933535	2.59691e-08	0.0215129	1	0.717844	0.996954	0.977776	0.938122	0.976813	0.866791	1	0.99415	1	1	1	1
C19orf50	2	2	1.77085e-36	3.33489e-36	1	0	NA	NA	NA	NA	NA	0.0215129	1	0.717844	0.996954	0.977776	0.938122	0.976813	0.866791	1	0.99415	1	1	1	1
C19orf56	2	93	2.43634e-58	4.55579e-57	1	0	NA	NA	NA	NA	NA	0.0215129	1	0.717844	0.996954	0.977776	0.938122	0.976813	0.866791	1	0.99415	1	1	1	1
TIMM16	2	72	1.80967e-73	4.09473e-71	1	0	NA	NA	NA	NA	NA	0.0215129	1	0.717844	0.996954	0.977776	0.938122	0.976813	0.866791	1	0.99415	1	1	1	1
TIMM10	2	6	1.01166e-31	1.43028e-31	1	0	11q12.1	chr11	57528463	57530803	0.0139875	0.0215129	1	0.717844	0.996954	0.977776	0.938122	0.976813	0.866791	1	0.99415	1	1	1	1
FAM50A	2	63	3.83361e-47	1.84474e-46	1	0	Xq28	chrX	154444126	154450654	0.119204	0.0215129	1	0.717844	0.996954	0.977776	0.938122	0.976813	0.866791	1	0.99415	1	1	1	1
USMG5	2	58	4.48461e-49	2.63897e-48	1	0	10q24.33	chr10	103389041	103396466	0.649285	0.0215129	1	0.717844	0.996954	0.977776	0.938122	0.976813	0.866791	1	0.99415	1	1	1	1
FLJ45244	2	11	5.9435e-26	6.77368e-26	1	0	NA	NA	NA	NA	NA	0.0215129	1	0.717844	0.996954	0.977776	0.938122	0.976813	0.866791	1	0.99415	1	1	1	1
2019-03-02	2	54	2.62157e-23	2.82264e-23	1	0	19p13.2	NA	NA	NA	0.0527096	0.0215129	1	0.717844	0.996954	0.977776	0.938122	0.976813	0.866791	1	0.99415	1	1	1	1
DCTN3	2	64	5.34611e-39	1.21712e-38	1	0	9p13.3	chr9	34613545	34620523	0.0741254	0.0215129	1	0.717844	0.996954	0.977776	0.938122	0.976813	0.866791	1	0.99415	1	1	1	1
FAM186A	2	3	8.50052e-14	8.55336e-14	1	1.43172	12q13.12	chr12	50326230	50396622	0.216668	0.0215129	1	0.717844	0.996954	0.977776	0.938122	0.976813	0.866791	1	0.99415	1	1	1	1
CHMP4A	2	29	6.27768e-18	6.40522e-18	1	0	14q12	chr14	24209583	24213869	0.00585955	0.0215129	1	0.717844	0.996954	0.977776	0.938122	0.976813	0.866791	1	0.99415	1	1	1	1
ZBTB17	2	8	1.01166e-31	1.43028e-31	1	0	1p36.13	chr1	15941869	15976132	0.00022373	0.0215129	1	0.717844	0.996954	0.977776	0.938122	0.976813	0.866791	1	0.99415	1	1	1	1
TMEM203	2	4	5.9435e-26	6.77368e-26	1	0	9q34.3	chr9	137204082	137205638	0.0049716	0.0215129	1	0.717844	0.996954	0.977776	0.938122	0.976813	0.866791	1	0.99415	1	1	1	1
HMOX2	2	10	1.75494e-29	2.24072e-29	1	0	16p13.3	chr16	4474690	4510347	0.000195729	0.0215129	1	0.717844	0.996954	0.977776	0.938122	0.976813	0.866791	1	0.99415	1	1	1	1
BUD31	2	63	3.83361e-47	1.84474e-46	1	0	7q22.1	chr7	99408641	99419616	0.00116281	0.0215129	1	0.717844	0.996954	0.977776	0.938122	0.976813	0.866791	1	0.99415	1	1	1	1
IMP3	2	9	2.89041e-33	4.45621e-33	1	0	15q24.2	chr15	75639085	75648706	3.59263e-05	0.0215129	1	0.717844	0.996954	0.977776	0.938122	0.976813	0.866791	1	0.99415	1	1	1	1
PSMC3	2	31	5.34611e-39	1.21712e-38	1	0	11p11.2	chr11	47418769	47426473	1.57838e-05	0.0215129	1	0.717844	0.996954	0.977776	0.938122	0.976813	0.866791	1	0.99415	1	1	1	1
FAM113A	2	2	1.73244e-18	1.77366e-18	1	0	NA	NA	NA	NA	NA	0.0215129	1	0.717844	0.996954	0.977776	0.938122	0.976813	0.866791	1	0.99415	1	1	1	1
RPL27A	2	19	4.85643e-28	5.88573e-28	1	0	11p15	chr11	8682411	8714759	0.13483	0.0215129	1	0.717844	0.996954	0.977776	0.938122	0.976813	0.866791	1	0.99415	1	1	1	1
CCDC124	2	411	4.67982e-65	2.44969e-63	1	0	19p13.11	chr19	17933016	17943991	0.00155935	0.0215129	1	0.717844	0.996954	0.977776	0.938122	0.976813	0.866791	1	0.99415	1	1	1	1
PHKG2	2	20	7.35628e-40	1.79372e-39	1	0	16p11.2	chr16	30748270	30761176	4.157e-06	0.0215129	1	0.717844	0.996954	0.977776	0.938122	0.976813	0.866791	1	0.99415	1	1	1	1
TSIX	2	10	2.95486e-45	1.1631e-44	1	1.65198	Xq13.2	chrX	73792205	73829231	1	0.0215129	1	0.717844	0.996954	0.977776	0.938122	0.976813	0.866791	1	0.99415	1	1	1	1
COMTD1	2	85	1.65108e-42	5.04408e-42	1	0	10q22.2	chr10	75233969	75236030	0.014606	0.0215129	1	0.717844	0.996954	0.977776	0.938122	0.976813	0.866791	1	0.99415	1	1	1	1
DTYMK	2	50	1.77085e-36	3.33489e-36	1	0	2q37.3	chr2	241675742	241686991	0.000194105	0.0215129	1	0.717844	0.996954	0.977776	0.938122	0.976813	0.866791	1	0.99415	1	1	1	1
ZNF771	2	38	1.98985e-21	2.08746e-21	1	0	16p11.2	chr16	30407297	30431108	0.0153138	0.0215129	1	0.717844	0.996954	0.977776	0.938122	0.976813	0.866791	1	0.99415	1	1	1	1
ASL	2	23	1.73244e-18	1.77366e-18	1	0	7q11.21	chr7	66075798	66093558	0.0267462	0.0215129	1	0.717844	0.996954	0.977776	0.938122	0.976813	0.866791	1	0.99415	1	1	1	1
ATP6V0C	2	6	9.87471e-41	2.59418e-40	1	0	16p13.3	chr16	2513870	2520218	0.00441024	0.0215129	1	0.717844	0.996954	0.977776	0.938122	0.976813	0.866791	1	0.99415	1	1	1	1
SEPW1	2	67	3.79067e-38	8.08177e-38	1	0	NA	chr19	47778572	47784686	0.0909942	0.0215129	1	0.717844	0.996954	0.977776	0.938122	0.976813	0.866791	1	0.99415	1	1	1	1
NPFF	2	3	4.80644e-22	5.08711e-22	1	0.440529	12q13.13	chr12	53506690	53507638	0.0112457	0.0215129	1	0.717844	0.996954	0.977776	0.938122	0.976813	0.866791	1	0.99415	1	1	1	1
LENG9	2	28	1.73042e-32	2.54887e-32	1	0	19q13.42	chr19	54461796	54463711	0.347911	0.0215129	1	0.717844	0.996954	0.977776	0.938122	0.976813	0.866791	1	0.99415	1	1	1	1
UQCR11	2	368	4.66031e-52	3.83223e-51	1	0	19p13.3	chr19	1597172	1605490	0.0031382	0.0215129	1	0.717844	0.996954	0.977776	0.938122	0.976813	0.866791	1	0.99415	1	1	1	1
COQ4	2	14	2.81842e-25	3.15301e-25	1	0	9q34.11	chr9	128322536	128334072	0.938774	0.0215129	1	0.717844	0.996954	0.977776	0.938122	0.976813	0.866791	1	0.99415	1	1	1	1
PRR5	2	52	3.79067e-38	8.08177e-38	1	0	22q13.31	chr22	44668547	44737681	0.015857	0.0215129	1	0.717844	0.996954	0.977776	0.938122	0.976813	0.866791	1	0.99415	1	1	1	1
PRR7	2	2	7.35628e-40	1.79372e-39	1	0	5q35.3	chr5	177446445	177456286	0.546454	0.0215129	1	0.717844	0.996954	0.977776	0.938122	0.976813	0.866791	1	0.99415	1	1	1	1
ABCB8	2	2	1.22499e-26	1.42102e-26	1	0	7q36.1	chr7	151028422	151047782	0.000137847	0.0215129	1	0.717844	0.996954	0.977776	0.938122	0.976813	0.866791	1	0.99415	1	1	1	1
DNLZ	2	58	4.47605e-53	4.21996e-52	1	0	9q34.3	chr9	136359480	136363789	0.700105	0.0215129	1	0.717844	0.996954	0.977776	0.938122	0.976813	0.866791	1	0.99415	1	1	1	1
CTXN1	2	4	1.22499e-26	1.42102e-26	1	0	19p13.2	chr19	7924485	7926166	0.0998756	0.0215129	1	0.717844	0.996954	0.977776	0.938122	0.976813	0.866791	1	0.99415	1	1	1	1
METRN	2	37	8.05563e-21	8.41013e-21	1	0	16p13.3	chr16	715115	719655	0.000740794	0.0215129	1	0.717844	0.996954	0.977776	0.938122	0.976813	0.866791	1	0.99415	1	1	1	1
C19orf70	2	515	4.18515e-54	4.42775e-53	1	0	19p13.3	chr19	5678421	5680896	0.00755942	0.0215129	1	0.717844	0.996954	0.977776	0.938122	0.976813	0.866791	1	0.99415	1	1	1	1
C17orf59	2	68	3.18929e-20	3.31026e-20	1	0	NA	NA	NA	NA	0.391481	0.0215129	1	0.717844	0.996954	0.977776	0.938122	0.976813	0.866791	1	0.99415	1	1	1	1
C11orf68	2	64	1.22499e-26	1.42102e-26	1	0	11q13.1	chr11	65916808	65919117	0.163261	0.0215129	1	0.717844	0.996954	0.977776	0.938122	0.976813	0.866791	1	0.99415	1	1	1	1
C9orf16	2	267	2.90656e-57	4.62771e-56	1	0	9q34.11	chr9	128160260	128163928	0.727867	0.0215129	1	0.717844	0.996954	0.977776	0.938122	0.976813	0.866791	1	0.99415	1	1	1	1
BCL7C	2	283	4.48461e-49	2.63897e-48	1	0	16p11.2	chr16	30833626	30894960	0.00746279	0.0215129	1	0.717844	0.996954	0.977776	0.938122	0.976813	0.866791	1	0.99415	1	1	1	1
LRP3	2	10	2.81842e-25	3.15301e-25	1	0	19q13.11	chr19	33177603	33208867	0.00641604	0.0215129	1	0.717844	0.996954	0.977776	0.938122	0.976813	0.866791	1	0.99415	1	1	1	1
RPL37A	2	86	2.46737e-27	2.91937e-27	1	0	2q35	chr2	216498189	216579180	0.316252	0.0215129	1	0.717844	0.996954	0.977776	0.938122	0.976813	0.866791	1	0.99415	1	1	1	1
CLEC11A	2	2	5.32021e-08	5.32527e-08	1	0	19q13.33	chr19	50723329	50725718	0.778592	0.0215129	1	0.717844	0.996954	0.977776	0.938122	0.976813	0.866791	1	0.99415	1	1	1	1
TMEM208	2	6	1.77085e-36	3.33489e-36	1	0	16q22.1	chr16	67227103	67229278	3.24343e-06	0.0215129	1	0.717844	0.996954	0.977776	0.938122	0.976813	0.866791	1	0.99415	1	1	1	1
YIF1A	2	13	1.65108e-42	5.04408e-42	1	0	11q13.2	chr11	66284580	66289170	6.84513e-05	0.0215129	1	0.717844	0.996954	0.977776	0.938122	0.976813	0.866791	1	0.99415	1	1	1	1
GNB2L1	2	2	5.8897e-12	5.91105e-12	1	0	NA	chr5	181236909	181248096	0.00331264	0.0215129	1	0.717844	0.996954	0.977776	0.938122	0.976813	0.866791	1	0.99415	1	1	1	1
LOC148413	2	5	2.46737e-27	2.91937e-27	1	0	NA	NA	NA	NA	NA	0.0215129	1	0.717844	0.996954	0.977776	0.938122	0.976813	0.866791	1	0.99415	1	1	1	1
HEXIM2	2	14	6.27768e-18	6.40522e-18	1	0	17q21.31	chr17	45160700	45170040	0.0441636	0.0215129	1	0.717844	0.996954	0.977776	0.938122	0.976813	0.866791	1	0.99415	1	1	1	1
ATP8B5P	2	2	8.97642e-15	9.05213e-15	1	0	9p13.3	chr9	35406755	35483035	1	0.0215129	1	0.717844	0.996954	0.977776	0.938122	0.976813	0.866791	1	0.99415	1	1	1	1
CCDC101	2	19	2.89041e-33	4.45621e-33	1	0	NA	NA	NA	NA	0.000925808	0.0215129	1	0.717844	0.996954	0.977776	0.938122	0.976813	0.866791	1	0.99415	1	1	1	1
ARMC5	2	87	4.80644e-22	5.08711e-22	1	0	16p11.2	chr16	31458080	31467166	0.00476476	0.0215129	1	0.717844	0.996954	0.977776	0.938122	0.976813	0.866791	1	0.99415	1	1	1	1
CCDC107	2	45	7.35628e-40	1.79372e-39	1	0	9p13.3	chr9	35658290	35661511	0.0829253	0.0215129	1	0.717844	0.996954	0.977776	0.938122	0.976813	0.866791	1	0.99415	1	1	1	1
POLD2	2	4	9.33985e-29	1.16185e-28	1	0	7p13	chr7	44114681	44124358	5.13339e-06	0.0215129	1	0.717844	0.996954	0.977776	0.938122	0.976813	0.866791	1	0.99415	1	1	1	1
POLD4	2	8	1.13522e-22	1.21114e-22	1	0	11q13.2	chr11	67350777	67356972	0.0203779	0.0215129	1	0.717844	0.996954	0.977776	0.938122	0.976813	0.866791	1	0.99415	1	1	1	1
ARL6IP4	2	528	4.72436e-51	3.44592e-50	1	0	12q24.31	chr12	122980060	122982913	0.0400967	0.0215129	1	0.717844	0.996954	0.977776	0.938122	0.976813	0.866791	1	0.99415	1	1	1	1
RDBP	2	82	2.95486e-45	1.1631e-44	1	0	NA	NA	NA	NA	NA	0.0215129	1	0.717844	0.996954	0.977776	0.938122	0.976813	0.866791	1	0.99415	1	1	1	1
RANGRF	2	52	1.13522e-22	1.21114e-22	1	0	17p13	chr17	8288497	8290092	0.0246062	0.0215129	1	0.717844	0.996954	0.977776	0.938122	0.976813	0.866791	1	0.99415	1	1	1	1
RPSA	2	56	1.73244e-18	1.77366e-18	1	0	3p22.1	chr3	39406689	39412542	0.0335184	0.0215129	1	0.717844	0.996954	0.977776	0.938122	0.976813	0.866791	1	0.99415	1	1	1	1
DRAP1	2	59	2.90656e-57	4.62771e-56	1	0	11q13.1	chr11	65919257	65921561	0.00258954	0.0215129	1	0.717844	0.996954	0.977776	0.938122	0.976813	0.866791	1	0.99415	1	1	1	1
TOM1	2	9	6.27768e-18	6.40522e-18	1	0	22q12.3	chr22	35299275	35347994	0.0019891	0.0215129	1	0.717844	0.996954	0.977776	0.938122	0.976813	0.866791	1	0.99415	1	1	1	1
TRAPPC1	2	62	3.40925e-46	1.4704e-45	1	0	17p13.1	chr17	7930345	7932123	0.00918524	0.0215129	1	0.717844	0.996954	0.977776	0.938122	0.976813	0.866791	1	0.99415	1	1	1	1
TRAPPC5	2	422	8.73258e-70	1.06219e-67	1	0	19p13.3	chr19	7680843	7687703	0.00266684	0.0215129	1	0.717844	0.996954	0.977776	0.938122	0.976813	0.866791	1	0.99415	1	1	1	1
TMEM129	2	44	1.30634e-24	1.44552e-24	1	0	4p16.3	chr4	1715952	1721358	0.00274907	0.0215129	1	0.717844	0.996954	0.977776	0.938122	0.976813	0.866791	1	0.99415	1	1	1	1
ATPIF1	2	24	2.62269e-37	5.23518e-37	1	0	1p35.3	chr1	28236109	28246906	0.118467	0.0215129	1	0.717844	0.996954	0.977776	0.938122	0.976813	0.866791	1	0.99415	1	1	1	1
PSMG4	2	8	1.65108e-42	5.04408e-42	1	0	6p25.2	chr6	3231403	3303373	0.00932637	0.0215129	1	0.717844	0.996954	0.977776	0.938122	0.976813	0.866791	1	0.99415	1	1	1	1
PSMG3	2	76	4.66031e-52	3.83223e-51	1	0	7p22.3	chr7	1567330	1571005	0.000765533	0.0215129	1	0.717844	0.996954	0.977776	0.938122	0.976813	0.866791	1	0.99415	1	1	1	1
TIMM17B	2	38	1.98621e-59	4.21328e-58	1	0	Xp11.23	chrX	48893447	48898143	0.287446	0.0215129	1	0.717844	0.996954	0.977776	0.938122	0.976813	0.866791	1	0.99415	1	1	1	1
C9orf119	2	70	1.73042e-32	2.54887e-32	1	0	NA	NA	NA	NA	NA	0.0215129	1	0.717844	0.996954	0.977776	0.938122	0.976813	0.866791	1	0.99415	1	1	1	1
MRPL53	2	417	3.21487e-66	2.01341e-64	1	0	2p13.1	chr2	74471958	74473322	0.834548	0.0215129	1	0.717844	0.996954	0.977776	0.938122	0.976813	0.866791	1	0.99415	1	1	1	1
C9orf114	2	19	4.80644e-22	5.08711e-22	1	0	NA	chr9	128819651	128829821	0.576587	0.0215129	1	0.717844	0.996954	0.977776	0.938122	0.976813	0.866791	1	0.99415	1	1	1	1
LIN37	2	28	4.72436e-51	3.44592e-50	1	0	19q13.12	chr19	35748361	35754519	6.62003e-05	0.0215129	1	0.717844	0.996954	0.977776	0.938122	0.976813	0.866791	1	0.99415	1	1	1	1
NDUFAF3	2	2	2.49635e-44	9.06328e-44	1	0	3p21.31	chr3	49020459	49023495	0.0221809	0.0215129	1	0.717844	0.996954	0.977776	0.938122	0.976813	0.866791	1	0.99415	1	1	1	1
CHTF18	2	2	3.22142e-30	4.25406e-30	1	0	16p13.3	chr16	788046	800737	0.000322445	0.0215129	1	0.717844	0.996954	0.977776	0.938122	0.976813	0.866791	1	0.99415	1	1	1	1
C19orf10	2	33	2.05603e-43	6.86948e-43	1	0	NA	NA	NA	NA	0.00437919	0.0215129	1	0.717844	0.996954	0.977776	0.938122	0.976813	0.866791	1	0.99415	1	1	1	1
BIN3	2	2	8.50052e-14	8.55336e-14	1	0	8p21.3	chr8	22620418	22669148	1.97085e-07	0.0215129	1	0.717844	0.996954	0.977776	0.938122	0.976813	0.866791	1	0.99415	1	1	1	1
ZFAND2B	2	298	5.34611e-39	1.21712e-38	1	0	2q35	chr2	219195237	219209651	0.00332741	0.0215129	1	0.717844	0.996954	0.977776	0.938122	0.976813	0.866791	1	0.99415	1	1	1	1
SYTL1	2	5	2.62157e-23	2.82264e-23	1	0	1p36.11	chr1	27342020	27353937	0.863038	0.0215129	1	0.717844	0.996954	0.977776	0.938122	0.976813	0.866791	1	0.99415	1	1	1	1
MRPL38	2	7	4.48461e-49	2.63897e-48	1	0	17q25.1	chr17	75898643	75905413	8.33601e-11	0.0215129	1	0.717844	0.996954	0.977776	0.938122	0.976813	0.866791	1	0.99415	1	1	1	1
THOC6	2	16	1.01166e-31	1.43028e-31	1	0	16p13.3	chr16	3024027	3027755	6.09439e-06	0.0215129	1	0.717844	0.996954	0.977776	0.938122	0.976813	0.866791	1	0.99415	1	1	1	1
PRRG2	2	11	2.22534e-17	2.26495e-17	1	0	19q13.33	chr19	49580646	49591015	0.0149785	0.0215129	1	0.717844	0.996954	0.977776	0.938122	0.976813	0.866791	1	0.99415	1	1	1	1
COPS6	2	26	7.35628e-40	1.79372e-39	1	0	7q22.1	chr7	100088954	100092200	0.000615845	0.0215129	1	0.717844	0.996954	0.977776	0.938122	0.976813	0.866791	1	0.99415	1	1	1	1
NUDT1	2	65	3.83361e-47	1.84474e-46	1	0	7p22.3	chr7	2242222	2251146	0.00191899	0.0215129	1	0.717844	0.996954	0.977776	0.938122	0.976813	0.866791	1	0.99415	1	1	1	1
NUDT2	2	26	1.61079e-11	1.61563e-11	1	0	9p13.3	chr9	34329506	34343713	0.11518	0.0215129	1	0.717844	0.996954	0.977776	0.938122	0.976813	0.866791	1	0.99415	1	1	1	1
NTHL1	2	95	2.62269e-37	5.23518e-37	1	0	16p13.3	chr16	2039815	2047866	0.00010673	0.0215129	1	0.717844	0.996954	0.977776	0.938122	0.976813	0.866791	1	0.99415	1	1	1	1
ZNF628	2	46	1.77085e-36	3.33489e-36	1	0	19q13.42	chr19	55476332	55484487	0.0300006	0.0215129	1	0.717844	0.996954	0.977776	0.938122	0.976813	0.866791	1	0.99415	1	1	1	1
MEF2B	2	39	5.9435e-26	6.77368e-26	1	0.550661	19p13.11	chr19	19145568	19170289	0.190909	0.0215129	1	0.717844	0.996954	0.977776	0.938122	0.976813	0.866791	1	0.99415	1	1	1	1
DDRGK1	2	61	2.46737e-27	2.91937e-27	1	0	20p13	chr20	3190350	3204685	0.00134267	0.0215129	1	0.717844	0.996954	0.977776	0.938122	0.976813	0.866791	1	0.99415	1	1	1	1
RPLP2	2	80	2.62269e-37	5.23518e-37	1	0	11p15.5	chr11	809647	812880	0.0305836	0.0215129	1	0.717844	0.996954	0.977776	0.938122	0.976813	0.866791	1	0.99415	1	1	1	1
RPLP0	2	3	2.53267e-13	2.54586e-13	1	0	12q24.23	chr12	120196686	120201235	1	0.0215129	1	0.717844	0.996954	0.977776	0.938122	0.976813	0.866791	1	0.99415	1	1	1	1
NFKBIB	2	4	2.05603e-43	6.86948e-43	1	0	19q13.1	chr19	38899700	38908893	6.29846e-07	0.0215129	1	0.717844	0.996954	0.977776	0.938122	0.976813	0.866791	1	0.99415	1	1	1	1
CIB1	2	6	1.30634e-24	1.44552e-24	1	0	15q26.1	chr15	90229975	90234047	0.000884697	0.0215129	1	0.717844	0.996954	0.977776	0.938122	0.976813	0.866791	1	0.99415	1	1	1	1
MFSD10	2	27	1.77085e-36	3.33489e-36	1	0	4p16.3	chr4	2930561	2934859	0.138493	0.0215129	1	0.717844	0.996954	0.977776	0.938122	0.976813	0.866791	1	0.99415	1	1	1	1
MAD2L2	2	4	5.9435e-26	6.77368e-26	1	0	1p36.22	chr1	11674480	11691650	1.4673e-05	0.0215129	1	0.717844	0.996954	0.977776	0.938122	0.976813	0.866791	1	0.99415	1	1	1	1
TCEB2	2	352	4.47605e-53	4.21996e-52	1	0	NA	chr16	2771414	2777297	0.0018438	0.0215129	1	0.717844	0.996954	0.977776	0.938122	0.976813	0.866791	1	0.99415	1	1	1	1
NINJ1	2	2	1.13036e-10	1.1329e-10	1	0	9q22.31	chr9	93121489	93134288	0.620598	0.0215129	1	0.717844	0.996954	0.977776	0.938122	0.976813	0.866791	1	0.99415	1	1	1	1
TUFM	2	8	5.9435e-26	6.77368e-26	1	0	16p11.2	chr16	28842411	28846408	0.000111186	0.0215129	1	0.717844	0.996954	0.977776	0.938122	0.976813	0.866791	1	0.99415	1	1	1	1
UQCRQ	2	58	1.22499e-26	1.42102e-26	1	0	5q31.1	chr5	132866560	132868031	0.2023	0.0215129	1	0.717844	0.996954	0.977776	0.938122	0.976813	0.866791	1	0.99415	1	1	1	1
GPS2	2	8	1.75494e-29	2.24072e-29	1	0	17p13.1	chr17	7311324	7315564	0.00191647	0.0215129	1	0.717844	0.996954	0.977776	0.938122	0.976813	0.866791	1	0.99415	1	1	1	1
BGLAP	2	37	1.13522e-22	1.21114e-22	1	0	1q22	chr1	156241962	156243321	0.0620771	0.0215129	1	0.717844	0.996954	0.977776	0.938122	0.976813	0.866791	1	0.99415	1	1	1	1
RBM42	2	85	1.57453e-60	3.87972e-59	1	0	19q13.12	chr19	35629030	35637686	0.000709599	0.0215129	1	0.717844	0.996954	0.977776	0.938122	0.976813	0.866791	1	0.99415	1	1	1	1
PQBP1	2	50	2.05603e-43	6.86948e-43	1	0	Xp11.23	chrX	48897912	48903143	0.0276218	0.0215129	1	0.717844	0.996954	0.977776	0.938122	0.976813	0.866791	1	0.99415	1	1	1	1
TTC15	2	66	1.77085e-36	3.33489e-36	1	0	NA	NA	NA	NA	NA	0.0215129	1	0.717844	0.996954	0.977776	0.938122	0.976813	0.866791	1	0.99415	1	1	1	1
S100A13	2	27	2.79229e-14	2.81288e-14	1	0	1q21.3	chr1	153618787	153631360	0.0505238	0.0215129	1	0.717844	0.996954	0.977776	0.938122	0.976813	0.866791	1	0.99415	1	1	1	1
CHCHD10	2	20	9.33985e-29	1.16185e-28	1	0	22q11.23	chr22	23765834	23768443	0.0134816	0.0215129	1	0.717844	0.996954	0.977776	0.938122	0.976813	0.866791	1	0.99415	1	1	1	1
AKAP8L	2	6	1.75494e-29	2.24072e-29	1	0	19p13.12	chr19	15380048	15419141	0.000710216	0.0215129	1	0.717844	0.996954	0.977776	0.938122	0.976813	0.866791	1	0.99415	1	1	1	1
CEMP1	2	84	5.9435e-26	6.77368e-26	1	0	16p13.3	chr16	2530035	2531417	0.0106708	0.0215129	1	0.717844	0.996954	0.977776	0.938122	0.976813	0.866791	1	0.99415	1	1	1	1
AGPAT2	2	4	4.71425e-34	7.56978e-34	1	0	9q34.3	chr9	136673143	136687423	0.498146	0.0215129	1	0.717844	0.996954	0.977776	0.938122	0.976813	0.866791	1	0.99415	1	1	1	1
PEX16	2	354	4.18515e-54	4.42775e-53	1	0	11p11.2	chr11	45909669	45918812	0.143599	0.0215129	1	0.717844	0.996954	0.977776	0.938122	0.976813	0.866791	1	0.99415	1	1	1	1
UBXN6	2	21	1.73244e-18	1.77366e-18	1	0	19p13	chr19	4444999	4457822	0.00141383	0.0215129	1	0.717844	0.996954	0.977776	0.938122	0.976813	0.866791	1	0.99415	1	1	1	1
SIGIRR	2	2	4.80644e-22	5.08711e-22	1	0	11p15.5	chr11	405716	417455	0.00446014	0.0215129	1	0.717844	0.996954	0.977776	0.938122	0.976813	0.866791	1	0.99415	1	1	1	1
C19orf39	2	2	4.85643e-28	5.88573e-28	1	0	NA	NA	NA	NA	NA	0.0215129	1	0.717844	0.996954	0.977776	0.938122	0.976813	0.866791	1	0.99415	1	1	1	1
RFXANK	2	329	1.98621e-59	4.21328e-58	1	0	19p13.11	chr19	19192229	19201869	0.00128522	0.0215129	1	0.717844	0.996954	0.977776	0.938122	0.976813	0.866791	1	0.99415	1	1	1	1
NOXA1	2	8	2.81842e-25	3.15301e-25	1	0	9q34.3	chr9	137423350	137434406	0.680245	0.0215129	1	0.717844	0.996954	0.977776	0.938122	0.976813	0.866791	1	0.99415	1	1	1	1
PRMT7	2	5	4.71425e-34	7.56978e-34	1	0	16q22.1	chr16	68310974	68358563	5.49594e-07	0.0215129	1	0.717844	0.996954	0.977776	0.938122	0.976813	0.866791	1	0.99415	1	1	1	1
PLEKHJ1	2	400	5.34611e-39	1.21712e-38	1	0	19p13.3	chr19	2230084	2237704	0.0706756	0.0215129	1	0.717844	0.996954	0.977776	0.938122	0.976813	0.866791	1	0.99415	1	1	1	1
FAM108A1	2	91	9.33985e-29	1.16185e-28	1	0	NA	NA	NA	NA	NA	0.0215129	1	0.717844	0.996954	0.977776	0.938122	0.976813	0.866791	1	0.99415	1	1	1	1
MRPL12	2	24	3.83361e-47	1.84474e-46	1	0	17q25.3	chr17	81703357	81707526	1.04338e-05	0.0215129	1	0.717844	0.996954	0.977776	0.938122	0.976813	0.866791	1	0.99415	1	1	1	1
MRPL17	2	15	1.73042e-32	2.54887e-32	1	0	11p15.5-p15.4	chr11	6680782	6683401	0.0038487	0.0215129	1	0.717844	0.996954	0.977776	0.938122	0.976813	0.866791	1	0.99415	1	1	1	1
LYSMD4	2	6	2.61854e-16	2.65219e-16	1	0	15q26.3	chr15	99715697	99733561	0.55156	0.0215129	1	0.717844	0.996954	0.977776	0.938122	0.976813	0.866791	1	0.99415	1	1	1	1
GPN2	2	3	2.61854e-16	2.65219e-16	1	0	1p36.11	chr1	26876133	26890297	0.000473573	0.0215129	1	0.717844	0.996954	0.977776	0.938122	0.976813	0.866791	1	0.99415	1	1	1	1
CORT	2	7	3.22142e-30	4.25406e-30	1	2.09251	1p36.22	chr1	10449719	10451902	0.0929836	0.0215129	1	0.717844	0.996954	0.977776	0.938122	0.976813	0.866791	1	0.99415	1	1	1	1
HSPBP1	2	295	1.38908e-68	1.27643e-66	1	0	19q13.42	chr19	55262231	55280381	0.000647447	0.0215129	1	0.717844	0.996954	0.977776	0.938122	0.976813	0.866791	1	0.99415	1	1	1	1
RNF208	2	59	7.50699e-35	1.26113e-34	1	0	9q34.3	chr9	137220247	137221581	0.194706	0.0215129	1	0.717844	0.996954	0.977776	0.938122	0.976813	0.866791	1	0.99415	1	1	1	1
RPS19BP1	2	89	4.20067e-48	2.21541e-47	1	0	22q13.1	chr22	39529093	39532855	0.0115151	0.0215129	1	0.717844	0.996954	0.977776	0.938122	0.976813	0.866791	1	0.99415	1	1	1	1
NPRL2	2	15	2.61854e-16	2.65219e-16	1	0	3p21.31	chr3	50347330	50351091	0.167453	0.0215129	1	0.717844	0.996954	0.977776	0.938122	0.976813	0.866791	1	0.99415	1	1	1	1
SHARPIN	2	2	1.29294e-41	3.67817e-41	1	0	8q24.3	chr8	144098633	144108124	2.15632e-08	0.0215129	1	0.717844	0.996954	0.977776	0.938122	0.976813	0.866791	1	0.99415	1	1	1	1
SAC3D1	2	28	4.20067e-48	2.21541e-47	1	0	11q13.1	chr11	65040901	65044828	0.000245631	0.0215129	1	0.717844	0.996954	0.977776	0.938122	0.976813	0.866791	1	0.99415	1	1	1	1
SF3B5	2	35	2.49635e-44	9.06328e-44	1	0	6q24.2	chr6	144094881	144095573	0.019089	0.0215129	1	0.717844	0.996954	0.977776	0.938122	0.976813	0.866791	1	0.99415	1	1	1	1
TMEM120A	2	2	9.33985e-29	1.16185e-28	1	0	7q11.23	chr7	75986837	75994659	2.52116e-06	0.0215129	1	0.717844	0.996954	0.977776	0.938122	0.976813	0.866791	1	0.99415	1	1	1	1
STUB1	2	90	2.95486e-45	1.1631e-44	1	0	16p13.3	chr16	680224	682870	0.00116949	0.0215129	1	0.717844	0.996954	0.977776	0.938122	0.976813	0.866791	1	0.99415	1	1	1	1
TMEM91	2	2	7.28751e-10	7.30035e-10	1	0	19q13.2	chr19	41350911	41384083	0.906342	0.0215129	1	0.717844	0.996954	0.977776	0.938122	0.976813	0.866791	1	0.99415	1	1	1	1
SIRT6	2	392	3.37313e-56	4.64533e-55	1	0	19p13.3	chr19	4174109	4182604	0.00488433	0.0215129	1	0.717844	0.996954	0.977776	0.938122	0.976813	0.866791	1	0.99415	1	1	1	1
GSTO1	2	32	1.98985e-21	2.08746e-21	1	0	10q25.1	chr10	104235356	104267459	0.853984	0.0215129	1	0.717844	0.996954	0.977776	0.938122	0.976813	0.866791	1	0.99415	1	1	1	1
QPCTL	2	5	1.77085e-36	3.33489e-36	1	0	19q13.32	chr19	45692483	45703989	0.00153411	0.0215129	1	0.717844	0.996954	0.977776	0.938122	0.976813	0.866791	1	0.99415	1	1	1	1
GEMIN7	2	59	1.29294e-41	3.67817e-41	1	0	19q13.32	chr19	45079195	45091524	0.000347735	0.0215129	1	0.717844	0.996954	0.977776	0.938122	0.976813	0.866791	1	0.99415	1	1	1	1
C4orf48	2	41	7.35628e-40	1.79372e-39	1	0.220264	4p16.3	chr4	2041993	2043970	0.0320695	0.0215129	1	0.717844	0.996954	0.977776	0.938122	0.976813	0.866791	1	0.99415	1	1	1	1
MCRS1	2	25	1.73042e-32	2.54887e-32	1	0	12q13.12	chr12	49556544	49568153	4.37449e-05	0.0215129	1	0.717844	0.996954	0.977776	0.938122	0.976813	0.866791	1	0.99415	1	1	1	1
PSMC1	2	14	2.81842e-25	3.15301e-25	1	0	14q32.11	chr14	90256495	90275429	0.000322445	0.0215129	1	0.717844	0.996954	0.977776	0.938122	0.976813	0.866791	1	0.99415	1	1	1	1
NCLN	2	73	9.87471e-41	2.59418e-40	1	0	19p13.3	chr19	3185563	3209575	0.00046118	0.0215129	1	0.717844	0.996954	0.977776	0.938122	0.976813	0.866791	1	0.99415	1	1	1	1
GRHPR	2	4	2.89041e-33	4.45621e-33	1	0	9p13.2	chr9	37422666	37436990	0.00102268	0.0215129	1	0.717844	0.996954	0.977776	0.938122	0.976813	0.866791	1	0.99415	1	1	1	1
LIN7B	2	64	3.83361e-47	1.84474e-46	1	0	19q13.33	chr19	49114324	49118460	0.245555	0.0215129	1	0.717844	0.996954	0.977776	0.938122	0.976813	0.866791	1	0.99415	1	1	1	1
EIF3K	2	31	9.33985e-29	1.16185e-28	1	0	19q13.2	chr19	38619082	38636955	3.56615e-05	0.0215129	1	0.717844	0.996954	0.977776	0.938122	0.976813	0.866791	1	0.99415	1	1	1	1
EIF3G	2	319	1.01166e-31	1.43028e-31	1	0	19p13.2	chr19	10115017	10119918	0.00128015	0.0215129	1	0.717844	0.996954	0.977776	0.938122	0.976813	0.866791	1	0.99415	1	1	1	1
NOL12	2	21	2.62269e-37	5.23518e-37	1	0	22q13.1	chr22	37681673	37693478	0.00218352	0.0215129	1	0.717844	0.996954	0.977776	0.938122	0.976813	0.866791	1	0.99415	1	1	1	1
UBTD1	2	2	2.81842e-25	3.15301e-25	1	0	10q24.1-q24.2	chr10	97498868	97571209	0.396144	0.0215129	1	0.717844	0.996954	0.977776	0.938122	0.976813	0.866791	1	0.99415	1	1	1	1
GFER	2	17	5.77633e-31	7.88936e-31	1	0	16p13.3	chr16	1984207	1987749	4.19243e-08	0.0215129	1	0.717844	0.996954	0.977776	0.938122	0.976813	0.866791	1	0.99415	1	1	1	1
PPP1R14B	2	3	1.29294e-41	3.67817e-41	1	0	11q13.1	chr11	64244480	64246941	8.73972e-06	0.0215129	1	0.717844	0.996954	0.977776	0.938122	0.976813	0.866791	1	0.99415	1	1	1	1
SDSL	2	45	4.80644e-22	5.08711e-22	1	0	12q24.13	chr12	113422237	113438276	0.00080865	0.0215129	1	0.717844	0.996954	0.977776	0.938122	0.976813	0.866791	1	0.99415	1	1	1	1
RALY	2	29	4.47605e-53	4.21996e-52	1	0	20q11.22	chr20	33993646	34108308	0.00695219	0.0215129	1	0.717844	0.996954	0.977776	0.938122	0.976813	0.866791	1	0.99415	1	1	1	1
ALKBH6	2	39	1.98621e-59	4.21328e-58	1	0	19q13.12	chr19	36009120	36014239	0.00279411	0.0215129	1	0.717844	0.996954	0.977776	0.938122	0.976813	0.866791	1	0.99415	1	1	1	1
ALKBH7	2	508	7.50699e-35	1.26113e-34	1	0	19p13.3	chr19	6372433	6375251	0.114805	0.0215129	1	0.717844	0.996954	0.977776	0.938122	0.976813	0.866791	1	0.99415	1	1	1	1
ALKBH4	2	23	2.95486e-45	1.1631e-44	1	0	7q22.1	chr7	102456238	102464876	4.16584e-06	0.0215129	1	0.717844	0.996954	0.977776	0.938122	0.976813	0.866791	1	0.99415	1	1	1	1
DNAJB2	2	77	4.85643e-28	5.88573e-28	1	0	2q35	chr2	219279267	219286900	0.0172296	0.0215129	1	0.717844	0.996954	0.977776	0.938122	0.976813	0.866791	1	0.99415	1	1	1	1
AMDHD2	2	71	1.73244e-18	1.77366e-18	1	0	16p13.3	chr16	2520357	2531422	0.00615848	0.0215129	1	0.717844	0.996954	0.977776	0.938122	0.976813	0.866791	1	0.99415	1	1	1	1
C16orf48	2	63	1.75494e-29	2.24072e-29	1	0	NA	NA	NA	NA	NA	0.0215129	1	0.717844	0.996954	0.977776	0.938122	0.976813	0.866791	1	0.99415	1	1	1	1
PACSIN3	2	4	9.33985e-29	1.16185e-28	1	0	11p11.2	chr11	47177525	47186443	0.000837498	0.0215129	1	0.717844	0.996954	0.977776	0.938122	0.976813	0.866791	1	0.99415	1	1	1	1
C16orf42	2	429	2.05603e-43	6.86948e-43	1	0	NA	NA	NA	NA	NA	0.0215129	1	0.717844	0.996954	0.977776	0.938122	0.976813	0.866791	1	0.99415	1	1	1	1
COPE	2	377	9.08999e-63	3.10521e-61	1	0	19p13.11	chr19	18899514	18919397	0.00166238	0.0215129	1	0.717844	0.996954	0.977776	0.938122	0.976813	0.866791	1	0.99415	1	1	1	1
GPR137	2	49	4.71425e-34	7.56978e-34	1	0	11q13.1	chr11	64270062	64289500	0.0335177	0.0215129	1	0.717844	0.996954	0.977776	0.938122	0.976813	0.866791	1	0.99415	1	1	1	1
NT5C	2	85	4.48461e-49	2.63897e-48	1	0	17q25	chr17	75130225	75131795	0.0036832	0.0215129	1	0.717844	0.996954	0.977776	0.938122	0.976813	0.866791	1	0.99415	1	1	1	1
C19orf6	2	25	1.73042e-32	2.54887e-32	1	0	NA	NA	NA	NA	NA	0.0215129	1	0.717844	0.996954	0.977776	0.938122	0.976813	0.866791	1	0.99415	1	1	1	1
TMEM191A	2	28	1.30634e-24	1.44552e-24	1	0	22q11.21	chr22	20701114	20704606	0.360023	0.0215129	1	0.717844	0.996954	0.977776	0.938122	0.976813	0.866791	1	0.99415	1	1	1	1
NME3	2	411	5.34611e-39	1.21712e-38	1	0	16p13.3	chr16	1770286	1771730	0.000733863	0.0215129	1	0.717844	0.996954	0.977776	0.938122	0.976813	0.866791	1	0.99415	1	1	1	1
LOC729234	2	5	5.9435e-26	6.77368e-26	1	0	NA	NA	NA	NA	NA	0.0215129	1	0.717844	0.996954	0.977776	0.938122	0.976813	0.866791	1	0.99415	1	1	1	1
TEKT5	2	2	5.8897e-12	5.91105e-12	1	3.63436	16p13.13	chr16	10627501	10694945	0.00226105	0.0215129	1	0.717844	0.996954	0.977776	0.938122	0.976813	0.866791	1	0.99415	1	1	1	1
PUS1	2	4	2.49635e-44	9.06328e-44	1	0	12q24.33	chr12	131929200	131945896	0.174565	0.0215129	1	0.717844	0.996954	0.977776	0.938122	0.976813	0.866791	1	0.99415	1	1	1	1
RNPEPL1	2	2	9.33985e-29	1.16185e-28	1	0	2q37.3	chr2	240565804	240581372	0.000166796	0.0215129	1	0.717844	0.996954	0.977776	0.938122	0.976813	0.866791	1	0.99415	1	1	1	1
C2orf7	2	43	2.62269e-37	5.23518e-37	1	0	NA	NA	NA	NA	NA	0.0215129	1	0.717844	0.996954	0.977776	0.938122	0.976813	0.866791	1	0.99415	1	1	1	1
C20orf27	2	8	1.167e-35	2.06381e-35	1	0	20p13	chr20	3753508	3768387	0.000946106	0.0215129	1	0.717844	0.996954	0.977776	0.938122	0.976813	0.866791	1	0.99415	1	1	1	1
BRMS1	2	45	4.72436e-51	3.44592e-50	1	0	11q13.2	chr11	66337333	66345125	0.000456373	0.0215129	1	0.717844	0.996954	0.977776	0.938122	0.976813	0.866791	1	0.99415	1	1	1	1
CCDC61	2	72	1.75494e-29	2.24072e-29	1	0	19q13.32	chr19	45995461	46021318	0.178087	0.0215129	1	0.717844	0.996954	0.977776	0.938122	0.976813	0.866791	1	0.99415	1	1	1	1
MAP2K2	2	320	5.34611e-39	1.21712e-38	1	0	19p13.3	chr19	4090321	4124129	0.000162599	0.0215129	1	0.717844	0.996954	0.977776	0.938122	0.976813	0.866791	1	0.99415	1	1	1	1
CYHR1	2	38	9.87471e-41	2.59418e-40	1	0	8q24.3	chr8	144449582	144465677	0.00146941	0.0215129	1	0.717844	0.996954	0.977776	0.938122	0.976813	0.866791	1	0.99415	1	1	1	1
GPKOW	2	3	1.2349e-19	1.27502e-19	1	0	Xp11.23	chrX	49113389	49123801	0.043342	0.0215129	1	0.717844	0.996954	0.977776	0.938122	0.976813	0.866791	1	0.99415	1	1	1	1
PPP1R12C	2	4	5.77633e-31	7.88936e-31	1	0	19q13.42	chr19	55090913	55117559	0.0180435	0.0215129	1	0.717844	0.996954	0.977776	0.938122	0.976813	0.866791	1	0.99415	1	1	1	1
URM1	2	36	2.81842e-25	3.15301e-25	1	0	9q34.11	chr9	128371319	128392016	0.0255426	0.0215129	1	0.717844	0.996954	0.977776	0.938122	0.976813	0.866791	1	0.99415	1	1	1	1
LYL1	2	2	1.61079e-11	1.61563e-11	1	0	19p13.13	chr19	13099033	13103161	1	0.0215129	1	0.717844	0.996954	0.977776	0.938122	0.976813	0.866791	1	0.99415	1	1	1	1
DAZAP1	2	4	5.34611e-39	1.21712e-38	1	0	19p13.3	chr19	1407569	1435687	0.25905	0.0215129	1	0.717844	0.996954	0.977776	0.938122	0.976813	0.866791	1	0.99415	1	1	1	1
FDX1L	2	400	1.21347e-61	3.58135e-60	1	0	NA	chr19	10310045	10316015	0.00168374	0.0215129	1	0.717844	0.996954	0.977776	0.938122	0.976813	0.866791	1	0.99415	1	1	1	1
PSMD9	2	77	1.29294e-41	3.67817e-41	1	0	12q24.31	chr12	121888731	121918297	0.000279855	0.0215129	1	0.717844	0.996954	0.977776	0.938122	0.976813	0.866791	1	0.99415	1	1	1	1
MRPL55	2	408	4.18515e-54	4.42775e-53	1	0	1q42.13	chr1	228106679	228109312	0.00374913	0.0215129	1	0.717844	0.996954	0.977776	0.938122	0.976813	0.866791	1	0.99415	1	1	1	1
MRPL51	2	11	4.71425e-34	7.56978e-34	1	0	12p13.31	chr12	6491886	6493841	8.46135e-06	0.0215129	1	0.717844	0.996954	0.977776	0.938122	0.976813	0.866791	1	0.99415	1	1	1	1
MRPL52	2	94	4.72436e-51	3.44592e-50	1	0	14q11.2	chr14	22829879	22835037	0.00120403	0.0215129	1	0.717844	0.996954	0.977776	0.938122	0.976813	0.866791	1	0.99415	1	1	1	1
PRKRIP1	2	4	3.83361e-47	1.84474e-46	1	0	7q22.1	chr7	102363872	102426676	6.49479e-05	0.0215129	1	0.717844	0.996954	0.977776	0.938122	0.976813	0.866791	1	0.99415	1	1	1	1
ZNF688	2	342	2.89041e-33	4.45621e-33	1	0	16p11.2	chr16	30569346	30572734	0.000230358	0.0215129	1	0.717844	0.996954	0.977776	0.938122	0.976813	0.866791	1	0.99415	1	1	1	1
STK11	2	36	1.98985e-21	2.08746e-21	1	0	19p13.3	chr19	1177558	1228435	0.0150096	0.0215129	1	0.717844	0.996954	0.977776	0.938122	0.976813	0.866791	1	0.99415	1	1	1	1
HSCB	2	11	2.22534e-17	2.26495e-17	1	0	22q12.1	chr22	28742031	28757515	0.0189137	0.0215129	1	0.717844	0.996954	0.977776	0.938122	0.976813	0.866791	1	0.99415	1	1	1	1
NDUFAB1	2	60	2.61854e-16	2.65219e-16	1	0	16p12.2	chr16	23581002	23596356	0.00263387	0.0215129	1	0.717844	0.996954	0.977776	0.938122	0.976813	0.866791	1	0.99415	1	1	1	1
C14orf181	2	7	2.46737e-27	2.91937e-27	1	0	NA	NA	NA	NA	NA	0.0215129	1	0.717844	0.996954	0.977776	0.938122	0.976813	0.866791	1	0.99415	1	1	1	1
C7orf27	2	23	1.29294e-41	3.67817e-41	1	0	NA	NA	NA	NA	NA	0.0215129	1	0.717844	0.996954	0.977776	0.938122	0.976813	0.866791	1	0.99415	1	1	1	1
ZNF428	2	100	1.29294e-41	3.67817e-41	1	0	19q13.31	chr19	43607219	43619874	0.0660055	0.0215129	1	0.717844	0.996954	0.977776	0.938122	0.976813	0.866791	1	0.99415	1	1	1	1
C6orf129	2	12	2.89041e-33	4.45621e-33	1	0	NA	NA	NA	NA	NA	0.0215129	1	0.717844	0.996954	0.977776	0.938122	0.976813	0.866791	1	0.99415	1	1	1	1
NEDD8	2	2	5.9435e-26	6.77368e-26	1	0	14q12	chr14	24216852	24232454	0.000135788	0.0215129	1	0.717844	0.996954	0.977776	0.938122	0.976813	0.866791	1	0.99415	1	1	1	1
P2RY11	2	24	4.85643e-28	5.88573e-28	1	7.37885	19p13.2	chr19	10111538	10115372	0.00475708	0.0215129	1	0.717844	0.996954	0.977776	0.938122	0.976813	0.866791	1	0.99415	1	1	1	1
THOP1	2	7	2.81842e-25	3.15301e-25	1	0	19p13.3	chr19	2785460	2815807	0.0522238	0.0215129	1	0.717844	0.996954	0.977776	0.938122	0.976813	0.866791	1	0.99415	1	1	1	1
PRDX5	2	76	2.43634e-58	4.55579e-57	1	0	11q13.1	chr11	64318088	64321811	0.000523171	0.0215129	1	0.717844	0.996954	0.977776	0.938122	0.976813	0.866791	1	0.99415	1	1	1	1
BANF1	2	7	3.40925e-46	1.4704e-45	1	0	11q13.1	chr11	66002079	66004149	2.98053e-07	0.0215129	1	0.717844	0.996954	0.977776	0.938122	0.976813	0.866791	1	0.99415	1	1	1	1
NUBP2	2	81	2.95486e-45	1.1631e-44	1	0	16p13.3	chr16	1782901	1789191	2.33113e-05	0.0215129	1	0.717844	0.996954	0.977776	0.938122	0.976813	0.866791	1	0.99415	1	1	1	1
EEFSEC	2	10	5.77633e-31	7.88936e-31	1	0	3q21.3	chr3	128153454	128408646	0.0538061	0.0215129	1	0.717844	0.996954	0.977776	0.938122	0.976813	0.866791	1	0.99415	1	1	1	1
TIMM13	2	375	2.43634e-58	4.55579e-57	1	0	19p13.3	chr19	2425624	2427894	0.00643877	0.0215129	1	0.717844	0.996954	0.977776	0.938122	0.976813	0.866791	1	0.99415	1	1	1	1
KPTN	2	18	5.91877e-24	6.45999e-24	1	0	19q13.32	chr19	47475144	47484268	0.0342595	0.0215129	1	0.717844	0.996954	0.977776	0.938122	0.976813	0.866791	1	0.99415	1	1	1	1
TMSB10	2	13	5.77633e-31	7.88936e-31	1	0	2p11.2	chr2	84905625	84906675	0.000761456	0.0215129	1	0.717844	0.996954	0.977776	0.938122	0.976813	0.866791	1	0.99415	1	1	1	1
C11orf48	2	25	1.167e-35	2.06381e-35	1	0	NA	NA	NA	NA	0.00289241	0.0215129	1	0.717844	0.996954	0.977776	0.938122	0.976813	0.866791	1	0.99415	1	1	1	1
DDX56	2	4	3.22142e-30	4.25406e-30	1	0	7p13	chr7	44565417	44575051	3.88627e-07	0.0215129	1	0.717844	0.996954	0.977776	0.938122	0.976813	0.866791	1	0.99415	1	1	1	1
NUPR1	2	44	4.85643e-28	5.88573e-28	1	0	16p11.2	chr16	28532708	28539174	0.00276055	0.0215129	1	0.717844	0.996954	0.977776	0.938122	0.976813	0.866791	1	0.99415	1	1	1	1
HSD17B10	2	25	4.48461e-49	2.63897e-48	1	0	Xp11.22	chrX	53431258	53434373	0.00225037	0.0215129	1	0.717844	0.996954	0.977776	0.938122	0.976813	0.866791	1	0.99415	1	1	1	1
C11orf83	2	455	1.98621e-59	4.21328e-58	1	0	NA	NA	NA	NA	0.0271708	0.0215129	1	0.717844	0.996954	0.977776	0.938122	0.976813	0.866791	1	0.99415	1	1	1	1
FBXW5	2	20	5.9435e-26	6.77368e-26	1	0	9q34.3	chr9	136940435	136944696	0.125499	0.0215129	1	0.717844	0.996954	0.977776	0.938122	0.976813	0.866791	1	0.99415	1	1	1	1
ETFB	2	28	5.77633e-31	7.88936e-31	1	0	19q13.41	chr19	51345169	51366418	0.0562777	0.0215129	1	0.717844	0.996954	0.977776	0.938122	0.976813	0.866791	1	0.99415	1	1	1	1
THAP3	2	523	3.83361e-47	1.84474e-46	1	0	1p36.31	chr1	6624866	6635586	0.171642	0.0215129	1	0.717844	0.996954	0.977776	0.938122	0.976813	0.866791	1	0.99415	1	1	1	1
NDUFS3	2	51	3.83361e-47	1.84474e-46	1	0	11p11.2	chr11	47565336	47584562	7.01361e-06	0.0215129	1	0.717844	0.996954	0.977776	0.938122	0.976813	0.866791	1	0.99415	1	1	1	1
NDUFS4	2	31	1.72503e-05	1.72544e-05	1	0	5q11.2	chr5	53560633	53683340	0.00090974	0.0215129	1	0.717844	0.996954	0.977776	0.938122	0.976813	0.866791	1	0.99415	1	1	1	1
THAP4	2	36	7.50699e-35	1.26113e-34	1	0	2q37.3	chr2	241584405	241637449	0.0111537	0.0215129	1	0.717844	0.996954	0.977776	0.938122	0.976813	0.866791	1	0.99415	1	1	1	1
FIBP	2	45	7.50699e-35	1.26113e-34	1	0	11q13.1	chr11	65883741	65888539	0.0049023	0.0215129	1	0.717844	0.996954	0.977776	0.938122	0.976813	0.866791	1	0.99415	1	1	1	1
C1orf122	2	94	5.34611e-39	1.21712e-38	1	0	1p34.3	chr1	37806979	37809454	0.0459254	0.0215129	1	0.717844	0.996954	0.977776	0.938122	0.976813	0.866791	1	0.99415	1	1	1	1
C1orf123	2	5	4.85643e-28	5.88573e-28	1	0	1p32.3	chr1	53214099	53220617	0.0866125	0.0215129	1	0.717844	0.996954	0.977776	0.938122	0.976813	0.866791	1	0.99415	1	1	1	1
PIN4	2	5	2.81842e-25	3.15301e-25	1	0	Xq13.1	chrX	72181353	72302926	0.11162	0.0215129	1	0.717844	0.996954	0.977776	0.938122	0.976813	0.866791	1	0.99415	1	1	1	1
RNF187	2	3	3.18929e-20	3.31026e-20	1	0	1q42.13	chr1	228487061	228495766	0.00061976	0.0215129	1	0.717844	0.996954	0.977776	0.938122	0.976813	0.866791	1	0.99415	1	1	1	1
RNF181	2	82	1.167e-35	2.06381e-35	1	0	2p11.2	chr2	85595725	85597613	0.00202799	0.0215129	1	0.717844	0.996954	0.977776	0.938122	0.976813	0.866791	1	0.99415	1	1	1	1
CHMP2A	2	41	2.49635e-44	9.06328e-44	1	0	19q13.43	chr19	58551566	58555124	0.00116307	0.0215129	1	0.717844	0.996954	0.977776	0.938122	0.976813	0.866791	1	0.99415	1	1	1	1
CLVS1	2	25	5.32021e-08	5.32527e-08	1	3.30396	8q12.2-q12.3	chr8	61057158	61501645	0.636965	0.0215129	1	0.717844	0.996954	0.977776	0.938122	0.976813	0.866791	1	0.99415	1	1	1	1
HRAS	2	99	3.40925e-46	1.4704e-45	1	0	11p15.5	chr11	532242	537287	0.0503714	0.0215129	1	0.717844	0.996954	0.977776	0.938122	0.976813	0.866791	1	0.99415	1	1	1	1
DTNBP1	2	33	2.62157e-23	2.82264e-23	1	0	6p22.3	chr6	15522801	15663058	0.000183125	0.0215129	1	0.717844	0.996954	0.977776	0.938122	0.976813	0.866791	1	0.99415	1	1	1	1
BCS1L	2	3	7.35628e-40	1.79372e-39	1	0	2q35	chr2	218658764	218663443	0.000429747	0.0215129	1	0.717844	0.996954	0.977776	0.938122	0.976813	0.866791	1	0.99415	1	1	1	1
VPS28	2	16	5.34611e-39	1.21712e-38	1	0	8q24.3	chr8	144423601	144428563	0.000632058	0.0215129	1	0.717844	0.996954	0.977776	0.938122	0.976813	0.866791	1	0.99415	1	1	1	1
COX8A	2	89	4.72436e-51	3.44592e-50	1	0	11q13.1	chr11	63974607	63976543	0.0319138	0.0215129	1	0.717844	0.996954	0.977776	0.938122	0.976813	0.866791	1	0.99415	1	1	1	1
ZNF408	2	91	5.77633e-31	7.88936e-31	1	0	11p11.2	chr11	46700818	46705912	0.00693784	0.0215129	1	0.717844	0.996954	0.977776	0.938122	0.976813	0.866791	1	0.99415	1	1	1	1
ANAPC11	2	60	1.57453e-60	3.87972e-59	1	0	17q25.3	chr17	81890790	81900991	1.97085e-07	0.0215129	1	0.717844	0.996954	0.977776	0.938122	0.976813	0.866791	1	0.99415	1	1	1	1
KLHDC9	2	2	1.17846e-07	1.1793e-07	1	0.220264	1q23.3	chr1	161098361	161100346	0.000322505	0.0215129	1	0.717844	0.996954	0.977776	0.938122	0.976813	0.866791	1	0.99415	1	1	1	1
UBXN1	2	100	1.29294e-41	3.67817e-41	1	0	11q12.3	chr11	62676498	62679117	0.0735159	0.0215129	1	0.717844	0.996954	0.977776	0.938122	0.976813	0.866791	1	0.99415	1	1	1	1
HCFC1R1	2	30	1.13522e-22	1.21114e-22	1	0	16p13.3	chr16	3022620	3024286	3.57585e-06	0.0215129	1	0.717844	0.996954	0.977776	0.938122	0.976813	0.866791	1	0.99415	1	1	1	1
TPRA1	2	11	1.65108e-42	5.04408e-42	1	0	3q21.3	chr3	127573069	127598251	4.60607e-05	0.0215129	1	0.717844	0.996954	0.977776	0.938122	0.976813	0.866791	1	0.99415	1	1	1	1
ZMAT5	2	25	7.50699e-35	1.26113e-34	1	0	22q12.2	chr22	29730956	29767011	0.00365174	0.0215129	1	0.717844	0.996954	0.977776	0.938122	0.976813	0.866791	1	0.99415	1	1	1	1
CCDC22	2	61	5.77633e-31	7.88936e-31	1	0	Xp11.23	chrX	49235467	49250526	0.244913	0.0215129	1	0.717844	0.996954	0.977776	0.938122	0.976813	0.866791	1	0.99415	1	1	1	1
CCDC24	2	19	5.91877e-24	6.45999e-24	1	0	1p34.1	chr1	43991359	43996528	1	0.0215129	1	0.717844	0.996954	0.977776	0.938122	0.976813	0.866791	1	0.99415	1	1	1	1
LSM10	2	8	1.167e-35	2.06381e-35	1	0	1p34.3	chr1	36391238	36397892	0.00411152	0.0215129	1	0.717844	0.996954	0.977776	0.938122	0.976813	0.866791	1	0.99415	1	1	1	1
FAM96B	2	8	2.49635e-44	9.06328e-44	1	0	16q22.1	chr16	66932055	66934423	1.79101e-06	0.0215129	1	0.717844	0.996954	0.977776	0.938122	0.976813	0.866791	1	0.99415	1	1	1	1
TAZ	2	9	1.73042e-32	2.54887e-32	1	0	Xq28	chrX	154411518	154421726	0.135079	0.0215129	1	0.717844	0.996954	0.977776	0.938122	0.976813	0.866791	1	0.99415	1	1	1	1
RNF25	2	92	1.167e-35	2.06381e-35	1	0	2q35	chr2	218663864	218672411	0.000644376	0.0215129	1	0.717844	0.996954	0.977776	0.938122	0.976813	0.866791	1	0.99415	1	1	1	1
RPS27A	2	6	1.79268e-09	1.79558e-09	1	0	2p16.1	chr2	55231903	55235853	0.00148117	0.0215129	1	0.717844	0.996954	0.977776	0.938122	0.976813	0.866791	1	0.99415	1	1	1	1
UROD	2	70	5.91877e-24	6.45999e-24	1	0	1p34.1	chr1	45012147	45015575	0.0185533	0.0215129	1	0.717844	0.996954	0.977776	0.938122	0.976813	0.866791	1	0.99415	1	1	1	1
DMAP1	2	86	5.77633e-31	7.88936e-31	1	0	1p34.1	chr1	44213455	44220681	0.181506	0.0215129	1	0.717844	0.996954	0.977776	0.938122	0.976813	0.866791	1	0.99415	1	1	1	1
DPCD	2	43	5.9435e-26	6.77368e-26	1	0	10q24.32	chr10	101570560	101609668	0.0407842	0.0215129	1	0.717844	0.996954	0.977776	0.938122	0.976813	0.866791	1	0.99415	1	1	1	1
HES4	2	81	7.35628e-40	1.79372e-39	1	0	1p36.33	chr1	998962	1000172	0.028134	0.0215129	1	0.717844	0.996954	0.977776	0.938122	0.976813	0.866791	1	0.99415	1	1	1	1
POLL	2	16	2.22534e-17	2.26495e-17	1	0	10q24.32	chr10	101578882	101588270	0.383978	0.0215129	1	0.717844	0.996954	0.977776	0.938122	0.976813	0.866791	1	0.99415	1	1	1	1
SART1	2	52	2.95486e-45	1.1631e-44	1	0	11q13.1	chr11	65961689	65979828	0.000314811	0.0215129	1	0.717844	0.996954	0.977776	0.938122	0.976813	0.866791	1	0.99415	1	1	1	1
NDUFV3	2	3	5.9435e-26	6.77368e-26	1	0	21q22.3	chr21	42879644	42913304	2.78037e-05	0.0215129	1	0.717844	0.996954	0.977776	0.938122	0.976813	0.866791	1	0.99415	1	1	1	1
NDUFV1	2	9	2.46737e-27	2.91937e-27	1	0	11q13.2	chr11	67606852	67612535	1.32858e-05	0.0215129	1	0.717844	0.996954	0.977776	0.938122	0.976813	0.866791	1	0.99415	1	1	1	1
SSBP4	2	54	1.29294e-41	3.67817e-41	1	0	19p13.1	chr19	18418864	18434562	0.0869698	0.0215129	1	0.717844	0.996954	0.977776	0.938122	0.976813	0.866791	1	0.99415	1	1	1	1
KRTCAP2	2	8	2.89041e-33	4.45621e-33	1	0	1q22	chr1	155169408	155173475	0.00615698	0.0215129	1	0.717844	0.996954	0.977776	0.938122	0.976813	0.866791	1	0.99415	1	1	1	1
COBRA1	2	35	4.85643e-28	5.88573e-28	1	0	NA	NA	NA	NA	NA	0.0215129	1	0.717844	0.996954	0.977776	0.938122	0.976813	0.866791	1	0.99415	1	1	1	1
HSD17B8	2	17	1.17846e-07	1.1793e-07	1	0	6p21.32	chr6	33204642	33206831	0.0904629	0.0215129	1	0.717844	0.996954	0.977776	0.938122	0.976813	0.866791	1	0.99415	1	1	1	1
HMGCL	2	6	2.30449e-06	2.30515e-06	1	0	1p36.11	chr1	23801885	23838620	0.273072	0.0215129	1	0.717844	0.996954	0.977776	0.938122	0.976813	0.866791	1	0.99415	1	1	1	1
DYNLRB1	2	5	2.05603e-43	6.86948e-43	1	0	20q11.22	chr20	34516409	34540958	1.80843e-05	0.0215129	1	0.717844	0.996954	0.977776	0.938122	0.976813	0.866791	1	0.99415	1	1	1	1
ARAF	2	52	1.17846e-07	1.1793e-07	1	0	Xp11.3	chrX	47561100	47571920	0.198064	0.0215129	1	0.717844	0.996954	0.977776	0.938122	0.976813	0.866791	1	0.99415	1	1	1	1
NUDT22	2	88	2.95486e-45	1.1631e-44	1	0	11q13.1	chr11	64225941	64230686	0.0733416	0.0215129	1	0.717844	0.996954	0.977776	0.938122	0.976813	0.866791	1	0.99415	1	1	1	1
FAM173A	2	254	3.79067e-38	8.08177e-38	1	0	16p13.3	chr16	720581	722601	5.80137e-05	0.0215129	1	0.717844	0.996954	0.977776	0.938122	0.976813	0.866791	1	0.99415	1	1	1	1
DDAH2	2	6	8.05563e-21	8.41013e-21	1	0	6p21.33	chr6	31727038	31730617	0.0993372	0.0215129	1	0.717844	0.996954	0.977776	0.938122	0.976813	0.866791	1	0.99415	1	1	1	1
MBLAC1	2	40	4.66397e-50	3.07854e-49	1	0	7q22.1	chr7	100126694	100128498	0.00486341	0.0215129	1	0.717844	0.996954	0.977776	0.938122	0.976813	0.866791	1	0.99415	1	1	1	1
NMRAL1	2	58	1.29294e-41	3.67817e-41	1	0	16p13.3	chr16	4461680	4495763	6.24697e-06	0.0215129	1	0.717844	0.996954	0.977776	0.938122	0.976813	0.866791	1	0.99415	1	1	1	1
RAB13	2	6	4.67676e-19	4.80392e-19	1	0	1q21.3	chr1	153981617	153986358	0.000902564	0.0215129	1	0.717844	0.996954	0.977776	0.938122	0.976813	0.866791	1	0.99415	1	1	1	1
RAB17	2	4	5.8897e-12	5.91105e-12	1	0	2q37.3	chr2	237574322	237601614	0.959147	0.0215129	1	0.717844	0.996954	0.977776	0.938122	0.976813	0.866791	1	0.99415	1	1	1	1
NAGLU	2	23	2.61854e-16	2.65219e-16	1	0	17q21.2	chr17	42536172	42544449	0.0359141	0.0215129	1	0.717844	0.996954	0.977776	0.938122	0.976813	0.866791	1	0.99415	1	1	1	1
ERCC1	2	82	4.85643e-28	5.88573e-28	1	0	19q13.32	chr19	45407333	45478828	0.0139423	0.0215129	1	0.717844	0.996954	0.977776	0.938122	0.976813	0.866791	1	0.99415	1	1	1	1
MRPS15	2	4	5.34611e-39	1.21712e-38	1	0	1p34.3	chr1	36455718	36464437	0.0184942	0.0215129	1	0.717844	0.996954	0.977776	0.938122	0.976813	0.866791	1	0.99415	1	1	1	1
MRPS12	2	47	6.61702e-64	2.74639e-62	1	0	19q13.2	chr19	38930548	38933162	7.1869e-06	0.0215129	1	0.717844	0.996954	0.977776	0.938122	0.976813	0.866791	1	0.99415	1	1	1	1
MRPS11	2	9	5.77633e-31	7.88936e-31	1	0	15q25.3	chr15	88467453	88480773	0.00133785	0.0215129	1	0.717844	0.996954	0.977776	0.938122	0.976813	0.866791	1	0.99415	1	1	1	1
FAM125A	2	272	4.47605e-53	4.21996e-52	1	0	NA	NA	NA	NA	NA	0.0215129	1	0.717844	0.996954	0.977776	0.938122	0.976813	0.866791	1	0.99415	1	1	1	1
ABHD14A	2	2	1.98985e-21	2.08746e-21	1	0	3p21.2	chr3	51971426	51981199	0.0209919	0.0215129	1	0.717844	0.996954	0.977776	0.938122	0.976813	0.866791	1	0.99415	1	1	1	1
LSMD1	2	316	4.47605e-53	4.21996e-52	1	0	NA	NA	NA	NA	0.0955421	0.0215129	1	0.717844	0.996954	0.977776	0.938122	0.976813	0.866791	1	0.99415	1	1	1	1
IDUA	2	3	2.62157e-23	2.82264e-23	1	0	4p16.3	chr4	986997	1004506	0.695074	0.0215129	1	0.717844	0.996954	0.977776	0.938122	0.976813	0.866791	1	0.99415	1	1	1	1
PYCARD	2	5	1.01843e-08	1.01983e-08	1	0	16p11.2	chr16	31201485	31203450	0.000143684	0.0215129	1	0.717844	0.996954	0.977776	0.938122	0.976813	0.866791	1	0.99415	1	1	1	1
ZFPM1	2	2	2.62157e-23	2.82264e-23	1	0	16q24.2	chr16	88453317	88537016	0.0372788	0.0215129	1	0.717844	0.996954	0.977776	0.938122	0.976813	0.866791	1	0.99415	1	1	1	1
SLC25A28	2	16	1.75494e-29	2.24072e-29	1	0	10q24.2	chr10	99610522	99620609	0.660072	0.0215129	1	0.717844	0.996954	0.977776	0.938122	0.976813	0.866791	1	0.99415	1	1	1	1
POP5	2	30	2.89041e-33	4.45621e-33	1	0	12q24.31	chr12	120578764	120581398	0.00375838	0.0215129	1	0.717844	0.996954	0.977776	0.938122	0.976813	0.866791	1	0.99415	1	1	1	1
MAGIX	2	12	4.71425e-34	7.56978e-34	1	0	Xp11.23	chrX	49162564	49168483	0.682999	0.0215129	1	0.717844	0.996954	0.977776	0.938122	0.976813	0.866791	1	0.99415	1	1	1	1
SMUG1	2	12	5.9435e-26	6.77368e-26	1	0	12q13.13	chr12	54121277	54189008	2.93088e-07	0.0215129	1	0.717844	0.996954	0.977776	0.938122	0.976813	0.866791	1	0.99415	1	1	1	1
SELM	2	71	4.67676e-19	4.80392e-19	1	0	NA	chr22	31104772	31120069	NA	0.0215129	1	0.717844	0.996954	0.977776	0.938122	0.976813	0.866791	1	0.99415	1	1	1	1
B9D2	2	33	8.05563e-21	8.41013e-21	1	0	19q13.2	chr19	41354421	41364173	0.909247	0.0215129	1	0.717844	0.996954	0.977776	0.938122	0.976813	0.866791	1	0.99415	1	1	1	1
RPUSD1	2	31	7.35628e-40	1.79372e-39	1	0	16p13.3	chr16	784974	788397	0.000740794	0.0215129	1	0.717844	0.996954	0.977776	0.938122	0.976813	0.866791	1	0.99415	1	1	1	1
SNX17	2	3	1.2349e-19	1.27502e-19	1	0	2p23.3	chr2	27370496	27377533	0.00706807	0.0215129	1	0.717844	0.996954	0.977776	0.938122	0.976813	0.866791	1	0.99415	1	1	1	1
DPM3	2	74	4.48461e-49	2.63897e-48	1	0	1q22	chr1	155139891	155140595	0.00998248	0.0215129	1	0.717844	0.996954	0.977776	0.938122	0.976813	0.866791	1	0.99415	1	1	1	1
DPM2	2	79	9.87471e-41	2.59418e-40	1	0	9q34.11	chr9	127935099	127938484	0.0654106	0.0215129	1	0.717844	0.996954	0.977776	0.938122	0.976813	0.866791	1	0.99415	1	1	1	1
APOA1BP	2	40	2.81842e-25	3.15301e-25	1	0	NA	chr1	156591762	156594299	0.000818259	0.0215129	1	0.717844	0.996954	0.977776	0.938122	0.976813	0.866791	1	0.99415	1	1	1	1
IMP4	2	13	1.29294e-41	3.67817e-41	1	0	2q21.1	chr2	130342225	130347810	8.42088e-06	0.0215129	1	0.717844	0.996954	0.977776	0.938122	0.976813	0.866791	1	0.99415	1	1	1	1
C2orf79	2	50	3.83361e-47	1.84474e-46	1	0	NA	NA	NA	NA	NA	0.0215129	1	0.717844	0.996954	0.977776	0.938122	0.976813	0.866791	1	0.99415	1	1	1	1
SCAND1	2	323	1.57453e-60	3.87972e-59	1	0	20q11.23	chr20	35953617	35959472	0.00182842	0.0215129	1	0.717844	0.996954	0.977776	0.938122	0.976813	0.866791	1	0.99415	1	1	1	1
SPATA2L	2	72	7.50699e-35	1.26113e-34	1	0	16q24.3	chr16	89696343	89701705	0.0138242	0.0215129	1	0.717844	0.996954	0.977776	0.938122	0.976813	0.866791	1	0.99415	1	1	1	1
SCO2	2	3	2.95486e-45	1.1631e-44	1	0	22q13.33	chr22	50523568	50526439	0.00386269	0.0215129	1	0.717844	0.996954	0.977776	0.938122	0.976813	0.866791	1	0.99415	1	1	1	1
ZNF668	2	200	7.50699e-35	1.26113e-34	1	0	16p11.2	chr16	31060843	31074320	0.0917786	0.0215129	1	0.717844	0.996954	0.977776	0.938122	0.976813	0.866791	1	0.99415	1	1	1	1
C7orf47	2	15	1.98621e-59	4.21328e-58	1	0	NA	NA	NA	NA	NA	0.0215129	1	0.717844	0.996954	0.977776	0.938122	0.976813	0.866791	1	0.99415	1	1	1	1
ZNF444	2	267	4.66397e-50	3.07854e-49	1	0	19q13.43	chr19	56132599	56160893	0.0162509	0.0215129	1	0.717844	0.996954	0.977776	0.938122	0.976813	0.866791	1	0.99415	1	1	1	1
ZNF446	2	26	8.05563e-21	8.41013e-21	1	0	19q13.43	chr19	58474017	58481230	0.0312885	0.0215129	1	0.717844	0.996954	0.977776	0.938122	0.976813	0.866791	1	0.99415	1	1	1	1
RHOT2	2	23	1.30634e-24	1.44552e-24	1	0	16p13.3	chr16	668086	674174	6.31223e-07	0.0215129	1	0.717844	0.996954	0.977776	0.938122	0.976813	0.866791	1	0.99415	1	1	1	1
RPS5	2	3	4.67676e-19	4.80392e-19	1	0	19q13.4	chr19	58386400	58394806	0.0312885	0.0215129	1	0.717844	0.996954	0.977776	0.938122	0.976813	0.866791	1	0.99415	1	1	1	1
CINP	2	4	1.98985e-21	2.08746e-21	1	0	14q32.31	chr14	102341102	102362916	8.75296e-05	0.0215129	1	0.717844	0.996954	0.977776	0.938122	0.976813	0.866791	1	0.99415	1	1	1	1
RPS2	2	2	2.62157e-23	2.82264e-23	1	0	16p13.3	chr16	1962052	1964860	0.378556	0.0215129	1	0.717844	0.996954	0.977776	0.938122	0.976813	0.866791	1	0.99415	1	1	1	1
RPS19	2	57	2.89041e-33	4.45621e-33	1	0	19q13.2	chr19	41859918	41872926	0.00238242	0.0215129	1	0.717844	0.996954	0.977776	0.938122	0.976813	0.866791	1	0.99415	1	1	1	1
LOC100271831	2	264	2.95486e-45	1.1631e-44	1	38.7665	NA	NA	NA	NA	NA	0.0215129	1	0.717844	0.996954	0.977776	0.938122	0.976813	0.866791	1	0.99415	1	1	1	1
TMED1	2	54	2.95486e-45	1.1631e-44	1	0	19p13.2	chr19	10832438	10836318	2.93104e-05	0.0215129	1	0.717844	0.996954	0.977776	0.938122	0.976813	0.866791	1	0.99415	1	1	1	1
HNRNPM	2	11	1.13036e-10	1.1329e-10	1	0	19p13.2	chr19	8444767	8489114	0.0420682	0.0215129	1	0.717844	0.996954	0.977776	0.938122	0.976813	0.866791	1	0.99415	1	1	1	1
TADA3	2	93	1.98985e-21	2.08746e-21	1	0	3p25.3	chr3	9779860	9793011	0.0051304	0.0215129	1	0.717844	0.996954	0.977776	0.938122	0.976813	0.866791	1	0.99415	1	1	1	1
NDUFS8	2	22	3.37313e-56	4.64533e-55	1	0	11q13.2	chr11	68030617	68036644	0.000456943	0.0215129	1	0.717844	0.996954	0.977776	0.938122	0.976813	0.866791	1	0.99415	1	1	1	1
ZBTB48	2	65	4.85643e-28	5.88573e-28	1	0	1p36.31	chr1	6580001	6589280	0.0158541	0.0215129	1	0.717844	0.996954	0.977776	0.938122	0.976813	0.866791	1	0.99415	1	1	1	1
PTRH1	2	75	2.49635e-44	9.06328e-44	1	0	9q34.11	chr9	127692978	127724873	0.501129	0.0215129	1	0.717844	0.996954	0.977776	0.938122	0.976813	0.866791	1	0.99415	1	1	1	1
PRR22	2	36	2.89041e-33	4.45621e-33	1	0.110132	19p13.3	chr19	5782960	5784765	0.0285669	0.0215129	1	0.717844	0.996954	0.977776	0.938122	0.976813	0.866791	1	0.99415	1	1	1	1
FAM158A	2	35	9.87471e-41	2.59418e-40	1	0	NA	NA	NA	NA	NA	0.0215129	1	0.717844	0.996954	0.977776	0.938122	0.976813	0.866791	1	0.99415	1	1	1	1
NOC4L	2	99	4.20067e-48	2.21541e-47	1	0	12q24.33	chr12	132144448	132152473	0.040487	0.0215129	1	0.717844	0.996954	0.977776	0.938122	0.976813	0.866791	1	0.99415	1	1	1	1
MRPL54	2	454	7.35628e-40	1.79372e-39	1	0	19p13.3	chr19	3762664	3768575	0.450454	0.0215129	1	0.717844	0.996954	0.977776	0.938122	0.976813	0.866791	1	0.99415	1	1	1	1
GET4	2	13	1.167e-35	2.06381e-35	1	0	7p22.3	chr7	876552	896436	0.000158737	0.0215129	1	0.717844	0.996954	0.977776	0.938122	0.976813	0.866791	1	0.99415	1	1	1	1
CXXC1	2	32	5.91877e-24	6.45999e-24	1	0	18q21.1	chr18	50282343	50288304	0.155198	0.0215129	1	0.717844	0.996954	0.977776	0.938122	0.976813	0.866791	1	0.99415	1	1	1	1
RRAS	2	16	5.9435e-26	6.77368e-26	1	0	19q13.33	chr19	49635292	49640201	0.198839	0.0215129	1	0.717844	0.996954	0.977776	0.938122	0.976813	0.866791	1	0.99415	1	1	1	1
HOMER3	2	3	2.46737e-27	2.91937e-27	1	0	19p13.11	chr19	18929201	18941261	0.00753556	0.0215129	1	0.717844	0.996954	0.977776	0.938122	0.976813	0.866791	1	0.99415	1	1	1	1
RPL29	2	10	1.30634e-24	1.44552e-24	1	0	3p21.2	chr3	51993600	51995942	0.308658	0.0215129	1	0.717844	0.996954	0.977776	0.938122	0.976813	0.866791	1	0.99415	1	1	1	1
THAP7	2	376	4.20067e-48	2.21541e-47	1	0	22q11.21	chr22	20999104	21002196	0.0896857	0.0215129	1	0.717844	0.996954	0.977776	0.938122	0.976813	0.866791	1	0.99415	1	1	1	1
CHID1	2	13	1.22499e-26	1.42102e-26	1	0	11p15.5	chr11	867860	915058	0.216608	0.0215129	1	0.717844	0.996954	0.977776	0.938122	0.976813	0.866791	1	0.99415	1	1	1	1
TBL3	2	40	5.9435e-26	6.77368e-26	1	0	16p13.3	chr16	1972037	1982933	0.000101283	0.0215129	1	0.717844	0.996954	0.977776	0.938122	0.976813	0.866791	1	0.99415	1	1	1	1
MXD3	2	50	2.49635e-44	9.06328e-44	1	0	5q35.3	chr5	177301461	177312757	0.0159685	0.0215129	1	0.717844	0.996954	0.977776	0.938122	0.976813	0.866791	1	0.99415	1	1	1	1
TREX1	2	28	5.77633e-31	7.88936e-31	1	0	3p21.31	chr3	48465811	48467645	0.197664	0.0215129	1	0.717844	0.996954	0.977776	0.938122	0.976813	0.866791	1	0.99415	1	1	1	1
POP7	2	17	1.21347e-61	3.58135e-60	1	0	7q22.1	chr7	100706053	100707495	3.45128e-08	0.0215129	1	0.717844	0.996954	0.977776	0.938122	0.976813	0.866791	1	0.99415	1	1	1	1
SDF2L1	2	44	4.71425e-34	7.56978e-34	1	0	22q11.21	chr22	21642261	21644298	0.0472772	0.0215129	1	0.717844	0.996954	0.977776	0.938122	0.976813	0.866791	1	0.99415	1	1	1	1
ABTB1	2	47	1.98985e-21	2.08746e-21	1	0	3q21.3	chr3	127672935	127680920	0.676872	0.0215129	1	0.717844	0.996954	0.977776	0.938122	0.976813	0.866791	1	0.99415	1	1	1	1
MMP17	2	2	2.55655e-07	2.55764e-07	1	0.110132	12q24.33	chr12	131828393	131851783	0.770246	0.0215129	1	0.717844	0.996954	0.977776	0.938122	0.976813	0.866791	1	0.99415	1	1	1	1
XAB2	2	319	9.87471e-41	2.59418e-40	1	0	19p13.3	chr19	7619525	7629565	0.00125316	0.0215129	1	0.717844	0.996954	0.977776	0.938122	0.976813	0.866791	1	0.99415	1	1	1	1
OTUB1	2	3	7.50699e-35	1.26113e-34	1	0	11q13.1	chr11	63985853	64001811	6.69019e-05	0.0215129	1	0.717844	0.996954	0.977776	0.938122	0.976813	0.866791	1	0.99415	1	1	1	1
TRAPPC6A	2	73	4.48461e-49	2.63897e-48	1	0	19q13.32	chr19	45162928	45178237	0.0974414	0.0215129	1	0.717844	0.996954	0.977776	0.938122	0.976813	0.866791	1	0.99415	1	1	1	1
C9orf37	2	83	1.77085e-36	3.33489e-36	1	0	NA	NA	NA	NA	0.120322	0.0215129	1	0.717844	0.996954	0.977776	0.938122	0.976813	0.866791	1	0.99415	1	1	1	1
NAT14	2	7	1.65108e-42	5.04408e-42	1	0	19q13.42	chr19	55485004	55487568	0.0137822	0.0215129	1	0.717844	0.996954	0.977776	0.938122	0.976813	0.866791	1	0.99415	1	1	1	1
LENG1	2	53	2.05603e-43	6.86948e-43	1	0	19q13.42	chr19	54155161	54159882	0.00168134	0.0215129	1	0.717844	0.996954	0.977776	0.938122	0.976813	0.866791	1	0.99415	1	1	1	1
SCRN2	2	54	3.18929e-20	3.31026e-20	1	0	17q21	chr17	47837692	47841333	0.09343	0.0215129	1	0.717844	0.996954	0.977776	0.938122	0.976813	0.866791	1	0.99415	1	1	1	1
ATOX1	2	52	5.9435e-26	6.77368e-26	1	0	5q33.1	chr5	151742316	151772532	0.0719311	0.0215129	1	0.717844	0.996954	0.977776	0.938122	0.976813	0.866791	1	0.99415	1	1	1	1
RPS9	2	366	4.71425e-34	7.56978e-34	1	0	19q13.42	chr19	54200742	54249003	0.399902	0.0215129	1	0.717844	0.996954	0.977776	0.938122	0.976813	0.866791	1	0.99415	1	1	1	1
RPS8	2	3	1.73244e-18	1.77366e-18	1	0	1p34.1	chr1	44775251	44778779	0.00336501	0.0215129	1	0.717844	0.996954	0.977776	0.938122	0.976813	0.866791	1	0.99415	1	1	1	1
TRABD	2	2	2.46737e-27	2.91937e-27	1	0	22q13.33	chr22	50185915	50199598	1.51937e-05	0.0215129	1	0.717844	0.996954	0.977776	0.938122	0.976813	0.866791	1	0.99415	1	1	1	1
TMEM205	2	13	2.61854e-16	2.65219e-16	1	0	19p13.2	chr19	11342776	11346518	0.028897	0.0215129	1	0.717844	0.996954	0.977776	0.938122	0.976813	0.866791	1	0.99415	1	1	1	1
CSNK2B	2	4	4.71425e-34	7.56978e-34	1	0	6p21.33	chr6	31665236	31670343	9.20967e-06	0.0215129	1	0.717844	0.996954	0.977776	0.938122	0.976813	0.866791	1	0.99415	1	1	1	1
RPL28	2	374	3.40925e-46	1.4704e-45	1	0	19q13.4	chr19	55385345	55403250	0.0270453	0.0215129	1	0.717844	0.996954	0.977776	0.938122	0.976813	0.866791	1	0.99415	1	1	1	1
RPL24	2	7	1.22499e-26	1.42102e-26	1	0	3q12.3	chr3	101681091	101686782	0.00412185	0.0215129	1	0.717844	0.996954	0.977776	0.938122	0.976813	0.866791	1	0.99415	1	1	1	1
RPL27	2	16	4.80644e-22	5.08711e-22	1	0	17q21	chr17	42998273	43002959	0.0583581	0.0215129	1	0.717844	0.996954	0.977776	0.938122	0.976813	0.866791	1	0.99415	1	1	1	1
MPND	2	85	7.35628e-40	1.79372e-39	1	0	19p13.3	chr19	4343527	4360086	0.00240587	0.0215129	1	0.717844	0.996954	0.977776	0.938122	0.976813	0.866791	1	0.99415	1	1	1	1
USE1	2	335	4.48461e-49	2.63897e-48	1	0	19p13.11	chr19	17215346	17219829	0.00166238	0.0215129	1	0.717844	0.996954	0.977776	0.938122	0.976813	0.866791	1	0.99415	1	1	1	1
MRPS2	2	15	5.34611e-39	1.21712e-38	1	0	9q34.3	chr9	135499984	135504673	0.20928	0.0215129	1	0.717844	0.996954	0.977776	0.938122	0.976813	0.866791	1	0.99415	1	1	1	1
ZNF358	2	89	9.87471e-41	2.59418e-40	1	0	19p13.2	chr19	7515292	7521026	0.000538607	0.0215129	1	0.717844	0.996954	0.977776	0.938122	0.976813	0.866791	1	0.99415	1	1	1	1
OAZ1	2	324	9.87471e-41	2.59418e-40	1	0	19p13.3	chr19	2269509	2273490	0.0316705	0.0215129	1	0.717844	0.996954	0.977776	0.938122	0.976813	0.866791	1	0.99415	1	1	1	1
RPS21	2	89	7.35628e-40	1.79372e-39	1	0	20q13.33	chr20	62387116	62388520	0.151894	0.0215129	1	0.717844	0.996954	0.977776	0.938122	0.976813	0.866791	1	0.99415	1	1	1	1
FASTK	2	315	1.21347e-61	3.58135e-60	1	0	7q36.1	chr7	151076593	151080866	6.85715e-05	0.0215129	1	0.717844	0.996954	0.977776	0.938122	0.976813	0.866791	1	0.99415	1	1	1	1
SNRNP35	2	61	1.77085e-36	3.33489e-36	1	0	12q24.31	chr12	123457641	123473154	0.000159903	0.0215129	1	0.717844	0.996954	0.977776	0.938122	0.976813	0.866791	1	0.99415	1	1	1	1
MED16	2	270	1.73244e-18	1.77366e-18	1	0	19p13.3	chr19	867630	893218	0.0335198	0.0215129	1	0.717844	0.996954	0.977776	0.938122	0.976813	0.866791	1	0.99415	1	1	1	1
EGFL7	2	6	7.71745e-17	7.83549e-17	1	0	9q34.3	chr9	136658856	136672678	1	0.0215129	1	0.717844	0.996954	0.977776	0.938122	0.976813	0.866791	1	0.99415	1	1	1	1
EEF1D	2	95	4.71425e-34	7.56978e-34	1	0	8q24.3	chr8	143579697	143599541	0.0139354	0.0215129	1	0.717844	0.996954	0.977776	0.938122	0.976813	0.866791	1	0.99415	1	1	1	1
RPL8	2	6	2.89041e-33	4.45621e-33	1	0	8q24.3	chr8	144789765	144792587	0.000122361	0.0215129	1	0.717844	0.996954	0.977776	0.938122	0.976813	0.866791	1	0.99415	1	1	1	1
MLST8	2	24	3.22142e-30	4.25406e-30	1	0	16p13.3	chr16	2204248	2209416	1.39351e-05	0.0215129	1	0.717844	0.996954	0.977776	0.938122	0.976813	0.866791	1	0.99415	1	1	1	1
FLYWCH2	2	68	1.01166e-31	1.43028e-31	1	0	16p13.3	chr16	2883186	2899382	4.9219e-08	0.0215129	1	0.717844	0.996954	0.977776	0.938122	0.976813	0.866791	1	0.99415	1	1	1	1
RHOG	2	2	1.13522e-22	1.21114e-22	1	0	11p15.4	chr11	3826978	3840983	0.063124	0.0215129	1	0.717844	0.996954	0.977776	0.938122	0.976813	0.866791	1	0.99415	1	1	1	1
EGFL8	2	26	5.34611e-39	1.21712e-38	1	0.110132	6p21.32	chr6	32164583	32168281	0.201556	0.0215129	1	0.717844	0.996954	0.977776	0.938122	0.976813	0.866791	1	0.99415	1	1	1	1
?|8225	2	69	7.50699e-35	1.26113e-34	1	0	NA	NA	NA	NA	NA	0.0215129	1	0.717844	0.996954	0.977776	0.938122	0.976813	0.866791	1	0.99415	1	1	1	1
RPS14	2	38	4.80644e-22	5.08711e-22	1	0	5q33.1	chr5	150443190	150449756	0.176407	0.0215129	1	0.717844	0.996954	0.977776	0.938122	0.976813	0.866791	1	0.99415	1	1	1	1
OGFOD2	2	340	5.34611e-39	1.21712e-38	1	0	12q24.31	chr12	122974580	122980043	0.00108253	0.0215129	1	0.717844	0.996954	0.977776	0.938122	0.976813	0.866791	1	0.99415	1	1	1	1
ZNF622	2	38	8.50052e-14	8.55336e-14	1	0	5p15.1	chr5	16451519	16465792	0.00516964	0.0215129	1	0.717844	0.996954	0.977776	0.938122	0.976813	0.866791	1	0.99415	1	1	1	1
DECR2	2	7	1.98985e-21	2.08746e-21	1	0	16p13.3	chr16	401826	412487	2.92925e-05	0.0215129	1	0.717844	0.996954	0.977776	0.938122	0.976813	0.866791	1	0.99415	1	1	1	1
JUND	2	7	7.50699e-35	1.26113e-34	1	0	19p13.11	chr19	18279760	18281622	0.500519	0.0215129	1	0.717844	0.996954	0.977776	0.938122	0.976813	0.866791	1	0.99415	1	1	1	1
TRAF2	2	11	7.35628e-40	1.79372e-39	1	0	9q34.3	chr9	136881912	136926607	0.0627236	0.0215129	1	0.717844	0.996954	0.977776	0.938122	0.976813	0.866791	1	0.99415	1	1	1	1
COMMD1	2	41	2.46737e-27	2.91937e-27	1	0	2p15	chr2	61888724	62147247	0.0221385	0.0215129	1	0.717844	0.996954	0.977776	0.938122	0.976813	0.866791	1	0.99415	1	1	1	1
COMMD6	2	35	1.13036e-10	1.1329e-10	1	0	13q22.2	chr13	75525219	75549439	0.0351292	0.0215129	1	0.717844	0.996954	0.977776	0.938122	0.976813	0.866791	1	0.99415	1	1	1	1
COMMD4	2	249	4.47605e-53	4.21996e-52	1	0	15q24.2	chr15	75335891	75343224	2.30357e-05	0.0215129	1	0.717844	0.996954	0.977776	0.938122	0.976813	0.866791	1	0.99415	1	1	1	1
LOC100288778	2	68	1.65108e-42	5.04408e-42	1	0	NA	NA	NA	NA	NA	0.0215129	1	0.717844	0.996954	0.977776	0.938122	0.976813	0.866791	1	0.99415	1	1	1	1
SHFM1	2	2	1.167e-35	2.06381e-35	1	0	NA	chr7	96481626	96709891	1.14647e-05	0.0215129	1	0.717844	0.996954	0.977776	0.938122	0.976813	0.866791	1	0.99415	1	1	1	1
WDR45	2	8	1.22499e-26	1.42102e-26	1	0	Xp11.23	chrX	49071470	49101170	0.117469	0.0215129	1	0.717844	0.996954	0.977776	0.938122	0.976813	0.866791	1	0.99415	1	1	1	1
WDR46	2	24	5.9435e-26	6.77368e-26	1	0	6p21.32	chr6	33279108	33289527	3.76552e-07	0.0215129	1	0.717844	0.996954	0.977776	0.938122	0.976813	0.866791	1	0.99415	1	1	1	1
SLC25A26	2	58	0.000107381	0.000107392	1	0	3p14.1	chr3	66133610	66388116	0.429261	0.0215129	1	0.717844	0.996954	0.977776	0.938122	0.976813	0.866791	1	0.99415	1	1	1	1
POLR2E	2	76	2.05603e-43	6.86948e-43	1	0	19p13.3	chr19	1086579	1095380	0.00908786	0.0215129	1	0.717844	0.996954	0.977776	0.938122	0.976813	0.866791	1	0.99415	1	1	1	1
RHOC	2	3	1.2349e-19	1.27502e-19	1	0	1p13.2	chr1	112701106	112707434	0.577363	0.0215129	1	0.717844	0.996954	0.977776	0.938122	0.976813	0.866791	1	0.99415	1	1	1	1
GADD45G	2	4	2.61854e-16	2.65219e-16	1	0	9q22.2	chr9	89605013	89606555	1	0.0215129	1	0.717844	0.996954	0.977776	0.938122	0.976813	0.866791	1	0.99415	1	1	1	1
NR2F6	2	16	2.05603e-43	6.86948e-43	1	0	19p13.11	chr19	17231883	17245940	0.00085554	0.0215129	1	0.717844	0.996954	0.977776	0.938122	0.976813	0.866791	1	0.99415	1	1	1	1
MCAT	2	6	7.50699e-35	1.26113e-34	1	0	22q13.2	chr22	43132206	43143394	0.0263802	0.0215129	1	0.717844	0.996954	0.977776	0.938122	0.976813	0.866791	1	0.99415	1	1	1	1
TMEM222	2	56	3.18929e-20	3.31026e-20	1	0	1p36.11	chr1	27322145	27336400	0.205206	0.0215129	1	0.717844	0.996954	0.977776	0.938122	0.976813	0.866791	1	0.99415	1	1	1	1
SNHG3	2	2	2.62157e-23	2.82264e-23	1	0	1p35.3	chr1	28505980	28510892	0.00197332	0.0215129	1	0.717844	0.996954	0.977776	0.938122	0.976813	0.866791	1	0.99415	1	1	1	1
GNL1	2	39	8.05563e-21	8.41013e-21	1	0	6p21.33	chr6	30541377	30557174	0.00360704	0.0215129	1	0.717844	0.996954	0.977776	0.938122	0.976813	0.866791	1	0.99415	1	1	1	1
DHRS4	2	11	2.81842e-25	3.15301e-25	1	0	14q11.2	chr14	23953586	23969279	0.028134	0.0215129	1	0.717844	0.996954	0.977776	0.938122	0.976813	0.866791	1	0.99415	1	1	1	1
SLC2A8	2	4	5.9435e-26	6.77368e-26	1	0	9q33.3	chr9	127397138	127408424	0.297039	0.0215129	1	0.717844	0.996954	0.977776	0.938122	0.976813	0.866791	1	0.99415	1	1	1	1
PTGES2	2	39	4.18515e-54	4.42775e-53	1	0	9q34.11	chr9	128120693	128128462	0.28185	0.0215129	1	0.717844	0.996954	0.977776	0.938122	0.976813	0.866791	1	0.99415	1	1	1	1
ECHS1	2	2	1.22499e-26	1.42102e-26	1	0	10q26.3	chr10	133362480	133373689	0.000719869	0.0215129	1	0.717844	0.996954	0.977776	0.938122	0.976813	0.866791	1	0.99415	1	1	1	1
SHKBP1	2	3	2.62157e-23	2.82264e-23	1	0	19q13.2	chr19	40576851	40591399	3.154e-05	0.0215129	1	0.717844	0.996954	0.977776	0.938122	0.976813	0.866791	1	0.99415	1	1	1	1
PPDPF	2	6	3.40925e-46	1.4704e-45	1	0	20q13.33	chr20	63520724	63522206	0.00207905	0.0215129	1	0.717844	0.996954	0.977776	0.938122	0.976813	0.866791	1	0.99415	1	1	1	1
H1FX	2	36	7.50699e-35	1.26113e-34	1	0	3q21.3	chr3	129314771	129316277	0.0490684	0.0215129	1	0.717844	0.996954	0.977776	0.938122	0.976813	0.866791	1	0.99415	1	1	1	1
VKORC1	2	28	4.85643e-28	5.88573e-28	1	0	16p11.2	chr16	31090842	31095980	0.00375079	0.0215129	1	0.717844	0.996954	0.977776	0.938122	0.976813	0.866791	1	0.99415	1	1	1	1
ADCK4	2	44	4.85643e-28	5.88573e-28	1	0	NA	chr19	40691529	40718207	0.0098205	0.0215129	1	0.717844	0.996954	0.977776	0.938122	0.976813	0.866791	1	0.99415	1	1	1	1
DNAJC17	2	92	5.9435e-26	6.77368e-26	1	0	15q15.1	chr15	40765155	40807478	0.269036	0.0215129	1	0.717844	0.996954	0.977776	0.938122	0.976813	0.866791	1	0.99415	1	1	1	1
EDF1	2	488	1.21347e-61	3.58135e-60	1	0	9q34.3	chr9	136862119	136866286	0.727867	0.0215129	1	0.717844	0.996954	0.977776	0.938122	0.976813	0.866791	1	0.99415	1	1	1	1
LMAN2	2	22	1.75494e-29	2.24072e-29	1	0	5q35.3	chr5	177331562	177351852	0.00769129	0.0215129	1	0.717844	0.996954	0.977776	0.938122	0.976813	0.866791	1	0.99415	1	1	1	1
FAM195B	2	65	4.66397e-50	3.07854e-49	1	0	NA	chr17	81822361	81833302	8.54816e-05	0.0215129	1	0.717844	0.996954	0.977776	0.938122	0.976813	0.866791	1	0.99415	1	1	1	1
FAM195A	2	335	3.83361e-47	1.84474e-46	1	0	NA	chr16	636817	648474	6.52722e-05	0.0215129	1	0.717844	0.996954	0.977776	0.938122	0.976813	0.866791	1	0.99415	1	1	1	1
ITPA	2	55	3.40925e-46	1.4704e-45	1	0	20p13	chr20	3208868	3223870	0.00497428	0.0215129	1	0.717844	0.996954	0.977776	0.938122	0.976813	0.866791	1	0.99415	1	1	1	1
PRPF31	2	58	3.37313e-56	4.64533e-55	1	0	19q13.42	chr19	54115410	54131719	2.15553e-05	0.0215129	1	0.717844	0.996954	0.977776	0.938122	0.976813	0.866791	1	0.99415	1	1	1	1
SURF6	2	4	8.05563e-21	8.41013e-21	1	0	9q34.2	chr9	133328774	133336398	0.242225	0.0215129	1	0.717844	0.996954	0.977776	0.938122	0.976813	0.866791	1	0.99415	1	1	1	1
RBCK1	2	2	1.75494e-29	2.24072e-29	1	0	20p13	chr20	407498	430966	1.24849e-05	0.0215129	1	0.717844	0.996954	0.977776	0.938122	0.976813	0.866791	1	0.99415	1	1	1	1
NDUFB10	2	243	7.35628e-40	1.79372e-39	1	0	16p13.3	chr16	1959508	1961975	7.33234e-05	0.0215129	1	0.717844	0.996954	0.977776	0.938122	0.976813	0.866791	1	0.99415	1	1	1	1
RPS15A	2	9	1.13036e-10	1.1329e-10	1	0	16p12.3	chr16	18781295	18790383	0.0691961	0.0215129	1	0.717844	0.996954	0.977776	0.938122	0.976813	0.866791	1	0.99415	1	1	1	1
DUS3L	2	2	1.73042e-32	2.54887e-32	1	0	19p13.3	chr19	5784832	5791238	0.000300961	0.0215129	1	0.717844	0.996954	0.977776	0.938122	0.976813	0.866791	1	0.99415	1	1	1	1
FIS1	2	361	1.167e-35	2.06381e-35	1	0	7q22.1	chr7	101239458	101252316	0.0539173	0.0215129	1	0.717844	0.996954	0.977776	0.938122	0.976813	0.866791	1	0.99415	1	1	1	1
CUTA	2	88	1.29294e-41	3.67817e-41	1	0	6p21.32	chr6	33416442	33418317	9.53706e-05	0.0215129	1	0.717844	0.996954	0.977776	0.938122	0.976813	0.866791	1	0.99415	1	1	1	1
POLE4	2	20	9.33985e-29	1.16185e-28	1	0	2p12	chr2	74958492	74970128	0.0173524	0.0215129	1	0.717844	0.996954	0.977776	0.938122	0.976813	0.866791	1	0.99415	1	1	1	1
DPP7	2	252	2.62269e-37	5.23518e-37	1	0	9q34.3	chr9	137110542	137115177	0.757758	0.0215129	1	0.717844	0.996954	0.977776	0.938122	0.976813	0.866791	1	0.99415	1	1	1	1
GLTSCR2	2	22	2.8239e-15	2.85086e-15	1	0	NA	chr19	47745522	47757058	0.57421	0.0215129	1	0.717844	0.996954	0.977776	0.938122	0.976813	0.866791	1	0.99415	1	1	1	1
C14orf80	2	103	4.72436e-51	3.44592e-50	1	0	14q32.33	chr14	105489855	105499575	0.00640639	0.0215129	1	0.717844	0.996954	0.977776	0.938122	0.976813	0.866791	1	0.99415	1	1	1	1
TRMT61A	2	50	2.62269e-37	5.23518e-37	1	0	14q32	chr14	103529184	103537073	0.00962407	0.0215129	1	0.717844	0.996954	0.977776	0.938122	0.976813	0.866791	1	0.99415	1	1	1	1
WRAP53	2	3	4.71425e-34	7.56978e-34	1	0	17p13.1	chr17	7686071	7703502	3.38277e-06	0.0215129	1	0.717844	0.996954	0.977776	0.938122	0.976813	0.866791	1	0.99415	1	1	1	1
DGCR6	2	62	1.01166e-31	1.43028e-31	1	0	22q11.21	chr22	18906028	18914238	0.201556	0.0215129	1	0.717844	0.996954	0.977776	0.938122	0.976813	0.866791	1	0.99415	1	1	1	1
RNASEK	2	242	9.87471e-41	2.59418e-40	1	0	17p13.1	chr17	7012417	7014532	0.027623	0.0215129	1	0.717844	0.996954	0.977776	0.938122	0.976813	0.866791	1	0.99415	1	1	1	1
ODF3B	2	5	1.01166e-31	1.43028e-31	1	0	22q13.33	chr22	50529710	50532580	0.91442	0.0215129	1	0.717844	0.996954	0.977776	0.938122	0.976813	0.866791	1	0.99415	1	1	1	1
QTRT1	2	304	3.79067e-38	8.08177e-38	1	0	19p13.3	chr19	10701430	10713437	0.0349808	0.0215129	1	0.717844	0.996954	0.977776	0.938122	0.976813	0.866791	1	0.99415	1	1	1	1
C22orf40	2	45	1.77085e-36	3.33489e-36	1	0	NA	NA	NA	NA	NA	0.0215129	1	0.717844	0.996954	0.977776	0.938122	0.976813	0.866791	1	0.99415	1	1	1	1
SPPL2B	2	2	2.89041e-33	4.45621e-33	1	0	19p13.3	chr19	2328615	2354806	0.012863	0.0215129	1	0.717844	0.996954	0.977776	0.938122	0.976813	0.866791	1	0.99415	1	1	1	1
ZNF593	2	368	8.73258e-70	1.06219e-67	1	0	1p36.11	chr1	26169871	26172060	0.0759436	0.0215129	1	0.717844	0.996954	0.977776	0.938122	0.976813	0.866791	1	0.99415	1	1	1	1
RPL13A	2	8	1.98985e-21	2.08746e-21	1	0	19q13.33	chr19	49487554	49492308	0.0312885	0.0215129	1	0.717844	0.996954	0.977776	0.938122	0.976813	0.866791	1	0.99415	1	1	1	1
STX4	2	35	6.27768e-18	6.40522e-18	1	0	16p11.2	chr16	31032889	31042975	2.4429e-05	0.0215129	1	0.717844	0.996954	0.977776	0.938122	0.976813	0.866791	1	0.99415	1	1	1	1
RPL34	2	5	1.13036e-10	1.1329e-10	1	0	4q25	chr4	108620566	108630412	0.894137	0.0215129	1	0.717844	0.996954	0.977776	0.938122	0.976813	0.866791	1	0.99415	1	1	1	1
RPL35	2	319	4.66397e-50	3.07854e-49	1	0	9q33.3	chr9	124857880	124861981	0.55565	0.0215129	1	0.717844	0.996954	0.977776	0.938122	0.976813	0.866791	1	0.99415	1	1	1	1
ARFGAP1	2	5	1.77085e-36	3.33489e-36	1	0	20q13.33	chr20	63272785	63289793	7.96589e-05	0.0215129	1	0.717844	0.996954	0.977776	0.938122	0.976813	0.866791	1	0.99415	1	1	1	1
RUVBL2	2	3	4.48461e-49	2.63897e-48	1	0	19q13.33	chr19	48993448	49015995	9.16679e-05	0.0215129	1	0.717844	0.996954	0.977776	0.938122	0.976813	0.866791	1	0.99415	1	1	1	1
DGCR14	2	2	2.89041e-33	4.45621e-33	1	0	22q11.21	chr22	19130279	19144684	4.51392e-05	0.0215129	1	0.717844	0.996954	0.977776	0.938122	0.976813	0.866791	1	0.99415	1	1	1	1
DDX54	2	8	1.73042e-32	2.54887e-32	1	0	12q24.13	chr12	113157174	113185479	0.0176362	0.0215129	1	0.717844	0.996954	0.977776	0.938122	0.976813	0.866791	1	0.99415	1	1	1	1
TXNRD2	2	6	4.80644e-22	5.08711e-22	1	0	22q11.21	chr22	19875517	19941992	0.258441	0.0215129	1	0.717844	0.996954	0.977776	0.938122	0.976813	0.866791	1	0.99415	1	1	1	1
GADD45GIP1	2	445	5.43346e-76	2.38201e-73	1	0	19p13.13	chr19	12953119	12957236	0.00062643	0.0215129	1	0.717844	0.996954	0.977776	0.938122	0.976813	0.866791	1	0.99415	1	1	1	1
MAP3K11	2	7	1.77085e-36	3.33489e-36	1	0	11q13.1	chr11	65597755	65615382	0.0289074	0.0215129	1	0.717844	0.996954	0.977776	0.938122	0.976813	0.866791	1	0.99415	1	1	1	1
MFSD3	2	3	4.71425e-34	7.56978e-34	1	0	8q24.3	chr8	144509074	144511213	0.00587407	0.0215129	1	0.717844	0.996954	0.977776	0.938122	0.976813	0.866791	1	0.99415	1	1	1	1
SYCE1L	2	5	2.62157e-23	2.82264e-23	1	10.2423	16q23.1	chr16	77199397	77213215	0.0522381	0.0215129	1	0.717844	0.996954	0.977776	0.938122	0.976813	0.866791	1	0.99415	1	1	1	1
TSTD1	2	10	3.18929e-20	3.31026e-20	1	0	1q23.3	chr1	161037631	161038990	0.00041427	0.0215129	1	0.717844	0.996954	0.977776	0.938122	0.976813	0.866791	1	0.99415	1	1	1	1
NR2C2AP	2	3	5.34611e-39	1.21712e-38	1	0	19p13.11	chr19	19201416	19203424	5.11258e-08	0.0215129	1	0.717844	0.996954	0.977776	0.938122	0.976813	0.866791	1	0.99415	1	1	1	1
BNIP1	2	20	1.75494e-29	2.24072e-29	1	0	5q35.1	chr5	173144442	173164387	0.00215188	0.0215129	1	0.717844	0.996954	0.977776	0.938122	0.976813	0.866791	1	0.99415	1	1	1	1
OTUD5	2	4	4.67676e-19	4.80392e-19	1	0	Xp11.23	chrX	48922028	48958386	0.0573967	0.0215129	1	0.717844	0.996954	0.977776	0.938122	0.976813	0.866791	1	0.99415	1	1	1	1
C17orf89	2	26	1.167e-35	2.06381e-35	1	0	NA	chr17	81239239	81241281	8.32512e-07	0.0215129	1	0.717844	0.996954	0.977776	0.938122	0.976813	0.866791	1	0.99415	1	1	1	1
C17orf81	2	7	1.98985e-21	2.08746e-21	1	0	NA	NA	NA	NA	NA	0.0215129	1	0.717844	0.996954	0.977776	0.938122	0.976813	0.866791	1	0.99415	1	1	1	1
UBAC1	2	3	1.167e-35	2.06381e-35	1	0	9q34.3	chr9	135932969	135961380	0.0022534	0.0215129	1	0.717844	0.996954	0.977776	0.938122	0.976813	0.866791	1	0.99415	1	1	1	1
AARSD1	2	12	4.85643e-28	5.88573e-28	1	0	17q21.31	chr17	42950526	42964498	2.5856e-06	0.0215129	1	0.717844	0.996954	0.977776	0.938122	0.976813	0.866791	1	0.99415	1	1	1	1
E4F1	2	7	2.89041e-33	4.45621e-33	1	0	16p13.3	chr16	2223566	2235742	6.01318e-08	0.0215129	1	0.717844	0.996954	0.977776	0.938122	0.976813	0.866791	1	0.99415	1	1	1	1
CENPB	2	67	1.167e-35	2.06381e-35	1	0	20p13	chr20	3783851	3786690	0.0214297	0.0215129	1	0.717844	0.996954	0.977776	0.938122	0.976813	0.866791	1	0.99415	1	1	1	1
TRMU	2	3	1.30634e-24	1.44552e-24	1	0	22q13.31	chr22	46330875	46357340	0.000123753	0.0215129	1	0.717844	0.996954	0.977776	0.938122	0.976813	0.866791	1	0.99415	1	1	1	1
WDR34	2	10	4.48461e-49	2.63897e-48	1	0	9q34.11	chr9	128633661	128656787	0.0121311	0.0215129	1	0.717844	0.996954	0.977776	0.938122	0.976813	0.866791	1	0.99415	1	1	1	1
RPP21	2	43	2.90656e-57	4.62771e-56	1	0	6p22.1	chr6	30345131	30346884	2.39576e-05	0.0215129	1	0.717844	0.996954	0.977776	0.938122	0.976813	0.866791	1	0.99415	1	1	1	1
ECSIT	2	59	2.81842e-25	3.15301e-25	1	0	19p13.2	chr19	11505916	11529174	0.0113318	0.0215129	1	0.717844	0.996954	0.977776	0.938122	0.976813	0.866791	1	0.99415	1	1	1	1
RPL41	2	36	2.10805e-12	2.1162e-12	1	0	12q13	chr12	56116586	56117943	0.254272	0.0215129	1	0.717844	0.996954	0.977776	0.938122	0.976813	0.866791	1	0.99415	1	1	1	1
FAM167B	2	24	1.13522e-22	1.21114e-22	1	0	1p35.2	chr1	32247233	32248856	0.0294346	0.0215129	1	0.717844	0.996954	0.977776	0.938122	0.976813	0.866791	1	0.99415	1	1	1	1
ZBTB8OS	2	2	1.75494e-29	2.24072e-29	1	0	1p35.1	chr1	32600172	32650903	0.064007	0.0215129	1	0.717844	0.996954	0.977776	0.938122	0.976813	0.866791	1	0.99415	1	1	1	1
UCN	2	41	3.22142e-30	4.25406e-30	1	1.54185	2p23.3	chr2	27307400	27308445	0.801652	0.0215129	1	0.717844	0.996954	0.977776	0.938122	0.976813	0.866791	1	0.99415	1	1	1	1
GNB2	2	8	1.77085e-36	3.33489e-36	1	0	7q22.1	chr7	100673531	100679174	0.000615845	0.0215129	1	0.717844	0.996954	0.977776	0.938122	0.976813	0.866791	1	0.99415	1	1	1	1
BOLA1	2	3	1.167e-35	2.06381e-35	1	0	1q21.2	chr1	149887890	149900798	0.000203427	0.0215129	1	0.717844	0.996954	0.977776	0.938122	0.976813	0.866791	1	0.99415	1	1	1	1
BOLA2	2	42	3.37313e-56	4.64533e-55	1	0	16p11.2	chr16	29443056	29454964	0.0179058	0.0215129	1	0.717844	0.996954	0.977776	0.938122	0.976813	0.866791	1	0.99415	1	1	1	1
NDUFB7	2	555	5.32725e-71	8.3038e-69	1	0	19p13.12	chr19	14566078	14572062	0.00253737	0.0215129	1	0.717844	0.996954	0.977776	0.938122	0.976813	0.866791	1	0.99415	1	1	1	1
NDUFB1	2	45	1.22499e-26	1.42102e-26	1	0	14q31.3	chr14	92116122	92121917	0.101273	0.0215129	1	0.717844	0.996954	0.977776	0.938122	0.976813	0.866791	1	0.99415	1	1	1	1
WDR13	2	98	1.167e-35	2.06381e-35	1	0	Xp11.23	chrX	48590042	48608867	0.370187	0.0215129	1	0.717844	0.996954	0.977776	0.938122	0.976813	0.866791	1	0.99415	1	1	1	1
YDJC	2	5	4.66397e-50	3.07854e-49	1	0	22q11.21	chr22	21628089	21630064	0.0802466	0.0215129	1	0.717844	0.996954	0.977776	0.938122	0.976813	0.866791	1	0.99415	1	1	1	1
C12orf57	2	109	3.22142e-30	4.25406e-30	1	0	12p13.31	chr12	6942978	6946003	0.560029	0.0215129	1	0.717844	0.996954	0.977776	0.938122	0.976813	0.866791	1	0.99415	1	1	1	1
STAP2	2	17	1.167e-35	2.06381e-35	1	0	19p13.3	chr19	4324043	4342786	3.94509e-06	0.0215129	1	0.717844	0.996954	0.977776	0.938122	0.976813	0.866791	1	0.99415	1	1	1	1
SCARNA2	2	4	8.69313e-16	8.79215e-16	1	2.97357	1q13.1	NA	NA	NA	0.704231	0.0215129	1	0.717844	0.996954	0.977776	0.938122	0.976813	0.866791	1	0.99415	1	1	1	1
NR1H2	2	14	2.49635e-44	9.06328e-44	1	0	19q13.3	chr19	50329653	50382982	0.000120859	0.0215129	1	0.717844	0.996954	0.977776	0.938122	0.976813	0.866791	1	0.99415	1	1	1	1
SNHG8	2	3	4.31262e-11	4.32433e-11	1	0	4q26	chr4	118278709	118279823	0.9245	0.0215129	1	0.717844	0.996954	0.977776	0.938122	0.976813	0.866791	1	0.99415	1	1	1	1
EPN1	2	42	7.35628e-40	1.79372e-39	1	0	19q13.42	chr19	55675226	55709858	0.0019891	0.0215129	1	0.717844	0.996954	0.977776	0.938122	0.976813	0.866791	1	0.99415	1	1	1	1
LAGE3	2	5	9.33985e-29	1.16185e-28	1	0	Xq28	chrX	154477769	154479257	0.294312	0.0215129	1	0.717844	0.996954	0.977776	0.938122	0.976813	0.866791	1	0.99415	1	1	1	1
SH3GL1	2	4	2.89041e-33	4.45621e-33	1	0	19p13.3	chr19	4360370	4400547	3.05758e-06	0.0215129	1	0.717844	0.996954	0.977776	0.938122	0.976813	0.866791	1	0.99415	1	1	1	1
MPST	2	44	1.29294e-41	3.67817e-41	1	0	22q12.3	chr22	37019635	37029822	0.042677	0.0215129	1	0.717844	0.996954	0.977776	0.938122	0.976813	0.866791	1	0.99415	1	1	1	1
SUV420H2	2	2	4.20067e-48	2.21541e-47	1	0	NA	chr19	55339853	55348120	0.002122	0.0215129	1	0.717844	0.996954	0.977776	0.938122	0.976813	0.866791	1	0.99415	1	1	1	1
TRMT2A	2	6	3.22142e-30	4.25406e-30	1	0	22q11.21	chr22	20111866	20117392	0.0113189	0.0215129	1	0.717844	0.996954	0.977776	0.938122	0.976813	0.866791	1	0.99415	1	1	1	1
WBP1	2	31	1.01166e-31	1.43028e-31	1	0	2p13.1	chr2	74458329	74460891	0.624989	0.0215129	1	0.717844	0.996954	0.977776	0.938122	0.976813	0.866791	1	0.99415	1	1	1	1
C17orf61	2	63	1.65108e-42	5.04408e-42	1	0	NA	NA	NA	NA	NA	0.0215129	1	0.717844	0.996954	0.977776	0.938122	0.976813	0.866791	1	0.99415	1	1	1	1
C17orf62	2	5	5.91877e-24	6.45999e-24	1	0	17q25.3	chr17	82442589	82450829	2.84782e-05	0.0215129	1	0.717844	0.996954	0.977776	0.938122	0.976813	0.866791	1	0.99415	1	1	1	1
LYPLA2	2	12	1.73042e-32	2.54887e-32	1	0	1p36.11	chr1	23790970	23795539	0.013717	0.0215129	1	0.717844	0.996954	0.977776	0.938122	0.976813	0.866791	1	0.99415	1	1	1	1
C19orf43	2	83	2.43634e-58	4.55579e-57	1	0	19p13.13	chr19	12730640	12734775	0.000462007	0.0215129	1	0.717844	0.996954	0.977776	0.938122	0.976813	0.866791	1	0.99415	1	1	1	1
C19orf46	2	51	4.72436e-51	3.44592e-50	1	0	NA	NA	NA	NA	NA	0.0215129	1	0.717844	0.996954	0.977776	0.938122	0.976813	0.866791	1	0.99415	1	1	1	1
C19orf48	2	11	1.75494e-29	2.24072e-29	1	0	19q13.33	chr19	50797704	50804929	4.49497e-05	0.0215129	1	0.717844	0.996954	0.977776	0.938122	0.976813	0.866791	1	0.99415	1	1	1	1
SPAG7	2	52	1.01166e-31	1.43028e-31	1	0	17p13.2	chr17	4959226	4967872	0.0158642	0.0215129	1	0.717844	0.996954	0.977776	0.938122	0.976813	0.866791	1	0.99415	1	1	1	1
AKT1S1	2	5	4.20067e-48	2.21541e-47	1	0	19q13.33	chr19	49869033	49878459	0.00011187	0.0215129	1	0.717844	0.996954	0.977776	0.938122	0.976813	0.866791	1	0.99415	1	1	1	1
NDUFA11	2	474	1.57453e-60	3.87972e-59	1	0	19p13.3	chr19	5891276	5904006	0.000190231	0.0215129	1	0.717844	0.996954	0.977776	0.938122	0.976813	0.866791	1	0.99415	1	1	1	1
MTP18	2	5	1.13522e-22	1.21114e-22	1	0	NA	NA	NA	NA	NA	0.0215129	1	0.717844	0.996954	0.977776	0.938122	0.976813	0.866791	1	0.99415	1	1	1	1
ZNF524	2	495	4.66031e-52	3.83223e-51	1	0	19q13.43	chr19	55600022	55603138	0.263654	0.0215129	1	0.717844	0.996954	0.977776	0.938122	0.976813	0.866791	1	0.99415	1	1	1	1
DAPK3	2	72	2.81842e-25	3.15301e-25	1	0	19p13.3	chr19	3958453	3971123	0.166818	0.0215129	1	0.717844	0.996954	0.977776	0.938122	0.976813	0.866791	1	0.99415	1	1	1	1
ZFPL1	2	55	2.95486e-45	1.1631e-44	1	0	11q13.1	chr11	65084223	65088400	0.00145014	0.0215129	1	0.717844	0.996954	0.977776	0.938122	0.976813	0.866791	1	0.99415	1	1	1	1
UBL5	2	81	4.72436e-51	3.44592e-50	1	0	19p13.2	chr19	9827892	9830115	0.000812962	0.0215129	1	0.717844	0.996954	0.977776	0.938122	0.976813	0.866791	1	0.99415	1	1	1	1
UBL7	2	3	2.81842e-25	3.15301e-25	1	0	15q24.1	chr15	74445977	74461182	3.42965e-07	0.0215129	1	0.717844	0.996954	0.977776	0.938122	0.976813	0.866791	1	0.99415	1	1	1	1
STK19	2	47	1.73244e-18	1.77366e-18	1	0	6p21.33	chr6	31971091	31982821	0.015242	0.0215129	1	0.717844	0.996954	0.977776	0.938122	0.976813	0.866791	1	0.99415	1	1	1	1
STK16	2	22	2.10805e-12	2.1162e-12	1	0	2q35	chr2	219245455	219250337	0.268825	0.0215129	1	0.717844	0.996954	0.977776	0.938122	0.976813	0.866791	1	0.99415	1	1	1	1
FKBP2	2	66	4.66031e-52	3.83223e-51	1	0	11q13.1	chr11	64241003	64244132	0.0703663	0.0215129	1	0.717844	0.996954	0.977776	0.938122	0.976813	0.866791	1	0.99415	1	1	1	1
FKBP8	2	78	9.08999e-63	3.10521e-61	1	0	19p13.11	chr19	18531751	18544077	0.0455858	0.0215129	1	0.717844	0.996954	0.977776	0.938122	0.976813	0.866791	1	0.99415	1	1	1	1
GABARAP	2	11	4.80644e-22	5.08711e-22	1	0	17p13.1	chr17	7240014	7242770	0.151826	0.0215129	1	0.717844	0.996954	0.977776	0.938122	0.976813	0.866791	1	0.99415	1	1	1	1
C14orf153	2	12	7.35628e-40	1.79372e-39	1	0	NA	NA	NA	NA	NA	0.0215129	1	0.717844	0.996954	0.977776	0.938122	0.976813	0.866791	1	0.99415	1	1	1	1
C14orf156	2	44	4.71425e-34	7.56978e-34	1	0	NA	NA	NA	NA	NA	0.0215129	1	0.717844	0.996954	0.977776	0.938122	0.976813	0.866791	1	0.99415	1	1	1	1
FKBPL	2	9	1.01166e-31	1.43028e-31	1	0	6p21.32	chr6	32128707	32130291	2.71652e-06	0.0215129	1	0.717844	0.996954	0.977776	0.938122	0.976813	0.866791	1	0.99415	1	1	1	1
GPX1	2	83	2.62269e-37	5.23518e-37	1	0	3p21.31	chr3	49357176	49358600	0.108732	0.0215129	1	0.717844	0.996954	0.977776	0.938122	0.976813	0.866791	1	0.99415	1	1	1	1
GPX4	2	49	1.65108e-42	5.04408e-42	1	0	19p13.3	chr19	1103926	1106791	0.0397056	0.0215129	1	0.717844	0.996954	0.977776	0.938122	0.976813	0.866791	1	0.99415	1	1	1	1
NPDC1	2	38	5.9435e-26	6.77368e-26	1	0	9q34.3	chr9	137039470	137046203	0.471095	0.0215129	1	0.717844	0.996954	0.977776	0.938122	0.976813	0.866791	1	0.99415	1	1	1	1
WASH7P	2	7	2.62269e-37	5.23518e-37	1	0	1p36.33	NA	NA	NA	NA	0.0215129	1	0.717844	0.996954	0.977776	0.938122	0.976813	0.866791	1	0.99415	1	1	1	1
UBE2J2	2	20	1.77085e-36	3.33489e-36	1	0	1p36.33	chr1	1253909	1273885	0.00425957	0.0215129	1	0.717844	0.996954	0.977776	0.938122	0.976813	0.866791	1	0.99415	1	1	1	1
PSMD4	2	9	2.81842e-25	3.15301e-25	1	0	1q21.3	chr1	151254703	151267479	0.00158031	0.0215129	1	0.717844	0.996954	0.977776	0.938122	0.976813	0.866791	1	0.99415	1	1	1	1
BAT4	2	87	3.18929e-20	3.31026e-20	1	0	NA	NA	NA	NA	NA	0.0215129	1	0.717844	0.996954	0.977776	0.938122	0.976813	0.866791	1	0.99415	1	1	1	1
C17orf49	2	63	1.77085e-36	3.33489e-36	1	0	17p13.1	chr17	7014495	7017525	0.00195008	0.0215129	1	0.717844	0.996954	0.977776	0.938122	0.976813	0.866791	1	0.99415	1	1	1	1
ROBLD3	2	279	2.89041e-33	4.45621e-33	1	0	NA	NA	NA	NA	NA	0.0215129	1	0.717844	0.996954	0.977776	0.938122	0.976813	0.866791	1	0.99415	1	1	1	1
SARNP	2	88	4.85643e-28	5.88573e-28	1	0	12q13.2	chr12	55752463	55817756	0.00558772	0.0215129	1	0.717844	0.996954	0.977776	0.938122	0.976813	0.866791	1	0.99415	1	1	1	1
DHRS4L2	2	17	2.62157e-23	2.82264e-23	1	0	14q11.2	chr14	23969874	24006408	0.000807917	0.0215129	1	0.717844	0.996954	0.977776	0.938122	0.976813	0.866791	1	0.99415	1	1	1	1
C19orf62	2	64	2.05603e-43	6.86948e-43	1	0	NA	NA	NA	NA	NA	0.0215129	1	0.717844	0.996954	0.977776	0.938122	0.976813	0.866791	1	0.99415	1	1	1	1
C19orf60	2	422	2.49635e-44	9.06328e-44	1	0	19p13.11	chr19	18588685	18592336	0.445958	0.0215129	1	0.717844	0.996954	0.977776	0.938122	0.976813	0.866791	1	0.99415	1	1	1	1
C19orf61	2	3	4.67676e-19	4.80392e-19	1	0	NA	NA	NA	NA	NA	0.0215129	1	0.717844	0.996954	0.977776	0.938122	0.976813	0.866791	1	0.99415	1	1	1	1
C11orf51	2	14	9.33985e-29	1.16185e-28	1	0	NA	NA	NA	NA	NA	0.0215129	1	0.717844	0.996954	0.977776	0.938122	0.976813	0.866791	1	0.99415	1	1	1	1
PRR24	2	308	1.01166e-31	1.43028e-31	1	0	NA	NA	NA	NA	0.522585	0.0215129	1	0.717844	0.996954	0.977776	0.938122	0.976813	0.866791	1	0.99415	1	1	1	1
CCDC106	2	40	2.46737e-27	2.91937e-27	1	0	19q13.42	chr19	55641062	55653161	0.0692928	0.0215129	1	0.717844	0.996954	0.977776	0.938122	0.976813	0.866791	1	0.99415	1	1	1	1
TMEM161A	2	35	2.05603e-43	6.86948e-43	1	0	19p13.11	chr19	19119169	19138513	3.38452e-06	0.0215129	1	0.717844	0.996954	0.977776	0.938122	0.976813	0.866791	1	0.99415	1	1	1	1
GMPPA	2	67	7.50699e-35	1.26113e-34	1	0	2q35	chr2	219498867	219506989	0.00149912	0.0215129	1	0.717844	0.996954	0.977776	0.938122	0.976813	0.866791	1	0.99415	1	1	1	1
JOSD2	2	493	7.35628e-40	1.79372e-39	1	0	19q13.33	chr19	50505998	50511353	0.0279197	0.0215129	1	0.717844	0.996954	0.977776	0.938122	0.976813	0.866791	1	0.99415	1	1	1	1
RPL10A	2	10	2.35219e-08	2.35477e-08	1	0	6p21.31	chr6	35468408	35470785	0.155442	0.0215129	1	0.717844	0.996954	0.977776	0.938122	0.976813	0.866791	1	0.99415	1	1	1	1
STX5	2	4	1.13048e-06	1.13086e-06	1	0	11q12.3	chr11	62806897	62832088	0.0616405	0.0215129	1	0.717844	0.996954	0.977776	0.938122	0.976813	0.866791	1	0.99415	1	1	1	1
MYL6	2	101	1.2349e-19	1.27502e-19	1	0	12q13.2	chr12	56158161	56163496	0.0567836	0.0215129	1	0.717844	0.996954	0.977776	0.938122	0.976813	0.866791	1	0.99415	1	1	1	1
MYL5	2	9	2.81842e-25	3.15301e-25	1	0	4p16.3	chr4	673580	682033	1	0.0215129	1	0.717844	0.996954	0.977776	0.938122	0.976813	0.866791	1	0.99415	1	1	1	1
SYNC	2	9	1.13036e-10	1.1329e-10	1	0	1p35.1	chr1	32680360	32703596	0.495858	0.0215129	1	0.717844	0.996954	0.977776	0.938122	0.976813	0.866791	1	0.99415	1	1	1	1
SDHAF1	2	297	4.66397e-50	3.07854e-49	1	0	19q13.12	chr19	35995199	35996315	0.00212847	0.0215129	1	0.717844	0.996954	0.977776	0.938122	0.976813	0.866791	1	0.99415	1	1	1	1
SDHAF2	2	12	1.98985e-21	2.08746e-21	1	0	11q12.2	chr11	61430042	61447529	0.0116258	0.0215129	1	0.717844	0.996954	0.977776	0.938122	0.976813	0.866791	1	0.99415	1	1	1	1
C14orf179	2	66	1.73042e-32	2.54887e-32	1	0	NA	NA	NA	NA	NA	0.0215129	1	0.717844	0.996954	0.977776	0.938122	0.976813	0.866791	1	0.99415	1	1	1	1
SURF2	2	87	2.43634e-58	4.55579e-57	1	0	9q34.2	chr9	133356552	133361169	1	0.0215129	1	0.717844	0.996954	0.977776	0.938122	0.976813	0.866791	1	0.99415	1	1	1	1
CCDC130	2	7	5.34611e-39	1.21712e-38	1	0	19p13.13	chr19	13731760	13763296	0.0434831	0.0215129	1	0.717844	0.996954	0.977776	0.938122	0.976813	0.866791	1	0.99415	1	1	1	1
GALK1	2	9	3.79067e-38	8.08177e-38	1	0	17q25.1	chr17	75751594	75765711	0.00172056	0.0215129	1	0.717844	0.996954	0.977776	0.938122	0.976813	0.866791	1	0.99415	1	1	1	1
ATP5G2	2	30	2.46737e-27	2.91937e-27	1	0	12q13.13	chr12	53632726	53677408	0.000290867	0.0215129	1	0.717844	0.996954	0.977776	0.938122	0.976813	0.866791	1	0.99415	1	1	1	1
PPCDC	2	79	2.62269e-37	5.23518e-37	1	0	15q24.2	chr15	75023555	75117462	0.246318	0.0215129	1	0.717844	0.996954	0.977776	0.938122	0.976813	0.866791	1	0.99415	1	1	1	1
YIF1B	2	12	1.29294e-41	3.67817e-41	1	0	19q13.2	chr19	38305104	38317273	5.36178e-05	0.0215129	1	0.717844	0.996954	0.977776	0.938122	0.976813	0.866791	1	0.99415	1	1	1	1
GLI4	2	47	4.48461e-49	2.63897e-48	1	0	8q24.3	chr8	143267433	143276931	0.00211002	0.0215129	1	0.717844	0.996954	0.977776	0.938122	0.976813	0.866791	1	0.99415	1	1	1	1
GIPC1	2	22	4.20067e-48	2.21541e-47	1	0	19p13.12	chr19	14477760	14496149	0.000202919	0.0215129	1	0.717844	0.996954	0.977776	0.938122	0.976813	0.866791	1	0.99415	1	1	1	1
PTMS	2	28	5.9435e-26	6.77368e-26	1	0	12p13	chr12	6765516	6770952	0.00866458	0.0215129	1	0.717844	0.996954	0.977776	0.938122	0.976813	0.866791	1	0.99415	1	1	1	1
TP53I13	2	18	1.167e-35	2.06381e-35	1	0	17q11.2	chr17	29566052	29573157	2.18559e-07	0.0215129	1	0.717844	0.996954	0.977776	0.938122	0.976813	0.866791	1	0.99415	1	1	1	1
LONP1	2	4	1.167e-35	2.06381e-35	1	0	19p13.2	chr19	5691834	5720572	2.63936e-06	0.0215129	1	0.717844	0.996954	0.977776	0.938122	0.976813	0.866791	1	0.99415	1	1	1	1
CNFN	2	4	1.98985e-21	2.08746e-21	1	0.110132	19q13.2	chr19	42387019	42390287	0.163677	0.0215129	1	0.717844	0.996954	0.977776	0.938122	0.976813	0.866791	1	0.99415	1	1	1	1
ETV2	2	94	1.65108e-42	5.04408e-42	1	0.110132	19q13.12	chr19	35641745	35644871	0.812645	0.0215129	1	0.717844	0.996954	0.977776	0.938122	0.976813	0.866791	1	0.99415	1	1	1	1
BTBD2	2	11	8.05563e-21	8.41013e-21	1	0	19p13.3	chr19	1985438	2034881	0.0929836	0.0215129	1	0.717844	0.996954	0.977776	0.938122	0.976813	0.866791	1	0.99415	1	1	1	1
C16orf86	2	7	4.31262e-11	4.32433e-11	1	0	16q22.1	chr16	67666816	67668758	0.64871	0.0215129	1	0.717844	0.996954	0.977776	0.938122	0.976813	0.866791	1	0.99415	1	1	1	1
RPS23	2	2	2.10805e-12	2.1162e-12	1	0	5q14.2	chr5	82273358	82278577	0.0885829	0.0215129	1	0.717844	0.996954	0.977776	0.938122	0.976813	0.866791	1	0.99415	1	1	1	1
METTL11A	2	40	1.167e-35	2.06381e-35	1	0	NA	NA	NA	NA	NA	0.0215129	1	0.717844	0.996954	0.977776	0.938122	0.976813	0.866791	1	0.99415	1	1	1	1
SPN	3	23	9.11142e-37	1.74699e-36	0.971751	0	16p11.2	chr16	29662979	29670876	1	1.02759e-09	1	0.368906	0.996954	0.985945	0.938122	0.97072	0.802783	1	0.99415	1	0.821615	1	1
ITGAL	3	26	9.90276e-33	1.48073e-32	0.971751	0	16p11.2	chr16	30472658	30523185	1	1.02759e-09	1	0.368906	0.996954	0.985945	0.938122	0.97072	0.802783	1	0.99415	1	0.821615	1	1
SIPA1	3	13	4.62507e-41	1.25306e-40	0.971751	0	11q13.1	chr11	65585395	65650930	0.843465	1.02759e-09	1	0.368906	0.996954	0.985945	0.938122	0.97072	0.802783	1	0.99415	1	0.821615	1	1
CRTAM	3	19	6.99938e-39	1.57578e-38	0.971751	0.220264	11q24.1	chr11	122838500	122872639	1	1.02759e-09	1	0.368906	0.996954	0.985945	0.938122	0.97072	0.802783	1	0.99415	1	0.821615	1	1
IL10RA	3	20	8.37033e-47	3.88909e-46	0.971751	0	11q23.3	chr11	117986348	118001483	1	1.02759e-09	1	0.368906	0.996954	0.985945	0.938122	0.97072	0.802783	1	0.99415	1	0.821615	1	1
PNOC	3	19	3.55082e-42	1.05707e-41	0.971751	4.51542	8p21.1	chr8	28316986	28343355	1	1.02759e-09	1	0.368906	0.996954	0.985945	0.938122	0.97072	0.802783	1	0.99415	1	0.821615	1	1
CFP	3	176	5.28507e-48	2.74941e-47	0.971751	0.110132	Xp11.23	chrX	47624213	47630305	1	1.02759e-09	1	0.368906	0.996954	0.985945	0.938122	0.97072	0.802783	1	0.99415	1	0.821615	1	1
PAPLN	3	4	1.81537e-12	1.82299e-12	0.971751	0	14q24.2	chr14	73237497	73274640	1	1.02759e-09	1	0.368906	0.996954	0.985945	0.938122	0.97072	0.802783	1	0.99415	1	0.821615	1	1
ASGR2	3	4	5.79859e-40	1.43891e-39	0.971751	1.43172	17p13.1	chr17	7101322	7115700	0.608918	1.02759e-09	1	0.368906	0.996954	0.985945	0.938122	0.97072	0.802783	1	0.99415	1	0.821615	1	1
TMEM149	3	20	8.28163e-64	3.33213e-62	0.971751	0	NA	NA	NA	NA	NA	1.02759e-09	1	0.368906	0.996954	0.985945	0.938122	0.97072	0.802783	1	0.99415	1	0.821615	1	1
ZAP70	3	31	1.32356e-59	2.90726e-58	0.971751	0.110132	2q11.2	chr2	97713560	97739862	0.915341	1.02759e-09	1	0.368906	0.996954	0.985945	0.938122	0.97072	0.802783	1	0.99415	1	0.821615	1	1
RAC2	3	31	8.28163e-64	3.33213e-62	0.971751	0	22q13.1	chr22	37225261	37244448	0.90911	1.02759e-09	1	0.368906	0.996954	0.985945	0.938122	0.97072	0.802783	1	0.99415	1	0.821615	1	1
C2orf85	3	12	1.04436e-51	8.3276e-51	0.971751	37.3348	NA	NA	NA	NA	NA	1.02759e-09	1	0.368906	0.996954	0.985945	0.938122	0.97072	0.802783	1	0.99415	1	0.821615	1	1
C2orf89	3	10	1.27401e-45	5.26079e-45	0.971751	0.440529	NA	NA	NA	NA	NA	1.02759e-09	1	0.368906	0.996954	0.985945	0.938122	0.97072	0.802783	1	0.99415	1	0.821615	1	1
HLA-DQB1	3	3	9.22932e-32	1.3103e-31	0.971751	0	6p21.32	chr6	32659467	32668383	NA	1.02759e-09	1	0.368906	0.996954	0.985945	0.938122	0.97072	0.802783	1	0.99415	1	0.821615	1	1
MYO1G	3	31	1.42373e-55	1.81573e-54	0.971751	0	7p13	chr7	44962662	44979098	1	1.02759e-09	1	0.368906	0.996954	0.985945	0.938122	0.97072	0.802783	1	0.99415	1	0.821615	1	1
MYO1F	3	19	1.32356e-59	2.90726e-58	0.971751	0	19p13.2	chr19	8520790	8577577	0.800478	1.02759e-09	1	0.368906	0.996954	0.985945	0.938122	0.97072	0.802783	1	0.99415	1	0.821615	1	1
LGALS2	3	16	5.28507e-48	2.74941e-47	0.971751	2.97357	22q13.1	chr22	37570246	37582616	0.871891	1.02759e-09	1	0.368906	0.996954	0.985945	0.938122	0.97072	0.802783	1	0.99415	1	0.821615	1	1
ARHGAP25	3	30	1.04436e-51	8.3276e-51	0.971751	0	2p13.3	chr2	68679601	68826833	0.92482	1.02759e-09	1	0.368906	0.996954	0.985945	0.938122	0.97072	0.802783	1	0.99415	1	0.821615	1	1
PRKCB	3	23	3.55082e-42	1.05707e-41	0.971751	0	16p12.2-p12.1	chr16	23836001	24220611	1	1.02759e-09	1	0.368906	0.996954	0.985945	0.938122	0.97072	0.802783	1	0.99415	1	0.821615	1	1
SLA2	3	19	4.62507e-41	1.25306e-40	0.971751	0.110132	20q11.23	chr20	36612318	36646216	0.53687	1.02759e-09	1	0.368906	0.996954	0.985945	0.938122	0.97072	0.802783	1	0.99415	1	0.821615	1	1
EVI2B	3	15	6.99938e-39	1.57578e-38	0.971751	0	17q11.2	chr17	31303766	31314112	1	1.02759e-09	1	0.368906	0.996954	0.985945	0.938122	0.97072	0.802783	1	0.99415	1	0.821615	1	1
ZNF831	3	26	5.79859e-40	1.43891e-39	0.971751	1.65198	20q13.32	chr20	59191020	59259113	1	1.02759e-09	1	0.368906	0.996954	0.985945	0.938122	0.97072	0.802783	1	0.99415	1	0.821615	1	1
RAB33A	3	23	4.62507e-41	1.25306e-40	0.971751	0.110132	Xq26.1	chrX	130171649	130184870	1	1.02759e-09	1	0.368906	0.996954	0.985945	0.938122	0.97072	0.802783	1	0.99415	1	0.821615	1	1
IL2RG	3	29	5.28507e-48	2.74941e-47	0.971751	0	Xq13.1	chrX	71107404	71112108	0.763241	1.02759e-09	1	0.368906	0.996954	0.985945	0.938122	0.97072	0.802783	1	0.99415	1	0.821615	1	1
C16orf54	3	29	1.86753e-50	1.28678e-49	0.971751	0	16p11.2	chr16	29742463	29746006	1	1.02759e-09	1	0.368906	0.996954	0.985945	0.938122	0.97072	0.802783	1	0.99415	1	0.821615	1	1
P2RY8	3	31	1.86753e-50	1.28678e-49	0.971751	0	Xp22.33 and Yp11.3	NA	NA	NA	NA	1.02759e-09	1	0.368906	0.996954	0.985945	0.938122	0.97072	0.802783	1	0.99415	1	0.821615	1	1
KCNAB2	3	16	1.86418e-44	6.83295e-44	0.971751	0	1p36.31	chr1	5991466	6101193	0.309777	1.02759e-09	1	0.368906	0.996954	0.985945	0.938122	0.97072	0.802783	1	0.99415	1	0.821615	1	1
HVCN1	3	31	3.05103e-58	5.53951e-57	0.971751	0	12q24.11	chr12	110627841	110704950	1	1.02759e-09	1	0.368906	0.996954	0.985945	0.938122	0.97072	0.802783	1	0.99415	1	0.821615	1	1
NCF1	3	28	3.55082e-42	1.05707e-41	0.971751	0	7q11.23	chr7	74773962	74789315	1	1.02759e-09	1	0.368906	0.996954	0.985945	0.938122	0.97072	0.802783	1	0.99415	1	0.821615	1	1
STAT4	3	18	9.90276e-33	1.48073e-32	0.971751	0.110132	2q32.2-q32.3	chr2	191029576	191151596	0.61145	1.02759e-09	1	0.368906	0.996954	0.985945	0.938122	0.97072	0.802783	1	0.99415	1	0.821615	1	1
SASH3	3	31	3.00338e-65	1.58396e-63	0.971751	0	Xq26.1	chrX	129779979	129795201	1	1.02759e-09	1	0.368906	0.996954	0.985945	0.938122	0.97072	0.802783	1	0.99415	1	0.821615	1	1
TTC24	3	18	4.62507e-41	1.25306e-40	0.971751	26.652	1q22	chr1	156579727	156586770	1	1.02759e-09	1	0.368906	0.996954	0.985945	0.938122	0.97072	0.802783	1	0.99415	1	0.821615	1	1
IL18RAP	3	2	4.62507e-41	1.25306e-40	0.971751	2.09251	2q12.1	chr2	102418689	102452565	0.108875	1.02759e-09	1	0.368906	0.996954	0.985945	0.938122	0.97072	0.802783	1	0.99415	1	0.821615	1	1
TBX21	3	27	5.28507e-48	2.74941e-47	0.971751	0.770925	17q21.32	chr17	47733244	47746119	1	1.02759e-09	1	0.368906	0.996954	0.985945	0.938122	0.97072	0.802783	1	0.99415	1	0.821615	1	1
PRF1	3	5	5.28507e-48	2.74941e-47	0.971751	0	10q22.1	chr10	70597348	70602775	0.0472772	1.02759e-09	1	0.368906	0.996954	0.985945	0.938122	0.97072	0.802783	1	0.99415	1	0.821615	1	1
STAMBPL1	3	2	1.45305e-24	1.60112e-24	0.971751	0	10q23.31	chr10	88879734	88975153	0.164697	1.02759e-09	1	0.368906	0.996954	0.985945	0.938122	0.97072	0.802783	1	0.99415	1	0.821615	1	1
EOMES	3	2	3.78966e-27	4.45956e-27	0.971751	1.54185	3p24.1	chr3	27715949	27722711	1	1.02759e-09	1	0.368906	0.996954	0.985945	0.938122	0.97072	0.802783	1	0.99415	1	0.821615	1	1
KIAA0748	3	25	6.99938e-39	1.57578e-38	0.971751	0.330396	NA	NA	NA	NA	NA	1.02759e-09	1	0.368906	0.996954	0.985945	0.938122	0.97072	0.802783	1	0.99415	1	0.821615	1	1
CNR2	3	22	1.02225e-34	1.709e-34	0.971751	19.8238	1p36.11	chr1	23870526	23913362	0.37462	1.02759e-09	1	0.368906	0.996954	0.985945	0.938122	0.97072	0.802783	1	0.99415	1	0.821615	1	1
GP1BA	3	28	8.13663e-38	1.68822e-37	0.971751	2.86344	17p13.2	chr17	4932297	4935030	0.781559	1.02759e-09	1	0.368906	0.996954	0.985945	0.938122	0.97072	0.802783	1	0.99415	1	0.821615	1	1
ICOS	3	3	9.22932e-32	1.3103e-31	0.971751	1.10132	2q33.2	chr2	203936748	203961577	0.33963	1.02759e-09	1	0.368906	0.996954	0.985945	0.938122	0.97072	0.802783	1	0.99415	1	0.821615	1	1
CPNE5	3	3	5.79859e-40	1.43891e-39	0.971751	0	6p21.2	chr6	36740775	36840002	0.108995	1.02759e-09	1	0.368906	0.996954	0.985945	0.938122	0.97072	0.802783	1	0.99415	1	0.821615	1	1
MFNG	3	232	1.42373e-55	1.81573e-54	0.971751	0	22q13.1	chr22	37469063	37486401	1	1.02759e-09	1	0.368906	0.996954	0.985945	0.938122	0.97072	0.802783	1	0.99415	1	0.821615	1	1
TIGIT	3	15	6.99938e-39	1.57578e-38	0.971751	0.330396	3q13.31	chr3	114276913	114310288	1	1.02759e-09	1	0.368906	0.996954	0.985945	0.938122	0.97072	0.802783	1	0.99415	1	0.821615	1	1
POU2AF1	3	9	4.62507e-41	1.25306e-40	0.971751	0.550661	11q23.1	chr11	111352252	111455630	0.211182	1.02759e-09	1	0.368906	0.996954	0.985945	0.938122	0.97072	0.802783	1	0.99415	1	0.821615	1	1
WNT1	3	28	1.86753e-50	1.28678e-49	0.971751	17.9515	12q13.12	chr12	48978453	48981676	1	1.02759e-09	1	0.368906	0.996954	0.985945	0.938122	0.97072	0.802783	1	0.99415	1	0.821615	1	1
ABI3	3	6	5.60437e-53	5.19985e-52	0.971751	0	17q21.32	chr17	49210227	49223225	1	1.02759e-09	1	0.368906	0.996954	0.985945	0.938122	0.97072	0.802783	1	0.99415	1	0.821615	1	1
IL12RB1	3	19	3.20586e-49	1.91651e-48	0.971751	0	19p13.11	chr19	18058995	18098944	0.0735159	1.02759e-09	1	0.368906	0.996954	0.985945	0.938122	0.97072	0.802783	1	0.99415	1	0.821615	1	1
CTLA4	3	5	5.79859e-40	1.43891e-39	0.971751	0.881057	2q33.2	chr2	203867786	203873960	0.362765	1.02759e-09	1	0.368906	0.996954	0.985945	0.938122	0.97072	0.802783	1	0.99415	1	0.821615	1	1
SLFN14	3	8	8.29669e-31	1.12615e-30	0.971751	28.6344	17q12	chr17	35548125	35558098	1	1.02759e-09	1	0.368906	0.996954	0.985945	0.938122	0.97072	0.802783	1	0.99415	1	0.821615	1	1
PLA2G2D	3	31	8.13663e-38	1.68822e-37	0.971751	1.76211	1p36.12	chr1	20111939	20119566	0.107228	1.02759e-09	1	0.368906	0.996954	0.985945	0.938122	0.97072	0.802783	1	0.99415	1	0.821615	1	1
PARP15	3	14	8.29669e-31	1.12615e-30	0.971751	0.991189	3q21.1	chr3	122577602	122639047	1	1.02759e-09	1	0.368906	0.996954	0.985945	0.938122	0.97072	0.802783	1	0.99415	1	0.821615	1	1
DPPA4	3	20	6.44044e-23	6.89841e-23	0.971751	35.022	3q13.13	chr3	109326141	109337572	1	1.02759e-09	1	0.368906	0.996954	0.985945	0.938122	0.97072	0.802783	1	0.99415	1	0.821615	1	1
TLR10	3	18	9.22932e-32	1.3103e-31	0.971751	0.440529	4p14	chr4	38772239	38782990	1	1.02759e-09	1	0.368906	0.996954	0.985945	0.938122	0.97072	0.802783	1	0.99415	1	0.821615	1	1
PTPRC	3	5	9.22932e-32	1.3103e-31	0.971751	0	1q31.3-q32.1	chr1	198638671	198757283	1	1.02759e-09	1	0.368906	0.996954	0.985945	0.938122	0.97072	0.802783	1	0.99415	1	0.821615	1	1
BANK1	3	25	9.11142e-37	1.74699e-36	0.971751	0.770925	4q24	chr4	101411286	102074812	0.97015	1.02759e-09	1	0.368906	0.996954	0.985945	0.938122	0.97072	0.802783	1	0.99415	1	0.821615	1	1
SIRPG	3	31	1.86753e-50	1.28678e-49	0.971751	0.991189	20p13	chr20	1629152	1657779	0.518521	1.02759e-09	1	0.368906	0.996954	0.985945	0.938122	0.97072	0.802783	1	0.99415	1	0.821615	1	1
P2RY10	3	3	1.45305e-24	1.60112e-24	0.971751	1.32159	Xq21.1	chrX	78945332	78961954	1	1.02759e-09	1	0.368906	0.996954	0.985945	0.938122	0.97072	0.802783	1	0.99415	1	0.821615	1	1
PIM2	3	2	8.29669e-31	1.12615e-30	0.971751	0	Xp11.23	chrX	48913182	48919024	0.607212	1.02759e-09	1	0.368906	0.996954	0.985945	0.938122	0.97072	0.802783	1	0.99415	1	0.821615	1	1
FCAMR	3	3	6.44044e-23	6.89841e-23	0.971751	31.7181	1q32.1	chr1	206957965	206970625	1	1.02759e-09	1	0.368906	0.996954	0.985945	0.938122	0.97072	0.802783	1	0.99415	1	0.821615	1	1
TNFAIP8	3	5	3.78966e-27	4.45956e-27	0.971751	0	5q23.1	chr5	119268692	119399688	1	1.02759e-09	1	0.368906	0.996954	0.985945	0.938122	0.97072	0.802783	1	0.99415	1	0.821615	1	1
FAIM3	3	21	1.25972e-17	1.28468e-17	0.971751	0	NA	NA	NA	NA	1	1.02759e-09	1	0.368906	0.996954	0.985945	0.938122	0.97072	0.802783	1	0.99415	1	0.821615	1	1
KLRB1	3	17	5.79859e-40	1.43891e-39	0.971751	1.54185	12p13.31	chr12	9594551	9607886	1	1.02759e-09	1	0.368906	0.996954	0.985945	0.938122	0.97072	0.802783	1	0.99415	1	0.821615	1	1
INSL3	3	6	1.02225e-34	1.709e-34	0.971751	10.793	19p13.11	chr19	17816512	17821574	0.464226	1.02759e-09	1	0.368906	0.996954	0.985945	0.938122	0.97072	0.802783	1	0.99415	1	0.821615	1	1
IRF4	3	3	9.22932e-32	1.3103e-31	0.971751	0.220264	6p25.3	chr6	391739	411447	0.897929	1.02759e-09	1	0.368906	0.996954	0.985945	0.938122	0.97072	0.802783	1	0.99415	1	0.821615	1	1
IRF8	3	31	1.27401e-45	5.26079e-45	0.971751	0	16q24.1	chr16	85898803	85922609	0.795154	1.02759e-09	1	0.368906	0.996954	0.985945	0.938122	0.97072	0.802783	1	0.99415	1	0.821615	1	1
FAM78A	3	31	1.86753e-50	1.28678e-49	0.971751	0	9q34.13	chr9	131258076	131276547	1	1.02759e-09	1	0.368906	0.996954	0.985945	0.938122	0.97072	0.802783	1	0.99415	1	0.821615	1	1
CSF2RB	3	8	8.37033e-47	3.88909e-46	0.971751	0	22q12.3	chr22	36913628	36940449	1	1.02759e-09	1	0.368906	0.996954	0.985945	0.938122	0.97072	0.802783	1	0.99415	1	0.821615	1	1
GAB3	3	11	6.99938e-39	1.57578e-38	0.971751	0	Xq28	chrX	154675249	154751583	1	1.02759e-09	1	0.368906	0.996954	0.985945	0.938122	0.97072	0.802783	1	0.99415	1	0.821615	1	1
ITK	3	17	9.11142e-37	1.74699e-36	0.971751	0.110132	5q33.3	chr5	157142933	157255191	1	1.02759e-09	1	0.368906	0.996954	0.985945	0.938122	0.97072	0.802783	1	0.99415	1	0.821615	1	1
HMHA1	3	178	2.88479e-54	3.17991e-53	0.971751	0	NA	chr19	1065923	1086628	1	1.02759e-09	1	0.368906	0.996954	0.985945	0.938122	0.97072	0.802783	1	0.99415	1	0.821615	1	1
FCN1	3	3	9.22932e-32	1.3103e-31	0.971751	1.21145	9q34.3	chr9	134905890	134917963	1	1.02759e-09	1	0.368906	0.996954	0.985945	0.938122	0.97072	0.802783	1	0.99415	1	0.821615	1	1
CR2	3	8	6.44044e-23	6.89841e-23	0.971751	11.674	1q32.2	chr1	207454230	207489895	1	1.02759e-09	1	0.368906	0.996954	0.985945	0.938122	0.97072	0.802783	1	0.99415	1	0.821615	1	1
CR1	3	4	7.19518e-30	9.35658e-30	0.971751	1.32159	1q32.2	chr1	207496147	207640647	1	1.02759e-09	1	0.368906	0.996954	0.985945	0.938122	0.97072	0.802783	1	0.99415	1	0.821615	1	1
TNFRSF1B	3	27	3.05103e-58	5.53951e-57	0.971751	0	1p36.22	chr1	12167003	12209228	0.108766	1.02759e-09	1	0.368906	0.996954	0.985945	0.938122	0.97072	0.802783	1	0.99415	1	0.821615	1	1
PTPN7	3	31	1.04436e-51	8.3276e-51	0.971751	0	1q32.1	chr1	202147013	202161588	1	1.02759e-09	1	0.368906	0.996954	0.985945	0.938122	0.97072	0.802783	1	0.99415	1	0.821615	1	1
PTPN6	3	20	5.79859e-40	1.43891e-39	0.971751	0	12p13.31	chr12	6946468	6961316	0.347911	1.02759e-09	1	0.368906	0.996954	0.985945	0.938122	0.97072	0.802783	1	0.99415	1	0.821615	1	1
IL21R	3	13	3.55082e-42	1.05707e-41	0.971751	0	16p12.1	chr16	27402162	27452042	1	1.02759e-09	1	0.368906	0.996954	0.985945	0.938122	0.97072	0.802783	1	0.99415	1	0.821615	1	1
DGKA	3	4	2.07144e-25	2.32936e-25	0.971751	0	12q13.2	chr12	55927319	55954027	1	1.02759e-09	1	0.368906	0.996954	0.985945	0.938122	0.97072	0.802783	1	0.99415	1	0.821615	1	1
TSPAN32	3	26	2.88479e-54	3.17991e-53	0.971751	0.440529	11p15.5	chr11	2301997	2318200	1	1.02759e-09	1	0.368906	0.996954	0.985945	0.938122	0.97072	0.802783	1	0.99415	1	0.821615	1	1
PDCD1	3	28	5.28507e-48	2.74941e-47	0.971751	0.660793	2q37.3	chr2	241849881	241858908	0.261459	1.02759e-09	1	0.368906	0.996954	0.985945	0.938122	0.97072	0.802783	1	0.99415	1	0.821615	1	1
PIK3CD	3	30	8.28163e-64	3.33213e-62	0.971751	0	1p36.22	chr1	9651732	9729114	0.130284	1.02759e-09	1	0.368906	0.996954	0.985945	0.938122	0.97072	0.802783	1	0.99415	1	0.821615	1	1
PTPRCAP	3	31	2.53071e-74	6.82741e-72	0.971751	0	11q13.2	chr11	67435510	67438067	1	1.02759e-09	1	0.368906	0.996954	0.985945	0.938122	0.97072	0.802783	1	0.99415	1	0.821615	1	1
PATL2	3	8	9.90276e-33	1.48073e-32	0.971751	1.32159	15q21.1	chr15	44665732	44711316	0.742309	1.02759e-09	1	0.368906	0.996954	0.985945	0.938122	0.97072	0.802783	1	0.99415	1	0.821615	1	1
CD48	3	31	3.05103e-58	5.53951e-57	0.971751	0	1q23.3	chr1	160678746	160711851	1	1.02759e-09	1	0.368906	0.996954	0.985945	0.938122	0.97072	0.802783	1	0.99415	1	0.821615	1	1
ARRDC5	3	15	3.20586e-49	1.91651e-48	0.971751	5.61674	19p13.3	chr19	4890437	4902867	1	1.02759e-09	1	0.368906	0.996954	0.985945	0.938122	0.97072	0.802783	1	0.99415	1	0.821615	1	1
C10orf54	3	12	5.28507e-48	2.74941e-47	0.971751	0	NA	chr10	71747559	71773498	0.620111	1.02759e-09	1	0.368906	0.996954	0.985945	0.938122	0.97072	0.802783	1	0.99415	1	0.821615	1	1
NLRP1	3	7	1.02466e-33	1.61332e-33	0.971751	0	17p13	chr17	5499427	5619424	0.930056	1.02759e-09	1	0.368906	0.996954	0.985945	0.938122	0.97072	0.802783	1	0.99415	1	0.821615	1	1
FAM159A	3	195	2.62318e-43	8.64655e-43	0.971751	0.550661	1p32.3	chr1	52633344	52669683	0.727867	1.02759e-09	1	0.368906	0.996954	0.985945	0.938122	0.97072	0.802783	1	0.99415	1	0.821615	1	1
FYN	3	3	1.02466e-33	1.61332e-33	0.971751	0	6q21	chr6	111660332	111873452	0.239297	1.02759e-09	1	0.368906	0.996954	0.985945	0.938122	0.97072	0.802783	1	0.99415	1	0.821615	1	1
XCL2	3	4	8.13663e-38	1.68822e-37	0.971751	2.86344	1q24.2	chr1	168540765	168543997	1	1.02759e-09	1	0.368906	0.996954	0.985945	0.938122	0.97072	0.802783	1	0.99415	1	0.821615	1	1
CYTH4	3	21	3.05103e-58	5.53951e-57	0.971751	0	22q13.1	chr22	37282027	37315345	1	1.02759e-09	1	0.368906	0.996954	0.985945	0.938122	0.97072	0.802783	1	0.99415	1	0.821615	1	1
LOC283663	3	150	9.90276e-33	1.48073e-32	0.971751	0	NA	NA	NA	NA	NA	1.02759e-09	1	0.368906	0.996954	0.985945	0.938122	0.97072	0.802783	1	0.99415	1	0.821615	1	1
FCER2	3	155	3.20586e-49	1.91651e-48	0.971751	18.7225	19p13.2	chr19	7688758	7702146	0.948096	1.02759e-09	1	0.368906	0.996954	0.985945	0.938122	0.97072	0.802783	1	0.99415	1	0.821615	1	1
ARHGAP9	3	31	3.25185e-71	5.30455e-69	0.971751	0	12q13.3	chr12	57472255	57488814	1	1.02759e-09	1	0.368906	0.996954	0.985945	0.938122	0.97072	0.802783	1	0.99415	1	0.821615	1	1
ARHGAP4	3	12	2.88479e-54	3.17991e-53	0.971751	0	Xq28	chrX	153907367	153934999	1	1.02759e-09	1	0.368906	0.996954	0.985945	0.938122	0.97072	0.802783	1	0.99415	1	0.821615	1	1
CD79B	3	209	3.43651e-68	2.9882e-66	0.971751	0	17q23.3	chr17	63928740	63932354	1	1.02759e-09	1	0.368906	0.996954	0.985945	0.938122	0.97072	0.802783	1	0.99415	1	0.821615	1	1
CD79A	3	200	8.37033e-47	3.88909e-46	0.971751	0.330396	19q13.2	chr19	41877120	41881372	0.801113	1.02759e-09	1	0.368906	0.996954	0.985945	0.938122	0.97072	0.802783	1	0.99415	1	0.821615	1	1
GMFG	3	27	2.53071e-74	6.82741e-72	0.971751	0	19q13.2	chr19	39328353	39342372	0.675799	1.02759e-09	1	0.368906	0.996954	0.985945	0.938122	0.97072	0.802783	1	0.99415	1	0.821615	1	1
IDO2	3	2	8.13663e-38	1.68822e-37	0.971751	20.0441	8p11.21	chr8	39934614	40016391	0.390037	1.02759e-09	1	0.368906	0.996954	0.985945	0.938122	0.97072	0.802783	1	0.99415	1	0.821615	1	1
2019-09-06	3	5	8.29669e-31	1.12615e-30	0.971751	0	Xq24	NA	NA	NA	0.340179	1.02759e-09	1	0.368906	0.996954	0.985945	0.938122	0.97072	0.802783	1	0.99415	1	0.821615	1	1
CD28	3	20	8.29669e-31	1.12615e-30	0.971751	0	2q33.2	chr2	203706475	203738912	0.928575	1.02759e-09	1	0.368906	0.996954	0.985945	0.938122	0.97072	0.802783	1	0.99415	1	0.821615	1	1
CD27	3	31	5.60437e-53	5.19985e-52	0.971751	0	12p13.31	chr12	6444867	6451718	1	1.02759e-09	1	0.368906	0.996954	0.985945	0.938122	0.97072	0.802783	1	0.99415	1	0.821615	1	1
HCST	3	18	1.04e-66	7.05959e-65	0.971751	0	19q13.12	chr19	35902480	35904377	1	1.02759e-09	1	0.368906	0.996954	0.985945	0.938122	0.97072	0.802783	1	0.99415	1	0.821615	1	1
RASSF2	3	4	1.46597e-20	1.52624e-20	0.971751	0	20p13	chr20	4780023	4823645	0.804532	1.02759e-09	1	0.368906	0.996954	0.985945	0.938122	0.97072	0.802783	1	0.99415	1	0.821615	1	1
HSF5	3	8	3.78966e-27	4.45956e-27	0.971751	12.8855	17q22	chr17	58420167	58488384	1	1.02759e-09	1	0.368906	0.996954	0.985945	0.938122	0.97072	0.802783	1	0.99415	1	0.821615	1	1
TNFRSF4	3	6	3.55082e-42	1.05707e-41	0.971751	0	1p36.33	chr1	1211326	1214138	0.0602657	1.02759e-09	1	0.368906	0.996954	0.985945	0.938122	0.97072	0.802783	1	0.99415	1	0.821615	1	1
MEI1	3	5	5.79859e-40	1.43891e-39	0.971751	0	22q13.2	chr22	41699499	41799456	0.364847	1.02759e-09	1	0.368906	0.996954	0.985945	0.938122	0.97072	0.802783	1	0.99415	1	0.821615	1	1
SH2D3C	3	6	9.22932e-32	1.3103e-31	0.971751	0	9q34.11	chr9	127738317	127778741	1	1.02759e-09	1	0.368906	0.996954	0.985945	0.938122	0.97072	0.802783	1	0.99415	1	0.821615	1	1
S1PR4	3	246	1.08288e-69	1.28017e-67	0.971751	0	19p13.3	chr19	3172346	3180332	1	1.02759e-09	1	0.368906	0.996954	0.985945	0.938122	0.97072	0.802783	1	0.99415	1	0.821615	1	1
RGL4	3	31	5.60437e-53	5.19985e-52	0.971751	3.30396	22q11.23	chr22	23688136	23699176	1	1.02759e-09	1	0.368906	0.996954	0.985945	0.938122	0.97072	0.802783	1	0.99415	1	0.821615	1	1
CTSW	3	10	5.79859e-40	1.43891e-39	0.971751	0	11q13.1	chr11	65879809	65883741	1	1.02759e-09	1	0.368906	0.996954	0.985945	0.938122	0.97072	0.802783	1	0.99415	1	0.821615	1	1
ARHGEF1	3	12	1.02225e-34	1.709e-34	0.971751	0	19q13.2	chr19	41883161	41930150	0.454787	1.02759e-09	1	0.368906	0.996954	0.985945	0.938122	0.97072	0.802783	1	0.99415	1	0.821615	1	1
FLT3LG	3	10	1.86418e-44	6.83295e-44	0.971751	0	19q13.33	chr19	49474207	49486231	1	1.02759e-09	1	0.368906	0.996954	0.985945	0.938122	0.97072	0.802783	1	0.99415	1	0.821615	1	1
LY9	3	31	2.88479e-54	3.17991e-53	0.971751	0.660793	1q23.3	chr1	160796074	160828261	1	1.02759e-09	1	0.368906	0.996954	0.985945	0.938122	0.97072	0.802783	1	0.99415	1	0.821615	1	1
PSTPIP1	3	31	3.43651e-68	2.9882e-66	0.971751	0	15q24.3	chr15	76993359	77037332	1	1.02759e-09	1	0.368906	0.996954	0.985945	0.938122	0.97072	0.802783	1	0.99415	1	0.821615	1	1
VAV1	3	28	1.86418e-44	6.83295e-44	0.971751	0	19p13.3	chr19	6772714	6857366	0.719146	1.02759e-09	1	0.368906	0.996954	0.985945	0.938122	0.97072	0.802783	1	0.99415	1	0.821615	1	1
PYHIN1	3	18	8.13663e-38	1.68822e-37	0.971751	0.881057	1q23.1	chr1	158930796	158977054	1	1.02759e-09	1	0.368906	0.996954	0.985945	0.938122	0.97072	0.802783	1	0.99415	1	0.821615	1	1
FERMT3	3	20	8.28163e-64	3.33213e-62	0.971751	0	11q13.1	chr11	64206678	64223886	1	1.02759e-09	1	0.368906	0.996954	0.985945	0.938122	0.97072	0.802783	1	0.99415	1	0.821615	1	1
C5orf20	3	31	5.79859e-40	1.43891e-39	0.971751	2.31278	NA	NA	NA	NA	1	1.02759e-09	1	0.368906	0.996954	0.985945	0.938122	0.97072	0.802783	1	0.99415	1	0.821615	1	1
GFI1	3	15	4.62507e-41	1.25306e-40	0.971751	0.110132	1p22.1	chr1	92474762	92486876	0.467794	1.02759e-09	1	0.368906	0.996954	0.985945	0.938122	0.97072	0.802783	1	0.99415	1	0.821615	1	1
LST1	3	4	6.73398e-57	1.02535e-55	0.971751	0	6p21.33	chr6	31586124	31588909	1	1.02759e-09	1	0.368906	0.996954	0.985945	0.938122	0.97072	0.802783	1	0.99415	1	0.821615	1	1
GZMA	3	14	8.13663e-38	1.68822e-37	0.971751	0.330396	5q11.2	chr5	55102648	55110252	1	1.02759e-09	1	0.368906	0.996954	0.985945	0.938122	0.97072	0.802783	1	0.99415	1	0.821615	1	1
GZMM	3	206	5.49464e-61	1.48046e-59	0.971751	0.550661	19p13.3	chr19	544034	549924	1	1.02759e-09	1	0.368906	0.996954	0.985945	0.938122	0.97072	0.802783	1	0.99415	1	0.821615	1	1
GZMK	3	30	8.13663e-38	1.68822e-37	0.971751	0.660793	5q11.2	chr5	55024253	55034570	1	1.02759e-09	1	0.368906	0.996954	0.985945	0.938122	0.97072	0.802783	1	0.99415	1	0.821615	1	1
MAP4K1	3	31	8.28163e-64	3.33213e-62	0.971751	0	19q13.1-q13.4	chr19	38587641	38618882	0.507165	1.02759e-09	1	0.368906	0.996954	0.985945	0.938122	0.97072	0.802783	1	0.99415	1	0.821615	1	1
KLRG1	3	11	6.44044e-23	6.89841e-23	0.971751	0	12p13.31	chr12	8950044	9010760	1	1.02759e-09	1	0.368906	0.996954	0.985945	0.938122	0.97072	0.802783	1	0.99415	1	0.821615	1	1
MIR155HG	3	14	2.62318e-43	8.64655e-43	0.971751	0	21q21.3	chr21	25561909	25575168	0.992948	1.02759e-09	1	0.368906	0.996954	0.985945	0.938122	0.97072	0.802783	1	0.99415	1	0.821615	1	1
FUT7	3	217	2.18177e-62	6.98798e-61	0.971751	0.440529	9q34.3	chr9	137030174	137033010	1	1.02759e-09	1	0.368906	0.996954	0.985945	0.938122	0.97072	0.802783	1	0.99415	1	0.821615	1	1
TRAF1	3	29	8.37033e-47	3.88909e-46	0.971751	0	9q33.2	chr9	120902393	120929173	1	1.02759e-09	1	0.368906	0.996954	0.985945	0.938122	0.97072	0.802783	1	0.99415	1	0.821615	1	1
AGAP2	3	26	2.62318e-43	8.64655e-43	0.971751	0	12q14.1	chr12	57723761	57742157	1	1.02759e-09	1	0.368906	0.996954	0.985945	0.938122	0.97072	0.802783	1	0.99415	1	0.821615	1	1
SLAMF6	3	29	3.55082e-42	1.05707e-41	0.971751	0.110132	1q23.2-q23.3	chr1	160485030	160523262	1	1.02759e-09	1	0.368906	0.996954	0.985945	0.938122	0.97072	0.802783	1	0.99415	1	0.821615	1	1
SLAMF1	3	29	1.27401e-45	5.26079e-45	0.971751	1.21145	1q23.3	chr1	160608100	160647295	1	1.02759e-09	1	0.368906	0.996954	0.985945	0.938122	0.97072	0.802783	1	0.99415	1	0.821615	1	1
FCRL1	3	21	1.02466e-33	1.61332e-33	0.971751	17.8414	1q23.1	chr1	157794403	157820105	1	1.02759e-09	1	0.368906	0.996954	0.985945	0.938122	0.97072	0.802783	1	0.99415	1	0.821615	1	1
FCRL2	3	24	2.62318e-43	8.64655e-43	0.971751	13.8767	1q23.1	chr1	157745733	157777132	1	1.02759e-09	1	0.368906	0.996954	0.985945	0.938122	0.97072	0.802783	1	0.99415	1	0.821615	1	1
FCRL3	3	30	8.13663e-38	1.68822e-37	0.971751	5.50661	1q23.1	chr1	157674321	157700857	1	1.02759e-09	1	0.368906	0.996954	0.985945	0.938122	0.97072	0.802783	1	0.99415	1	0.821615	1	1
FCRLA	3	214	5.28507e-48	2.74941e-47	0.971751	1.43172	1q23.3	chr1	161706972	161714352	1	1.02759e-09	1	0.368906	0.996954	0.985945	0.938122	0.97072	0.802783	1	0.99415	1	0.821615	1	1
AMICA1	3	27	6.73398e-57	1.02535e-55	0.971751	0.110132	NA	chr11	118193740	118225094	1	1.02759e-09	1	0.368906	0.996954	0.985945	0.938122	0.97072	0.802783	1	0.99415	1	0.821615	1	1
DOCK2	3	6	9.22932e-32	1.3103e-31	0.971751	0	5q35.1	chr5	169637247	170083382	1	1.02759e-09	1	0.368906	0.996954	0.985945	0.938122	0.97072	0.802783	1	0.99415	1	0.821615	1	1
GIMAP4	3	10	6.02082e-29	7.54638e-29	0.971751	0	7q36.1	chr7	150567277	150573955	1	1.02759e-09	1	0.368906	0.996954	0.985945	0.938122	0.97072	0.802783	1	0.99415	1	0.821615	1	1
GIMAP5	3	30	1.04436e-51	8.3276e-51	0.971751	0	7q36.1	chr7	150722253	150750033	1	1.02759e-09	1	0.368906	0.996954	0.985945	0.938122	0.97072	0.802783	1	0.99415	1	0.821615	1	1
GIMAP7	3	20	9.22932e-32	1.3103e-31	0.971751	0	7q36.1	chr7	150514830	150521073	1	1.02759e-09	1	0.368906	0.996954	0.985945	0.938122	0.97072	0.802783	1	0.99415	1	0.821615	1	1
GIMAP1	3	16	1.27401e-45	5.26079e-45	0.971751	0	7q36.1	chr7	150716557	150724284	1	1.02759e-09	1	0.368906	0.996954	0.985945	0.938122	0.97072	0.802783	1	0.99415	1	0.821615	1	1
LAX1	3	2	2.48521e-21	2.60648e-21	0.971751	0.770925	1q32.1	chr1	203765176	203776233	1	1.02759e-09	1	0.368906	0.996954	0.985945	0.938122	0.97072	0.802783	1	0.99415	1	0.821615	1	1
CORO1A	3	31	1.08288e-69	1.28017e-67	0.971751	0	16p11.2	chr16	30182827	30189076	1	1.02759e-09	1	0.368906	0.996954	0.985945	0.938122	0.97072	0.802783	1	0.99415	1	0.821615	1	1
LOC100233209	3	25	3.55082e-42	1.05707e-41	0.971751	0.330396	NA	NA	NA	NA	NA	1.02759e-09	1	0.368906	0.996954	0.985945	0.938122	0.97072	0.802783	1	0.99415	1	0.821615	1	1
TMIGD2	3	219	5.60437e-53	5.19985e-52	0.971751	9.2511	19p13.3	chr19	4292232	4302431	0.766901	1.02759e-09	1	0.368906	0.996954	0.985945	0.938122	0.97072	0.802783	1	0.99415	1	0.821615	1	1
SNX20	3	24	1.86418e-44	6.83295e-44	0.971751	0.220264	16q12.1	chr16	50666300	50681353	1	1.02759e-09	1	0.368906	0.996954	0.985945	0.938122	0.97072	0.802783	1	0.99415	1	0.821615	1	1
FCRL4	3	4	1.25972e-17	1.28468e-17	0.971751	22.3568	1q23.1	chr1	157573749	157598080	1	1.02759e-09	1	0.368906	0.996954	0.985945	0.938122	0.97072	0.802783	1	0.99415	1	0.821615	1	1
FCRL5	3	7	9.22932e-32	1.3103e-31	0.971751	3.19383	1q23.1	chr1	157513377	157552520	1	1.02759e-09	1	0.368906	0.996954	0.985945	0.938122	0.97072	0.802783	1	0.99415	1	0.821615	1	1
ANKRD55	3	2	1.45305e-24	1.60112e-24	0.971751	7.15859	5q11.2	chr5	56099678	56233359	1	1.02759e-09	1	0.368906	0.996954	0.985945	0.938122	0.97072	0.802783	1	0.99415	1	0.821615	1	1
ANKRD58	3	8	9.11142e-37	1.74699e-36	0.971751	0.110132	NA	NA	NA	NA	NA	1.02759e-09	1	0.368906	0.996954	0.985945	0.938122	0.97072	0.802783	1	0.99415	1	0.821615	1	1
KBTBD8	3	5	2.48521e-21	2.60648e-21	0.971751	0	3p14.1	chr3	66998307	67011210	1	1.02759e-09	1	0.368906	0.996954	0.985945	0.938122	0.97072	0.802783	1	0.99415	1	0.821615	1	1
LIMD2	3	146	1.04e-66	7.05959e-65	0.971751	0	17q23.3	chr17	63695902	63701172	0.391065	1.02759e-09	1	0.368906	0.996954	0.985945	0.938122	0.97072	0.802783	1	0.99415	1	0.821615	1	1
ZC3H12D	3	20	9.11142e-37	1.74699e-36	0.971751	0.440529	6q25.1	chr6	149446795	149485061	0.943874	1.02759e-09	1	0.368906	0.996954	0.985945	0.938122	0.97072	0.802783	1	0.99415	1	0.821615	1	1
CIITA	3	4	2.62318e-43	8.64655e-43	0.971751	0	16p13.13	chr16	10877198	10932281	1	1.02759e-09	1	0.368906	0.996954	0.985945	0.938122	0.97072	0.802783	1	0.99415	1	0.821615	1	1
LSP1	3	12	1.42373e-55	1.81573e-54	0.971751	0	11p15.5	chr11	1852970	1892267	NA	1.02759e-09	1	0.368906	0.996954	0.985945	0.938122	0.97072	0.802783	1	0.99415	1	0.821615	1	1
SSTR3	3	3	4.86205e-28	5.88846e-28	0.971751	31.8282	22q13.1	chr22	37204238	37212322	1	1.02759e-09	1	0.368906	0.996954	0.985945	0.938122	0.97072	0.802783	1	0.99415	1	0.821615	1	1
ITGB7	3	31	3.20586e-49	1.91651e-48	0.971751	0	12q13.13	chr12	53191318	53207307	1	1.02759e-09	1	0.368906	0.996954	0.985945	0.938122	0.97072	0.802783	1	0.99415	1	0.821615	1	1
AICDA	3	8	9.83083e-36	1.75388e-35	0.971751	32.489	12p13.31	chr12	8602166	8612871	0.927299	1.02759e-09	1	0.368906	0.996954	0.985945	0.938122	0.97072	0.802783	1	0.99415	1	0.821615	1	1
RASAL3	3	31	1.08288e-69	1.28017e-67	0.971751	0	19p13.12	chr19	15451624	15464571	0.808368	1.02759e-09	1	0.368906	0.996954	0.985945	0.938122	0.97072	0.802783	1	0.99415	1	0.821615	1	1
SLC12A3	3	2	9.22932e-32	1.3103e-31	0.971751	8.59031	16q13	chr16	56865207	56915850	0.927132	1.02759e-09	1	0.368906	0.996954	0.985945	0.938122	0.97072	0.802783	1	0.99415	1	0.821615	1	1
PVRIG	3	31	5.79859e-40	1.43891e-39	0.971751	0.110132	7q22.1	chr7	100218241	100221490	1	1.02759e-09	1	0.368906	0.996954	0.985945	0.938122	0.97072	0.802783	1	0.99415	1	0.821615	1	1
HLA-DPB1	3	5	1.04436e-51	8.3276e-51	0.971751	0	6p21.32	chr6	33075926	33087201	NA	1.02759e-09	1	0.368906	0.996954	0.985945	0.938122	0.97072	0.802783	1	0.99415	1	0.821615	1	1
PLCB2	3	18	2.88479e-54	3.17991e-53	0.971751	0	15q15.1	chr15	40278176	40307935	1	1.02759e-09	1	0.368906	0.996954	0.985945	0.938122	0.97072	0.802783	1	0.99415	1	0.821615	1	1
CCR2	3	2	7.19518e-30	9.35658e-30	0.971751	0	3p21.31	chr3	46353734	46360928	1	1.02759e-09	1	0.368906	0.996954	0.985945	0.938122	0.97072	0.802783	1	0.99415	1	0.821615	1	1
CCR7	3	31	1.86418e-44	6.83295e-44	0.971751	0.220264	17q21.2	chr17	40553769	40565472	1	1.02759e-09	1	0.368906	0.996954	0.985945	0.938122	0.97072	0.802783	1	0.99415	1	0.821615	1	1
ZBED2	3	2	7.19518e-30	9.35658e-30	0.971751	2.97357	3q13.13	chr3	111592900	111595443	0.571843	1.02759e-09	1	0.368906	0.996954	0.985945	0.938122	0.97072	0.802783	1	0.99415	1	0.821615	1	1
CD8A	3	9	8.29669e-31	1.12615e-30	0.971751	0.110132	2p11.2	chr2	86784610	86808396	0.823287	1.02759e-09	1	0.368906	0.996954	0.985945	0.938122	0.97072	0.802783	1	0.99415	1	0.821615	1	1
CD8B	3	6	9.11142e-37	1.74699e-36	0.971751	0.330396	2p11.2	chr2	86815339	86861924	0.531616	1.02759e-09	1	0.368906	0.996954	0.985945	0.938122	0.97072	0.802783	1	0.99415	1	0.821615	1	1
HLA-DOA	3	5	8.13663e-38	1.68822e-37	0.971751	0	6p21.32	chr6	33004178	33009612	NA	1.02759e-09	1	0.368906	0.996954	0.985945	0.938122	0.97072	0.802783	1	0.99415	1	0.821615	1	1
HLA-DOB	3	4	5.28507e-48	2.74941e-47	0.971751	0.110132	6p21.32	chr6	32812763	32817048	NA	1.02759e-09	1	0.368906	0.996954	0.985945	0.938122	0.97072	0.802783	1	0.99415	1	0.821615	1	1
RAB37	3	5	6.2623e-17	6.36207e-17	0.971751	0	17q25.1	chr17	74670578	74747335	0.985744	1.02759e-09	1	0.368906	0.996954	0.985945	0.938122	0.97072	0.802783	1	0.99415	1	0.821615	1	1
ZNF80	3	6	1.02225e-34	1.709e-34	0.971751	9.14097	3q13.31	chr3	114234631	114237578	0.797878	1.02759e-09	1	0.368906	0.996954	0.985945	0.938122	0.97072	0.802783	1	0.99415	1	0.821615	1	1
PIK3R5	3	3	5.79859e-40	1.43891e-39	0.971751	0	17p13.1	chr17	8878911	8965712	1	1.02759e-09	1	0.368906	0.996954	0.985945	0.938122	0.97072	0.802783	1	0.99415	1	0.821615	1	1
PTCRA	3	24	1.27401e-45	5.26079e-45	0.971751	7.04846	6p21.1	chr6	42915989	42925835	0.878183	1.02759e-09	1	0.368906	0.996954	0.985945	0.938122	0.97072	0.802783	1	0.99415	1	0.821615	1	1
TNFAIP8L2	3	10	5.49464e-61	1.48046e-59	0.971751	0	1q21.3	chr1	151156629	151159749	1	1.02759e-09	1	0.368906	0.996954	0.985945	0.938122	0.97072	0.802783	1	0.99415	1	0.821615	1	1
TLR9	3	244	1.86418e-44	6.83295e-44	0.971751	0	3p21.2	chr3	52221080	52226163	1	1.02759e-09	1	0.368906	0.996954	0.985945	0.938122	0.97072	0.802783	1	0.99415	1	0.821615	1	1
LAPTM5	3	3	6.99938e-39	1.57578e-38	0.971751	0	1p35.2	chr1	30732469	30757820	0.374027	1.02759e-09	1	0.368906	0.996954	0.985945	0.938122	0.97072	0.802783	1	0.99415	1	0.821615	1	1
GRAP2	3	25	9.83083e-36	1.75388e-35	0.971751	0	22q13.1	chr22	39901082	39973721	1	1.02759e-09	1	0.368906	0.996954	0.985945	0.938122	0.97072	0.802783	1	0.99415	1	0.821615	1	1
IL3RA	3	23	3.55082e-42	1.05707e-41	0.971751	0	Xp22.3 and Yp13.3	NA	NA	NA	NA	1.02759e-09	1	0.368906	0.996954	0.985945	0.938122	0.97072	0.802783	1	0.99415	1	0.821615	1	1
BIN2	3	11	2.62318e-43	8.64655e-43	0.971751	0	12q13.13	chr12	51281038	51324668	1	1.02759e-09	1	0.368906	0.996954	0.985945	0.938122	0.97072	0.802783	1	0.99415	1	0.821615	1	1
TCL1A	3	190	3.55082e-42	1.05707e-41	0.971751	12.4449	14q32.1	chr14	95709967	95714196	1	1.02759e-09	1	0.368906	0.996954	0.985945	0.938122	0.97072	0.802783	1	0.99415	1	0.821615	1	1
CLEC17A	3	16	4.86205e-28	5.88846e-28	0.971751	13.1057	19p13.12	chr19	14583084	14611157	1	1.02759e-09	1	0.368906	0.996954	0.985945	0.938122	0.97072	0.802783	1	0.99415	1	0.821615	1	1
MAL	3	13	2.62318e-43	8.64655e-43	0.971751	2.20264	2q11.1	chr2	95025677	95053996	0.638194	1.02759e-09	1	0.368906	0.996954	0.985945	0.938122	0.97072	0.802783	1	0.99415	1	0.821615	1	1
LRRC33	3	2	5.79859e-40	1.43891e-39	0.971751	0	NA	NA	NA	NA	NA	1.02759e-09	1	0.368906	0.996954	0.985945	0.938122	0.97072	0.802783	1	0.99415	1	0.821615	1	1
ARHGAP30	3	31	3.05103e-58	5.53951e-57	0.971751	0	1q23.3	chr1	161046946	161069970	1	1.02759e-09	1	0.368906	0.996954	0.985945	0.938122	0.97072	0.802783	1	0.99415	1	0.821615	1	1
PAX5	3	19	9.90276e-33	1.48073e-32	0.971751	18.7225	9p13.2	chr9	36833275	37034185	1	1.02759e-09	1	0.368906	0.996954	0.985945	0.938122	0.97072	0.802783	1	0.99415	1	0.821615	1	1
RCSD1	3	2	1.02466e-33	1.61332e-33	0.971751	0	1q24.2	chr1	167630093	167706249	1	1.02759e-09	1	0.368906	0.996954	0.985945	0.938122	0.97072	0.802783	1	0.99415	1	0.821615	1	1
FLI1	3	8	4.86205e-28	5.88846e-28	0.971751	0	11q24.3	chr11	128686535	128813267	1	1.02759e-09	1	0.368906	0.996954	0.985945	0.938122	0.97072	0.802783	1	0.99415	1	0.821615	1	1
KLHL6	3	10	9.11142e-37	1.74699e-36	0.971751	0	3q27.1	chr3	183487531	183555689	1	1.02759e-09	1	0.368906	0.996954	0.985945	0.938122	0.97072	0.802783	1	0.99415	1	0.821615	1	1
C11orf21	3	27	4.62507e-41	1.25306e-40	0.971751	1.54185	11p15.5	chr11	2295645	2303049	0.89713	1.02759e-09	1	0.368906	0.996954	0.985945	0.938122	0.97072	0.802783	1	0.99415	1	0.821615	1	1
PPP1R16B	3	15	9.22932e-32	1.3103e-31	0.971751	0	20q11.23	chr20	38805705	38923024	1	1.02759e-09	1	0.368906	0.996954	0.985945	0.938122	0.97072	0.802783	1	0.99415	1	0.821615	1	1
DENND1C	3	31	2.62318e-43	8.64655e-43	0.971751	0	19p13.3	chr19	6467207	6482557	0.378744	1.02759e-09	1	0.368906	0.996954	0.985945	0.938122	0.97072	0.802783	1	0.99415	1	0.821615	1	1
CCDC141	3	2	6.2623e-17	6.36207e-17	0.971751	2.53304	2q31.2	chr2	178829757	179050086	1	1.02759e-09	1	0.368906	0.996954	0.985945	0.938122	0.97072	0.802783	1	0.99415	1	0.821615	1	1
SPNS3	3	19	4.62507e-41	1.25306e-40	0.971751	1.87225	17p13.2	chr17	4433688	4488208	0.998571	1.02759e-09	1	0.368906	0.996954	0.985945	0.938122	0.97072	0.802783	1	0.99415	1	0.821615	1	1
GMIP	3	14	6.99938e-39	1.57578e-38	0.971751	0	19p13.11	chr19	19629476	19643667	0.471896	1.02759e-09	1	0.368906	0.996954	0.985945	0.938122	0.97072	0.802783	1	0.99415	1	0.821615	1	1
ARHGAP15	3	30	5.28507e-48	2.74941e-47	0.971751	0	2q22.2-q22.3	chr2	143091362	143768352	0.588562	1.02759e-09	1	0.368906	0.996954	0.985945	0.938122	0.97072	0.802783	1	0.99415	1	0.821615	1	1
IL7R	3	2	6.2623e-17	6.36207e-17	0.971751	1.54185	5p13.2	chr5	35852695	35879603	1	1.02759e-09	1	0.368906	0.996954	0.985945	0.938122	0.97072	0.802783	1	0.99415	1	0.821615	1	1
LRMP	3	24	4.62507e-41	1.25306e-40	0.971751	0	12p12.1	chr12	25021002	25108334	1	1.02759e-09	1	0.368906	0.996954	0.985945	0.938122	0.97072	0.802783	1	0.99415	1	0.821615	1	1
FAM65B	3	18	3.78966e-27	4.45956e-27	0.971751	0	NA	chr6	24804282	25042168	0.881354	1.02759e-09	1	0.368906	0.996954	0.985945	0.938122	0.97072	0.802783	1	0.99415	1	0.821615	1	1
GPR132	3	18	1.27401e-45	5.26079e-45	0.971751	0	14q32.33	chr14	105049389	105065445	1	1.02759e-09	1	0.368906	0.996954	0.985945	0.938122	0.97072	0.802783	1	0.99415	1	0.821615	1	1
TNFRSF13C	3	22	6.99938e-39	1.57578e-38	0.971751	5.39648	22q13.2	chr22	41922023	41926818	0.318563	1.02759e-09	1	0.368906	0.996954	0.985945	0.938122	0.97072	0.802783	1	0.99415	1	0.821615	1	1
INPP5D	3	30	5.28507e-48	2.74941e-47	0.971751	0	2q37.1	chr2	233059967	233207903	0.691094	1.02759e-09	1	0.368906	0.996954	0.985945	0.938122	0.97072	0.802783	1	0.99415	1	0.821615	1	1
TRAF3IP3	3	30	1.04436e-51	8.3276e-51	0.971751	0	1q32.2	chr1	209756032	209782320	1	1.02759e-09	1	0.368906	0.996954	0.985945	0.938122	0.97072	0.802783	1	0.99415	1	0.821615	1	1
LCK	3	31	5.60437e-53	5.19985e-52	0.971751	0	1p35.2	chr1	32251239	32286165	0.709287	1.02759e-09	1	0.368906	0.996954	0.985945	0.938122	0.97072	0.802783	1	0.99415	1	0.821615	1	1
IL16	3	31	8.13663e-38	1.68822e-37	0.971751	0	15q25.1	chr15	81159575	81314058	1	1.02759e-09	1	0.368906	0.996954	0.985945	0.938122	0.97072	0.802783	1	0.99415	1	0.821615	1	1
LTB	3	207	8.28163e-64	3.33213e-62	0.971751	0.110132	6p21.33	chr6	31580525	31582522	0.372078	1.02759e-09	1	0.368906	0.996954	0.985945	0.938122	0.97072	0.802783	1	0.99415	1	0.821615	1	1
MDS2	3	7	9.11142e-37	1.74699e-36	0.971751	38.5463	1p36	chr1	23581495	23640568	0.570072	1.02759e-09	1	0.368906	0.996954	0.985945	0.938122	0.97072	0.802783	1	0.99415	1	0.821615	1	1
MS4A1	3	215	3.55082e-42	1.05707e-41	0.971751	1.98238	11q12.2	chr11	60455752	60470760	1	1.02759e-09	1	0.368906	0.996954	0.985945	0.938122	0.97072	0.802783	1	0.99415	1	0.821615	1	1
CCDC69	3	17	3.55082e-42	1.05707e-41	0.971751	0	5q33.1	chr5	151181052	151224145	1	1.02759e-09	1	0.368906	0.996954	0.985945	0.938122	0.97072	0.802783	1	0.99415	1	0.821615	1	1
LYL1	3	17	8.37033e-47	3.88909e-46	0.971751	0	19p13.13	chr19	13099033	13103161	1	1.02759e-09	1	0.368906	0.996954	0.985945	0.938122	0.97072	0.802783	1	0.99415	1	0.821615	1	1
CCL19	3	199	2.62318e-43	8.64655e-43	0.971751	1.65198	9p13.3	chr9	34689567	34691277	1	1.02759e-09	1	0.368906	0.996954	0.985945	0.938122	0.97072	0.802783	1	0.99415	1	0.821615	1	1
BLK	3	213	1.27401e-45	5.26079e-45	0.971751	9.36123	8p23.1	chr8	11494001	11564604	1	1.02759e-09	1	0.368906	0.996954	0.985945	0.938122	0.97072	0.802783	1	0.99415	1	0.821615	1	1
P2RY14	3	8	1.39744e-15	1.41227e-15	0.971751	0	3q25.1	chr3	151212117	151278467	0.992326	1.02759e-09	1	0.368906	0.996954	0.985945	0.938122	0.97072	0.802783	1	0.99415	1	0.821615	1	1
LTA	3	28	8.37033e-47	3.88909e-46	0.971751	1.32159	6p21.33	chr6	31572054	31574324	0.0781156	1.02759e-09	1	0.368906	0.996954	0.985945	0.938122	0.97072	0.802783	1	0.99415	1	0.821615	1	1
PTK2B	3	8	9.22932e-32	1.3103e-31	0.971751	0	8p21.2	chr8	27311482	27459391	0.388694	1.02759e-09	1	0.368906	0.996954	0.985945	0.938122	0.97072	0.802783	1	0.99415	1	0.821615	1	1
NCF1B	3	17	5.28507e-48	2.74941e-47	0.971751	0.220264	7q11.23	chr7	73220624	73235945	1	1.02759e-09	1	0.368906	0.996954	0.985945	0.938122	0.97072	0.802783	1	0.99415	1	0.821615	1	1
HCLS1	3	31	2.18177e-62	6.98798e-61	0.971751	0	3q13.33	chr3	121631399	121660927	1	1.02759e-09	1	0.368906	0.996954	0.985945	0.938122	0.97072	0.802783	1	0.99415	1	0.821615	1	1
RNASE6	3	3	9.90276e-33	1.48073e-32	0.971751	0	14q11.2	chr14	20781051	20782467	1	1.02759e-09	1	0.368906	0.996954	0.985945	0.938122	0.97072	0.802783	1	0.99415	1	0.821615	1	1
POU2F2	3	17	8.13663e-38	1.68822e-37	0.971751	0	19q13.2	chr19	42086110	42196585	1	1.02759e-09	1	0.368906	0.996954	0.985945	0.938122	0.97072	0.802783	1	0.99415	1	0.821615	1	1
APBB1IP	3	4	9.83083e-36	1.75388e-35	0.971751	0	10p12.1	chr10	26438203	26567803	0.48001	1.02759e-09	1	0.368906	0.996954	0.985945	0.938122	0.97072	0.802783	1	0.99415	1	0.821615	1	1
GPR174	3	2	1.46597e-20	1.52624e-20	0.971751	6.38767	Xq21.1	chrX	79170972	79172229	1	1.02759e-09	1	0.368906	0.996954	0.985945	0.938122	0.97072	0.802783	1	0.99415	1	0.821615	1	1
SP140	3	28	8.37033e-47	3.88909e-46	0.971751	0	2q37.1	chr2	230203110	230313215	0.12073	1.02759e-09	1	0.368906	0.996954	0.985945	0.938122	0.97072	0.802783	1	0.99415	1	0.821615	1	1
GPSM3	3	247	1.42373e-55	1.81573e-54	0.971751	0	6p21.32	chr6	32190766	32195523	0.798819	1.02759e-09	1	0.368906	0.996954	0.985945	0.938122	0.97072	0.802783	1	0.99415	1	0.821615	1	1
PDE6G	3	13	3.55082e-42	1.05707e-41	0.971751	0.110132	17q21.1	chr17	81650459	81663112	1	1.02759e-09	1	0.368906	0.996954	0.985945	0.938122	0.97072	0.802783	1	0.99415	1	0.821615	1	1
PRDM8	3	21	9.83083e-36	1.75388e-35	0.971751	0.330396	4q21.21	chr4	80183879	80204329	0.831219	1.02759e-09	1	0.368906	0.996954	0.985945	0.938122	0.97072	0.802783	1	0.99415	1	0.821615	1	1
NCF4	3	26	1.08288e-69	1.28017e-67	0.971751	0	22q12.3	chr22	36860988	36878015	0.90911	1.02759e-09	1	0.368906	0.996954	0.985945	0.938122	0.97072	0.802783	1	0.99415	1	0.821615	1	1
CD22	3	19	4.07043e-22	4.31724e-22	0.971751	0	19q13.12	chr19	35319261	35347355	1	1.02759e-09	1	0.368906	0.996954	0.985945	0.938122	0.97072	0.802783	1	0.99415	1	0.821615	1	1
TXK	3	16	7.19518e-30	9.35658e-30	0.971751	2.20264	4p12	chr4	48066393	48134256	0.50674	1.02759e-09	1	0.368906	0.996954	0.985945	0.938122	0.97072	0.802783	1	0.99415	1	0.821615	1	1
DPEP2	3	22	2.18177e-62	6.98798e-61	0.971751	0	16q22.1	chr16	67987394	68000586	0.994578	1.02759e-09	1	0.368906	0.996954	0.985945	0.938122	0.97072	0.802783	1	0.99415	1	0.821615	1	1
LIME1	3	18	1.04436e-51	8.3276e-51	0.971751	0.330396	20q13.33	chr20	63736283	63739103	0.768031	1.02759e-09	1	0.368906	0.996954	0.985945	0.938122	0.97072	0.802783	1	0.99415	1	0.821615	1	1
SH2D1A	3	27	6.99938e-39	1.57578e-38	0.971751	0.770925	Xq25	chrX	124227868	124373197	0.906856	1.02759e-09	1	0.368906	0.996954	0.985945	0.938122	0.97072	0.802783	1	0.99415	1	0.821615	1	1
IPCEF1	3	10	7.19518e-30	9.35658e-30	0.971751	0	6q25.2	chr6	154154496	154356792	1	1.02759e-09	1	0.368906	0.996954	0.985945	0.938122	0.97072	0.802783	1	0.99415	1	0.821615	1	1
PLAC8	3	29	4.62507e-41	1.25306e-40	0.971751	0.660793	4q21.22	chr4	83090048	83137075	0.573931	1.02759e-09	1	0.368906	0.996954	0.985945	0.938122	0.97072	0.802783	1	0.99415	1	0.821615	1	1
LOC100188949	3	30	1.86418e-44	6.83295e-44	0.971751	2.97357	NA	NA	NA	NA	NA	1.02759e-09	1	0.368906	0.996954	0.985945	0.938122	0.97072	0.802783	1	0.99415	1	0.821615	1	1
CLECL1	3	30	6.99938e-39	1.57578e-38	0.971751	1.43172	12p13.31	chr12	9715860	9733299	1	1.02759e-09	1	0.368906	0.996954	0.985945	0.938122	0.97072	0.802783	1	0.99415	1	0.821615	1	1
C1QA	3	2	2.62318e-43	8.64655e-43	0.971751	0	1p36.12	chr1	22636506	22639608	0.161134	1.02759e-09	1	0.368906	0.996954	0.985945	0.938122	0.97072	0.802783	1	0.99415	1	0.821615	1	1
TAGAP	3	3	1.02466e-33	1.61332e-33	0.971751	0	6q25.3	chr6	159034468	159045152	1	1.02759e-09	1	0.368906	0.996954	0.985945	0.938122	0.97072	0.802783	1	0.99415	1	0.821615	1	1
LAT	3	31	9.29946e-73	1.8637e-70	0.971751	0	16q13	chr16	28984826	28990783	1	1.02759e-09	1	0.368906	0.996954	0.985945	0.938122	0.97072	0.802783	1	0.99415	1	0.821615	1	1
CSK	3	5	8.37033e-47	3.88909e-46	0.971751	0	15q24.1	chr15	74782057	74803198	0.870208	1.02759e-09	1	0.368906	0.996954	0.985945	0.938122	0.97072	0.802783	1	0.99415	1	0.821615	1	1
CD72	3	31	1.42373e-55	1.81573e-54	0.971751	0	9p13.3	chr9	35609533	35646810	1	1.02759e-09	1	0.368906	0.996954	0.985945	0.938122	0.97072	0.802783	1	0.99415	1	0.821615	1	1
BTLA	3	27	8.13663e-38	1.68822e-37	0.971751	1.54185	3q13.2	chr3	112463968	112499561	1	1.02759e-09	1	0.368906	0.996954	0.985945	0.938122	0.97072	0.802783	1	0.99415	1	0.821615	1	1
LOC606724	3	26	1.04e-66	7.05959e-65	0.971751	0	NA	NA	NA	NA	NA	1.02759e-09	1	0.368906	0.996954	0.985945	0.938122	0.97072	0.802783	1	0.99415	1	0.821615	1	1
CD247	3	31	1.42373e-55	1.81573e-54	0.971751	0	1q24.2	chr1	167430640	167518610	1	1.02759e-09	1	0.368906	0.996954	0.985945	0.938122	0.97072	0.802783	1	0.99415	1	0.821615	1	1
SELL	3	26	1.02466e-33	1.61332e-33	0.971751	0	1q24.2	chr1	169690667	169711698	1	1.02759e-09	1	0.368906	0.996954	0.985945	0.938122	0.97072	0.802783	1	0.99415	1	0.821615	1	1
ICAM3	3	186	1.04e-66	7.05959e-65	0.971751	0	19p13.2	chr19	10333776	10339823	0.91695	1.02759e-09	1	0.368906	0.996954	0.985945	0.938122	0.97072	0.802783	1	0.99415	1	0.821615	1	1
C1orf162	3	4	9.11142e-37	1.74699e-36	0.971751	0	1p13.2	chr1	111473792	111478512	0.708001	1.02759e-09	1	0.368906	0.996954	0.985945	0.938122	0.97072	0.802783	1	0.99415	1	0.821615	1	1
GRAP	3	23	5.79859e-40	1.43891e-39	0.971751	0	17p11.2	chr17	19020673	19047637	1	1.02759e-09	1	0.368906	0.996954	0.985945	0.938122	0.97072	0.802783	1	0.99415	1	0.821615	1	1
RNF166	3	8	1.86753e-50	1.28678e-49	0.971751	0	16q24.2-q24.3	chr16	88696495	88706421	0.036284	1.02759e-09	1	0.368906	0.996954	0.985945	0.938122	0.97072	0.802783	1	0.99415	1	0.821615	1	1
CD52	3	196	5.49464e-61	1.48046e-59	0.971751	0	1p36.11	chr1	26317957	26320523	0.986769	1.02759e-09	1	0.368906	0.996954	0.985945	0.938122	0.97072	0.802783	1	0.99415	1	0.821615	1	1
CD53	3	21	5.28507e-48	2.74941e-47	0.971751	0	1p13.3	chr1	110873154	110899928	0.621555	1.02759e-09	1	0.368906	0.996954	0.985945	0.938122	0.97072	0.802783	1	0.99415	1	0.821615	1	1
DOK2	3	15	3.00338e-65	1.58396e-63	0.971751	0	8p21.3	chr8	21908873	21913860	0.153953	1.02759e-09	1	0.368906	0.996954	0.985945	0.938122	0.97072	0.802783	1	0.99415	1	0.821615	1	1
DOK3	3	5	1.86418e-44	6.83295e-44	0.971751	0	5q35.3	chr5	177501907	177511274	0.791362	1.02759e-09	1	0.368906	0.996954	0.985945	0.938122	0.97072	0.802783	1	0.99415	1	0.821615	1	1
C1orf200	3	11	9.11142e-37	1.74699e-36	0.971751	14.978	NA	NA	NA	NA	0.0185533	1.02759e-09	1	0.368906	0.996954	0.985945	0.938122	0.97072	0.802783	1	0.99415	1	0.821615	1	1
CLEC2D	3	5	2.85144e-26	3.27598e-26	0.971751	0	12p13.31	chr12	9664969	9699555	1	1.02759e-09	1	0.368906	0.996954	0.985945	0.938122	0.97072	0.802783	1	0.99415	1	0.821615	1	1
DNASE1L3	3	2	2.48521e-21	2.60648e-21	0.971751	4.40529	3p14.3	chr3	58192257	58214697	1	1.02759e-09	1	0.368906	0.996954	0.985945	0.938122	0.97072	0.802783	1	0.99415	1	0.821615	1	1
CD40LG	3	24	9.11142e-37	1.74699e-36	0.971751	2.20264	Xq26.3	chrX	136648193	136660390	0.995088	1.02759e-09	1	0.368906	0.996954	0.985945	0.938122	0.97072	0.802783	1	0.99415	1	0.821615	1	1
KIAA0125	3	19	8.37033e-47	3.88909e-46	0.971751	4.18502	NA	chr14	105917979	105932642	1	1.02759e-09	1	0.368906	0.996954	0.985945	0.938122	0.97072	0.802783	1	0.99415	1	0.821615	1	1
ASB2	3	20	1.42373e-55	1.81573e-54	0.971751	0	14q32.12	chr14	93934153	93976791	1	1.02759e-09	1	0.368906	0.996954	0.985945	0.938122	0.97072	0.802783	1	0.99415	1	0.821615	1	1
ZBTB32	3	24	3.55082e-42	1.05707e-41	0.971751	1.10132	19q13.12	chr19	35704527	35717038	0.575067	1.02759e-09	1	0.368906	0.996954	0.985945	0.938122	0.97072	0.802783	1	0.99415	1	0.821615	1	1
TCF7	3	23	4.86205e-28	5.88846e-28	0.971751	0	5q31.1	chr5	134114711	134151865	0.894363	1.02759e-09	1	0.368906	0.996954	0.985945	0.938122	0.97072	0.802783	1	0.99415	1	0.821615	1	1
GPR114	3	23	6.99938e-39	1.57578e-38	0.971751	0.440529	NA	NA	NA	NA	1	1.02759e-09	1	0.368906	0.996954	0.985945	0.938122	0.97072	0.802783	1	0.99415	1	0.821615	1	1
BTK	3	15	3.55082e-42	1.05707e-41	0.971751	0	Xq22.1	chrX	101349447	101390796	1	1.02759e-09	1	0.368906	0.996954	0.985945	0.938122	0.97072	0.802783	1	0.99415	1	0.821615	1	1
CCL5	3	9	6.99938e-39	1.57578e-38	0.971751	0	17q12	chr17	35871491	35880793	1	1.02759e-09	1	0.368906	0.996954	0.985945	0.938122	0.97072	0.802783	1	0.99415	1	0.821615	1	1
CD38	3	2	2.85144e-26	3.27598e-26	0.971751	1.43172	4p15.32	chr4	15778275	15853230	1	1.02759e-09	1	0.368906	0.996954	0.985945	0.938122	0.97072	0.802783	1	0.99415	1	0.821615	1	1
CD37	3	31	1.61001e-77	1.02665e-74	0.971751	0	19q13.33	chr19	49335171	49343335	1	1.02759e-09	1	0.368906	0.996954	0.985945	0.938122	0.97072	0.802783	1	0.99415	1	0.821615	1	1
CD3D	3	28	6.73398e-57	1.02535e-55	0.971751	0.330396	11q23.3	chr11	118338954	118342744	1	1.02759e-09	1	0.368906	0.996954	0.985945	0.938122	0.97072	0.802783	1	0.99415	1	0.821615	1	1
CD3E	3	31	5.28507e-48	2.74941e-47	0.971751	0.110132	11q23.3	chr11	118304545	118316175	0.936226	1.02759e-09	1	0.368906	0.996954	0.985945	0.938122	0.97072	0.802783	1	0.99415	1	0.821615	1	1
CD3G	3	3	4.86205e-28	5.88846e-28	0.971751	2.09251	11q23.3	chr11	118344344	118355161	1	1.02759e-09	1	0.368906	0.996954	0.985945	0.938122	0.97072	0.802783	1	0.99415	1	0.821615	1	1
GVIN1	3	6	8.35534e-20	8.63903e-20	0.971751	0	NA	NA	NA	NA	NA	1.02759e-09	1	0.368906	0.996954	0.985945	0.938122	0.97072	0.802783	1	0.99415	1	0.821615	1	1
DEF6	3	19	5.79859e-40	1.43891e-39	0.971751	0	6p21.31	chr6	35297852	35321771	0.053675	1.02759e-09	1	0.368906	0.996954	0.985945	0.938122	0.97072	0.802783	1	0.99415	1	0.821615	1	1
FXYD7	3	3	5.79859e-40	1.43891e-39	0.971751	8.59031	19q13.12	chr19	35143250	35154301	0.940688	1.02759e-09	1	0.368906	0.996954	0.985945	0.938122	0.97072	0.802783	1	0.99415	1	0.821615	1	1
CYTIP	3	4	1.27401e-45	5.26079e-45	0.971751	0	2q24.1	chr2	157414619	157488961	0.418178	1.02759e-09	1	0.368906	0.996954	0.985945	0.938122	0.97072	0.802783	1	0.99415	1	0.821615	1	1
TREML2	3	24	6.99938e-39	1.57578e-38	0.971751	5.06608	6p21.1	chr6	41190277	41201194	0.467982	1.02759e-09	1	0.368906	0.996954	0.985945	0.938122	0.97072	0.802783	1	0.99415	1	0.821615	1	1
TBC1D10C	3	31	3.43651e-68	2.9882e-66	0.971751	0	11q13.2	chr11	67403915	67410089	1	1.02759e-09	1	0.368906	0.996954	0.985945	0.938122	0.97072	0.802783	1	0.99415	1	0.821615	1	1
CD1D	3	9	6.99938e-39	1.57578e-38	0.971751	0.110132	1q23.1	chr1	158179947	158184896	1	1.02759e-09	1	0.368906	0.996954	0.985945	0.938122	0.97072	0.802783	1	0.99415	1	0.821615	1	1
JAK3	3	31	8.28163e-64	3.33213e-62	0.971751	0	19p13.11	chr19	17824780	17848071	0.778535	1.02759e-09	1	0.368906	0.996954	0.985945	0.938122	0.97072	0.802783	1	0.99415	1	0.821615	1	1
CD19	3	219	3.05103e-58	5.53951e-57	0.971751	10.6828	16p11.2	chr16	28931939	28939346	1	1.02759e-09	1	0.368906	0.996954	0.985945	0.938122	0.97072	0.802783	1	0.99415	1	0.821615	1	1
APOBEC3D	3	8	4.86205e-28	5.88846e-28	0.971751	0	22q13.1	chr22	39014363	39033276	0.946395	1.02759e-09	1	0.368906	0.996954	0.985945	0.938122	0.97072	0.802783	1	0.99415	1	0.821615	1	1
APOBEC3G	3	13	1.02466e-33	1.61332e-33	0.971751	0	22q13.1	chr22	39040961	39087743	0.819465	1.02759e-09	1	0.368906	0.996954	0.985945	0.938122	0.97072	0.802783	1	0.99415	1	0.821615	1	1
VPREB3	3	29	8.37033e-47	3.88909e-46	0.971751	2.53304	22q11.23	chr22	23752743	23754468	1	1.02759e-09	1	0.368906	0.996954	0.985945	0.938122	0.97072	0.802783	1	0.99415	1	0.821615	1	1
KLRK1	3	10	8.13663e-38	1.68822e-37	0.971751	0.110132	12p13.2	chr12	10372353	10391874	1	1.02759e-09	1	0.368906	0.996954	0.985945	0.938122	0.97072	0.802783	1	0.99415	1	0.821615	1	1
SNAI3	3	223	6.73398e-57	1.02535e-55	0.971751	0	16q24.3	chr16	88677682	88686493	0.899334	1.02759e-09	1	0.368906	0.996954	0.985945	0.938122	0.97072	0.802783	1	0.99415	1	0.821615	1	1
SCML4	3	29	9.83083e-36	1.75388e-35	0.971751	1.54185	6q21	chr6	107704104	107824317	0.774887	1.02759e-09	1	0.368906	0.996954	0.985945	0.938122	0.97072	0.802783	1	0.99415	1	0.821615	1	1
AKNA	3	31	2.62318e-43	8.64655e-43	0.971751	0	9q32	chr9	114334156	114394405	0.962681	1.02759e-09	1	0.368906	0.996954	0.985945	0.938122	0.97072	0.802783	1	0.99415	1	0.821615	1	1
CD180	3	2	4.86205e-28	5.88846e-28	0.971751	0	5q12.3	chr5	67179613	67196799	1	1.02759e-09	1	0.368906	0.996954	0.985945	0.938122	0.97072	0.802783	1	0.99415	1	0.821615	1	1
WAS	3	31	3.75762e-79	3.16286e-76	0.971751	0	Xp11.23	chrX	48676596	48691427	1	1.02759e-09	1	0.368906	0.996954	0.985945	0.938122	0.97072	0.802783	1	0.99415	1	0.821615	1	1
TMC8	3	31	8.28163e-64	3.33213e-62	0.971751	0	17q25.3	chr17	78130770	78142968	1	1.02759e-09	1	0.368906	0.996954	0.985945	0.938122	0.97072	0.802783	1	0.99415	1	0.821615	1	1
CCDC88B	3	27	1.08288e-69	1.28017e-67	0.971751	0	11q13.1	chr11	64340223	64357534	0.888298	1.02759e-09	1	0.368906	0.996954	0.985945	0.938122	0.97072	0.802783	1	0.99415	1	0.821615	1	1
MPEG1	3	3	6.02082e-29	7.54638e-29	0.971751	0	11q12.1	chr11	59208510	59212951	1	1.02759e-09	1	0.368906	0.996954	0.985945	0.938122	0.97072	0.802783	1	0.99415	1	0.821615	1	1
CD7	3	15	1.04436e-51	8.3276e-51	0.971751	0	17q25.3	chr17	82314868	82317602	0.339781	1.02759e-09	1	0.368906	0.996954	0.985945	0.938122	0.97072	0.802783	1	0.99415	1	0.821615	1	1
SEMA4D	3	4	4.86205e-28	5.88846e-28	0.971751	0	9q22.2	chr9	89360787	89498130	0.899788	1.02759e-09	1	0.368906	0.996954	0.985945	0.938122	0.97072	0.802783	1	0.99415	1	0.821615	1	1
FAM129C	3	204	3.20586e-49	1.91651e-48	0.971751	3.52423	19p13.11	chr19	17523301	17553839	1	1.02759e-09	1	0.368906	0.996954	0.985945	0.938122	0.97072	0.802783	1	0.99415	1	0.821615	1	1
CXorf65	3	11	1.27401e-45	5.26079e-45	0.971751	33.1498	Xq13.1	chrX	71103889	71106788	1	1.02759e-09	1	0.368906	0.996954	0.985945	0.938122	0.97072	0.802783	1	0.99415	1	0.821615	1	1
NCF1C	3	16	3.20586e-49	1.91651e-48	0.971751	0.110132	7q11.23	chr7	75156639	75172044	NA	1.02759e-09	1	0.368906	0.996954	0.985945	0.938122	0.97072	0.802783	1	0.99415	1	0.821615	1	1
C17orf87	3	8	1.02466e-33	1.61332e-33	0.971751	0	NA	NA	NA	NA	NA	1.02759e-09	1	0.368906	0.996954	0.985945	0.938122	0.97072	0.802783	1	0.99415	1	0.821615	1	1
SPIB	3	17	5.28507e-48	2.74941e-47	0.971751	1.65198	19q13.33	chr19	50418938	50431313	0.413123	1.02759e-09	1	0.368906	0.996954	0.985945	0.938122	0.97072	0.802783	1	0.99415	1	0.821615	1	1
RASGRP2	3	210	3.00338e-65	1.58396e-63	0.971751	0	11q13.1	chr11	64726911	64745456	1	1.02759e-09	1	0.368906	0.996954	0.985945	0.938122	0.97072	0.802783	1	0.99415	1	0.821615	1	1
CXCR3	3	29	1.27401e-45	5.26079e-45	0.971751	0.110132	Xq13.1	chrX	71615916	71618517	0.965521	1.02759e-09	1	0.368906	0.996954	0.985945	0.938122	0.97072	0.802783	1	0.99415	1	0.821615	1	1
CXCR5	3	226	5.60437e-53	5.19985e-52	0.971751	0.660793	11q23.3	chr11	118883766	118897799	1	1.02759e-09	1	0.368906	0.996954	0.985945	0.938122	0.97072	0.802783	1	0.99415	1	0.821615	1	1
FGD2	3	15	1.32356e-59	2.90726e-58	0.971751	0	6p21.2	chr6	37005646	37029070	0.677861	1.02759e-09	1	0.368906	0.996954	0.985945	0.938122	0.97072	0.802783	1	0.99415	1	0.821615	1	1
PTGDS	3	159	1.04436e-51	8.3276e-51	0.971751	0.110132	9q34.3	chr9	136977505	136985435	1	1.02759e-09	1	0.368906	0.996954	0.985945	0.938122	0.97072	0.802783	1	0.99415	1	0.821615	1	1
NKG7	3	9	2.62318e-43	8.64655e-43	0.971751	0	19q13.41	chr19	51371606	51372715	0.123284	1.02759e-09	1	0.368906	0.996954	0.985945	0.938122	0.97072	0.802783	1	0.99415	1	0.821615	1	1
CARD11	3	31	5.60437e-53	5.19985e-52	0.971751	0	7p22.2	chr7	2906141	3043945	1	1.02759e-09	1	0.368906	0.996954	0.985945	0.938122	0.97072	0.802783	1	0.99415	1	0.821615	1	1
FMNL1	3	31	1.32356e-59	2.90726e-58	0.971751	0	17q21.31	chr17	45221444	45247320	1	1.02759e-09	1	0.368906	0.996954	0.985945	0.938122	0.97072	0.802783	1	0.99415	1	0.821615	1	1
STAP1	3	25	5.79859e-40	1.43891e-39	0.971751	2.42291	4q13.2	chr4	67558728	67607337	0.977074	1.02759e-09	1	0.368906	0.996954	0.985945	0.938122	0.97072	0.802783	1	0.99415	1	0.821615	1	1
2019-09-01	3	31	9.29946e-73	1.8637e-70	0.971751	0	16p11.2	NA	NA	NA	1	1.02759e-09	1	0.368906	0.996954	0.985945	0.938122	0.97072	0.802783	1	0.99415	1	0.821615	1	1
TIFAB	3	20	6.99938e-39	1.57578e-38	0.971751	4.73568	5q31.1	chr5	135444218	135452399	1	1.02759e-09	1	0.368906	0.996954	0.985945	0.938122	0.97072	0.802783	1	0.99415	1	0.821615	1	1
WDFY4	3	15	6.99938e-39	1.57578e-38	0.971751	0	10q11.23	chr10	48684876	48982956	0.277249	1.02759e-09	1	0.368906	0.996954	0.985945	0.938122	0.97072	0.802783	1	0.99415	1	0.821615	1	1
C17orf60	3	4	4.62507e-41	1.25306e-40	0.971751	0.110132	NA	NA	NA	NA	NA	1.02759e-09	1	0.368906	0.996954	0.985945	0.938122	0.97072	0.802783	1	0.99415	1	0.821615	1	1
MOBKL2A	3	3	6.44044e-23	6.89841e-23	0.971751	0	NA	NA	NA	NA	NA	1.02759e-09	1	0.368906	0.996954	0.985945	0.938122	0.97072	0.802783	1	0.99415	1	0.821615	1	1
SPOCK2	3	27	5.28507e-48	2.74941e-47	0.971751	0	10q22.1	chr10	72059035	72089032	0.620111	1.02759e-09	1	0.368906	0.996954	0.985945	0.938122	0.97072	0.802783	1	0.99415	1	0.821615	1	1
TNFRSF13B	3	184	1.42373e-55	1.81573e-54	0.971751	12.3348	17p11.2	chr17	16929816	16972118	1	1.02759e-09	1	0.368906	0.996954	0.985945	0.938122	0.97072	0.802783	1	0.99415	1	0.821615	1	1
KIF21B	3	7	1.02466e-33	1.61332e-33	0.971751	0	1q32.1	chr1	200969390	201023700	1	1.02759e-09	1	0.368906	0.996954	0.985945	0.938122	0.97072	0.802783	1	0.99415	1	0.821615	1	1
UBASH3A	3	29	1.27401e-45	5.26079e-45	0.971751	1.32159	21q22.3	chr21	42403447	42447681	1	1.02759e-09	1	0.368906	0.996954	0.985945	0.938122	0.97072	0.802783	1	0.99415	1	0.821615	1	1
STK10	3	31	3.55082e-42	1.05707e-41	0.971751	0	5q35.1	chr5	172042073	172188386	0.839122	1.02759e-09	1	0.368906	0.996954	0.985945	0.938122	0.97072	0.802783	1	0.99415	1	0.821615	1	1
NAPSB	3	229	1.27401e-45	5.26079e-45	0.971751	0.110132	19q13.33	chr19	50333796	50344767	1	1.02759e-09	1	0.368906	0.996954	0.985945	0.938122	0.97072	0.802783	1	0.99415	1	0.821615	1	1
SAMD3	3	17	9.11142e-37	1.74699e-36	0.971751	0.660793	6q23.1	chr6	130144315	130365425	0.769312	1.02759e-09	1	0.368906	0.996954	0.985945	0.938122	0.97072	0.802783	1	0.99415	1	0.821615	1	1
TNFRSF17	3	3	7.19518e-30	9.35658e-30	0.971751	4.84581	16p13.13	chr16	11965107	11968068	1	1.02759e-09	1	0.368906	0.996954	0.985945	0.938122	0.97072	0.802783	1	0.99415	1	0.821615	1	1
GPR18	3	27	8.13663e-38	1.68822e-37	0.971751	0.770925	13q32.3	chr13	99254714	99261744	0.700105	1.02759e-09	1	0.368906	0.996954	0.985945	0.938122	0.97072	0.802783	1	0.99415	1	0.821615	1	1
EBI3	3	19	1.86753e-50	1.28678e-49	0.971751	0.110132	19p13.3	chr19	4229498	4237531	0.649895	1.02759e-09	1	0.368906	0.996954	0.985945	0.938122	0.97072	0.802783	1	0.99415	1	0.821615	1	1
SIT1	3	31	1.42373e-55	1.81573e-54	0.971751	0.550661	9p13.3	chr9	35649295	35650950	1	1.02759e-09	1	0.368906	0.996954	0.985945	0.938122	0.97072	0.802783	1	0.99415	1	0.821615	1	1
PARVG	3	26	1.04e-66	7.05959e-65	0.971751	0	22q13.31	chr22	44172956	44219533	0.772941	1.02759e-09	1	0.368906	0.996954	0.985945	0.938122	0.97072	0.802783	1	0.99415	1	0.821615	1	1
BEND4	3	2	7.19518e-30	9.35658e-30	0.971751	21.8062	4p13	chr4	42110938	42152878	1	1.02759e-09	1	0.368906	0.996954	0.985945	0.938122	0.97072	0.802783	1	0.99415	1	0.821615	1	1
SELPLG	3	27	8.37033e-47	3.88909e-46	0.971751	0	12q24.11	chr12	108622277	108633959	1	1.02759e-09	1	0.368906	0.996954	0.985945	0.938122	0.97072	0.802783	1	0.99415	1	0.821615	1	1
LILRA4	3	27	9.22932e-32	1.3103e-31	0.971751	1.43172	19q13.42	chr19	54333185	54339150	0.839122	1.02759e-09	1	0.368906	0.996954	0.985945	0.938122	0.97072	0.802783	1	0.99415	1	0.821615	1	1
NCR3	3	31	3.05103e-58	5.53951e-57	0.971751	5.61674	6p21.33	chr6	31588895	31592985	0.602845	1.02759e-09	1	0.368906	0.996954	0.985945	0.938122	0.97072	0.802783	1	0.99415	1	0.821615	1	1
CD96	3	25	8.13663e-38	1.68822e-37	0.971751	0.110132	3q13.13-q13.2	chr3	111292719	111665750	1	1.02759e-09	1	0.368906	0.996954	0.985945	0.938122	0.97072	0.802783	1	0.99415	1	0.821615	1	1
CD97	3	2	2.62318e-43	8.64655e-43	0.971751	0	NA	NA	NA	NA	0.14382	1.02759e-09	1	0.368906	0.996954	0.985945	0.938122	0.97072	0.802783	1	0.99415	1	0.821615	1	1
CLEC10A	3	4	6.99938e-39	1.57578e-38	0.971751	0.991189	17p13.1	chr17	7074537	7080307	0.571174	1.02759e-09	1	0.368906	0.996954	0.985945	0.938122	0.97072	0.802783	1	0.99415	1	0.821615	1	1
CST7	3	29	1.27401e-45	5.26079e-45	0.971751	0	20p11.21	chr20	24949230	24959928	0.685397	1.02759e-09	1	0.368906	0.996954	0.985945	0.938122	0.97072	0.802783	1	0.99415	1	0.821615	1	1
TRAT1	3	6	1.02225e-34	1.709e-34	0.971751	2.86344	3q13.13	chr3	108822698	108855005	1	1.02759e-09	1	0.368906	0.996954	0.985945	0.938122	0.97072	0.802783	1	0.99415	1	0.821615	1	1
TNFRSF8	3	8	5.28507e-48	2.74941e-47	0.971751	0	1p36.22	chr1	12063377	12144207	0.00234774	1.02759e-09	1	0.368906	0.996954	0.985945	0.938122	0.97072	0.802783	1	0.99415	1	0.821615	1	1
CD4	3	2	1.27401e-45	5.26079e-45	0.971751	0	12p13.31	chr12	6786858	6820808	0.881079	1.02759e-09	1	0.368906	0.996954	0.985945	0.938122	0.97072	0.802783	1	0.99415	1	0.821615	1	1
CD5	3	30	5.28507e-48	2.74941e-47	0.971751	0	11q12.2	chr11	61102395	61127852	1	1.02759e-09	1	0.368906	0.996954	0.985945	0.938122	0.97072	0.802783	1	0.99415	1	0.821615	1	1
CD6	3	31	6.73398e-57	1.02535e-55	0.971751	0	11q12.2	chr11	60971680	61020377	1	1.02759e-09	1	0.368906	0.996954	0.985945	0.938122	0.97072	0.802783	1	0.99415	1	0.821615	1	1
CD2	3	24	2.62318e-43	8.64655e-43	0.971751	0	1p13.1	chr1	116754385	116769228	0.691692	1.02759e-09	1	0.368906	0.996954	0.985945	0.938122	0.97072	0.802783	1	0.99415	1	0.821615	1	1
NLRC3	3	25	8.13663e-38	1.68822e-37	0.971751	0	16p13.3	chr16	3539033	3577400	1	1.02759e-09	1	0.368906	0.996954	0.985945	0.938122	0.97072	0.802783	1	0.99415	1	0.821615	1	1
IKZF1	3	25	4.62507e-41	1.25306e-40	0.971751	0	7p12.2	chr7	50304124	50405101	1	1.02759e-09	1	0.368906	0.996954	0.985945	0.938122	0.97072	0.802783	1	0.99415	1	0.821615	1	1
ACAP1	3	31	3.43651e-68	2.9882e-66	0.971751	0	17p13.1	chr17	7336529	7351478	0.426608	1.02759e-09	1	0.368906	0.996954	0.985945	0.938122	0.97072	0.802783	1	0.99415	1	0.821615	1	1
C8orf80	3	2	8.29669e-31	1.12615e-30	0.971751	2.53304	NA	NA	NA	NA	NA	1.02759e-09	1	0.368906	0.996954	0.985945	0.938122	0.97072	0.802783	1	0.99415	1	0.821615	1	1
GNGT2	3	10	1.27401e-45	5.26079e-45	0.971751	0	17q21	chr17	49202791	49210574	1	1.02759e-09	1	0.368906	0.996954	0.985945	0.938122	0.97072	0.802783	1	0.99415	1	0.821615	1	1
CAMK4	4	126	1.42702e-47	7.0789e-47	0.970588	0.660793	5q22.1	chr5	111223653	111494886	0.810971	5.10176e-11	1	0.300614	0.996954	0.977776	0.938122	0.97072	0.802783	1	0.99415	1	1	1	1
SPN	4	34	6.86442e-65	3.48067e-63	0.970588	0	16p11.2	chr16	29662979	29670876	1	5.10176e-11	1	0.300614	0.996954	0.977776	0.938122	0.97072	0.802783	1	0.99415	1	1	1	1
ITGA4	4	88	1.87304e-46	8.23362e-46	0.970588	0	2q31.3	chr2	181457202	181536187	1	5.10176e-11	1	0.300614	0.996954	0.977776	0.938122	0.97072	0.802783	1	0.99415	1	1	1	1
ITGAL	4	34	1.42702e-47	7.0789e-47	0.970588	0	16p11.2	chr16	30472658	30523185	1	5.10176e-11	1	0.300614	0.996954	0.977776	0.938122	0.97072	0.802783	1	0.99415	1	1	1	1
CRTAM	4	33	3.37321e-52	2.83703e-51	0.970588	0.220264	11q24.1	chr11	122838500	122872639	1	5.10176e-11	1	0.300614	0.996954	0.977776	0.938122	0.97072	0.802783	1	0.99415	1	1	1	1
IL10RA	4	34	7.06189e-72	1.24877e-69	0.970588	0	11q23.3	chr11	117986348	118001483	1	5.10176e-11	1	0.300614	0.996954	0.977776	0.938122	0.97072	0.802783	1	0.99415	1	1	1	1
CFP	4	3	5.96323e-24	6.50684e-24	0.970588	0.110132	Xp11.23	chrX	47624213	47630305	1	5.10176e-11	1	0.300614	0.996954	0.977776	0.938122	0.97072	0.802783	1	0.99415	1	1	1	1
PAPLN	4	2	1.53805e-17	1.5674e-17	0.970588	0	14q24.2	chr14	73237497	73274640	1	5.10176e-11	1	0.300614	0.996954	0.977776	0.938122	0.97072	0.802783	1	0.99415	1	1	1	1
STK17A	4	2	9.92892e-25	1.09983e-24	0.970588	0	7p13	chr7	43582758	43626786	0.0800881	5.10176e-11	1	0.300614	0.996954	0.977776	0.938122	0.97072	0.802783	1	0.99415	1	1	1	1
CLIC2	4	14	7.45187e-50	4.7475e-49	0.970588	0	Xq28	chrX	155276211	155334657	0.988522	5.10176e-11	1	0.300614	0.996954	0.977776	0.938122	0.97072	0.802783	1	0.99415	1	1	1	1
HLA-DPA1	4	2	3.43893e-43	1.12456e-42	0.970588	0	6p21.32	chr6	33064569	33080775	NA	5.10176e-11	1	0.300614	0.996954	0.977776	0.938122	0.97072	0.802783	1	0.99415	1	1	1	1
ZAP70	4	16	4.34526e-41	1.18442e-40	0.970588	0.110132	2q11.2	chr2	97713560	97739862	0.83297	5.10176e-11	1	0.300614	0.996954	0.977776	0.938122	0.97072	0.802783	1	0.99415	1	1	1	1
RAC2	4	17	1.42702e-47	7.0789e-47	0.970588	0	22q13.1	chr22	37225261	37244448	1	5.10176e-11	1	0.300614	0.996954	0.977776	0.938122	0.97072	0.802783	1	0.99415	1	1	1	1
MYO1G	4	16	1.87304e-46	8.23362e-46	0.970588	0	7p13	chr7	44962662	44979098	1	5.10176e-11	1	0.300614	0.996954	0.977776	0.938122	0.97072	0.802783	1	0.99415	1	1	1	1
MYO1F	4	12	2.37416e-45	9.50705e-45	0.970588	0	19p13.2	chr19	8520790	8577577	0.903999	5.10176e-11	1	0.300614	0.996954	0.977776	0.938122	0.97072	0.802783	1	0.99415	1	1	1	1
OR52N4	4	2	5.96323e-24	6.50684e-24	0.970588	26.5419	11p15.4	chr11	5754693	5755729	1	5.10176e-11	1	0.300614	0.996954	0.977776	0.938122	0.97072	0.802783	1	0.99415	1	1	1	1
ARHGAP25	4	34	8.43626e-75	2.50034e-72	0.970588	0	2p13.3	chr2	68679601	68826833	0.865714	5.10176e-11	1	0.300614	0.996954	0.977776	0.938122	0.97072	0.802783	1	0.99415	1	1	1	1
PRKCB	4	34	2.98317e-66	1.88513e-64	0.970588	0	16p12.2-p12.1	chr16	23836001	24220611	1	5.10176e-11	1	0.300614	0.996954	0.977776	0.938122	0.97072	0.802783	1	0.99415	1	1	1	1
SLA2	4	29	2.4486e-58	4.55579e-57	0.970588	0.110132	20q11.23	chr20	36612318	36646216	0.665745	5.10176e-11	1	0.300614	0.996954	0.977776	0.938122	0.97072	0.802783	1	0.99415	1	1	1	1
EVI2A	4	21	7.45187e-50	4.7475e-49	0.970588	0	17q11.2	chr17	31317560	31321884	1	5.10176e-11	1	0.300614	0.996954	0.977776	0.938122	0.97072	0.802783	1	0.99415	1	1	1	1
EVI2B	4	34	1.91643e-70	2.63578e-68	0.970588	0	17q11.2	chr17	31303766	31314112	1	5.10176e-11	1	0.300614	0.996954	0.977776	0.938122	0.97072	0.802783	1	0.99415	1	1	1	1
ZNF831	4	34	3.22435e-62	1.00668e-60	0.970588	1.65198	20q13.32	chr20	59191020	59259113	1	5.10176e-11	1	0.300614	0.996954	0.977776	0.938122	0.97072	0.802783	1	0.99415	1	1	1	1
CD200R1	4	28	6.58762e-61	1.72203e-59	0.970588	0.550661	3q13.2	chr3	112921209	112975122	1	5.10176e-11	1	0.300614	0.996954	0.977776	0.938122	0.97072	0.802783	1	0.99415	1	1	1	1
IL2RB	4	20	2.14949e-53	2.08538e-52	0.970588	0	22q12.3	chr22	37125838	37175054	1	5.10176e-11	1	0.300614	0.996954	0.977776	0.938122	0.97072	0.802783	1	0.99415	1	1	1	1
RAB33A	4	3	2.40489e-32	3.517e-32	0.970588	0.110132	Xq26.1	chrX	130171649	130184870	0.99811	5.10176e-11	1	0.300614	0.996954	0.977776	0.938122	0.97072	0.802783	1	0.99415	1	1	1	1
IL2RG	4	25	7.81697e-56	1.0365e-54	0.970588	0	Xq13.1	chrX	71107404	71112108	0.788634	5.10176e-11	1	0.300614	0.996954	0.977776	0.938122	0.97072	0.802783	1	0.99415	1	1	1	1
C16orf54	4	34	1.29468e-59	2.85577e-58	0.970588	0	16p11.2	chr16	29742463	29746006	1	5.10176e-11	1	0.300614	0.996954	0.977776	0.938122	0.97072	0.802783	1	0.99415	1	1	1	1
P2RY8	4	31	4.45818e-57	6.96462e-56	0.970588	0	Xp22.33 and Yp11.3	NA	NA	NA	NA	5.10176e-11	1	0.300614	0.996954	0.977776	0.938122	0.97072	0.802783	1	0.99415	1	1	1	1
KCNAB2	4	11	1.87304e-46	8.23362e-46	0.970588	0	1p36.31	chr1	5991466	6101193	0.292166	5.10176e-11	1	0.300614	0.996954	0.977776	0.938122	0.97072	0.802783	1	0.99415	1	1	1	1
HVCN1	4	13	2.37416e-45	9.50705e-45	0.970588	0	12q24.11	chr12	110627841	110704950	1	5.10176e-11	1	0.300614	0.996954	0.977776	0.938122	0.97072	0.802783	1	0.99415	1	1	1	1
NCF1	4	6	2.92571e-33	4.50866e-33	0.970588	0	7q11.23	chr7	74773962	74789315	1	5.10176e-11	1	0.300614	0.996954	0.977776	0.938122	0.97072	0.802783	1	0.99415	1	1	1	1
STAT4	4	34	2.14949e-53	2.08538e-52	0.970588	0.110132	2q32.2-q32.3	chr2	191029576	191151596	0.709287	5.10176e-11	1	0.300614	0.996954	0.977776	0.938122	0.97072	0.802783	1	0.99415	1	1	1	1
SASH3	4	28	2.98317e-66	1.88513e-64	0.970588	0	Xq26.1	chrX	129779979	129795201	1	5.10176e-11	1	0.300614	0.996954	0.977776	0.938122	0.97072	0.802783	1	0.99415	1	1	1	1
TTC24	4	8	4.79622e-38	1.01618e-37	0.970588	26.652	1q22	chr1	156579727	156586770	1	5.10176e-11	1	0.300614	0.996954	0.977776	0.938122	0.97072	0.802783	1	0.99415	1	1	1	1
IL18RAP	4	12	3.37321e-52	2.83703e-51	0.970588	2.09251	2q12.1	chr2	102418689	102452565	0.132661	5.10176e-11	1	0.300614	0.996954	0.977776	0.938122	0.97072	0.802783	1	0.99415	1	1	1	1
HLA-DMB	4	8	4.45818e-57	6.96462e-56	0.970588	0	6p21.32	chr6	32934629	32941070	NA	5.10176e-11	1	0.300614	0.996954	0.977776	0.938122	0.97072	0.802783	1	0.99415	1	1	1	1
TBX21	4	31	3.37321e-52	2.83703e-51	0.970588	0.770925	17q21.32	chr17	47733244	47746119	1	5.10176e-11	1	0.300614	0.996954	0.977776	0.938122	0.97072	0.802783	1	0.99415	1	1	1	1
PRF1	4	7	1.32043e-54	1.49547e-53	0.970588	0	10q22.1	chr10	70597348	70602775	0.0315837	5.10176e-11	1	0.300614	0.996954	0.977776	0.938122	0.97072	0.802783	1	0.99415	1	1	1	1
SRGN	4	5	3.37321e-52	2.83703e-51	0.970588	0	10q22.1	chr10	69088106	69104811	0.806132	5.10176e-11	1	0.300614	0.996954	0.977776	0.938122	0.97072	0.802783	1	0.99415	1	1	1	1
EOMES	4	224	1.87304e-46	8.23362e-46	0.970588	1.54185	3p24.1	chr3	27715949	27722711	0.992592	5.10176e-11	1	0.300614	0.996954	0.977776	0.938122	0.97072	0.802783	1	0.99415	1	1	1	1
KIAA0748	4	33	3.37321e-52	2.83703e-51	0.970588	0.330396	NA	NA	NA	NA	NA	5.10176e-11	1	0.300614	0.996954	0.977776	0.938122	0.97072	0.802783	1	0.99415	1	1	1	1
CNR2	4	14	1.91452e-31	2.68509e-31	0.970588	19.8238	1p36.11	chr1	23870526	23913362	0.174489	5.10176e-11	1	0.300614	0.996954	0.977776	0.938122	0.97072	0.802783	1	0.99415	1	1	1	1
GP1BA	4	25	3.80757e-27	4.47938e-27	0.970588	2.86344	17p13.2	chr17	4932297	4935030	0.744231	5.10176e-11	1	0.300614	0.996954	0.977776	0.938122	0.97072	0.802783	1	0.99415	1	1	1	1
ICOS	4	13	2.14949e-53	2.08538e-52	0.970588	1.10132	2q33.2	chr2	203936748	203961577	0.549025	5.10176e-11	1	0.300614	0.996954	0.977776	0.938122	0.97072	0.802783	1	0.99415	1	1	1	1
MFNG	4	4	2.90692e-44	1.04708e-43	0.970588	0	22q13.1	chr22	37469063	37486401	1	5.10176e-11	1	0.300614	0.996954	0.977776	0.938122	0.97072	0.802783	1	0.99415	1	1	1	1
TIGIT	4	33	2.14949e-53	2.08538e-52	0.970588	0.330396	3q13.31	chr3	114276913	114310288	1	5.10176e-11	1	0.300614	0.996954	0.977776	0.938122	0.97072	0.802783	1	0.99415	1	1	1	1
POU2AF1	4	4	4.34526e-41	1.18442e-40	0.970588	0.550661	11q23.1	chr11	111352252	111455630	0.339293	5.10176e-11	1	0.300614	0.996954	0.977776	0.938122	0.97072	0.802783	1	0.99415	1	1	1	1
CYSLTR2	4	17	1.10295e-29	1.42906e-29	0.970588	2.09251	13q14.2	chr13	48653711	48711226	0.0980909	5.10176e-11	1	0.300614	0.996954	0.977776	0.938122	0.97072	0.802783	1	0.99415	1	1	1	1
TNFSF14	4	21	4.34526e-41	1.18442e-40	0.970588	6.1674	19p13.3	chr19	6661253	6670588	0.859961	5.10176e-11	1	0.300614	0.996954	0.977776	0.938122	0.97072	0.802783	1	0.99415	1	1	1	1
IL12RB1	4	11	4.45818e-57	6.96462e-56	0.970588	0	19p13.11	chr19	18058995	18098944	0.32143	5.10176e-11	1	0.300614	0.996954	0.977776	0.938122	0.97072	0.802783	1	0.99415	1	1	1	1
CTLA4	4	3	5.10476e-51	3.68001e-50	0.970588	0.881057	2q33.2	chr2	203867786	203873960	0.120879	5.10176e-11	1	0.300614	0.996954	0.977776	0.938122	0.97072	0.802783	1	0.99415	1	1	1	1
KCNA3	4	114	1.5175e-63	5.9465e-62	0.970588	1.32159	1p13.3	chr1	110672465	110675033	0.723775	5.10176e-11	1	0.300614	0.996954	0.977776	0.938122	0.97072	0.802783	1	0.99415	1	1	1	1
SLFN14	4	8	2.92571e-33	4.50866e-33	0.970588	28.6344	17q12	chr17	35548125	35558098	1	5.10176e-11	1	0.300614	0.996954	0.977776	0.938122	0.97072	0.802783	1	0.99415	1	1	1	1
PLA2G2D	4	25	4.79823e-39	1.09773e-38	0.970588	1.76211	1p36.12	chr1	20111939	20119566	0.199486	5.10176e-11	1	0.300614	0.996954	0.977776	0.938122	0.97072	0.802783	1	0.99415	1	1	1	1
PARP15	4	230	1.32043e-54	1.49547e-53	0.970588	0.991189	3q21.1	chr3	122577602	122639047	0.987045	5.10176e-11	1	0.300614	0.996954	0.977776	0.938122	0.97072	0.802783	1	0.99415	1	1	1	1
PAG1	4	29	7.81697e-56	1.0365e-54	0.970588	0	8q21.13	chr8	80967810	81112068	0.321759	5.10176e-11	1	0.300614	0.996954	0.977776	0.938122	0.97072	0.802783	1	0.99415	1	1	1	1
TRIM22	4	4	4.6432e-40	1.16152e-39	0.970588	0	11p15.4	chr11	5689689	5737089	0.915377	5.10176e-11	1	0.300614	0.996954	0.977776	0.938122	0.97072	0.802783	1	0.99415	1	1	1	1
DTHD1	4	22	4.79622e-38	1.01618e-37	0.970588	13.8767	4p14	chr4	36281622	36345756	1	5.10176e-11	1	0.300614	0.996954	0.977776	0.938122	0.97072	0.802783	1	0.99415	1	1	1	1
DPPA4	4	12	7.98389e-29	9.97299e-29	0.970588	35.022	3q13.13	chr3	109326141	109337572	1	5.10176e-11	1	0.300614	0.996954	0.977776	0.938122	0.97072	0.802783	1	0.99415	1	1	1	1
TLR10	4	236	4.63828e-37	9.09121e-37	0.970588	0.440529	4p14	chr4	38772239	38782990	1	5.10176e-11	1	0.300614	0.996954	0.977776	0.938122	0.97072	0.802783	1	0.99415	1	1	1	1
TLR8	4	6	4.45818e-57	6.96462e-56	0.970588	0.110132	Xp22.2	chrX	12906620	12923169	0.57465	5.10176e-11	1	0.300614	0.996954	0.977776	0.938122	0.97072	0.802783	1	0.99415	1	1	1	1
PLCXD2	4	117	7.45187e-50	4.7475e-49	0.970588	0.220264	3q13.2	chr3	111674676	111846447	0.681042	5.10176e-11	1	0.300614	0.996954	0.977776	0.938122	0.97072	0.802783	1	0.99415	1	1	1	1
PTPRC	4	34	1.24496e-67	9.73893e-66	0.970588	0	1q31.3-q32.1	chr1	198638671	198757283	1	5.10176e-11	1	0.300614	0.996954	0.977776	0.938122	0.97072	0.802783	1	0.99415	1	1	1	1
PTPRO	4	2	2.50919e-26	2.88624e-26	0.970588	0	12p12.3	chr12	15322397	15597399	1	5.10176e-11	1	0.300614	0.996954	0.977776	0.938122	0.97072	0.802783	1	0.99415	1	1	1	1
BANK1	4	31	4.6432e-40	1.16152e-39	0.970588	0.770925	4q24	chr4	101411286	102074812	1	5.10176e-11	1	0.300614	0.996954	0.977776	0.938122	0.97072	0.802783	1	0.99415	1	1	1	1
SIRPG	4	23	5.10476e-51	3.68001e-50	0.970588	0.991189	20p13	chr20	1629152	1657779	0.518521	5.10176e-11	1	0.300614	0.996954	0.977776	0.938122	0.97072	0.802783	1	0.99415	1	1	1	1
P2RY10	4	170	5.10476e-51	3.68001e-50	0.970588	1.32159	Xq21.1	chrX	78945332	78961954	1	5.10176e-11	1	0.300614	0.996954	0.977776	0.938122	0.97072	0.802783	1	0.99415	1	1	1	1
SMAP2	4	2	3.93122e-35	6.75402e-35	0.970588	0	1p34.2	chr1	40344850	40423326	0.649894	5.10176e-11	1	0.300614	0.996954	0.977776	0.938122	0.97072	0.802783	1	0.99415	1	1	1	1
TNFAIP8	4	26	3.43893e-43	1.12456e-42	0.970588	0	5q23.1	chr5	119268692	119399688	0.952993	5.10176e-11	1	0.300614	0.996954	0.977776	0.938122	0.97072	0.802783	1	0.99415	1	1	1	1
FAIM3	4	13	1.95531e-14	1.97114e-14	0.970588	0	NA	NA	NA	NA	1	5.10176e-11	1	0.300614	0.996954	0.977776	0.938122	0.97072	0.802783	1	0.99415	1	1	1	1
KLRB1	4	18	4.3405e-36	7.90934e-36	0.970588	1.54185	12p13.31	chr12	9594551	9607886	1	5.10176e-11	1	0.300614	0.996954	0.977776	0.938122	0.97072	0.802783	1	0.99415	1	1	1	1
IRF4	4	14	1.32043e-54	1.49547e-53	0.970588	0.220264	6p25.3	chr6	391739	411447	0.877077	5.10176e-11	1	0.300614	0.996954	0.977776	0.938122	0.97072	0.802783	1	0.99415	1	1	1	1
IRF8	4	33	4.45818e-57	6.96462e-56	0.970588	0	16q24.1	chr16	85898803	85922609	0.603444	5.10176e-11	1	0.300614	0.996954	0.977776	0.938122	0.97072	0.802783	1	0.99415	1	1	1	1
FAM78A	4	29	7.81697e-56	1.0365e-54	0.970588	0	9q34.13	chr9	131258076	131276547	1	5.10176e-11	1	0.300614	0.996954	0.977776	0.938122	0.97072	0.802783	1	0.99415	1	1	1	1
CSF2RB	4	30	4.98691e-69	5.119e-67	0.970588	0	22q12.3	chr22	36913628	36940449	1	5.10176e-11	1	0.300614	0.996954	0.977776	0.938122	0.97072	0.802783	1	0.99415	1	1	1	1
GAB3	4	33	1.24496e-67	9.73893e-66	0.970588	0	Xq28	chrX	154675249	154751583	1	5.10176e-11	1	0.300614	0.996954	0.977776	0.938122	0.97072	0.802783	1	0.99415	1	1	1	1
ITK	4	34	6.86442e-65	3.48067e-63	0.970588	0.110132	5q33.3	chr5	157142933	157255191	1	5.10176e-11	1	0.300614	0.996954	0.977776	0.938122	0.97072	0.802783	1	0.99415	1	1	1	1
CYBB	4	9	1.04964e-48	5.92162e-48	0.970588	0	Xp21.1-p11.4	chrX	37780011	37813461	0.48661	5.10176e-11	1	0.300614	0.996954	0.977776	0.938122	0.97072	0.802783	1	0.99415	1	1	1	1
CR2	4	2	3.47312e-23	3.73625e-23	0.970588	11.674	1q32.2	chr1	207454230	207489895	1	5.10176e-11	1	0.300614	0.996954	0.977776	0.938122	0.97072	0.802783	1	0.99415	1	1	1	1
CR1	4	26	4.6432e-40	1.16152e-39	0.970588	1.32159	1q32.2	chr1	207496147	207640647	1	5.10176e-11	1	0.300614	0.996954	0.977776	0.938122	0.97072	0.802783	1	0.99415	1	1	1	1
TNFRSF1B	4	11	2.14949e-53	2.08538e-52	0.970588	0	1p36.22	chr1	12167003	12209228	0.0929836	5.10176e-11	1	0.300614	0.996954	0.977776	0.938122	0.97072	0.802783	1	0.99415	1	1	1	1
PTPN7	4	19	1.29468e-59	2.85577e-58	0.970588	0	1q32.1	chr1	202147013	202161588	1	5.10176e-11	1	0.300614	0.996954	0.977776	0.938122	0.97072	0.802783	1	0.99415	1	1	1	1
PTPN6	4	2	3.88714e-11	3.89807e-11	0.970588	0	12p13.31	chr12	6946468	6961316	0.934791	5.10176e-11	1	0.300614	0.996954	0.977776	0.938122	0.97072	0.802783	1	0.99415	1	1	1	1
MCOLN2	4	3	3.93122e-35	6.75402e-35	0.970588	0	1p22.3	chr1	84925583	84997113	0.0671876	5.10176e-11	1	0.300614	0.996954	0.977776	0.938122	0.97072	0.802783	1	0.99415	1	1	1	1
CD69	4	17	4.79622e-38	1.01618e-37	0.970588	0	12p13.31	chr12	9752486	9760901	1	5.10176e-11	1	0.300614	0.996954	0.977776	0.938122	0.97072	0.802783	1	0.99415	1	1	1	1
IL21R	4	21	1.04964e-48	5.92162e-48	0.970588	0	16p12.1	chr16	27402162	27452042	1	5.10176e-11	1	0.300614	0.996954	0.977776	0.938122	0.97072	0.802783	1	0.99415	1	1	1	1
GNG2	4	4	4.79622e-38	1.01618e-37	0.970588	0	14q22.1	chr14	51826195	51979342	1	5.10176e-11	1	0.300614	0.996954	0.977776	0.938122	0.97072	0.802783	1	0.99415	1	1	1	1
PDCD1	4	7	3.93173e-42	1.16545e-41	0.970588	0.660793	2q37.3	chr2	241849881	241858908	0.453819	5.10176e-11	1	0.300614	0.996954	0.977776	0.938122	0.97072	0.802783	1	0.99415	1	1	1	1
KLRD1	4	10	1.87304e-46	8.23362e-46	0.970588	0.440529	12p13	chr12	10226058	10329600	1	5.10176e-11	1	0.300614	0.996954	0.977776	0.938122	0.97072	0.802783	1	0.99415	1	1	1	1
IL12B	4	6	1.91452e-31	2.68509e-31	0.970588	11.674	5q33.3	chr5	159314783	159330887	0.760971	5.10176e-11	1	0.300614	0.996954	0.977776	0.938122	0.97072	0.802783	1	0.99415	1	1	1	1
GPR183	4	3	4.34526e-41	1.18442e-40	0.970588	0	13q32.3	chr13	99294530	99307405	0.974991	5.10176e-11	1	0.300614	0.996954	0.977776	0.938122	0.97072	0.802783	1	0.99415	1	1	1	1
PIK3CD	4	25	1.42702e-47	7.0789e-47	0.970588	0	1p36.22	chr1	9651732	9729114	0.111884	5.10176e-11	1	0.300614	0.996954	0.977776	0.938122	0.97072	0.802783	1	0.99415	1	1	1	1
PIK3CG	4	148	5.10476e-51	3.68001e-50	0.970588	0.110132	7q22.3	chr7	106865278	106907145	1	5.10176e-11	1	0.300614	0.996954	0.977776	0.938122	0.97072	0.802783	1	0.99415	1	1	1	1
BACH2	4	2	9.92892e-25	1.09983e-24	0.970588	0	6q15	chr6	89926529	90296908	0.0552577	5.10176e-11	1	0.300614	0.996954	0.977776	0.938122	0.97072	0.802783	1	0.99415	1	1	1	1
PTPRCAP	4	3	2.40489e-32	3.517e-32	0.970588	0	11q13.2	chr11	67435510	67438067	1	5.10176e-11	1	0.300614	0.996954	0.977776	0.938122	0.97072	0.802783	1	0.99415	1	1	1	1
PATL2	4	5	3.93173e-42	1.16545e-41	0.970588	1.32159	15q21.1	chr15	44665732	44711316	0.480808	5.10176e-11	1	0.300614	0.996954	0.977776	0.938122	0.97072	0.802783	1	0.99415	1	1	1	1
SLFN12L	4	177	6.58762e-61	1.72203e-59	0.970588	1.54185	17q12	chr17	35464249	35537861	1	5.10176e-11	1	0.300614	0.996954	0.977776	0.938122	0.97072	0.802783	1	0.99415	1	1	1	1
CD48	4	27	2.14949e-53	2.08538e-52	0.970588	0	1q23.3	chr1	160678746	160711851	1	5.10176e-11	1	0.300614	0.996954	0.977776	0.938122	0.97072	0.802783	1	0.99415	1	1	1	1
NLRP1	4	4	4.3405e-36	7.90934e-36	0.970588	0	17p13	chr17	5499427	5619424	0.940688	5.10176e-11	1	0.300614	0.996954	0.977776	0.938122	0.97072	0.802783	1	0.99415	1	1	1	1
FAM159A	4	7	2.94488e-20	3.05839e-20	0.970588	0.550661	1p32.3	chr1	52633344	52669683	0.478825	5.10176e-11	1	0.300614	0.996954	0.977776	0.938122	0.97072	0.802783	1	0.99415	1	1	1	1
FYB	4	273	2.98317e-66	1.88513e-64	0.970588	0	5p13.1	chr5	39105236	39274528	0.796621	5.10176e-11	1	0.300614	0.996954	0.977776	0.938122	0.97072	0.802783	1	0.99415	1	1	1	1
FYN	4	12	3.37321e-52	2.83703e-51	0.970588	0	6q21	chr6	111660332	111873452	0.187963	5.10176e-11	1	0.300614	0.996954	0.977776	0.938122	0.97072	0.802783	1	0.99415	1	1	1	1
XCL2	4	9	4.3405e-36	7.90934e-36	0.970588	2.86344	1q24.2	chr1	168540765	168543997	1	5.10176e-11	1	0.300614	0.996954	0.977776	0.938122	0.97072	0.802783	1	0.99415	1	1	1	1
CYTH4	4	9	1.04964e-48	5.92162e-48	0.970588	0	22q13.1	chr22	37282027	37315345	1	5.10176e-11	1	0.300614	0.996954	0.977776	0.938122	0.97072	0.802783	1	0.99415	1	1	1	1
LOC283663	4	4	1.84931e-07	1.85019e-07	0.970588	0	NA	NA	NA	NA	NA	5.10176e-11	1	0.300614	0.996954	0.977776	0.938122	0.97072	0.802783	1	0.99415	1	1	1	1
FCER2	4	4	1.60301e-25	1.80859e-25	0.970588	18.7225	19p13.2	chr19	7688758	7702146	0.911608	5.10176e-11	1	0.300614	0.996954	0.977776	0.938122	0.97072	0.802783	1	0.99415	1	1	1	1
ARHGAP9	4	15	3.37321e-52	2.83703e-51	0.970588	0	12q13.3	chr12	57472255	57488814	1	5.10176e-11	1	0.300614	0.996954	0.977776	0.938122	0.97072	0.802783	1	0.99415	1	1	1	1
SLA	4	18	7.81697e-56	1.0365e-54	0.970588	0	8q24.22	chr8	133036724	133103054	1	5.10176e-11	1	0.300614	0.996954	0.977776	0.938122	0.97072	0.802783	1	0.99415	1	1	1	1
CD79B	4	5	1.10295e-29	1.42906e-29	0.970588	0	17q23.3	chr17	63928740	63932354	1	5.10176e-11	1	0.300614	0.996954	0.977776	0.938122	0.97072	0.802783	1	0.99415	1	1	1	1
CD79A	4	3	2.40489e-32	3.517e-32	0.970588	0.330396	19q13.2	chr19	41877120	41881372	0.716909	5.10176e-11	1	0.300614	0.996954	0.977776	0.938122	0.97072	0.802783	1	0.99415	1	1	1	1
GMFG	4	2	4.63828e-37	9.09121e-37	0.970588	0	19q13.2	chr19	39328353	39342372	0.719146	5.10176e-11	1	0.300614	0.996954	0.977776	0.938122	0.97072	0.802783	1	0.99415	1	1	1	1
IDO2	4	2	4.3405e-36	7.90934e-36	0.970588	20.0441	8p11.21	chr8	39934614	40016391	0.605449	5.10176e-11	1	0.300614	0.996954	0.977776	0.938122	0.97072	0.802783	1	0.99415	1	1	1	1
CD28	4	34	6.86442e-65	3.48067e-63	0.970588	0	2q33.2	chr2	203706475	203738912	0.818605	5.10176e-11	1	0.300614	0.996954	0.977776	0.938122	0.97072	0.802783	1	0.99415	1	1	1	1
CD27	4	21	4.6432e-40	1.16152e-39	0.970588	0	12p13.31	chr12	6444867	6451718	1	5.10176e-11	1	0.300614	0.996954	0.977776	0.938122	0.97072	0.802783	1	0.99415	1	1	1	1
HCST	4	2	3.93122e-35	6.75402e-35	0.970588	0	19q13.12	chr19	35902480	35904377	0.996998	5.10176e-11	1	0.300614	0.996954	0.977776	0.938122	0.97072	0.802783	1	0.99415	1	1	1	1
RASSF2	4	154	5.10476e-51	3.68001e-50	0.970588	0	20p13	chr20	4780023	4823645	0.863379	5.10176e-11	1	0.300614	0.996954	0.977776	0.938122	0.97072	0.802783	1	0.99415	1	1	1	1
RASSF5	4	15	3.93173e-42	1.16545e-41	0.970588	0	1q32.1	chr1	206507530	206589283	1	5.10176e-11	1	0.300614	0.996954	0.977776	0.938122	0.97072	0.802783	1	0.99415	1	1	1	1
LPXN	4	4	4.45818e-57	6.96462e-56	0.970588	0	11q12.1	chr11	58526871	58578220	1	5.10176e-11	1	0.300614	0.996954	0.977776	0.938122	0.97072	0.802783	1	0.99415	1	1	1	1
HSF5	4	30	4.63828e-37	9.09121e-37	0.970588	12.8855	17q22	chr17	58420167	58488384	1	5.10176e-11	1	0.300614	0.996954	0.977776	0.938122	0.97072	0.802783	1	0.99415	1	1	1	1
STK4	4	14	2.50919e-26	2.88624e-26	0.970588	0	20q13.12	chr20	44966474	45079959	0.0786333	5.10176e-11	1	0.300614	0.996954	0.977776	0.938122	0.97072	0.802783	1	0.99415	1	1	1	1
NCKAP1L	4	244	7.06189e-72	1.24877e-69	0.970588	0	12q13.13-q13.2	chr12	54497711	54548238	1	5.10176e-11	1	0.300614	0.996954	0.977776	0.938122	0.97072	0.802783	1	0.99415	1	1	1	1
NCR1	4	3	1.91452e-31	2.68509e-31	0.970588	41.5198	19q13.42	chr19	54906150	54916140	0.0801638	5.10176e-11	1	0.300614	0.996954	0.977776	0.938122	0.97072	0.802783	1	0.99415	1	1	1	1
CXCR2P1	4	2	1.96181e-22	2.08697e-22	0.970588	3.19383	2q35	chr2	218059155	218065729	0.0441636	5.10176e-11	1	0.300614	0.996954	0.977776	0.938122	0.97072	0.802783	1	0.99415	1	1	1	1
AOAH	4	21	4.45818e-57	6.96462e-56	0.970588	0	7p14.2	chr7	36512949	36724549	0.775082	5.10176e-11	1	0.300614	0.996954	0.977776	0.938122	0.97072	0.802783	1	0.99415	1	1	1	1
S1PR4	4	2	4.6432e-40	1.16152e-39	0.970588	0	19p13.3	chr19	3172346	3180332	1	5.10176e-11	1	0.300614	0.996954	0.977776	0.938122	0.97072	0.802783	1	0.99415	1	1	1	1
CFLAR	4	4	4.79823e-39	1.09773e-38	0.970588	0	2q33.1	chr2	201116104	201176687	0.00485641	5.10176e-11	1	0.300614	0.996954	0.977776	0.938122	0.97072	0.802783	1	0.99415	1	1	1	1
RGL4	4	17	3.93173e-42	1.16545e-41	0.970588	3.30396	22q11.23	chr22	23688136	23699176	1	5.10176e-11	1	0.300614	0.996954	0.977776	0.938122	0.97072	0.802783	1	0.99415	1	1	1	1
CTSS	4	5	1.32043e-54	1.49547e-53	0.970588	0	1q21.3	chr1	150730196	150765957	0.987045	5.10176e-11	1	0.300614	0.996954	0.977776	0.938122	0.97072	0.802783	1	0.99415	1	1	1	1
CTSW	4	5	4.79823e-39	1.09773e-38	0.970588	0	11q13.1	chr11	65879809	65883741	1	5.10176e-11	1	0.300614	0.996954	0.977776	0.938122	0.97072	0.802783	1	0.99415	1	1	1	1
CXCL9	4	13	4.79823e-39	1.09773e-38	0.970588	0.110132	4q21.1	chr4	76001275	76007488	0.0374882	5.10176e-11	1	0.300614	0.996954	0.977776	0.938122	0.97072	0.802783	1	0.99415	1	1	1	1
CARD8	4	2	1.47296e-19	1.51961e-19	0.970588	0	19q13.33	chr19	48180770	48255946	0.751726	5.10176e-11	1	0.300614	0.996954	0.977776	0.938122	0.97072	0.802783	1	0.99415	1	1	1	1
GPR65	4	7	4.34526e-41	1.18442e-40	0.970588	0	14q31.3	chr14	88005124	88014811	1	5.10176e-11	1	0.300614	0.996954	0.977776	0.938122	0.97072	0.802783	1	0.99415	1	1	1	1
BIRC3	4	3	4.34526e-41	1.18442e-40	0.970588	0	11q22.2	chr11	102317450	102339403	0.219117	5.10176e-11	1	0.300614	0.996954	0.977776	0.938122	0.97072	0.802783	1	0.99415	1	1	1	1
[truncated: 19,044 more rows]

## Sheet: TCGA_H0.05_Overlap1E-16_Samples
Bicluster.No	Sample.ID	p.val	FDR(BH)	Quality.Score
1	TCGA-AR-A5QQ-01	0	0	0.972332
1	TCGA-PE-A5DE-01	0	0	0.972332
1	TCGA-BH-A0W7-01	0	0	0.972332
1	TCGA-E9-A3QA-01	0	0	0.972332
1	TCGA-A7-A0CE-01	3.02802e-08	3.43794e-08	0.972332
1	TCGA-AR-A0U1-01	5.0541e-95	1.68866e-94	0.972332
1	TCGA-LL-A440-01	0	0	0.972332
1	TCGA-BH-A8FY-01	4.05872e-17	5.78475e-17	0.972332
1	TCGA-E2-A1II-01	0	0	0.972332
1	TCGA-BH-A0B9-01	0	0	0.972332
1	TCGA-A7-A4SA-01	0	0	0.972332
1	TCGA-AR-A24S-01	8.13398e-258	6.271e-257	0.972332
1	TCGA-GM-A2DH-01	0	0	0.972332
1	TCGA-AR-A1AQ-01	0	0	0.972332
1	TCGA-S3-AA10-01	0	0	0.972332
1	TCGA-AO-A0J9-01	0	0	0.972332
1	TCGA-A2-A3XV-01	3.85703e-15	5.16479e-15	0.972332
1	TCGA-D8-A1Y2-01	0	0	0.972332
1	TCGA-A2-A04P-01	5.08501e-265	4.0154e-264	0.972332
1	TCGA-A7-A13E-01	0.0105573	0.0106185	0.972332
1	TCGA-E2-A14R-01	1.25032e-209	7.91395e-209	0.972332
1	TCGA-A8-A06Y-01	0.636361	0.637361	0.972332
1	TCGA-E2-A1IK-01	9.69002e-75	2.76701e-74	0.972332
1	TCGA-EW-A6SB-01	0	0	0.972332
1	TCGA-E9-A1N4-01	1.9537e-201	1.18983e-200	0.972332
1	TCGA-AO-A0JE-01	0	0	0.972332
1	TCGA-AC-A2FB-01	0	0	0.972332
1	TCGA-AC-A3W5-01	0	0	0.972332
1	TCGA-BH-A0BW-01	0	0	0.972332
1	TCGA-AC-A6IW-01	0	0	0.972332
1	TCGA-XX-A899-01	0	0	0.972332
1	TCGA-A2-A25A-01	3.10807e-233	2.19263e-232	0.972332
1	TCGA-AR-A1AJ-01	0	0	0.972332
1	TCGA-AC-A7VC-01	1.2922e-63	3.34366e-63	0.972332
1	TCGA-S3-AA0Z-01	1.06722e-204	6.61079e-204	0.972332
1	TCGA-A8-A09K-01	2.14236e-140	9.61373e-140	0.972332
1	TCGA-A2-A0T6-01	0	0	0.972332
1	TCGA-LL-A441-01	0	0	0.972332
1	TCGA-BH-A8FZ-01	0	0	0.972332
1	TCGA-AR-A0TX-01	0	0	0.972332
1	TCGA-A8-A07C-01	9.7099e-135	4.2016e-134	0.972332
1	TCGA-AC-A3W6-01	0	0	0.972332
1	TCGA-BH-A2L8-01	0	0	0.972332
1	TCGA-E9-A244-01	0.0054408	0.00547743	0.972332
1	TCGA-AC-A8OS-01	0	0	0.972332
1	TCGA-E2-A108-01	0	0	0.972332
1	TCGA-AO-A0JC-01	0	0	0.972332
1	TCGA-C8-A1HL-01	4.35493e-05	4.48026e-05	0.972332
1	TCGA-EW-A1P7-01	0	0	0.972332
1	TCGA-D8-A13Y-01	8.65873e-16	1.18263e-15	0.972332
1	TCGA-3C-AALI-01	4.06313e-287	3.46418e-286	0.972332
1	TCGA-E2-A1LS-01	0.000254217	0.000260245	0.972332
1	TCGA-AR-A0TS-01	0	0	0.972332
1	TCGA-A2-A3XU-01	0.148307	0.148758	0.972332
1	TCGA-AR-A0TT-01	0	0	0.972332
1	TCGA-D8-A145-01	2.87659e-96	9.66956e-96	0.972332
1	TCGA-C8-A12M-01	8.33536e-07	8.78902e-07	0.972332
1	TCGA-A2-A0CY-01	8.33783e-10	9.65811e-10	0.972332
1	TCGA-S3-AA15-01	0	0	0.972332
1	TCGA-OL-A5D7-01	0	0	0.972332
1	TCGA-OL-A66N-01	3.10807e-233	2.19263e-232	0.972332
1	TCGA-A2-A0CR-01	0	0	0.972332
1	TCGA-BH-AB28-01	4.71614e-176	2.56236e-175	0.972332
1	TCGA-E2-A10C-01	5.87628e-235	4.18072e-234	0.972332
1	TCGA-AR-A0U0-01	0	0	0.972332
1	TCGA-E2-A1LI-01	1.81265e-86	5.69969e-86	0.972332
1	TCGA-EW-A3E8-01	0	0	0.972332
1	TCGA-GM-A4E0-01	0	0	0.972332
1	TCGA-GM-A2DB-01	1.40418e-196	8.41013e-196	0.972332
1	TCGA-A2-A0YI-01	0	0	0.972332
1	TCGA-OL-A66H-01	2.00779e-153	9.7132e-153	0.972332
1	TCGA-AR-A1AX-01	0	0	0.972332
1	TCGA-B6-A0IN-01	0	0	0.972332
1	TCGA-A8-A07U-01	0	0	0.972332
1	TCGA-EW-A1OV-01	0	0	0.972332
1	TCGA-BH-A18H-01	0	0	0.972332
1	TCGA-EW-A1J6-01	7.56621e-184	4.28066e-183	0.972332
1	TCGA-E2-A159-01	0	0	0.972332
1	TCGA-OL-A6VO-01	8.65873e-16	1.18263e-15	0.972332
1	TCGA-D8-A1Y3-01	2.43048e-59	6.00593e-59	0.972332
1	TCGA-B6-A402-01	6.45485e-06	6.68473e-06	0.972332
1	TCGA-D8-A1JB-01	0	0	0.972332
1	TCGA-B6-A0RE-01	8.33536e-07	8.78902e-07	0.972332
1	TCGA-GM-A2DN-01	0	0	0.972332
1	TCGA-E9-A1NE-01	0	0	0.972332
1	TCGA-B6-A0I1-01	4.63461e-12	5.69195e-12	0.972332
1	TCGA-PL-A8LZ-01	0	0	0.972332
1	TCGA-LD-A7W5-01	0	0	0.972332
1	TCGA-E2-A1LH-01	0	0	0.972332
1	TCGA-A2-A25D-01	0	0	0.972332
1	TCGA-E9-A243-01	0	0	0.972332
1	TCGA-BH-A0W5-01	0	0	0.972332
1	TCGA-BH-A0H5-01	0	0	0.972332
1	TCGA-OL-A5RY-01	0	0	0.972332
1	TCGA-GM-A2DA-01	0	0	0.972332
1	TCGA-OL-A5RU-01	0	0	0.972332
1	TCGA-5L-AAT1-01	0	0	0.972332
1	TCGA-AR-A0TY-01	1.70647e-05	1.76077e-05	0.972332
1	TCGA-E2-A574-01	8.33783e-10	9.65811e-10	0.972332
1	TCGA-C8-A132-01	0	0	0.972332
1	TCGA-AC-A8OP-01	2.74262e-58	6.71162e-58	0.972332
1	TCGA-E9-A1QZ-01	0	0	0.972332
1	TCGA-GM-A3XL-01	6.0906e-213	3.92541e-212	0.972332
1	TCGA-A2-A4RX-01	2.63993e-272	2.13939e-271	0.972332
1	TCGA-AO-A0JG-01	0	0	0.972332
1	TCGA-AQ-A54N-01	2.93553e-13	3.80702e-13	0.972332
1	TCGA-E9-A3HO-01	2.87659e-96	9.66956e-96	0.972332
1	TCGA-AR-A2LH-01	0	0	0.972332
1	TCGA-C8-A138-01	0	0	0.972332
1	TCGA-LL-A6FR-01	3.95129e-25	6.50054e-25	0.972332
1	TCGA-BH-A0BF-01	0	0	0.972332
1	TCGA-AR-A24U-01	0	0	0.972332
1	TCGA-A2-A0SX-01	0	0	0.972332
1	TCGA-E9-A1ND-01	0	0	0.972332
1	TCGA-LL-A5YO-01	0	0	0.972332
1	TCGA-AO-A0J4-01	0	0	0.972332
1	TCGA-A8-A085-01	0.148307	0.148758	0.972332
1	TCGA-D8-A27H-01	1.76929e-11	2.11696e-11	0.972332
1	TCGA-A2-A3Y0-01	5.60907e-276	4.62354e-275	0.972332
1	TCGA-E9-A1RH-01	0.0026879	0.00270925	0.972332
1	TCGA-E9-A22G-01	1.76929e-11	2.11696e-11	0.972332
1	TCGA-AR-A1AW-01	0	0	0.972332
1	TCGA-AR-A2LJ-01	0	0	0.972332
1	TCGA-EW-A1P4-01	2.08145e-261	1.6248e-260	0.972332
1	TCGA-C8-A3M7-01	1.2922e-63	3.34366e-63	0.972332
1	TCGA-AO-A128-01	0	0	0.972332
1	TCGA-WT-AB44-01	1.67626e-14	2.22863e-14	0.972332
1	TCGA-BH-A8G0-01	0	0	0.972332
1	TCGA-E9-A2JT-01	0	0	0.972332
1	TCGA-E2-A1LL-01	1.70647e-05	1.76077e-05	0.972332
1	TCGA-D8-A73U-01	0	0	0.972332
1	TCGA-E9-A5FK-01	0	0	0.972332
1	TCGA-LL-A7SZ-01	0	0	0.972332
1	TCGA-LD-A66U-01	0	0	0.972332
1	TCGA-AC-A2FE-01	0	0	0.972332
1	TCGA-A7-A26G-01	0	0	0.972332
1	TCGA-LL-A8F5-01	1.06722e-204	6.61079e-204	0.972332
1	TCGA-EW-A1IZ-01	0	0	0.972332
1	TCGA-A2-A0T1-01	0	0	0.972332
1	TCGA-AO-A0JJ-01	0	0	0.972332
1	TCGA-BH-A0AW-01	0	0	0.972332
1	TCGA-E9-A22D-01	0	0	0.972332
1	TCGA-AR-A0U4-01	0	0	0.972332
1	TCGA-D8-A1XK-01	1.398e-39	2.78404e-39	0.972332
1	TCGA-AO-A129-01	0	0	0.972332
1	TCGA-GM-A2DF-01	0	0	0.972332
1	TCGA-D8-A27M-01	0	0	0.972332
1	TCGA-BH-A5J0-01	0	0	0.972332
1	TCGA-AC-A3BB-01	0	0	0.972332
1	TCGA-AR-A2LR-01	2.35275e-24	3.84972e-24	0.972332
1	TCGA-B6-A0RT-01	0	0	0.972332
1	TCGA-BH-A0DL-01	0	0	0.972332
1	TCGA-AR-A251-01	1.22394e-31	2.20167e-31	0.972332
1	TCGA-B6-A0X4-01	0.410013	0.410854	0.972332
1	TCGA-E2-A1B5-01	0	0	0.972332
1	TCGA-OL-A5RW-01	2.29719e-42	4.73258e-42	0.972332
1	TCGA-AC-A2FF-01	0	0	0.972332
1	TCGA-A2-A25F-01	0	0	0.972332
1	TCGA-WT-AB41-01	0	0	0.972332
1	TCGA-AC-A62V-01	1.18188e-12	1.46261e-12	0.972332
1	TCGA-UU-A93S-01	9.42148e-09	1.07494e-08	0.972332
1	TCGA-S3-AA17-01	0	0	0.972332
1	TCGA-E9-A1R4-01	0	0	0.972332
1	TCGA-AC-A3OD-01	0	0	0.972332
1	TCGA-C8-A12V-01	0	0	0.972332
1	TCGA-OK-A5Q2-01	0	0	0.972332
1	TCGA-D8-A141-01	0	0	0.972332
1	TCGA-A7-A56D-01	1.57033e-80	4.69209e-80	0.972332
1	TCGA-C8-A27B-01	2.10844e-245	1.55949e-244	0.972332
1	TCGA-D8-A143-01	1.678e-40	3.3858e-40	0.972332
1	TCGA-E9-A248-01	0	0	0.972332
1	TCGA-GM-A2DI-01	0	0	0.972332
1	TCGA-A8-A07O-01	1.28607e-20	1.95565e-20	0.972332
1	TCGA-C8-A26Y-01	5.66271e-36	1.07713e-35	0.972332
1	TCGA-E2-A14X-01	0	0	0.972332
1	TCGA-BH-A6R9-01	0	0	0.972332
1	TCGA-LD-A9QF-01	0	0	0.972332
1	TCGA-OL-A66P-01	0	0	0.972332
1	TCGA-E2-A1LG-01	2.40053e-21	3.70261e-21	0.972332
1	TCGA-LL-A442-01	8.62933e-66	2.26611e-65	0.972332
1	TCGA-AC-A6IV-01	0	0	0.972332
1	TCGA-OL-A66I-01	0	0	0.972332
1	TCGA-AC-A2QJ-01	8.13398e-258	6.271e-257	0.972332
1	TCGA-EW-A3U0-01	0	0	0.972332
1	TCGA-BH-A0BO-01	2.32244e-79	6.86937e-79	0.972332
1	TCGA-B6-A400-01	3.80992e-136	1.66806e-135	0.972332
1	TCGA-E2-A3DX-01	0	0	0.972332
1	TCGA-AR-A1AR-01	0	0	0.972332
1	TCGA-E2-A1B6-01	0	0	0.972332
1	TCGA-AR-A1AO-01	0	0	0.972332
1	TCGA-GM-A2DD-01	0	0	0.972332
1	TCGA-AN-A0AL-01	8.40061e-230	5.84196e-229	0.972332
1	TCGA-E2-A158-01	4.63461e-12	5.69195e-12	0.972332
1	TCGA-A2-A0EN-01	0	0	0.972332
1	TCGA-A2-A0D1-01	0.0196157	0.0197126	0.972332
1	TCGA-D8-A1JF-01	1.04864e-26	1.76289e-26	0.972332
1	TCGA-E9-A5UP-01	0.000580398	0.000586925	0.972332
1	TCGA-E2-A1IH-01	0	0	0.972332
1	TCGA-AO-A0JI-01	9.42148e-09	1.07494e-08	0.972332
1	TCGA-OL-A97C-01	1.22837e-111	4.61439e-111	0.972332
1	TCGA-AR-A250-01	2.94065e-44	6.18961e-44	0.972332
1	TCGA-JL-A3YW-01	0	0	0.972332
1	TCGA-A2-A3XZ-01	0	0	0.972332
1	TCGA-BH-A0AV-01	3.45498e-19	5.11425e-19	0.972332
1	TCGA-AC-A2FO-01	0	0	0.972332
1	TCGA-LL-A5YN-01	0	0	0.972332
1	TCGA-EW-A1IY-01	0	0	0.972332
1	TCGA-B6-A3ZX-01	0	0	0.972332
1	TCGA-EW-A1PB-01	0	0	0.972332
1	TCGA-E2-A15M-01	0	0	0.972332
1	TCGA-A8-A08I-01	0	0	0.972332
1	TCGA-A8-A08F-01	5.56854e-208	3.48697e-207	0.972332
1	TCGA-AQ-A04J-01	0	0	0.972332
1	TCGA-C8-A1HM-01	0	0	0.972332
1	TCGA-A2-A3XX-01	4.84221e-125	1.96886e-124	0.972332
1	TCGA-EW-A1P1-01	7.1568e-291	6.18456e-290	0.972332
1	TCGA-A2-A0YM-01	6.96092e-89	2.21733e-88	0.972332
1	TCGA-E9-A3X8-01	2.39678e-300	2.14517e-299	0.972332
1	TCGA-A2-A0CL-01	0	0	0.972332
1	TCGA-E9-A1RC-01	0.306628	0.30732	0.972332
1	TCGA-AR-A1AK-01	0	0	0.972332
1	TCGA-A2-A0CT-01	0.899109	0.900245	0.972332
1	TCGA-E9-A22E-01	1.13075e-87	3.58126e-87	0.972332
1	TCGA-B6-A0I2-01	0	0	0.972332
1	TCGA-BH-A42U-01	0	0	0.972332
1	TCGA-AC-A8OQ-01	0	0	0.972332
1	TCGA-B6-A0IJ-01	0	0	0.972332
1	TCGA-A7-A3J1-01	0	0	0.972332
1	TCGA-AO-A03U-01	0	0	0.972332
1	TCGA-A2-A0CO-01	0	0	0.972332
1	TCGA-C8-A278-01	0	0	0.972332
1	TCGA-A2-A0EP-01	0	0	0.972332
1	TCGA-BH-A0B6-01	0	0	0.972332
1	TCGA-A2-A0EQ-01	0	0	0.972332
1	TCGA-D8-A1XL-01	0	0	0.972332
1	TCGA-GM-A2DO-01	0	0	0.972332
1	TCGA-Z7-A8R5-01	0	0	0.972332
1	TCGA-AQ-A7U7-01	0	0	0.972332
1	TCGA-C8-A26X-01	0	0	0.972332
1	TCGA-A8-A08X-01	1.20252e-294	1.05031e-293	0.972332
1	TCGA-B6-A1KN-01	0.218479	0.219055	0.972332
1	TCGA-A7-A13H-01	0	0	0.972332
1	TCGA-A2-A0YK-01	0	0	0.972332
1	TCGA-A7-A0CG-01	0	0	0.972332
1	TCGA-AR-A252-01	0	0	0.972332
1	TCGA-D8-A1XW-01	3.10807e-233	2.19263e-232	0.972332
1	TCGA-A2-A4S1-01	5.08501e-265	4.0154e-264	0.972332
1	TCGA-BH-A0B7-01	0	0	0.972332
1	TCGA-BH-A0BL-01	0	0	0.972332
1	TCGA-C8-A8HP-01	0	0	0.972332
1	TCGA-E9-A5FL-01	2.29719e-42	4.73258e-42	0.972332
1	TCGA-A2-A3XT-01	8.93177966381219e-316	8.42369129859098e-315	0.972332
1	TCGA-B6-A0X1-01	2.56164e-122	1.02802e-121	0.972332
2	TCGA-AR-A5QQ-01	0	0	1
2	TCGA-BH-A0BT-01	0	0	1
2	TCGA-AC-A5XU-01	0	0	1
2	TCGA-PE-A5DC-01	0	0	1
2	TCGA-AR-A0TV-01	2.90443e-255	2.21763e-254	1
2	TCGA-GM-A3XG-01	0	0	1
2	TCGA-BH-A0HA-01	0	0	1
2	TCGA-AR-A0U1-01	0	0	1
2	TCGA-EW-A1OZ-01	0	0	1
2	TCGA-A2-A0EY-01	1.07493e-197	6.48185e-197	1
2	TCGA-BH-A8FY-01	0	0	1
2	TCGA-C8-A273-01	0	0	1
2	TCGA-BH-A0B9-01	0	0	1
2	TCGA-AO-A03P-01	3.35051e-234	2.37395e-233	1
2	TCGA-A7-A4SA-01	0	0	1
2	TCGA-A8-A07Z-01	0	0	1
2	TCGA-A7-A0DC-01	6.36052e-181	3.55191e-180	1
2	TCGA-E9-A22B-01	1.5209e-224	1.03628e-223	1
2	TCGA-AO-A0J9-01	0	0	1
2	TCGA-A2-A3XV-01	0	0	1
2	TCGA-A2-A3XW-01	0	0	1
2	TCGA-AC-A7VB-01	0	0	1
2	TCGA-B6-A0RO-01	2.4068e-306	2.20738e-305	1
2	TCGA-A2-A04P-01	0	0	1
2	TCGA-A7-A13E-01	4.2375e-141	1.90798e-140	1
2	TCGA-A7-A0D9-01	1.75751e-16	2.42486e-16	1
2	TCGA-AC-A5EH-01	0	0	1
2	TCGA-A2-A0D4-01	1.22249e-177	6.71041e-177	1
2	TCGA-AO-A12F-01	0	0	1
2	TCGA-E9-A6HE-01	0	0	1
2	TCGA-EW-A6SB-01	0	0	1
2	TCGA-B6-A0RH-01	0	0	1
2	TCGA-AC-A3TM-01	0	0	1
2	TCGA-A8-A06R-01	1.86513e-274	1.52498e-273	1
2	TCGA-E9-A295-01	0	0	1
2	TCGA-AC-A62X-01	0	0	1
2	TCGA-D8-A1XD-01	5.67113e-20	8.47172e-20	1
2	TCGA-AC-A3W5-01	0	0	1
2	TCGA-LL-A6FP-01	0	0	1
2	TCGA-AC-A6IW-01	0	0	1
2	TCGA-5T-A9QA-01	0	0	1
2	TCGA-GM-A3NW-01	0	0	1
2	TCGA-D8-A1JS-01	0	0	1
2	TCGA-AN-A0AK-01	1.44566e-287	1.23723e-286	1
2	TCGA-BH-A0BZ-01	5.48478e-305	5.00373e-304	1
2	TCGA-B6-A401-01	0	0	1
2	TCGA-AC-A7VC-01	0	0	1
2	TCGA-S3-AA0Z-01	1.48781e-124	6.03526e-124	1
2	TCGA-LL-A50Y-01	0	0	1
2	TCGA-OL-A5D8-01	0	0	1
2	TCGA-BH-A18G-01	0	0	1
2	TCGA-E2-A14W-01	3.14545e-216	2.06494e-215	1
2	TCGA-XX-A89A-01	8.40185e-166	4.33659e-165	1
2	TCGA-BH-A8FZ-01	9.63644e-226	6.59961e-225	1
2	TCGA-E9-A5UO-01	0	0	1
2	TCGA-B6-A0I9-01	2.86317e-131	1.20912e-130	1
2	TCGA-D8-A3Z6-01	0	0	1
2	TCGA-AO-A0J3-01	0	0	1
2	TCGA-AC-A3W6-01	0	0	1
2	TCGA-A8-A08P-01	1.45743e-85	4.5264e-85	1
2	TCGA-BH-A2L8-01	0	0	1
2	TCGA-E2-A1IF-01	0	0	1
2	TCGA-E9-A1N8-01	2.00234e-195	1.1961e-194	1
2	TCGA-C8-A1HF-01	2.4068e-306	2.20738e-305	1
2	TCGA-A8-A08G-01	1.50164e-176	8.17686e-176	1
2	TCGA-E9-A3Q9-01	2.07699e-217	1.3715e-216	1
2	TCGA-C8-A1HL-01	2.0446e-203	1.25959e-202	1
2	TCGA-A2-A04W-01	0	0	1
2	TCGA-AC-A8OR-01	0	0	1
2	TCGA-V7-A7HQ-01	0	0	1
2	TCGA-3C-AALI-01	0	0	1
2	TCGA-E2-A1LS-01	6.39071e-108	2.3331e-107	1
2	TCGA-A2-A3XU-01	0	0	1
2	TCGA-A2-A0CY-01	0	0	1
2	TCGA-OL-A5S0-01	0	0	1
2	TCGA-OL-A5D7-01	0	0	1
2	TCGA-OL-A66N-01	0	0	1
2	TCGA-A2-A0CR-01	0	0	1
2	TCGA-E2-A10C-01	0	0	1
2	TCGA-BH-A6R8-01	0	0	1
2	TCGA-AC-A3YJ-01	0	0	1
2	TCGA-AR-A0U0-01	3.44288e-134	1.48671e-133	1
2	TCGA-E2-A15O-01	9.63644e-226	6.59961e-225	1
2	TCGA-E9-A54Y-01	0	0	1
2	TCGA-EW-A3E8-01	0	0	1
2	TCGA-B6-A0IE-01	0	0	1
2	TCGA-GM-A2DB-01	0	0	1
2	TCGA-EW-A1PH-01	2.81364e-65	7.34729e-65	1
2	TCGA-GM-A2DK-01	0	0	1
2	TCGA-OL-A66H-01	0	0	1
2	TCGA-BH-A0B4-01	0	0	1
2	TCGA-B6-A0IN-01	0	0	1
2	TCGA-A8-A07U-01	1.17795e-15	1.60805e-15	1
2	TCGA-A2-A0CK-01	0	0	1
2	TCGA-E2-A14Q-01	6.84109e-289	5.87363e-288	1
2	TCGA-BH-A18H-01	5.34394e-169	2.80569e-168	1
2	TCGA-AO-A03R-01	0	0	1
2	TCGA-EW-A1J6-01	0	0	1
2	TCGA-OL-A6VO-01	0	0	1
2	TCGA-D8-A1Y3-01	0	0	1
2	TCGA-A2-A0D0-01	0	0	1
2	TCGA-B6-A402-01	0	0	1
2	TCGA-E2-A109-01	2.2018e-91	7.15592e-91	1
2	TCGA-E2-A2P5-01	0	0	1
2	TCGA-OL-A66K-01	0	0	1
2	TCGA-B6-A0I1-01	0	0	1
2	TCGA-W8-A86G-01	0	0	1
2	TCGA-AO-A126-01	0	0	1
2	TCGA-E2-A1LH-01	0	0	1
2	TCGA-A2-A25D-01	0	0	1
2	TCGA-4H-AAAK-01	0	0	1
2	TCGA-E2-A14P-01	4.31932e-239	3.12535e-238	1
2	TCGA-C8-A8HR-01	0	0	1
2	TCGA-D8-A3Z5-01	0	0	1
2	TCGA-E2-A1LA-01	0	0	1
2	TCGA-EW-A2FW-01	0	0	1
2	TCGA-A2-A0CQ-01	0	0	1
2	TCGA-GM-A2DA-01	0	0	1
2	TCGA-EW-A1IW-01	1.98046e-20	3.00722e-20	1
2	TCGA-LL-A5YM-01	0	0	1
2	TCGA-OL-A6VR-01	0	0	1
2	TCGA-E9-A1NA-01	4.86902e-208	3.04959e-207	1
2	TCGA-E2-A574-01	0	0	1
2	TCGA-PL-A8LY-01	0	0	1
2	TCGA-E9-A1RG-01	0	0	1
2	TCGA-C8-A12Y-01	0	0	1
2	TCGA-GM-A2D9-01	0	0	1
2	TCGA-GM-A3XL-01	0	0	1
2	TCGA-LQ-A4E4-01	0	0	1
2	TCGA-E9-A1N9-01	8.28228e-34	1.53322e-33	1
2	TCGA-E2-A570-01	0	0	1
2	TCGA-AQ-A54N-01	0	0	1
2	TCGA-C8-A131-01	0	0	1
2	TCGA-E9-A3HO-01	0	0	1
2	TCGA-C8-A138-01	0	0	1
2	TCGA-LL-A6FR-01	0	0	1
2	TCGA-AC-A4ZE-01	4.66411e-277	3.85981e-276	1
2	TCGA-B6-A0X0-01	0	0	1
2	TCGA-LD-A7W6-01	1.86513e-274	1.52498e-273	1
2	TCGA-LL-A5YO-01	0	0	1
2	TCGA-A8-A085-01	1.02014e-121	4.06446e-121	1
2	TCGA-D8-A27H-01	3.94901e-42	8.11963e-42	1
2	TCGA-A2-A3Y0-01	0	0	1
2	TCGA-LL-A5YL-01	0	0	1
2	TCGA-E9-A22G-01	2.0446e-203	1.25959e-202	1
2	TCGA-AR-A2LJ-01	0	0	1
2	TCGA-A7-A2KD-01	1.79401e-38	3.53615e-38	1
2	TCGA-A8-A09M-01	1.00969e-205	6.27302e-205	1
2	TCGA-C8-A3M7-01	3.74738e-75	1.07342e-74	1
2	TCGA-AO-A1KQ-01	0	0	1
2	TCGA-WT-AB44-01	0	0	1
2	TCGA-A2-A0T3-01	5.63118e-118	2.19964e-117	1
2	TCGA-A7-A3J0-01	1.92191536232245e-321	1.8542283688422e-320	1
2	TCGA-GM-A2DC-01	0	0	1
2	TCGA-A7-A6VY-01	0	0	1
2	TCGA-E9-A54X-01	0	0	1
2	TCGA-B6-A408-01	0	0	1
2	TCGA-E9-A5FK-01	0	0	1
2	TCGA-LL-A7SZ-01	0	0	1
2	TCGA-E2-A572-01	0	0	1
2	TCGA-A8-A09D-01	2.23159e-34	4.17225e-34	1
2	TCGA-E2-A14O-01	0	0	1
2	TCGA-EW-A423-01	0	0	1
2	TCGA-LD-A66U-01	0	0	1
2	TCGA-A7-A13F-01	7.67879e-120	3.03302e-119	1
2	TCGA-AC-A3W7-01	0	0	1
2	TCGA-LL-A8F5-01	0	0	1
2	TCGA-LL-A7T0-01	0	0	1
2	TCGA-A7-A5ZV-01	0	0	1
2	TCGA-AO-A0JB-01	0	0	1
2	TCGA-B6-A0I5-01	0	0	1
2	TCGA-EW-A1IZ-01	0	0	1
2	TCGA-AO-A12H-01	1.86513e-274	1.52498e-273	1
2	TCGA-A2-A0T1-01	1.3175e-283	1.11389e-282	1
2	TCGA-AC-A3QP-01	0	0	1
2	TCGA-Z7-A8R6-01	0	0	1
2	TCGA-AO-A03V-01	2.45232e-129	1.02689e-128	1
2	TCGA-GM-A5PX-01	0	0	1
2	TCGA-C8-A135-01	4.86902e-208	3.04959e-207	1
2	TCGA-BH-A0AW-01	0	0	1
2	TCGA-A7-A3RF-01	0	0	1
2	TCGA-AR-A0U4-01	7.57326e-52	1.73184e-51	1
2	TCGA-EW-A6S9-01	7.27207e-238	5.22449e-237	1
2	TCGA-B6-A0IQ-01	0	0	1
2	TCGA-OL-A66O-01	0	0	1
2	TCGA-EW-A6SA-01	0	0	1
2	TCGA-BH-A5J0-01	0	0	1
2	TCGA-B6-A0IB-01	0	0	1
2	TCGA-B6-A0WY-01	7.03243e-207	4.38304e-206	1
2	TCGA-AC-A3BB-01	0	0	1
2	TCGA-E9-A1RF-01	2.0446e-203	1.25959e-202	1
2	TCGA-AC-A3TN-01	0	0	1
2	TCGA-B6-A0X4-01	4.49237e-93	1.4769e-92	1
2	TCGA-OL-A5RW-01	0	0	1
2	TCGA-A2-A3KD-01	4.46983e-63	1.14718e-62	1
2	TCGA-E2-A56Z-01	0	0	1
2	TCGA-B6-A1KF-01	9.09805e-70	2.49003e-69	1
2	TCGA-WT-AB41-01	0	0	1
2	TCGA-AC-A62V-01	0	0	1
2	TCGA-UU-A93S-01	0	0	1
2	TCGA-E2-A1LK-01	0	0	1
2	TCGA-OL-A5D6-01	0	0	1
2	TCGA-A7-A13D-01	9.00892e-232	6.31745e-231	1
2	TCGA-AR-A0TW-01	1.5595e-211	9.99607e-211	1
2	TCGA-JL-A3YX-01	0	0	1
2	TCGA-A7-A56D-01	0	0	1
2	TCGA-B6-A0IA-01	0	0	1
2	TCGA-A7-A6VW-01	0	0	1
2	TCGA-C8-A26Y-01	4.86725e-192	2.85967e-191	1
2	TCGA-C8-A26Z-01	4.38805e-99	1.50877e-98	1
2	TCGA-D8-A27N-01	4.73548e-215	3.09214e-214	1
2	TCGA-A8-A09E-01	0	0	1
2	TCGA-E2-A9RU-01	0	0	1
2	TCGA-LD-A9QF-01	0	0	1
2	TCGA-OL-A66P-01	0	0	1
2	TCGA-E2-A1LG-01	1.72158e-96	5.79836e-96	1
2	TCGA-B6-A1KC-01	4.57494e-16	6.29639e-16	1
2	TCGA-OL-A66I-01	0	0	1
2	TCGA-E2-A1B4-01	0	0	1
2	TCGA-OL-A66L-01	0	0	1
2	TCGA-A2-A4S3-01	0	0	1
2	TCGA-AR-A5QM-01	0	0	1
2	TCGA-A2-A3XS-01	0	0	1
2	TCGA-EW-A424-01	0	0	1
2	TCGA-A7-A0CJ-01	3.14545e-216	2.06494e-215	1
2	TCGA-S3-AA12-01	0	0	1
2	TCGA-AC-A2QJ-01	0	0	1
2	TCGA-EW-A3U0-01	2.36609e-229	1.64387e-228	1
2	TCGA-AO-A12C-01	3.15595e-92	1.0321e-91	1
2	TCGA-AO-A125-01	0	0	1
2	TCGA-E2-A576-01	0	0	1
2	TCGA-3C-AALK-01	0	0	1
2	TCGA-HN-A2NL-01	0	0	1
2	TCGA-B6-A400-01	0	0	1
2	TCGA-OL-A5RZ-01	0	0	1
2	TCGA-AR-A0TU-01	1.13955e-279	9.49471e-279	1
2	TCGA-E2-A1B6-01	0	0	1
2	TCGA-AC-A5XS-01	0	0	1
2	TCGA-AQ-A1H2-01	1.98581e-265	1.57022e-264	1
2	TCGA-B6-A0WZ-01	0	0	1
2	TCGA-GM-A2DD-01	0	0	1
2	TCGA-AN-A0AL-01	1.50164e-176	8.17686e-176	1
2	TCGA-AO-A03T-01	0	0	1
2	TCGA-E2-A2P6-01	0	0	1
2	TCGA-B6-A40B-01	0	0	1
2	TCGA-A2-A0D1-01	0	0	1
2	TCGA-E9-A5UP-01	0	0	1
2	TCGA-PE-A5DD-01	0	0	1
2	TCGA-AO-A03N-01	0	0	1
2	TCGA-OL-A97C-01	0	0	1
2	TCGA-JL-A3YW-01	0	0	1
2	TCGA-C8-A12U-01	0	0	1
2	TCGA-AO-A0JL-01	0	0	1
2	TCGA-A2-A3XZ-01	0	0	1
2	TCGA-E2-A1BD-01	0	0	1
2	TCGA-LL-A5YN-01	0	0	1
2	TCGA-EW-A1PB-01	0	0	1
2	TCGA-A7-A425-01	0	0	1
2	TCGA-LL-A9Q3-01	0	0	1
2	TCGA-OL-A66J-01	0	0	1
2	TCGA-A8-A08I-01	3.43629e-18	4.96547e-18	1
2	TCGA-B6-A40C-01	0	0	1
2	TCGA-A2-A3XX-01	0	0	1
2	TCGA-E9-A3X8-01	0	0	1
2	TCGA-LL-A5YP-01	0	0	1
2	TCGA-AC-A3EH-01	0	0	1
2	TCGA-GM-A3NY-01	0	0	1
2	TCGA-GM-A5PV-01	0	0	1
2	TCGA-AQ-A54O-01	0	0	1
2	TCGA-A2-A0CT-01	5.63432e-200	3.42003e-199	1
2	TCGA-AC-A23G-01	0	0	1
2	TCGA-AC-A3QQ-01	0	0	1
2	TCGA-B6-A0I2-01	0	0	1
2	TCGA-B6-A0WX-01	1.6771e-246	1.24485e-245	1
2	TCGA-BH-A42U-01	0	0	1
2	TCGA-AO-A03M-01	4.5399e-170	2.39126e-169	1
2	TCGA-BH-A0DX-01	9.09805e-70	2.49003e-69	1
2	TCGA-AC-A8OQ-01	2.7202e-282	2.28925e-281	1
2	TCGA-A7-A4SF-01	0	0	1
2	TCGA-AO-A1KR-01	0	0	1
2	TCGA-EW-A1PC-01	1.24267e-303	1.12842e-302	1
2	TCGA-A2-A0EX-01	8.40185e-166	4.33659e-165	1
2	TCGA-UL-AAZ6-01	0	0	1
2	TCGA-A2-A0T0-01	0	0	1
2	TCGA-AC-A2FM-01	0	0	1
2	TCGA-BH-A0B6-01	0	0	1
2	TCGA-C8-A130-01	0	0	1
2	TCGA-GM-A2DO-01	0	0	1
2	TCGA-Z7-A8R5-01	0	0	1
2	TCGA-C8-A26X-01	0	0	1
2	TCGA-A8-A08X-01	2.24783e-128	9.35914e-128	1
2	TCGA-A2-A4S0-01	5.7716e-221	3.87222e-220	1
2	TCGA-AO-A1KP-01	2.73083e-71	7.54725e-71	1
2	TCGA-E9-A1NC-01	0	0	1
2	TCGA-AC-A2BK-01	2.64589e-82	8.00955e-82	1
2	TCGA-E2-A1LE-01	0	0	1
2	TCGA-BH-A42T-01	0	0	1
2	TCGA-BH-A5IZ-01	0	0	1
2	TCGA-E2-A107-01	0	0	1
2	TCGA-A2-A4S1-01	0	0	1
2	TCGA-D8-A1X6-01	7.95621e-180	4.42444e-179	1
2	TCGA-C8-A8HP-01	0	0	1
2	TCGA-E9-A5FL-01	0	0	1
2	TCGA-A2-A3XT-01	0	0	1
2	TCGA-3C-AALJ-01	0	0	1
3	TCGA-AR-A5QQ-01	0	0	0.971751
3	TCGA-PE-A5DE-01	0	0	0.971751
3	TCGA-E9-A3QA-01	0	0	0.971751
3	TCGA-LL-A440-01	8.45e-208	5.28341e-207	0.971751
3	TCGA-E2-A1II-01	0	0	0.971751
3	TCGA-BH-A0B9-01	4.01877e-249	3.01969e-248	0.971751
3	TCGA-AR-A1AQ-01	0	0	0.971751
3	TCGA-S3-AA10-01	0	0	0.971751
3	TCGA-AO-A0J9-01	2.09534e-122	8.41122e-122	0.971751
3	TCGA-A2-A3XV-01	9.1019e-16	1.2431e-15	0.971751
3	TCGA-A2-A3XW-01	4.7311e-124	1.91122e-123	0.971751
3	TCGA-A2-A04P-01	3.90106e-119	1.53117e-118	0.971751
3	TCGA-A7-A13E-01	0.00625811	0.00629937	0.971751
3	TCGA-EW-A6SB-01	0	0	0.971751
3	TCGA-AC-A3TM-01	1.92308e-72	5.39264e-72	0.971751
3	TCGA-AC-A2FB-01	0	0	0.971751
3	TCGA-A8-A0A4-01	0.0339919	0.0341468	0.971751
3	TCGA-AC-A6IW-01	0	0	0.971751
3	TCGA-XX-A899-01	0	0	0.971751
3	TCGA-AR-A1AJ-01	0	0	0.971751
3	TCGA-B6-A401-01	7.0958e-81	2.1254e-80	0.971751
3	TCGA-AC-A7VC-01	4.45579e-43	9.26233e-43	0.971751
3	TCGA-LL-A50Y-01	1.9717e-45	4.19712e-45	0.971751
3	TCGA-LL-A441-01	0	0	0.971751
3	TCGA-BH-A8FZ-01	0	0	0.971751
3	TCGA-E2-A573-01	0	0	0.971751
3	TCGA-BH-A28O-01	4.43514e-34	8.25729e-34	0.971751
3	TCGA-AC-A3W6-01	6.96161934988614e-310	0	0.971751
3	TCGA-BH-A2L8-01	0	0	0.971751
3	TCGA-E2-A108-01	0	0	0.971751
3	TCGA-AO-A0JC-01	0	0	0.971751
3	TCGA-EW-A1P7-01	0	0	0.971751
3	TCGA-V7-A7HQ-01	1.31427e-16	1.85541e-16	0.971751
3	TCGA-3C-AALI-01	3.7045e-100	1.28292e-99	0.971751
3	TCGA-AR-A0TS-01	0	0	0.971751
3	TCGA-AR-A0TT-01	0	0	0.971751
3	TCGA-A2-A0CY-01	1.19839e-07	1.3077e-07	0.971751
3	TCGA-S3-AA15-01	0	0	0.971751
3	TCGA-OL-A5D7-01	0	0	0.971751
3	TCGA-OL-A66N-01	2.1418e-132	9.11316e-132	0.971751
3	TCGA-A2-A4RY-01	1.3191e-89	4.23358e-89	0.971751
3	TCGA-A2-A0CR-01	0	0	0.971751
3	TCGA-E9-A54Y-01	1.31427e-16	1.85541e-16	0.971751
3	TCGA-EW-A3E8-01	0	0	0.971751
3	TCGA-GM-A4E0-01	9.36e-258	7.21052e-257	0.971751
3	TCGA-GM-A2DB-01	3.04127e-103	1.08003e-102	0.971751
3	TCGA-C8-A12L-01	0.23246	0.233056	0.971751
3	TCGA-AR-A1AX-01	0	0	0.971751
3	TCGA-B6-A0IN-01	8.5596e-210	5.42484e-209	0.971751
3	TCGA-A8-A07U-01	0	0	0.971751
3	TCGA-EW-A1OV-01	0	0	0.971751
3	TCGA-BH-A18H-01	0	0	0.971751
3	TCGA-AO-A03R-01	3.211e-75	9.20137e-75	0.971751
3	TCGA-D8-A1JB-01	0	0	0.971751
3	TCGA-PL-A8LZ-01	0	0	0.971751
3	TCGA-LD-A7W5-01	0	0	0.971751
3	TCGA-E2-A1LH-01	0	0	0.971751
3	TCGA-E9-A243-01	0	0	0.971751
3	TCGA-BH-A0W5-01	0	0	0.971751
3	TCGA-A2-A3XY-01	1.6657e-300	1.49312e-299	0.971751
3	TCGA-BH-A0H5-01	0	0	0.971751
3	TCGA-OL-A5RY-01	0	0	0.971751
3	TCGA-E2-A1LA-01	7.58574e-218	5.0136e-217	0.971751
3	TCGA-GM-A2DA-01	6.10925e-271	4.9359e-270	0.971751
3	TCGA-OL-A5RU-01	0	0	0.971751
3	TCGA-5L-AAT1-01	0	0	0.971751
3	TCGA-E9-A1QZ-01	0	0	0.971751
3	TCGA-A2-A4RX-01	2.28977e-127	9.44921e-127	0.971751
3	TCGA-AR-A2LH-01	0	0	0.971751
3	TCGA-LL-A5YO-01	0	0	0.971751
3	TCGA-AO-A0J4-01	1.26520313245322e-314	1.18902321959134e-313	0.971751
3	TCGA-A8-A085-01	0.368577	0.369358	0.971751
3	TCGA-A2-A3Y0-01	2.09534e-122	8.41122e-122	0.971751
3	TCGA-LL-A5YL-01	1.07102e-101	3.75119e-101	0.971751
3	TCGA-AR-A1AW-01	0	0	0.971751
3	TCGA-AR-A2LJ-01	1.63234e-266	1.29843e-265	0.971751
3	TCGA-EW-A1P4-01	9.40618e-84	2.88163e-83	0.971751
3	TCGA-AO-A128-01	0	0	0.971751
3	TCGA-BH-A8G0-01	0	0	0.971751
3	TCGA-E9-A2JT-01	0	0	0.971751
3	TCGA-E2-A1LL-01	0.00240273	0.00242214	0.971751
3	TCGA-A7-A426-01	1.26682e-46	2.73963e-46	0.971751
3	TCGA-D8-A73U-01	0	0	0.971751
3	TCGA-E9-A5FK-01	0	0	0.971751
3	TCGA-LL-A7SZ-01	0	0	0.971751
3	TCGA-EW-A423-01	9.16419e-41	1.85384e-40	0.971751
3	TCGA-LD-A66U-01	9.36e-258	7.21052e-257	0.971751
3	TCGA-AC-A2FE-01	0	0	0.971751
3	TCGA-LL-A8F5-01	1.25842e-98	4.31273e-98	0.971751
3	TCGA-AO-A0JB-01	5.27906e-33	9.64773e-33	0.971751
3	TCGA-EW-A1IZ-01	0	0	0.971751
3	TCGA-A2-A0T1-01	0	0	0.971751
3	TCGA-AC-A3QP-01	2.60808e-82	7.89589e-82	0.971751
3	TCGA-B6-A0IP-01	5.8431e-22	9.06158e-22	0.971751
3	TCGA-BH-A0AW-01	0	0	0.971751
3	TCGA-E9-A22D-01	0	0	0.971751
3	TCGA-AR-A0U4-01	4.7311e-124	1.91122e-123	0.971751
3	TCGA-B6-A0IQ-01	5.02135e-07	5.30208e-07	0.971751
3	TCGA-GM-A2DF-01	1.58545e-307	1.46003e-306	0.971751
3	TCGA-D8-A27M-01	0	0	0.971751
3	TCGA-BH-A5J0-01	7.58574e-218	5.0136e-217	0.971751
3	TCGA-AC-A3BB-01	0	0	0.971751
3	TCGA-AR-A2LR-01	5.89716e-09	6.73384e-09	0.971751
3	TCGA-B6-A0RT-01	0	0	0.971751
3	TCGA-E2-A1B5-01	0	0	0.971751
3	TCGA-A2-A25F-01	0	0	0.971751
3	TCGA-WT-AB41-01	0	0	0.971751
3	TCGA-AC-A62V-01	5.89716e-09	6.73384e-09	0.971751
3	TCGA-S3-AA17-01	0	0	0.971751
3	TCGA-E9-A1R4-01	4.97179e-175	2.68781e-174	0.971751
3	TCGA-AC-A3OD-01	0	0	0.971751
3	TCGA-C8-A12V-01	0	0	0.971751
3	TCGA-OK-A5Q2-01	0	0	0.971751
3	TCGA-A7-A56D-01	7.95542e-48	1.75185e-47	0.971751
3	TCGA-E9-A248-01	0	0	0.971751
3	TCGA-GM-A2DI-01	0	0	0.971751
3	TCGA-E2-A14X-01	9.36e-258	7.21052e-257	0.971751
3	TCGA-LD-A9QF-01	0	0	0.971751
3	TCGA-OL-A66P-01	0	0	0.971751
3	TCGA-AC-A6IV-01	0	0	0.971751
3	TCGA-OL-A66I-01	0	0	0.971751
3	TCGA-A8-A07J-01	5.55541e-54	1.30074e-53	0.971751
3	TCGA-OL-A66L-01	8.72455e-136	3.81465e-135	0.971751
3	TCGA-AC-A2QJ-01	1.90586e-184	1.08014e-183	0.971751
3	TCGA-EW-A3U0-01	0	0	0.971751
3	TCGA-BH-A0BO-01	1.83222e-17	2.62301e-17	0.971751
3	TCGA-E2-A576-01	2.42837e-13	3.15e-13	0.971751
3	TCGA-A2-A0SY-01	4.96046e-78	1.4543e-77	0.971751
3	TCGA-B6-A400-01	1.26682e-46	2.73963e-46	0.971751
3	TCGA-E2-A3DX-01	0	0	0.971751
3	TCGA-OL-A5RZ-01	0.531711	0.532619	0.971751
3	TCGA-E2-A1B6-01	0	0	0.971751
3	TCGA-AC-A5XS-01	3.5085e-153	1.6923e-152	0.971751
3	TCGA-AR-A1AO-01	0	0	0.971751
3	TCGA-GM-A2DD-01	0	0	0.971751
3	TCGA-C8-A12P-01	0.0703303	0.0706049	0.971751
3	TCGA-AN-A0AL-01	1.37531e-95	4.6088e-95	0.971751
3	TCGA-E2-A158-01	1.99909e-06	2.08583e-06	0.971751
3	TCGA-A2-A0EN-01	0	0	0.971751
3	TCGA-A2-A0D1-01	0.0703303	0.0706049	0.971751
3	TCGA-E2-A1IH-01	0	0	0.971751
3	TCGA-AC-A3YI-01	2.46803e-18	3.56879e-18	0.971751
3	TCGA-A2-A3XZ-01	0	0	0.971751
3	TCGA-LL-A5YN-01	0	0	0.971751
3	TCGA-B6-A3ZX-01	0	0	0.971751
3	TCGA-EW-A1PB-01	0	0	0.971751
3	TCGA-A7-A425-01	4.96046e-78	1.4543e-77	0.971751
3	TCGA-A8-A08I-01	0	0	0.971751
3	TCGA-AQ-A04J-01	0	0	0.971751
3	TCGA-A2-A3XX-01	2.99877e-44	6.31149e-44	0.971751
3	TCGA-E9-A3X8-01	8.02345e-216	5.25197e-215	0.971751
3	TCGA-A2-A0CL-01	0	0	0.971751
3	TCGA-AC-A3QQ-01	2.60808e-82	7.89589e-82	0.971751
3	TCGA-B6-A0I2-01	7.25305e-296	6.37868e-295	0.971751
3	TCGA-BH-A42U-01	5.23571147397757e-317	4.98438373839764e-316	0.971751
3	TCGA-BH-A0DX-01	6.12118e-32	1.10756e-31	0.971751
3	TCGA-AC-A8OQ-01	0	0	0.971751
3	TCGA-B6-A0IJ-01	3.50945e-298	3.10783e-297	0.971751
3	TCGA-AO-A03U-01	2.39899e-160	1.20204e-159	0.971751
3	TCGA-A2-A0CO-01	0	0	0.971751
3	TCGA-C8-A278-01	9.49098e-157	4.6717e-156	0.971751
3	TCGA-A2-A0EP-01	0	0	0.971751
3	TCGA-BH-A0B6-01	0	0	0.971751
3	TCGA-A2-A0EQ-01	0	0	0.971751
3	TCGA-GM-A2DO-01	0	0	0.971751
3	TCGA-Z7-A8R5-01	8.45e-208	5.28341e-207	0.971751
3	TCGA-AQ-A7U7-01	0	0	0.971751
3	TCGA-C8-A26X-01	0	0	0.971751
3	TCGA-A8-A08X-01	1.63978e-117	6.39674e-117	0.971751
3	TCGA-A7-A13H-01	7.33381e-202	4.47572e-201	0.971751
3	TCGA-A7-A0DB-01	0.00240273	0.00242214	0.971751
3	TCGA-A2-A0YK-01	0	0	0.971751
3	TCGA-A2-A4S1-01	2.1418e-132	9.11316e-132	0.971751
3	TCGA-BH-A0BL-01	3.14888e-232	2.21237e-231	0.971751
3	TCGA-C8-A8HP-01	0	0	0.971751
3	TCGA-E9-A5FL-01	4.05101e-20	6.05925e-20	0.971751
3	TCGA-A2-A3XT-01	6.77314e-116	2.61573e-115	0.971751
4	TCGA-PE-A5DE-01	0	0	0.970588
4	TCGA-E9-A3QA-01	0	0	0.970588
4	TCGA-A7-A0CE-01	0.000252035	0.000258021	0.970588
4	TCGA-AR-A0U1-01	2.4956e-37	4.87121e-37	0.970588
4	TCGA-LL-A440-01	9.83865e-271	7.94245e-270	0.970588
4	TCGA-E2-A1II-01	0	0	0.970588
4	TCGA-A7-A4SA-01	0	0	0.970588
4	TCGA-AR-A24S-01	3.85646e-200	2.34184e-199	0.970588
4	TCGA-GM-A2DH-01	0	0	0.970588
4	TCGA-S3-AA10-01	0	0	0.970588
4	TCGA-D8-A1Y2-01	0	0	0.970588
4	TCGA-E2-A14Z-01	0	0	0.970588
4	TCGA-E2-A1IK-01	1.11587e-24	1.83404e-24	0.970588
4	TCGA-EW-A6SB-01	0	0	0.970588
4	TCGA-E9-A1N4-01	1.83674e-159	9.17809e-159	0.970588
4	TCGA-AO-A0JE-01	0	0	0.970588
4	TCGA-AC-A2FB-01	0	0	0.970588
4	TCGA-BH-A0BW-01	0	0	0.970588
4	TCGA-AC-A6IW-01	0	0	0.970588
4	TCGA-XX-A899-01	0	0	0.970588
4	TCGA-A2-A25A-01	8.96492e-124	3.61309e-123	0.970588
4	TCGA-AR-A1AJ-01	0	0	0.970588
4	TCGA-AC-A7VC-01	2.99161e-33	5.49437e-33	0.970588
4	TCGA-A2-A0T6-01	1.60314e-264	1.26389e-263	0.970588
4	TCGA-AO-A1KO-01	8.81037e-24	1.4238e-23	0.970588
4	TCGA-LL-A441-01	0	0	0.970588
4	TCGA-BH-A8FZ-01	0	0	0.970588
4	TCGA-AR-A0TX-01	0	0	0.970588
4	TCGA-A8-A07C-01	6.08187e-90	1.95774e-89	0.970588
4	TCGA-AC-A3W6-01	1.81549e-285	1.5407e-284	0.970588
4	TCGA-BH-A2L8-01	0	0	0.970588
4	TCGA-E2-A108-01	0	0	0.970588
4	TCGA-AO-A0JC-01	0	0	0.970588
4	TCGA-EW-A1P7-01	0	0	0.970588
4	TCGA-D8-A13Y-01	5.60478e-08	6.13332e-08	0.970588
4	TCGA-E2-A1LS-01	0.00430898	0.00433933	0.970588
4	TCGA-AR-A0TS-01	0	0	0.970588
4	TCGA-AR-A0TT-01	0	0	0.970588
4	TCGA-D8-A145-01	5.91451e-54	1.38449e-53	0.970588
4	TCGA-A2-A0CY-01	0.000686856	0.000694294	0.970588
4	TCGA-S3-AA15-01	0	0	0.970588
4	TCGA-A2-A0CR-01	0	0	0.970588
4	TCGA-D8-A1JG-01	2.9115e-242	2.12611e-241	0.970588
4	TCGA-AR-A24L-01	0.0428321	0.04302	0.970588
4	TCGA-AR-A0U0-01	0	0	0.970588
4	TCGA-GM-A4E0-01	3.18478e-281	2.67332e-280	0.970588
4	TCGA-A2-A0YI-01	0	0	0.970588
4	TCGA-A2-A0D2-01	2.85099e-31	5.10526e-31	0.970588
4	TCGA-AR-A1AL-01	2.4956e-37	4.87121e-37	0.970588
4	TCGA-AR-A1AX-01	0	0	0.970588
4	TCGA-A8-A07U-01	0	0	0.970588
4	TCGA-AC-A2QH-01	3.39681e-09	3.89391e-09	0.970588
4	TCGA-AR-A2LQ-01	1.0186e-58	2.49664e-58	0.970588
4	TCGA-EW-A1OV-01	0	0	0.970588
4	TCGA-BH-A18H-01	0	0	0.970588
4	TCGA-E2-A159-01	0	0	0.970588
4	TCGA-D8-A1JB-01	0	0	0.970588
4	TCGA-GM-A2DN-01	0	0	0.970588
4	TCGA-AO-A12D-01	0	0	0.970588
4	TCGA-E9-A1NE-01	0	0	0.970588
4	TCGA-PL-A8LZ-01	0	0	0.970588
4	TCGA-LD-A7W5-01	0	0	0.970588
4	TCGA-A2-A25D-01	0	0	0.970588
4	TCGA-E9-A243-01	0	0	0.970588
4	TCGA-BH-A0W5-01	0	0	0.970588
4	TCGA-A2-A3XY-01	3.36646e-296	2.9624e-295	0.970588
4	TCGA-BH-A0H5-01	0	0	0.970588
4	TCGA-OL-A5RY-01	0	0	0.970588
4	TCGA-GM-A2DA-01	5.24309e-277	4.33527e-276	0.970588
4	TCGA-A8-A07E-01	2.95879e-34	5.52091e-34	0.970588
4	TCGA-D8-A1JL-01	0	0	0.970588
4	TCGA-E9-A1QZ-01	0	0	0.970588
4	TCGA-A2-A4RX-01	2.07654e-154	1.0121e-153	0.970588
4	TCGA-E2-A1AZ-01	0	0	0.970588
4	TCGA-AR-A2LH-01	0	0	0.970588
4	TCGA-BH-A0BF-01	0	0	0.970588
4	TCGA-AR-A24U-01	0	0	0.970588
4	TCGA-A2-A0SX-01	0	0	0.970588
4	TCGA-E9-A1ND-01	0	0	0.970588
4	TCGA-AR-A254-01	1.8163e-196	1.08763e-195	0.970588
4	TCGA-D8-A1Y0-01	2.79707e-252	2.11636e-251	0.970588
4	TCGA-LL-A5YO-01	0	0	0.970588
4	TCGA-AO-A0J4-01	0	0	0.970588
4	TCGA-E9-A1NG-01	4.34836e-75	1.24508e-74	0.970588
4	TCGA-AR-A0U2-01	1.11587e-24	1.83404e-24	0.970588
4	TCGA-E9-A22G-01	9.10951e-06	9.42927e-06	0.970588
4	TCGA-AR-A1AW-01	0	0	0.970588
4	TCGA-AR-A2LJ-01	5.45237e-217	3.59631e-216	0.970588
4	TCGA-EW-A1P4-01	2.07654e-154	1.0121e-153	0.970588
4	TCGA-C8-A3M7-01	5.06714e-22	7.88533e-22	0.970588
4	TCGA-BH-A0DV-01	8.81037e-24	1.4238e-23	0.970588
4	TCGA-AO-A128-01	0	0	0.970588
4	TCGA-BH-A8G0-01	0	0	0.970588
4	TCGA-E9-A2JT-01	0	0	0.970588
4	TCGA-E2-A1LL-01	0.0098731	0.00993069	0.970588
4	TCGA-D8-A73U-01	0	0	0.970588
4	TCGA-E9-A5FK-01	0	0	0.970588
4	TCGA-LL-A7SZ-01	0	0	0.970588
4	TCGA-D8-A13Z-01	9.79087e-44	2.05374e-43	0.970588
4	TCGA-AC-A2FE-01	0	0	0.970588
4	TCGA-A7-A26G-01	0	0	0.970588
4	TCGA-A2-A4S2-01	9.58758e-103	3.38429e-102	0.970588
4	TCGA-EW-A1IZ-01	0	0	0.970588
4	TCGA-A2-A0T1-01	0	0	0.970588
4	TCGA-AO-A0JJ-01	0	0	0.970588
4	TCGA-BH-A0AW-01	0	0	0.970588
4	TCGA-E9-A22D-01	0	0	0.970588
4	TCGA-EW-A1OW-01	0.000252035	0.000258021	0.970588
4	TCGA-AR-A0U4-01	2.48266e-236	1.77276e-235	0.970588
4	TCGA-D8-A1XK-01	3.01096e-13	3.90467e-13	0.970588
4	TCGA-AR-A0TP-01	2.7306e-06	2.8417e-06	0.970588
4	TCGA-D8-A27M-01	0	0	0.970588
4	TCGA-AR-A2LR-01	2.98772e-16	4.11542e-16	0.970588
4	TCGA-B6-A0RT-01	0	0	0.970588
4	TCGA-BH-A0DL-01	6.93175e-292	6.00069e-291	0.970588
4	TCGA-E2-A1B5-01	0	0	0.970588
4	TCGA-A2-A0YH-01	8.32996e-221	5.58737e-220	0.970588
4	TCGA-AC-A2FF-01	0	0	0.970588
4	TCGA-A2-A25F-01	0	0	0.970588
4	TCGA-S3-AA17-01	0	0	0.970588
4	TCGA-OL-A5D6-01	2.7306e-06	2.8417e-06	0.970588
4	TCGA-E9-A1R4-01	0	0	0.970588
4	TCGA-AC-A3OD-01	0	0	0.970588
4	TCGA-C8-A12V-01	0	0	0.970588
4	TCGA-D8-A141-01	0	0	0.970588
4	TCGA-E9-A248-01	0	0	0.970588
4	TCGA-GM-A2DI-01	0	0	0.970588
4	TCGA-D8-A140-01	6.04786e-46	1.29815e-45	0.970588
4	TCGA-E2-A14X-01	0	0	0.970588
4	TCGA-A2-A1G1-01	8.05933e-193	4.75418e-192	0.970588
4	TCGA-BH-A6R9-01	2.05338e-260	1.59779e-259	0.970588
4	TCGA-LD-A9QF-01	0	0	0.970588
4	TCGA-OL-A66P-01	0	0	0.970588
4	TCGA-A8-A0A6-01	0	0	0.970588
4	TCGA-E2-A1B1-01	0	0	0.970588
4	TCGA-LL-A442-01	2.70169e-36	5.16346e-36	0.970588
4	TCGA-AC-A6IV-01	0	0	0.970588
4	TCGA-OL-A66I-01	0	0	0.970588
4	TCGA-D8-A147-01	2.55015e-56	6.10602e-56	0.970588
4	TCGA-A8-A07J-01	5.02544e-130	2.11494e-129	0.970588
4	TCGA-AC-A2QJ-01	1.87938e-128	7.82616e-128	0.970588
4	TCGA-EW-A3U0-01	0	0	0.970588
4	TCGA-AR-A1AT-01	0	0	0.970588
4	TCGA-B6-A400-01	1.99225e-39	3.96179e-39	0.970588
4	TCGA-E2-A3DX-01	0	0	0.970588
4	TCGA-D8-A1J8-01	2.13042e-187	1.22325e-186	0.970588
4	TCGA-AR-A1AR-01	0	0	0.970588
4	TCGA-E2-A1B6-01	0	0	0.970588
4	TCGA-AR-A1AO-01	0	0	0.970588
4	TCGA-GM-A2DD-01	0	0	0.970588
4	TCGA-E9-A226-01	0.490417	0.491323	0.970588
4	TCGA-E2-A158-01	3.39681e-09	3.89391e-09	0.970588
4	TCGA-A2-A0EN-01	0	0	0.970588
4	TCGA-A2-A0D1-01	0.349516	0.350281	0.970588
4	TCGA-D8-A1JF-01	5.06714e-22	7.88533e-22	0.970588
4	TCGA-E2-A1IH-01	0	0	0.970588
4	TCGA-OL-A97C-01	8.74959e-53	2.02102e-52	0.970588
4	TCGA-AR-A250-01	2.85099e-31	5.10526e-31	0.970588
4	TCGA-A2-A3XZ-01	0	0	0.970588
4	TCGA-AC-A2FO-01	0	0	0.970588
4	TCGA-LL-A5YN-01	0	0	0.970588
4	TCGA-EW-A1IY-01	0	0	0.970588
4	TCGA-B6-A3ZX-01	0	0	0.970588
4	TCGA-EW-A1PB-01	0	0	0.970588
4	TCGA-E2-A15M-01	0	0	0.970588
4	TCGA-A8-A08I-01	0	0	0.970588
4	TCGA-AQ-A04J-01	0	0	0.970588
4	TCGA-C8-A1HM-01	0	0	0.970588
4	TCGA-EW-A1P1-01	2.05144e-149	9.68617e-149	0.970588
4	TCGA-A2-A0CL-01	0	0	0.970588
4	TCGA-E9-A1RC-01	0.349516	0.350281	0.970588
4	TCGA-AR-A1AK-01	0	0	0.970588
4	TCGA-C8-A1HK-01	0.141561	0.142016	0.970588
4	TCGA-E9-A22E-01	1.4576e-41	2.98611e-41	0.970588
4	TCGA-A2-A1FV-01	0.638443	0.639425	0.970588
4	TCGA-AN-A0XW-01	0	0	0.970588
4	TCGA-E2-A1LB-01	0.0212471	0.0213513	0.970588
4	TCGA-EW-A1J5-01	0	0	0.970588
4	TCGA-AC-A8OQ-01	0	0	0.970588
4	TCGA-A7-A3J1-01	0	0	0.970588
4	TCGA-BH-A0AZ-01	7.81504e-07	8.24157e-07	0.970588
4	TCGA-AO-A03U-01	1.60314e-264	1.26389e-263	0.970588
4	TCGA-A2-A0CO-01	0	0	0.970588
4	TCGA-C8-A278-01	3.36646e-296	2.9624e-295	0.970588
4	TCGA-A2-A0EP-01	0	0	0.970588
4	TCGA-BH-A1EY-01	3.85646e-200	2.34184e-199	0.970588
4	TCGA-BH-A0B6-01	0	0	0.970588
4	TCGA-A2-A0EQ-01	0	0	0.970588
4	TCGA-GM-A2DO-01	0	0	0.970588
4	TCGA-AQ-A7U7-01	0	0	0.970588
4	TCGA-C8-A26X-01	0	0	0.970588
4	TCGA-A8-A08X-01	2.72554e-166	1.41225e-165	0.970588
4	TCGA-B6-A1KN-01	0.141561	0.142016	0.970588
4	TCGA-BH-A0C3-01	1.72251e-178	9.50312e-178	0.970588
4	TCGA-AR-A1AI-01	0	0	0.970588
4	TCGA-AC-A2BK-01	7.81504e-07	8.24157e-07	0.970588
4	TCGA-A2-A0YK-01	0	0	0.970588
4	TCGA-A7-A0CG-01	0	0	0.970588
4	TCGA-AR-A252-01	0	0	0.970588
4	TCGA-D8-A1XW-01	3.36931e-189	1.95026e-188	0.970588
4	TCGA-D8-A1JU-01	1.62707e-57	3.94382e-57	0.970588
4	TCGA-A2-A4S1-01	7.28983e-163	3.70972e-162	0.970588
4	TCGA-BH-A0BL-01	0	0	0.970588
4	TCGA-B6-A0X1-01	3.41051e-71	9.42037e-71	0.970588
5	TCGA-GM-A3XG-01	1.16881e-08	1.33018e-08	1
5	TCGA-AR-A5QN-01	9.32396e-143	4.23793e-142	1
5	TCGA-LL-A440-01	9.32396e-143	4.23793e-142	1
5	TCGA-A7-A4SA-01	3.89803e-82	1.17635e-81	1
5	TCGA-AO-A0J9-01	4.63991e-208	2.90733e-207	1
5	TCGA-GM-A3XN-01	8.42141e-162	4.25894e-161	1
5	TCGA-A2-A0CZ-01	1.24156e-128	5.17306e-128	1
5	TCGA-E9-A6HE-01	1.65129e-41	3.38148e-41	1
5	TCGA-AQ-A1H3-01	3.11959e-125	1.27126e-124	1
5	TCGA-A8-A0A4-01	8.76981e-19	1.28898e-18	1
5	TCGA-XX-A899-01	3.50611e-174	1.88122e-173	1
5	TCGA-AC-A7VC-01	8.76981e-19	1.28898e-18	1
5	TCGA-A2-A0T6-01	1.05209e-102	3.7106e-102	1
5	TCGA-AO-A1KO-01	3.60433e-71	9.94917e-71	1
5	TCGA-A2-A1FZ-01	7.77759e-166	4.01579e-165	1
5	TCGA-XX-A89A-01	3.06781e-214	1.98726e-213	1
5	TCGA-AO-A124-01	3.34776e-10	3.89295e-10	1
5	TCGA-BH-A28O-01	1.47083e-187	8.44858e-187	1
5	TCGA-AC-A8OS-01	5.66784e-154	2.74832e-153	1
5	TCGA-E2-A108-01	4.63991e-208	2.90733e-207	1
5	TCGA-HN-A2OB-01	1.38355e-135	6.01433e-135	1
5	TCGA-E9-A3Q9-01	5.766e-183	3.24277e-182	1
5	TCGA-AR-A24W-01	1.14935e-93	3.78706e-93	1
5	TCGA-D8-A13Y-01	1.16881e-08	1.33018e-08	1
5	TCGA-AO-A12E-01	3.61329e-150	1.71269e-149	1
5	TCGA-A2-A4RY-01	8.53214e-106	3.07279e-105	1
5	TCGA-E2-A1LI-01	0.00272474	0.0027461	1
5	TCGA-EW-A3E8-01	3.61329e-150	1.71269e-149	1
5	TCGA-GM-A4E0-01	3.06781e-214	1.98726e-213	1
5	TCGA-GM-A2DK-01	7.77759e-166	4.01579e-165	1
5	TCGA-AC-A2QH-01	1.78986e-13	2.32369e-13	1
5	TCGA-AR-A2LQ-01	1.47083e-187	8.44858e-187	1
5	TCGA-A2-A0CK-01	7.01188e-122	2.80475e-121	1
5	TCGA-E2-A1L8-01	7.36012e-74	2.08444e-73	1
5	TCGA-GM-A2DL-01	1.18414e-99	4.083e-99	1
5	TCGA-BH-A0BP-01	2.56867e-192	1.51039e-191	1
5	TCGA-B6-A0I1-01	1.16881e-08	1.33018e-08	1
5	TCGA-A2-A3XY-01	9.32396e-143	4.23793e-142	1
5	TCGA-D8-A3Z5-01	1.24156e-128	5.17306e-128	1
5	TCGA-AR-A24O-01	5.66784e-154	2.74832e-153	1
5	TCGA-LL-A5YM-01	3.17255e-58	7.76113e-58	1
5	TCGA-A8-A07E-01	1.64777e-24	2.69769e-24	1
5	TCGA-E9-A1QZ-01	3.06781e-214	1.98726e-213	1
5	TCGA-AC-A4ZE-01	7.77759e-166	4.01579e-165	1
5	TCGA-AR-A24U-01	8.53214e-106	3.07279e-105	1
5	TCGA-A2-A3Y0-01	8.60305e-06	8.90534e-06	1
5	TCGA-AR-A2LJ-01	1.05209e-102	3.7106e-102	1
5	TCGA-C8-A3M7-01	8.53709e-44	1.79254e-43	1
5	TCGA-BH-A0DV-01	1.41521e-118	5.5436e-118	1
5	TCGA-E9-A2JT-01	3.50611e-174	1.88122e-173	1
5	TCGA-E2-A1LL-01	0.000173164	0.000177512	1
5	TCGA-E9-A1R0-01	4.63991e-208	2.90733e-207	1
5	TCGA-BH-A0B0-01	8.42141e-162	4.25894e-161	1
5	TCGA-A8-A09D-01	1.73093e-202	1.05989e-201	1
5	TCGA-BH-A0BM-01	2.56867e-192	1.51039e-191	1
5	TCGA-AR-A1AU-01	4.4016e-132	1.86525e-131	1
5	TCGA-AO-A0JJ-01	7.01188e-122	2.80475e-121	1
5	TCGA-A2-A0EW-01	4.63991e-208	2.90733e-207	1
5	TCGA-GM-A5PX-01	7.36012e-74	2.08444e-73	1
5	TCGA-E2-A1BC-01	5.766e-183	3.24277e-182	1
5	TCGA-AR-A0TP-01	0.000173164	0.000177512	1
5	TCGA-E2-A15D-01	4.4016e-132	1.86525e-131	1
5	TCGA-GM-A2DF-01	8.53709e-44	1.79254e-43	1
5	TCGA-AC-A3BB-01	3.50611e-174	1.88122e-173	1
5	TCGA-AR-A2LR-01	1.03074e-32	1.87963e-32	1
5	TCGA-BH-A0DL-01	8.60305e-06	8.90534e-06	1
5	TCGA-AR-A251-01	8.28091e-12	1.01222e-11	1
5	TCGA-E2-A1B5-01	3.61329e-150	1.71269e-149	1
5	TCGA-BH-A0DE-01	3.50611e-174	1.88122e-173	1
5	TCGA-AC-A2FF-01	1.73093e-202	1.05989e-201	1
5	TCGA-A2-A25F-01	3.83569e-139	1.71077e-138	1
5	TCGA-UU-A93S-01	0.00272474	0.0027461	1
5	TCGA-BH-A0EA-01	2.56867e-192	1.51039e-191	1
5	TCGA-BH-A18F-01	2.56867e-192	1.51039e-191	1
5	TCGA-E2-A1LG-01	1.16881e-08	1.33018e-08	1
5	TCGA-AC-A6IV-01	3.06781e-214	1.98726e-213	1
5	TCGA-A8-A07J-01	1.47083e-187	8.44858e-187	1
5	TCGA-OL-A66L-01	6.30232e-109	2.32867e-108	1
5	TCGA-EW-A3U0-01	9.94483e-91	3.22031e-90	1
5	TCGA-D8-A1XM-01	1.05209e-102	3.7106e-102	1
5	TCGA-E2-A1IL-01	1.38355e-135	6.01433e-135	1
5	TCGA-BH-A0BO-01	7.77759e-166	4.01579e-165	1
5	TCGA-AR-A1AR-01	1.64777e-24	2.69769e-24	1
5	TCGA-A2-A0EN-01	8.42141e-162	4.25894e-161	1
5	TCGA-OL-A97C-01	3.34776e-10	3.89295e-10	1
5	TCGA-AO-A0JF-01	9.32396e-143	4.23793e-142	1
5	TCGA-AC-A2FO-01	7.90701e-88	2.50562e-87	1
5	TCGA-AR-A2LN-01	4.63991e-208	2.90733e-207	1
5	TCGA-A7-A425-01	7.77759e-166	4.01579e-165	1
5	TCGA-E2-A15M-01	5.766e-183	3.24277e-182	1
5	TCGA-OL-A66J-01	1.73093e-202	1.05989e-201	1
5	TCGA-EW-A1P1-01	1.73093e-202	1.05989e-201	1
5	TCGA-E9-A3X8-01	7.37823e-35	1.38289e-34	1
5	TCGA-AC-A2B8-01	8.42141e-162	4.25894e-161	1
5	TCGA-AC-A6IX-01	3.06781e-214	1.98726e-213	1
5	TCGA-BH-A0DX-01	2.65457e-63	6.84531e-63	1
5	TCGA-AC-A8OQ-01	3.83569e-139	1.71077e-138	1
5	TCGA-AR-A1AN-01	6.30232e-109	2.32867e-108	1
5	TCGA-A7-A3J1-01	1.38355e-135	6.01433e-135	1
5	TCGA-A2-A0T4-01	1.6369e-178	9.03254e-178	1
5	TCGA-AO-A03U-01	8.60305e-06	8.90534e-06	1
5	TCGA-A2-A0CO-01	4.63991e-208	2.90733e-207	1
5	TCGA-A2-A0EP-01	3.06781e-214	1.98726e-213	1
5	TCGA-D8-A27I-01	1.47083e-187	8.44858e-187	1
5	TCGA-BH-A0C3-01	4.63991e-208	2.90733e-207	1
5	TCGA-A7-A0DB-01	2.57366e-115	9.89754e-115	1
5	TCGA-BH-A42T-01	1.63252e-68	4.41647e-68	1
5	TCGA-A2-A0YK-01	8.42141e-162	4.25894e-161	1
5	TCGA-A7-A0CG-01	2.57366e-115	9.89754e-115	1
5	TCGA-AN-A0FW-01	3.60433e-71	9.94917e-71	1
5	TCGA-AR-A252-01	1.21885e-96	4.10702e-96	1
5	TCGA-BH-A202-01	0.0315884	0.0317367	1
5	TCGA-D8-A1JU-01	5.84613e-170	3.07651e-169	1
5	TCGA-BH-A0B7-01	1.14935e-93	3.78706e-93	1
5	TCGA-BH-A0BL-01	7.54385e-158	3.7283e-157	1
5	TCGA-E9-A5FL-01	4.4016e-132	1.86525e-131	1
6	TCGA-BH-A0BQ-01	2.49808e-172	1.33255e-171	1
6	TCGA-AC-A5XU-01	2.78462e-73	7.86651e-73	1
6	TCGA-BH-A0W7-01	1.77188e-210	1.12858e-209	1
6	TCGA-AR-A0U1-01	1.77188e-210	1.12858e-209	1
6	TCGA-A2-A0EY-01	5.53692e-76	1.59758e-75	1
6	TCGA-BH-A8FY-01	2.76653e-26	4.63068e-26	1
6	TCGA-BH-A0B9-01	4.638e-15	6.20716e-15	1
6	TCGA-AO-A0J9-01	7.57782e-99	2.60034e-98	1
6	TCGA-B6-A0RO-01	1.15617e-216	7.6037e-216	1
6	TCGA-GM-A3XN-01	7.63931e-121	3.03255e-120	1
6	TCGA-E2-A14T-01	9.01058e-58	2.18967e-57	1
6	TCGA-AC-A5EH-01	1.01838e-78	2.99797e-78	1
6	TCGA-GM-A2DM-01	2.23144e-65	5.83218e-65	1
6	TCGA-B6-A0RH-01	1.4159e-117	5.52415e-117	1
6	TCGA-AC-A3TM-01	5.58754e-68	1.50231e-67	1
6	TCGA-B6-A401-01	2.23144e-65	5.83218e-65	1
6	TCGA-AR-A24P-01	6.34384e-131	2.67478e-130	1
6	TCGA-OL-A5D8-01	1.26893e-18	1.84739e-18	1
6	TCGA-AR-A24Z-01	2.27523e-22	3.56278e-22	1
6	TCGA-AO-A0J3-01	2.35936e-13	3.06061e-13	1
6	TCGA-AR-A24H-01	1.29621e-70	3.56187e-70	1
6	TCGA-BH-A2L8-01	1.77188e-210	1.12858e-209	1
6	TCGA-E9-A1N8-01	1.40961e-08	1.60404e-08	1
6	TCGA-EW-A1P0-01	5.53692e-76	1.59758e-75	1
6	TCGA-A8-A09T-01	3.51003e-41	7.1231e-41	1
6	TCGA-BH-A18I-01	2.37281e-114	9.08341e-114	1
6	TCGA-D8-A13Y-01	3.51003e-41	7.1231e-41	1
6	TCGA-V7-A7HQ-01	3.7151e-124	1.50161e-123	1
6	TCGA-D8-A1JJ-01	5.58754e-68	1.50231e-67	1
6	TCGA-S3-A6ZG-01	6.7925e-181	3.79025e-180	1
6	TCGA-A2-A0CR-01	4.31593e-48	9.51909e-48	1
6	TCGA-D8-A27L-01	1.77188e-210	1.12858e-209	1
6	TCGA-A2-A0SU-01	2.33927e-30	4.12716e-30	1
6	TCGA-AR-A255-01	1.88853e-32	3.44065e-32	1
6	TCGA-GM-A2DB-01	2.65665e-55	6.29419e-55	1
6	TCGA-AO-A0J7-01	1.73131e-81	5.20867e-81	1
6	TCGA-BH-A0B5-01	1.02164e-194	6.0706e-194	1
6	TCGA-AR-A1AP-01	7.20578e-102	2.52711e-101	1
6	TCGA-E2-A1L8-01	2.27523e-22	3.56278e-22	1
6	TCGA-AO-A1KS-01	2.65867e-28	4.57207e-28	1
6	TCGA-EW-A1J6-01	1.26893e-18	1.84739e-18	1
6	TCGA-BH-A0W4-01	7.20578e-102	2.52711e-101	1
6	TCGA-A2-A0T5-01	3.7151e-124	1.50161e-123	1
6	TCGA-B6-A402-01	0.00293761	0.00296054	1
6	TCGA-GM-A2DN-01	1.8867e-43	3.937e-43	1
6	TCGA-A8-A08C-01	6.03449e-39	1.19282e-38	1
6	TCGA-AR-A2LM-01	3.7151e-124	1.50161e-123	1
6	TCGA-E2-A14P-01	2.35936e-13	3.06061e-13	1
6	TCGA-E2-A15I-01	1.02164e-194	6.0706e-194	1
6	TCGA-A2-A0CQ-01	5.25808e-90	1.69443e-89	1
6	TCGA-EW-A1IW-01	2.49808e-172	1.33255e-171	1
6	TCGA-5L-AAT1-01	1.77188e-210	1.12858e-209	1
6	TCGA-AC-A8OP-01	8.25859e-63	2.10831e-62	1
6	TCGA-E2-A570-01	1.15617e-216	7.6037e-216	1
6	TCGA-E9-A3HO-01	4.98059e-108	1.8192e-107	1
6	TCGA-C8-A138-01	1.15617e-216	7.6037e-216	1
6	TCGA-BH-A0BF-01	1.29621e-70	3.56187e-70	1
6	TCGA-AC-A4ZE-01	9.37969e-46	2.00217e-45	1
6	TCGA-LL-A5YL-01	3.37413e-160	1.68891e-159	1
6	TCGA-EW-A1J3-01	5.53692e-76	1.59758e-75	1
6	TCGA-A7-A3J0-01	4.638e-15	6.20716e-15	1
6	TCGA-A2-A0ET-01	1.83912e-50	4.15061e-50	1
6	TCGA-E9-A54X-01	1.1106e-199	6.72882e-199	1
6	TCGA-AN-A0AJ-01	1.66808e-152	8.00241e-152	1
6	TCGA-B6-A408-01	1.02164e-194	6.0706e-194	1
6	TCGA-LL-A7SZ-01	2.6291e-24	4.28707e-24	1
6	TCGA-E2-A572-01	9.5774e-37	1.84027e-36	1
6	TCGA-BH-A0B0-01	6.26914e-105	2.24619e-104	1
6	TCGA-LD-A66U-01	2.78462e-73	7.86651e-73	1
6	TCGA-A2-A0YF-01	3.51003e-41	7.1231e-41	1
6	TCGA-A2-A4S2-01	4.0684e-07	4.33647e-07	1
6	TCGA-BH-A0W3-01	7.30413e-96	2.45104e-95	1
6	TCGA-B6-A0I5-01	6.69905e-205	4.15143e-204	1
6	TCGA-Z7-A8R6-01	1.29621e-70	3.56187e-70	1
6	TCGA-E2-A154-01	2.3586e-185	1.34191e-184	1
6	TCGA-AR-A24N-01	1.66808e-152	8.00241e-152	1
6	TCGA-E2-A15D-01	6.69905e-205	4.15143e-204	1
6	TCGA-B6-A0X4-01	6.26914e-105	2.24619e-104	1
6	TCGA-BH-A28Q-01	4.44744e-145	2.05006e-144	1
6	TCGA-S3-A6ZF-01	5.93205e-190	3.45001e-189	1
6	TCGA-WT-AB41-01	4.638e-15	6.20716e-15	1
6	TCGA-B6-A0IA-01	9.5774e-37	1.84027e-36	1
6	TCGA-C8-A26Y-01	8.25859e-63	2.10831e-62	1
6	TCGA-D8-A27K-01	1.66808e-152	8.00241e-152	1
6	TCGA-A8-A08B-01	2.76653e-26	4.63068e-26	1
6	TCGA-D8-A1JI-01	1.8605e-141	8.39131e-141	1
6	TCGA-A2-A0T7-01	1.01838e-78	2.99797e-78	1
6	TCGA-E2-A15P-01	5.25808e-90	1.69443e-89	1
6	TCGA-D8-A147-01	9.80043e-06	1.01441e-05	1
6	TCGA-A2-A0CS-01	1.47622e-176	8.04144e-176	1
6	TCGA-A2-A0CV-01	6.7925e-181	3.79025e-180	1
6	TCGA-BH-A1EV-01	3.51003e-41	7.1231e-41	1
6	TCGA-AO-A03T-01	1.40156e-34	2.62156e-34	1
6	TCGA-E9-A226-01	2.35936e-13	3.06061e-13	1
6	TCGA-E9-A1RA-01	2.20969e-134	9.55457e-134	1
6	TCGA-B6-A40B-01	1.1106e-199	6.72882e-199	1
6	TCGA-AO-A03N-01	1.1106e-199	6.72882e-199	1
6	TCGA-OL-A97C-01	4.15703e-10	4.83095e-10	1
6	TCGA-C8-A12U-01	1.83912e-50	4.15061e-50	1
6	TCGA-EW-A1P6-01	3.37359e-168	1.76426e-167	1
6	TCGA-E2-A1BD-01	1.8605e-141	8.39131e-141	1
6	TCGA-LL-A5YN-01	3.93796e-87	1.24225e-86	1
6	TCGA-AR-A24R-01	1.01838e-78	2.99797e-78	1
6	TCGA-EW-A1IY-01	1.1106e-199	6.72882e-199	1
6	TCGA-A8-A08I-01	1.05921e-11	1.293e-11	1
6	TCGA-AR-A0U3-01	9.5774e-37	1.84027e-36	1
6	TCGA-AC-A3EH-01	3.37413e-160	1.68891e-159	1
6	TCGA-E9-A1RC-01	1.15617e-216	7.6037e-216	1
6	TCGA-A2-A0D3-01	5.58754e-68	1.50231e-67	1
6	TCGA-GM-A3NY-01	1.73131e-81	5.20867e-81	1
6	TCGA-AR-A1AK-01	2.23144e-65	5.83218e-65	1
6	TCGA-AQ-A54O-01	9.5774e-37	1.84027e-36	1
6	TCGA-AC-A3QQ-01	1.01838e-78	2.99797e-78	1
6	TCGA-AC-A6NO-01	6.69905e-205	4.15143e-204	1
6	TCGA-E2-A10B-01	7.57782e-99	2.60034e-98	1
6	TCGA-E9-A249-01	1.77188e-210	1.12858e-209	1
6	TCGA-D8-A1JE-01	6.46325e-93	2.12341e-92	1
6	TCGA-BH-A1EY-01	6.7925e-181	3.79025e-180	1
6	TCGA-C8-A12N-01	3.60555e-111	1.347e-110	1
6	TCGA-A2-A4S0-01	2.35936e-13	3.06061e-13	1
6	TCGA-A7-A0DB-01	7.20578e-102	2.52711e-101	1
6	TCGA-D8-A1X6-01	1.83912e-50	4.15061e-50	1
6	TCGA-E9-A1NI-01	1.77188e-210	1.12858e-209	1
7	TCGA-AR-A5QQ-01	0	0	0.973684
7	TCGA-PE-A5DE-01	0	0	0.973684
7	TCGA-E9-A3QA-01	0	0	0.973684
7	TCGA-AR-A0U1-01	5.78555e-19	8.50951e-19	0.973684
7	TCGA-LL-A440-01	7.74949e-241	5.63516e-240	0.973684
7	TCGA-E2-A1II-01	0	0	0.973684
7	TCGA-AR-A24S-01	2.82547e-90	9.12819e-90	0.973684
7	TCGA-S3-AA10-01	0	0	0.973684
7	TCGA-AO-A0J9-01	7.62089e-161	3.83359e-160	0.973684
7	TCGA-D8-A1Y2-01	0	0	0.973684
7	TCGA-A2-A3XW-01	5.2551e-123	2.11416e-122	0.973684
7	TCGA-EW-A6SB-01	0	0	0.973684
7	TCGA-E9-A1N4-01	8.81994e-44	1.8518e-43	0.973684
7	TCGA-AC-A3TM-01	2.20989e-62	5.59283e-62	0.973684
7	TCGA-AC-A2FB-01	0	0	0.973684
7	TCGA-BH-A0BW-01	5.68942e-133	2.43386e-132	0.973684
7	TCGA-AC-A6IW-01	0	0	0.973684
7	TCGA-XX-A899-01	0	0	0.973684
7	TCGA-AR-A1AJ-01	0	0	0.973684
7	TCGA-BH-A0BZ-01	3.98645e-212	2.55971e-211	0.973684
7	TCGA-AC-A7VC-01	6.00787e-56	1.42801e-55	0.973684
7	TCGA-LL-A50Y-01	2.52916e-40	5.08677e-40	0.973684
7	TCGA-BH-A18G-01	0.076912	0.0772043	0.973684
7	TCGA-LL-A441-01	0	0	0.973684
7	TCGA-XX-A89A-01	1.1256e-188	6.50246e-188	0.973684
7	TCGA-BH-A8FZ-01	3.94886e-305	3.60365e-304	0.973684
7	TCGA-E2-A573-01	3.7297e-218	2.46727e-217	0.973684
7	TCGA-AC-A3W6-01	1.85372e-284	1.5686e-283	0.973684
7	TCGA-BH-A2L8-01	0	0	0.973684
7	TCGA-AR-A2LL-01	2.23361e-12	2.7596e-12	0.973684
7	TCGA-E2-A108-01	0	0	0.973684
7	TCGA-AO-A0JC-01	0	0	0.973684
7	TCGA-EW-A1P7-01	0	0	0.973684
7	TCGA-AR-A0TT-01	0	0	0.973684
7	TCGA-OL-A5S0-01	5.762e-51	1.31089e-50	0.973684
7	TCGA-S3-AA15-01	0	0	0.973684
7	TCGA-OL-A5D7-01	7.34585e-296	6.45836e-295	0.973684
7	TCGA-A2-A0CR-01	0	0	0.973684
7	TCGA-AC-A3YJ-01	4.52979e-38	8.8844e-38	0.973684
7	TCGA-GM-A4E0-01	2.59336e-249	1.94964e-248	0.973684
7	TCGA-A2-A0YI-01	2.24976e-196	1.34637e-195	0.973684
7	TCGA-OL-A66H-01	1.02004e-78	3.00256e-78	0.973684
7	TCGA-B6-A0IN-01	1.06211e-153	5.14334e-153	0.973684
7	TCGA-A8-A07U-01	0	0	0.973684
7	TCGA-EW-A1OV-01	0	0	0.973684
7	TCGA-OL-A6VO-01	0.076912	0.0772043	0.973684
7	TCGA-D8-A1Y3-01	3.42605e-39	6.79646e-39	0.973684
7	TCGA-PL-A8LZ-01	0	0	0.973684
7	TCGA-LD-A7W5-01	0	0	0.973684
7	TCGA-E2-A1LH-01	0	0	0.973684
7	TCGA-E9-A243-01	0	0	0.973684
7	TCGA-BH-A0H5-01	0	0	0.973684
7	TCGA-OL-A5RY-01	0	0	0.973684
7	TCGA-C8-A8HR-01	6.19147e-145	2.85173e-144	0.973684
7	TCGA-5L-AAT1-01	0	0	0.973684
7	TCGA-AR-A2LH-01	0	0	0.973684
7	TCGA-C8-A138-01	1.94066e-194	1.15244e-193	0.973684
7	TCGA-BH-A0BF-01	0	0	0.973684
7	TCGA-E9-A1ND-01	0	0	0.973684
7	TCGA-AR-A254-01	4.87278e-69	1.32607e-68	0.973684
7	TCGA-LL-A5YO-01	0	0	0.973684
7	TCGA-AO-A0J4-01	1.19594e-162	6.08072e-162	0.973684
7	TCGA-LL-A5YL-01	8.39543e-89	2.67224e-88	0.973684
7	TCGA-AR-A1AW-01	0	0	0.973684
7	TCGA-AR-A2LJ-01	0	0	0.973684
7	TCGA-C8-A3M7-01	1.61982e-07	1.76611e-07	0.973684
7	TCGA-AO-A128-01	0	0	0.973684
7	TCGA-BH-A8G0-01	0	0	0.973684
7	TCGA-E9-A2JT-01	0	0	0.973684
7	TCGA-A7-A426-01	1.70394e-29	2.98007e-29	0.973684
7	TCGA-D8-A73U-01	0	0	0.973684
7	TCGA-B6-A408-01	4.00405e-118	1.56551e-117	0.973684
7	TCGA-E9-A5FK-01	0	0	0.973684
7	TCGA-LL-A7SZ-01	0	0	0.973684
7	TCGA-A7-A3IY-01	3.01922e-96	1.01467e-95	0.973684
7	TCGA-AC-A2FE-01	0	0	0.973684
7	TCGA-A7-A5ZV-01	1.25656e-11	1.5068e-11	0.973684
7	TCGA-EW-A1IZ-01	0	0	0.973684
7	TCGA-A2-A0T1-01	0	0	0.973684
7	TCGA-AO-A0JJ-01	2.03013e-148	9.53945e-148	0.973684
7	TCGA-AC-A3QP-01	1.45374e-108	5.33718e-108	0.973684
7	TCGA-BH-A0AW-01	0	0	0.973684
7	TCGA-E9-A22D-01	0	0	0.973684
7	TCGA-AR-A0U4-01	3.24154e-179	1.79784e-178	0.973684
7	TCGA-GM-A2DF-01	1.74932e-232	1.22964e-231	0.973684
7	TCGA-D8-A27M-01	0	0	0.973684
7	TCGA-BH-A5J0-01	1.7695e-300	1.58423e-299	0.973684
7	TCGA-B6-A0RT-01	0	0	0.973684
7	TCGA-E2-A1B5-01	0	0	0.973684
7	TCGA-A2-A0YH-01	1.45374e-108	5.33718e-108	0.973684
7	TCGA-A2-A25F-01	0	0	0.973684
7	TCGA-WT-AB41-01	0	0	0.973684
7	TCGA-S3-AA17-01	0	0	0.973684
7	TCGA-OL-A5D6-01	2.60441e-06	2.71066e-06	0.973684
7	TCGA-AC-A3OD-01	0	0	0.973684
7	TCGA-C8-A12V-01	0	0	0.973684
7	TCGA-A7-A56D-01	9.21624e-72	2.56818e-71	0.973684
7	TCGA-A2-A0YE-01	0.143892	0.144349	0.973684
7	TCGA-GM-A2DI-01	0	0	0.973684
7	TCGA-A7-A6VW-01	1.30425e-22	2.0467e-22	0.973684
7	TCGA-BH-A6R9-01	3.98645e-212	2.55971e-211	0.973684
7	TCGA-LD-A9QF-01	0	0	0.973684
7	TCGA-OL-A66P-01	0	0	0.973684
7	TCGA-E2-A15S-01	0.712609	0.713631	0.973684
7	TCGA-LL-A442-01	1.73863e-25	2.88072e-25	0.973684
7	TCGA-AC-A6IV-01	0	0	0.973684
7	TCGA-OL-A66I-01	0	0	0.973684
7	TCGA-A8-A07J-01	3.01922e-96	1.01467e-95	0.973684
7	TCGA-OL-A66L-01	5.90624e-128	2.45113e-127	0.973684
7	TCGA-AC-A2QJ-01	6.53792e-258	5.04713e-257	0.973684
7	TCGA-EW-A3U0-01	0	0	0.973684
7	TCGA-B6-A400-01	3.42605e-39	6.79646e-39	0.973684
7	TCGA-E2-A3DX-01	0	0	0.973684
7	TCGA-AR-A1AR-01	2.72e-131	1.14883e-130	0.973684
7	TCGA-E2-A1B6-01	0	0	0.973684
7	TCGA-AC-A5XS-01	2.68242e-126	1.09753e-125	0.973684
7	TCGA-AR-A1AO-01	0	0	0.973684
7	TCGA-GM-A2DD-01	0	0	0.973684
7	TCGA-E2-A158-01	0.00102486	0.00103492	0.973684
7	TCGA-A2-A0EN-01	0	0	0.973684
7	TCGA-E2-A1IH-01	4.83284e-271	3.90572e-270	0.973684
7	TCGA-JL-A3YW-01	2.80044e-166	1.45081e-165	0.973684
7	TCGA-A2-A3XZ-01	0	0	0.973684
7	TCGA-LL-A5YN-01	0	0	0.973684
7	TCGA-B6-A3ZX-01	0	0	0.973684
7	TCGA-EW-A1PB-01	0	0	0.973684
7	TCGA-A7-A425-01	3.89199e-73	1.09927e-72	0.973684
7	TCGA-E2-A15M-01	9.75099e-239	7.02608e-238	0.973684
7	TCGA-A8-A08I-01	0	0	0.973684
7	TCGA-E9-A3X8-01	3.43062e-204	2.1197e-203	0.973684
7	TCGA-A2-A0CL-01	0	0	0.973684
7	TCGA-AR-A1AK-01	2.56437e-198	1.54887e-197	0.973684
7	TCGA-AC-A3QQ-01	1.4725e-81	4.43277e-81	0.973684
7	TCGA-BH-A42U-01	2.9903e-224	2.03463e-223	0.973684
7	TCGA-BH-A0DX-01	1.7067e-58	4.1783e-58	0.973684
7	TCGA-EW-A1J5-01	3.58421e-150	1.70221e-149	0.973684
7	TCGA-AC-A8OQ-01	1.85372e-284	1.5686e-283	0.973684
7	TCGA-B6-A0IJ-01	3.6398e-298	3.22229e-297	0.973684
7	TCGA-AO-A03U-01	3.96624e-214	2.56754e-213	0.973684
7	TCGA-A2-A0CO-01	0	0	0.973684
7	TCGA-A2-A0EP-01	0	0	0.973684
7	TCGA-BH-A0B6-01	0	0	0.973684
7	TCGA-A2-A0EQ-01	0	0	0.973684
7	TCGA-GM-A2DO-01	0	0	0.973684
7	TCGA-Z7-A8R5-01	3.98645e-212	2.55971e-211	0.973684
7	TCGA-AQ-A7U7-01	0	0	0.973684
7	TCGA-E9-A1NC-01	1.7695e-300	1.58423e-299	0.973684
7	TCGA-A7-A13H-01	3.65396e-206	2.27302e-205	0.973684
7	TCGA-A7-A0DB-01	6.27282e-14	8.18942e-14	0.973684
7	TCGA-D8-A1XW-01	1.45374e-108	5.33718e-108	0.973684
7	TCGA-A2-A4S1-01	3.96624e-214	2.56754e-213	0.973684
7	TCGA-C8-A8HP-01	0	0	0.973684
8	TCGA-AR-A5QQ-01	0	0	0.991031
8	TCGA-BH-A0BT-01	0	0	0.991031
8	TCGA-AC-A5XU-01	0	0	0.991031
8	TCGA-PE-A5DC-01	0	0	0.991031
8	TCGA-GM-A3XG-01	0	0	0.991031
8	TCGA-BH-A0W7-01	1.99205e-156	9.7988e-156	0.991031
8	TCGA-E9-A3QA-01	2.68452e-193	1.5855e-192	0.991031
8	TCGA-A7-A4SD-01	1.14239e-77	3.34288e-77	0.991031
8	TCGA-AR-A0U1-01	0	0	0.991031
8	TCGA-EW-A1OZ-01	3.9091e-274	3.19352e-273	0.991031
8	TCGA-BH-A8FY-01	0	0	0.991031
8	TCGA-A7-A6VX-01	1.08125e-76	3.13239e-76	0.991031
8	TCGA-C8-A273-01	2.56572e-140	1.14924e-139	0.991031
8	TCGA-BH-A0B9-01	0	0	0.991031
8	TCGA-AO-A0J9-01	0	0	0.991031
8	TCGA-A2-A3XV-01	0	0	0.991031
8	TCGA-A2-A3XW-01	0	0	0.991031
8	TCGA-A2-A04P-01	0	0	0.991031
8	TCGA-A7-A13E-01	1.28915e-82	3.91458e-82	0.991031
8	TCGA-E2-A14R-01	2.49451e-266	1.97886e-265	0.991031
8	TCGA-AR-A2LE-01	2.7459e-23	4.34787e-23	0.991031
8	TCGA-A2-A0D4-01	5.06699e-59	1.2481e-58	0.991031
8	TCGA-AO-A12F-01	6.97103e-268	5.56467e-267	0.991031
8	TCGA-E9-A6HE-01	0	0	0.991031
8	TCGA-EW-A6SB-01	0	0	0.991031
8	TCGA-B6-A0RH-01	0	0	0.991031
8	TCGA-AC-A3TM-01	0	0	0.991031
8	TCGA-A8-A06R-01	1.13383e-147	5.29637e-147	0.991031
8	TCGA-E9-A295-01	9.3119e-226	6.38033e-225	0.991031
8	TCGA-AC-A62X-01	4.96524e-282	4.17502e-281	0.991031
8	TCGA-AC-A3W5-01	0	0	0.991031
8	TCGA-LL-A6FP-01	0	0	0.991031
8	TCGA-AC-A6IW-01	0	0	0.991031
8	TCGA-BH-A0BZ-01	3.04649e-120	1.20576e-119	0.991031
8	TCGA-B6-A401-01	0	0	0.991031
8	TCGA-AC-A7VC-01	0	0	0.991031
8	TCGA-LL-A50Y-01	0	0	0.991031
8	TCGA-BH-A18G-01	0	0	0.991031
8	TCGA-E2-A573-01	2.63421e-224	1.79317e-223	0.991031
8	TCGA-AO-A124-01	1.65597e-63	4.27549e-63	0.991031
8	TCGA-AO-A0J3-01	3.08934e-160	1.54742e-159	0.991031
8	TCGA-AO-A0J2-01	1.13464e-228	7.86252e-228	0.991031
8	TCGA-E9-A1N8-01	6.53556e-149	3.07743e-148	0.991031
8	TCGA-E9-A247-01	3.40634e-111	1.27339e-110	0.991031
8	TCGA-C8-A1HF-01	8.3375e-184	4.71611e-183	0.991031
8	TCGA-AO-A0JD-01	8.61378e-74	2.4376e-73	0.991031
8	TCGA-A8-A08G-01	6.66699e-44	1.40088e-43	0.991031
8	TCGA-C8-A1HL-01	4.98851e-126	2.03852e-125	0.991031
8	TCGA-A2-A04W-01	1.76619e-249	1.32813e-248	0.991031
8	TCGA-V7-A7HQ-01	0	0	0.991031
8	TCGA-3C-AALI-01	0	0	0.991031
8	TCGA-E2-A1LS-01	4.75033e-97	1.60343e-96	0.991031
8	TCGA-A2-A3XU-01	0	0	0.991031
8	TCGA-A2-A0CY-01	0	0	0.991031
8	TCGA-OL-A5S0-01	0	0	0.991031
8	TCGA-OL-A5D7-01	0	0	0.991031
8	TCGA-OL-A66N-01	0	0	0.991031
8	TCGA-A2-A0CR-01	0	0	0.991031
8	TCGA-E2-A10C-01	0	0	0.991031
8	TCGA-BH-A6R8-01	0	0	0.991031
8	TCGA-AC-A3YJ-01	0	0	0.991031
8	TCGA-AR-A0U0-01	7.29626e-125	2.96545e-124	0.991031
8	TCGA-E9-A54Y-01	0	0	0.991031
8	TCGA-B6-A0IE-01	0	0	0.991031
8	TCGA-GM-A2DB-01	0	0	0.991031
8	TCGA-EW-A1PH-01	2.95413e-51	6.73915e-51	0.991031
8	TCGA-C8-A12L-01	1.12831e-19	1.67815e-19	0.991031
8	TCGA-A2-A0D2-01	1.829e-182	1.02685e-181	0.991031
8	TCGA-AO-A0J6-01	4.4166e-110	1.63956e-109	0.991031
8	TCGA-B6-A0IN-01	0	0	0.991031
8	TCGA-A8-A07U-01	3.01101e-15	4.0851e-15	0.991031
8	TCGA-AQ-A04L-01	4.98851e-126	2.03852e-125	0.991031
8	TCGA-AC-A2QH-01	1.46196e-170	7.7296e-170	0.991031
8	TCGA-E2-A14Q-01	4.77954e-69	1.30082e-68	0.991031
8	TCGA-EW-A1OY-01	4.53112e-233	3.195e-232	0.991031
8	TCGA-BH-A18H-01	2.17746e-56	5.21409e-56	0.991031
8	TCGA-AO-A03R-01	0	0	0.991031
8	TCGA-EW-A1J6-01	2.49451e-266	1.97886e-265	0.991031
8	TCGA-OL-A6VO-01	1.25887e-291	1.08882e-290	0.991031
8	TCGA-D8-A1Y3-01	0	0	0.991031
8	TCGA-A2-A0D0-01	0	0	0.991031
8	TCGA-B6-A402-01	1.04749e-275	8.62959e-275	0.991031
8	TCGA-B6-A0RE-01	1.63105e-161	8.24015e-161	0.991031
8	TCGA-E2-A2P5-01	0	0	0.991031
8	TCGA-AO-A12D-01	0.951116	0.952285	0.991031
8	TCGA-B6-A0I1-01	0	0	0.991031
8	TCGA-AO-A126-01	0	0	0.991031
8	TCGA-EW-A2FS-01	2.49451e-266	1.97886e-265	0.991031
8	TCGA-E2-A1LH-01	0	0	0.991031
8	TCGA-OL-A5RY-01	3.40805771046762e-316	3.21833078612506e-315	0.991031
8	TCGA-C8-A8HR-01	4.98851e-126	2.03852e-125	0.991031
8	TCGA-EW-A1IW-01	0.000355229	0.000363513	0.991031
8	TCGA-LL-A5YM-01	0	0	0.991031
8	TCGA-OL-A6VR-01	0	0	0.991031
8	TCGA-E2-A574-01	0	0	0.991031
8	TCGA-PL-A8LY-01	0	0	0.991031
8	TCGA-B6-A0RS-01	1.7171e-135	7.45432e-135	0.991031
8	TCGA-E9-A1RG-01	0	0	0.991031
8	TCGA-GM-A2D9-01	0	0	0.991031
8	TCGA-GM-A3XL-01	0	0	0.991031
8	TCGA-E2-A570-01	3.25024e-285	2.7543e-284	0.991031
8	TCGA-AQ-A54N-01	0	0	0.991031
8	TCGA-E9-A3HO-01	0	0	0.991031
8	TCGA-C8-A138-01	0	0	0.991031
8	TCGA-LL-A6FR-01	0	0	0.991031
8	TCGA-D8-A1JM-01	1.28091e-83	3.92003e-83	0.991031
8	TCGA-B6-A0X0-01	4.20895e-133	1.8066e-132	0.991031
8	TCGA-LD-A7W6-01	3.86705e-58	9.44592e-58	0.991031
8	TCGA-LL-A5YO-01	0	0	0.991031
8	TCGA-A2-A3Y0-01	0	0	0.991031
8	TCGA-LL-A5YL-01	0	0	0.991031
8	TCGA-E9-A22G-01	2.68452e-193	1.5855e-192	0.991031
8	TCGA-AR-A2LJ-01	0	0	0.991031
8	TCGA-EW-A1P4-01	1.47723e-114	5.66241e-114	0.991031
8	TCGA-AO-A1KQ-01	0	0	0.991031
8	TCGA-WT-AB44-01	0	0	0.991031
8	TCGA-A7-A6VY-01	1.56268023123128e-319	1.49935583740381e-318	0.991031
8	TCGA-E9-A54X-01	4.20605e-217	2.77487e-216	0.991031
8	TCGA-E9-A5FK-01	0	0	0.991031
8	TCGA-LL-A7SZ-01	0	0	0.991031
8	TCGA-E2-A572-01	0	0	0.991031
8	TCGA-E2-A14O-01	0	0	0.991031
8	TCGA-EW-A423-01	0	0	0.991031
8	TCGA-LD-A66U-01	0	0	0.991031
8	TCGA-LL-A8F5-01	0	0	0.991031
8	TCGA-LL-A7T0-01	0	0	0.991031
8	TCGA-A7-A5ZV-01	0	0	0.991031
8	TCGA-AO-A0JB-01	0	0	0.991031
8	TCGA-B6-A0I5-01	0	0	0.991031
8	TCGA-EW-A1IZ-01	0	0	0.991031
8	TCGA-AC-A3QP-01	0	0	0.991031
8	TCGA-Z7-A8R6-01	0	0	0.991031
[truncated: 27,850 more rows]

## Sheet: TCGA_H0.1_Overlap1E-25_Genes
Gene.ID	Bicluster.No	Degree	p.val.Enrichment.of.Top.Samples.In.Bicluster	FDR.Enrichment.of.Top.Samples.In.Bicluster	Quality.Score	Perc.Zero.Samples	Cytoband.Locus	Chr	Chrom.Start	Chrom.End	p.val.Copy.Gain	p.val.NN	p.val.PN	p.val.NP	p.val.PP	p.val.All.Relapse	p.val.NN.Relapse	p.val.PN.Relapse	p.val.NP.Relapse	p.val.PP.Relapse
[truncated: 24,400 more rows]

[truncated: 17 more sheets: TCGA_H0.1_Overlap1E-25_Samples, TCGA_H0.05_1E-07_PAM50_Genes, TCGA_H0.05_1E-07_PAM50_Samples, METABRIC_H0.05_1E-26_RFS_Genes, METABRIC_H0.05_1E-26_RFS_Sample, GEO_H0.05_1E-10_RFS_Genes, GEO_H0.05_1E-10_RFS_Samples, TCGA_L0.05_1E-20_RFS_Genes, TCGA_L0.05_1E-20_RFS_Samples, TCGA_L0.05_1E-07_PAM50_Genes, TCGA_L0.05_1E-07_PAM50_Samples, DLBCL_H0.1_1E-02_Genes, DLBCL_H0.1_1E-02_Samples, DLBCL_L0.1_1E-02_Genes, DLBCL_L0.1_1E-02_Samples, Vijver_H0.1_1E-08_Genes, Vijver_H0.1_1E-08_Samples]
