# Supplementary material for: TuBA: Tunable biclustering algorithm reveals clinically relevant tumor transcriptional profiles in breast cancer
Source: Gigascience. 2019 Jun 18;8(6):giz064. doi: 10.1093/gigascience/giz064 (PMC6582332; doi:10.1093/gigascience/giz064)
Supplement: giz064_Supplemental_Files [file giz064_supplemental_files.zip › Singh_etal.SupplementaryTable7.xls]

## Sheet: GO BP Info.
Supplementary Table 7. The summary of results obtained by functional clustering (GO-BP) of genes in seeds (for TuBA) or biclusters (for other algorithms) in independent datasets
Note: All GO-BP term enrichments are reported for significance level < 0.05 (alpha = 5%)
Note: Not all the tables in this file contain every attribute listed below
Column_Name	Description
Seed(Bicluster).No	Serial number of the seed/bicluster
GO.BP.Term.X	GO-BP Term ranked X (X = 1, 2, 3, 4, 5) based on the Benjamini-Hochberg corrected p-value
p.val.Immune.Score.Top(or Bottom).25.Percentile	One sided Fisher exact p-value indicating enrichment of bicluster samples in the top (or bottom) 25 percentile samples based on their immune infiltration score provided by ESTIMATE
p.val.Stromal.Score.Top(or Bottom).25.Percentile	One sided Fisher exact p-value indicating enrichment of bicluster samples in the top (or bottom) 25 percentile samples based on their stromal score provided by ESTIMATE
p.val.Estimate.Score.Top(or Bottom).25.Percentile	One sided Fisher exact p-value indicating enrichment of bicluster samples in the top (or bottom) 25 percentile samples based on their ESTIMATE score provided by ESTIMATE

## Sheet: TuBA_TCGA_RFS_High_GO-BP
Seed.No	GO.BP.Term.1	GO.BP.Term.2	GO.BP.Term.3	GO.BP.Term.4	GO.BP.Term.5	p.val.ImmuneScore.Top.25.Percentile	p.val.ImmuneScore.Bottom.25.Percentile	p.val.StromalScore.Top.25.Percentile	p.val.StromalScore.Bottom.25.Percentile	p.val.EstimateScore.Top.25.Percentile	p.val.EstimateScore.Bottom.25.Percentile
1	GO:0031295~T cell costimulation	GO:0050852~T cell receptor signaling pathway	GO:0042110~T cell activation	GO:0050776~regulation of immune response	GO:0042102~positive regulation of T cell proliferation	2.13533e-67	1	1.0698e-05	1	2.84734e-43	1
2	GO:0070125~mitochondrial translational elongation	GO:0070126~mitochondrial translational termination	GO:0006120~mitochondrial electron transport, NADH to ubiquinone	GO:0032981~mitochondrial respiratory chain complex I assembly	GO:0006412~translation	0.934848	0.39688	1	1.77816e-07	1	0.00237385
3	GO:0006955~immune response	GO:0050853~B cell receptor signaling pathway	GO:0051770~positive regulation of nitric-oxide synthase biosynthetic process	GO:0048535~lymph node development	GO:0042346~positive regulation of NF-kappaB import into nucleus	4.66151e-51	1	0.000691701	1	1.27806e-34	1
4	GO:0002250~adaptive immune response	GO:0050852~T cell receptor signaling pathway	GO:0001816~cytokine production	GO:0006468~protein phosphorylation	GO:0001771~immunological synapse formation	1.25941e-69	1	1.11304e-15	1	1.16664e-59	1
5	GO:0009749~response to glucose	GO:0019432~triglyceride biosynthetic process	GO:0019433~triglyceride catabolic process	GO:0001523~retinoid metabolic process	GO:0042572~retinol metabolic process	0.00688173	1	1.09485e-11	1	1.74345e-09	1
6	GO:0002508~central tolerance induction	GO:0002635~negative regulation of germinal center formation	GO:0002897~positive regulation of central B cell tolerance induction	GO:0002924~negative regulation of humoral immune response mediated by circulating immunoglobulin	GO:0033085~negative regulation of T cell differentiation in thymus	0.999992	1	1	0.0422072	1	0.769761
7	GO:0043085~positive regulation of catalytic activity	GO:0002479~antigen processing and presentation of exogenous peptide antigen via MHC class I, TAP-dependent	GO:0045454~cell redox homeostasis	GO:0048010~vascular endothelial growth factor receptor signaling pathway	GO:0071846~actin filament debranching	8.27577e-62	1	5.70926e-09	1	1.85268e-44	1
8	GO:0006412~translation	GO:0000398~mRNA splicing, via spliceosome	GO:0006364~rRNA processing	GO:0006614~SRP-dependent cotranslational protein targeting to membrane	GO:0070125~mitochondrial translational elongation	0.115301	1	1	2.96014e-07	1	0.110157
9	GO:0070098~chemokine-mediated signaling pathway	GO:0006954~inflammatory response	GO:0006935~chemotaxis	GO:0006955~immune response	GO:0006968~cellular defense response	5.88527e-73	1	6.48998e-06	1	7.29177e-47	1
10	GO:0010729~positive regulation of hydrogen peroxide biosynthetic process	GO:0031943~regulation of glucocorticoid metabolic process	GO:0090035~positive regulation of chaperone-mediated protein complex assembly	GO:1903094~negative regulation of protein K48-linked deubiquitination	GO:1904293~negative regulation of ERAD pathway	0.999992	0.83561	1	4.51674e-07	1	0.0707855
11	GO:0002250~adaptive immune response	GO:0007565~female pregnancy	GO:0035705~T-helper 17 cell chemotaxis	GO:0043310~negative regulation of eosinophil degranulation	GO:0045082~positive regulation of interleukin-10 biosynthetic process	1.36753e-52	1	0.0124264	1	3.37317e-29	1
12	GO:0030198~extracellular matrix organization	GO:0001501~skeletal system development	GO:0030199~collagen fibril organization	GO:0016525~negative regulation of angiogenesis	GO:0001503~ossification	0.600975	1	5.52322e-37	1	1.06053e-10	1
13	GO:0006120~mitochondrial electron transport, NADH to ubiquinone	GO:0016226~iron-sulfur cluster assembly	GO:0032981~mitochondrial respiratory chain complex I assembly	NA	NA	0.999992	0.993061	1	1.54808e-05	1	0.154372
14	GO:0006614~SRP-dependent cotranslational protein targeting to membrane	GO:0019083~viral transcription	GO:0000184~nuclear-transcribed mRNA catabolic process, nonsense-mediated decay	GO:0006413~translational initiation	GO:0006412~translation	0.748104	0.733295	1	0.00140203	1	0.248319
15	GO:0002335~mature B cell differentiation	GO:0002380~immunoglobulin secretion involved in immune response	GO:0002636~positive regulation of germinal center formation	GO:0006959~humoral immune response	GO:0031296~B cell costimulation	8.64615e-51	1	2.61457e-07	1	6.15609e-40	1
16	GO:0048254~snoRNA localization	GO:0006351~transcription, DNA-templated	GO:0006355~regulation of transcription, DNA-templated	GO:0000718~nucleotide-excision repair, DNA damage removal	GO:0071166~ribonucleoprotein complex localization	0.897192	0.620957	1	0.0447119	1	0.310645
17	GO:0001525~angiogenesis	GO:0001570~vasculogenesis	GO:0001828~inner cell mass cellular morphogenesis	GO:0003142~cardiogenic plate morphogenesis	GO:0003151~outflow tract morphogenesis	3.97297e-06	1	6.95902e-14	1	5.676e-11	1
18	NA	NA	NA	NA	NA	0.164926	1	1	0.00205332	1	0.594314
19	GO:0000188~inactivation of MAPK activity	GO:0000712~resolution of meiotic recombination intermediates	GO:0000715~nucleotide-excision repair, DNA damage recognition	GO:0006390~transcription from mitochondrial promoter	GO:0007067~mitotic nuclear division	0.452069	1	1	0.00107928	1	0.643042
20	GO:0002250~adaptive immune response	GO:0050776~regulation of immune response	GO:0050900~leukocyte migration	GO:0007155~cell adhesion	GO:0071404~cellular response to low-density lipoprotein particle stimulus	3.15486e-60	1	2.2429e-13	1	1.70801e-47	1
21	GO:0001955~blood vessel maturation	GO:0001525~angiogenesis	GO:0001865~NK T cell differentiation	GO:0002651~positive regulation of tolerance induction to self antigen	GO:0002663~positive regulation of B cell tolerance induction	4.67812e-05	1	1.20558e-20	1	1.367e-18	1
22	GO:0006089~lactate metabolic process	GO:0010032~meiotic chromosome condensation	GO:0031536~positive regulation of exit from mitosis	GO:0032873~negative regulation of stress-activated MAPK cascade	GO:0033600~negative regulation of mammary gland epithelial cell proliferation	0.0400786	1	1	2.96014e-07	1	0.230693
23	GO:0009615~response to virus	GO:0051607~defense response to virus	GO:0060337~type I interferon signaling pathway	GO:0032480~negative regulation of type I interferon production	GO:0034344~regulation of type III interferon production	2.25601e-06	1	1	0.321177	0.0099413	1
24	GO:0019886~antigen processing and presentation of exogenous peptide antigen via MHC class II	GO:0060333~interferon-gamma-mediated signaling pathway	GO:0006955~immune response	GO:0002503~peptide antigen assembly with MHC class II protein complex	GO:0031295~T cell costimulation	3.56212e-63	1	0.000415741	1	6.28471e-35	1
25	GO:0006114~glycerol biosynthetic process	GO:0007260~tyrosine phosphorylation of STAT protein	GO:0030300~regulation of intestinal cholesterol absorption	GO:0032310~prostaglandin secretion	GO:0032615~interleukin-12 production	0.00306845	1	3.5891e-11	1	6.77337e-09	1
26	GO:0051341~regulation of oxidoreductase activity	GO:0000028~ribosomal small subunit assembly	GO:0002456~T cell mediated immunity	GO:0042993~positive regulation of transcription factor import into nucleus	GO:0043968~histone H2A acetylation	0.200679	1	1	5.14865e-06	1	0.23004
27	GO:0010256~endomembrane system organization	GO:0030001~metal ion transport	GO:0032214~negative regulation of telomere maintenance via semi-conservative replication	GO:0061709~reticulophagy	GO:0061723~glycophagy	0.999992	0.12393	1	0.0408044	1	0.0168312
28	GO:0003335~corneocyte development	GO:0005984~disaccharide metabolic process	GO:0030209~dermatan sulfate catabolic process	GO:1904515~positive regulation of TORC2 signaling	GO:0006308~DNA catabolic process	0.999992	0.656094	1	0.000536063	1	0.0477448
29	GO:0042832~defense response to protozoan	GO:0007266~Rho protein signal transduction	GO:0007010~cytoskeleton organization	GO:0030886~negative regulation of myeloid dendritic cell activation	GO:0043547~positive regulation of GTPase activity	1.78854e-39	1	0.110926	1	2.25671e-22	1
30	GO:0002291~T cell activation via T cell receptor contact with antigen bound to MHC molecule on antigen presenting cell	GO:0002495~antigen processing and presentation of peptide antigen via MHC class II	GO:0002767~immune response-inhibiting cell surface receptor signaling pathway	GO:0002774~Fc receptor mediated inhibitory signaling pathway	GO:0003093~regulation of glomerular filtration	1.69908e-59	1	9.99438e-12	1	1.73535e-46	1
31	GO:0002485~antigen processing and presentation of endogenous peptide antigen via MHC class I via ER pathway, TAP-dependent	GO:0002489~antigen processing and presentation of endogenous peptide antigen via MHC class Ib via ER pathway, TAP-dependent	GO:0002591~positive regulation of antigen processing and presentation of peptide antigen via MHC class I	GO:0019060~intracellular transport of viral protein in host cell	GO:0019885~antigen processing and presentation of endogenous peptide antigen via MHC class I	4.5508e-43	1	1	0.712711	1.66598e-15	1
32	GO:0000469~cleavage involved in rRNA processing	GO:0001777~T cell homeostatic proliferation	GO:0002352~B cell negative selection	GO:0002358~B cell homeostatic proliferation	GO:0002904~positive regulation of B cell apoptotic process	0.748104	1	1	2.09029e-07	1	0.0859834
33	GO:0002224~toll-like receptor signaling pathway	GO:0006955~immune response	GO:0034158~toll-like receptor 8 signaling pathway	GO:0035772~interleukin-13-mediated signaling pathway	GO:1902216~positive regulation of interleukin-4-mediated signaling pathway	1.05857e-56	1	7.70286e-06	1	1.2184e-33	1
34	GO:0007155~cell adhesion	GO:0007517~muscle organ development	GO:0030574~collagen catabolic process	GO:0003416~endochondral bone growth	GO:0030198~extracellular matrix organization	0.759053	1	9.95723e-37	1	7.62534e-12	1
35	GO:0003012~muscle system process	GO:0009440~cyanate catabolic process	GO:0010266~response to vitamin B1	GO:0010940~positive regulation of necrotic cell death	GO:0014012~peripheral nervous system axon regeneration	0.107793	1	1	0.0242917	1	1
36	NA	NA	NA	NA	NA	0.583976	1	1	1.81979e-06	1	0.111419
37	GO:0014065~phosphatidylinositol 3-kinase signaling	GO:0002689~negative regulation of leukocyte chemotaxis	GO:0007411~axon guidance	GO:0007517~muscle organ development	GO:0009441~glycolate metabolic process	0.0599848	1	5.53033e-25	1	4.64074e-13	1
38	GO:0006123~mitochondrial electron transport, cytochrome c to oxygen	GO:0042776~mitochondrial ATP synthesis coupled proton transport	GO:0008617~guanosine metabolic process	GO:0045103~intermediate filament-based process	GO:0046070~dGTP metabolic process	0.934848	1	1	5.51621e-07	1	0.154372
39	GO:0008105~asymmetric protein localization	GO:0009299~mRNA transcription	GO:0016080~synaptic vesicle targeting	GO:0016480~negative regulation of transcription from RNA polymerase III promoter	GO:0021747~cochlear nucleus development	0.678154	1	1	6.14504e-05	1	0.155974
40	GO:0002903~negative regulation of B cell apoptotic process	GO:0010972~negative regulation of G2/M transition of mitotic cell cycle	GO:0031119~tRNA pseudouridine synthesis	GO:0031497~chromatin assembly	GO:0032066~nucleolus to nucleoplasm transport	0.00164422	1	1	0.0335741	1	0.666006
41	GO:0002414~immunoglobulin transcytosis in epithelial cells	GO:0007168~receptor guanylyl cyclase signaling pathway	GO:0007589~body fluid secretion	GO:0017038~protein import	GO:0019934~cGMP-mediated signaling	0.00721157	1	1.07783e-12	1	1.6082e-11	1
42	GO:0006627~protein processing involved in protein targeting to mitochondrion	GO:0048524~positive regulation of viral process	GO:0007088~regulation of mitotic nuclear division	GO:0010824~regulation of centrosome duplication	GO:0016567~protein ubiquitination	0.156218	1	1	0.00103612	1	0.182512
43	GO:0070125~mitochondrial translational elongation	GO:0070126~mitochondrial translational termination	GO:0032543~mitochondrial translation	GO:0006360~transcription from RNA polymerase I promoter	GO:0002181~cytoplasmic translation	0.521742	1	1	5.86787e-05	1	0.633151
44	GO:0002448~mast cell mediated immunity	GO:0006955~immune response	GO:0007166~cell surface receptor signaling pathway	GO:0010693~negative regulation of alkaline phosphatase activity	GO:0030538~embryonic genitalia morphogenesis	9.96377e-53	1	4.45962e-08	1	1.45688e-40	1
45	GO:0019287~isopentenyl diphosphate biosynthetic process, mevalonate pathway	GO:0051092~positive regulation of NF-kappaB transcription factor activity	GO:1902808~positive regulation of cell cycle G1/S phase transition	GO:1903721~positive regulation of I-kappaB phosphorylation	GO:1905050~positive regulation of metallopeptidase activity	0.748104	0.786202	1	0.00419931	1	0.345574
46	GO:0030574~collagen catabolic process	GO:0001957~intramembranous ossification	GO:0071230~cellular response to amino acid stimulus	GO:0032964~collagen biosynthetic process	GO:0060346~bone trabecula formation	0.200679	1	1.12131e-39	1	5.12693e-14	1
47	GO:0030574~collagen catabolic process	GO:0030198~extracellular matrix organization	GO:0035987~endodermal cell differentiation	GO:0030199~collagen fibril organization	GO:0007155~cell adhesion	0.806287	1	1.08247e-28	1	1.91753e-08	1
48	GO:0050777~negative regulation of immune response	GO:0006955~immune response	GO:0032720~negative regulation of tumor necrosis factor production	GO:0042130~negative regulation of T cell proliferation	GO:0002362~CD4-positive, CD25-positive, alpha-beta regulatory T cell lineage commitment	6.41817e-71	1	6.56103e-11	1	3.35198e-48	1
49	GO:0006413~translational initiation	GO:0007006~mitochondrial membrane organization	GO:0000462~maturation of SSU-rRNA from tricistronic rRNA transcript (SSU-rRNA, 5.8S rRNA, LSU-rRNA)	GO:0001836~release of cytochrome c from mitochondria	GO:0006446~regulation of translational initiation	0.330417	1	1	0.00975955	1	0.62379
50	GO:0007175~negative regulation of epidermal growth factor-activated receptor activity	GO:0031017~exocrine pancreas development	GO:0034067~protein localization to Golgi apparatus	GO:0038003~opioid receptor signaling pathway	GO:0001708~cell fate specification	0.328775	1	1	0.0612857	1	0.345574
51	GO:0006956~complement activation	GO:0006958~complement activation, classical pathway	GO:0060333~interferon-gamma-mediated signaling pathway	GO:0006955~immune response	GO:0006911~phagocytosis, engulfment	2.02503e-60	1	4.82167e-10	1	6.61187e-44	1
52	GO:0006206~pyrimidine nucleobase metabolic process	GO:0006760~folic acid-containing compound metabolic process	GO:0019348~dolichol metabolic process	GO:0030422~production of siRNA involved in RNA interference	GO:0030423~targeting of mRNA for destruction involved in RNA interference	0.961223	1	1	1.87205e-05	1	0.237843
53	GO:0060337~type I interferon signaling pathway	GO:0009615~response to virus	GO:0045071~negative regulation of viral genome replication	GO:0051607~defense response to virus	GO:0060333~interferon-gamma-mediated signaling pathway	0.0292688	1	1	0.451863	0.838746	1
54	GO:0090500~endocardial cushion to mesenchymal transition	GO:0003158~endothelium development	GO:0035912~dorsal aorta morphogenesis	GO:0045766~positive regulation of angiogenesis	GO:0003203~endocardial cushion morphogenesis	3.05936e-06	1	1.08375e-15	1	6.07959e-16	1
55	GO:0006102~isocitrate metabolic process	GO:0006323~DNA packaging	GO:0006474~N-terminal protein amino acid acetylation	GO:0006475~internal protein amino acid acetylation	GO:0016480~negative regulation of transcription from RNA polymerase III promoter	0.0727225	1	1	4.28712e-05	1	0.681369
56	GO:0000027~ribosomal large subunit assembly	GO:0000245~spliceosomal complex assembly	GO:0000387~spliceosomal snRNP assembly	GO:0000398~mRNA splicing, via spliceosome	GO:0000956~nuclear-transcribed mRNA catabolic process	0.633037	1	1	2.96014e-07	1	0.113137
57	GO:0002479~antigen processing and presentation of exogenous peptide antigen via MHC class I, TAP-dependent	GO:0002480~antigen processing and presentation of exogenous peptide antigen via MHC class I, TAP-independent	GO:0060337~type I interferon signaling pathway	GO:0002474~antigen processing and presentation of peptide antigen via MHC class I	GO:0060333~interferon-gamma-mediated signaling pathway	9.37311e-16	1	1	0.328094	0.000105969	1
58	GO:0001501~skeletal system development	GO:0010817~regulation of hormone levels	GO:0014015~positive regulation of gliogenesis	GO:0030917~midbrain-hindbrain boundary development	GO:0046533~negative regulation of photoreceptor cell differentiation	0.125588	1	1	0.000471102	1	0.493081
59	GO:0035082~axoneme assembly	GO:0036158~outer dynein arm assembly	GO:0036159~inner dynein arm assembly	GO:0044458~motile cilium assembly	GO:0051321~meiotic cell cycle	0.999992	0.656048	1	0.0328809	1	0.536481
60	GO:0001955~blood vessel maturation	GO:0008360~regulation of cell shape	GO:0030098~lymphocyte differentiation	GO:0030885~regulation of myeloid dendritic cell activation	GO:0032819~positive regulation of natural killer cell proliferation	2.42447e-29	1	0.0659659	1	3.92659e-20	1
61	GO:0006287~base-excision repair, gap-filling	GO:0032388~positive regulation of intracellular transport	GO:0097050~type B pancreatic cell apoptotic process	GO:2000676~positive regulation of type B pancreatic cell apoptotic process	GO:2001300~lipoxin metabolic process	0.69792	0.656048	1	6.89398e-05	1	0.0534935
62	GO:0000461~endonucleolytic cleavage to generate mature 3'-end of SSU-rRNA from (SSU-rRNA, 5.8S rRNA, LSU-rRNA)	GO:0000447~endonucleolytic cleavage in ITS1 to separate SSU-rRNA from 5.8S rRNA and LSU-rRNA from tricistronic rRNA transcript (SSU-rRNA, 5.8S rRNA, LSU-rRNA)	GO:0006364~rRNA processing	GO:0000184~nuclear-transcribed mRNA catabolic process, nonsense-mediated decay	GO:0006413~translational initiation	0.539771	0.817381	1	7.23953e-05	1	0.0286544
63	GO:0007155~cell adhesion	GO:0010952~positive regulation of peptidase activity	GO:0070208~protein heterotrimerization	GO:0042462~eye photoreceptor cell development	GO:0007159~leukocyte cell-cell adhesion	0.0430058	1	2.99009e-13	1	1.90224e-06	1
64	GO:0002456~T cell mediated immunity	GO:0072643~interferon-gamma secretion	GO:0051607~defense response to virus	GO:0031324~negative regulation of cellular metabolic process	GO:0046725~negative regulation by virus of viral protein levels in host cell	2.52131e-43	1	0.056536	1	2.46503e-22	1
65	GO:0034446~substrate adhesion-dependent cell spreading	GO:0001666~response to hypoxia	GO:0006710~androgen catabolic process	GO:0007161~calcium-independent cell-matrix adhesion	GO:0008038~neuron recognition	0.600758	1	3.89303e-26	1	2.49576e-08	1
66	GO:0031346~positive regulation of cell projection organization	GO:0045046~protein import into peroxisome membrane	GO:0051099~positive regulation of binding	GO:0051461~positive regulation of corticotropin secretion	GO:0070232~regulation of T cell apoptotic process	3.87064e-49	1	1.19282e-19	1	1.10088e-58	1
67	GO:0002479~antigen processing and presentation of exogenous peptide antigen via MHC class I, TAP-dependent	GO:0006521~regulation of cellular amino acid metabolic process	GO:0031145~anaphase-promoting complex-dependent catabolic process	GO:0038061~NIK/NF-kappaB signaling	GO:0051436~negative regulation of ubiquitin-protein ligase activity involved in mitotic cell cycle	0.999992	1	1	0.000126404	1	0.300253
68	GO:0030198~extracellular matrix organization	GO:0071711~basement membrane organization	GO:0007155~cell adhesion	GO:0007160~cell-matrix adhesion	GO:0021812~neuronal-glial interaction involved in cerebral cortex radial glia guided migration	0.413835	1	4.57815e-40	1	3.82297e-15	1
69	GO:0006283~transcription-coupled nucleotide-excision repair	GO:0006366~transcription from RNA polymerase II promoter	GO:0006368~transcription elongation from RNA polymerase II promoter	GO:0000338~protein deneddylation	GO:0033615~mitochondrial proton-transporting ATP synthase complex assembly	0.999992	0.29157	1	0.00276542	1	0.018724
70	GO:0007080~mitotic metaphase plate congression	GO:0000733~DNA strand renaturation	GO:0006335~DNA replication-dependent nucleosome assembly	GO:0006336~DNA replication-independent nucleosome assembly	GO:0007019~microtubule depolymerization	0.067252	1	1	4.87465e-09	1	0.12837
71	GO:0000395~mRNA 5'-splice site recognition	GO:0032927~positive regulation of activin receptor signaling pathway	GO:0033211~adiponectin-activated signaling pathway	GO:0051101~regulation of DNA binding	GO:0061154~endothelial tube morphogenesis	0.273147	1	1	0.00248525	1	1
72	GO:0060071~Wnt signaling pathway, planar cell polarity pathway	GO:0033209~tumor necrosis factor-mediated signaling pathway	GO:0002479~antigen processing and presentation of exogenous peptide antigen via MHC class I, TAP-dependent	GO:0006521~regulation of cellular amino acid metabolic process	GO:0031145~anaphase-promoting complex-dependent catabolic process	0.748104	0.993061	1	1.87205e-05	1	0.254308
73	GO:0001824~blastocyst development	GO:0006054~N-acetylneuraminate metabolic process	GO:0010633~negative regulation of epithelial cell migration	GO:0030277~maintenance of gastrointestinal epithelium	GO:0060394~negative regulation of pathway-restricted SMAD protein phosphorylation	0.131121	1	1	0.000157343	1	0.896041
74	GO:0032703~negative regulation of interleukin-2 production	GO:0042130~negative regulation of T cell proliferation	GO:0002519~natural killer cell tolerance induction	GO:0002652~regulation of tolerance induction dependent upon immune response	GO:0002859~negative regulation of natural killer cell mediated cytotoxicity directed against tumor cell target	9.46298e-41	1	4.23779e-14	1	2.49125e-35	1
75	GO:0090114~COPII-coated vesicle budding	GO:0097494~regulation of vesicle size	GO:0000972~transcription-dependent tethering of RNA polymerase II gene DNA at nuclear periphery	GO:0006987~activation of signaling protein activity involved in unfolded protein response	GO:0019048~modulation by virus of host morphology or physiology	0.999992	0.267202	1	0.0263693	1	0.00430243
76	GO:0021773~striatal medium spiny neuron differentiation	GO:0032232~negative regulation of actin filament bundle assembly	GO:0035021~negative regulation of Rac protein signal transduction	GO:0038084~vascular endothelial growth factor signaling pathway	GO:0045602~negative regulation of endothelial cell differentiation	0.105468	1	3.78686e-17	1	1.93831e-11	1
77	GO:0000481~maturation of 5S rRNA	GO:0045585~positive regulation of cytotoxic T cell differentiation	GO:0051169~nuclear transport	GO:0090312~positive regulation of protein deacetylation	GO:0007084~mitotic nuclear envelope reassembly	0.748104	1	1	0.000464779	1	0.834498
78	GO:0001959~regulation of cytokine-mediated signaling pathway	GO:0002768~immune response-regulating cell surface receptor signaling pathway	GO:0006620~posttranslational protein targeting to membrane	GO:0006807~nitrogen compound metabolic process	GO:0030856~regulation of epithelial cell differentiation	0.999992	0.993061	1	0.00248525	1	0.256496
79	GO:0006352~DNA-templated transcription, initiation	GO:0016358~dendrite development	GO:0045893~positive regulation of transcription, DNA-templated	GO:0050775~positive regulation of dendrite morphogenesis	GO:0051123~RNA polymerase II transcriptional preinitiation complex assembly	0.999992	0.49877	1	0.000300257	1	0.00430243
80	GO:0001945~lymph vessel development	GO:0003017~lymph circulation	GO:0003209~cardiac atrium morphogenesis	GO:0010464~regulation of mesenchymal cell proliferation	GO:0032596~protein transport into membrane raft	0.246964	1	1.00579e-29	1	1.50696e-14	1
81	GO:0000076~DNA replication checkpoint	GO:0005979~regulation of glycogen biosynthetic process	GO:0005981~regulation of glycogen catabolic process	GO:0006260~DNA replication	GO:0008064~regulation of actin polymerization or depolymerization	0.999992	1	1	4.28712e-05	1	0.0894956
82	GO:0043627~response to estrogen	GO:0032878~regulation of establishment or maintenance of cell polarity	GO:0048014~Tie signaling pathway	GO:2000351~regulation of endothelial cell apoptotic process	GO:0001525~angiogenesis	2.25601e-06	1	1.403e-21	1	6.01286e-22	1
83	GO:0019835~cytolysis	GO:0001781~neutrophil apoptotic process	GO:0002302~CD8-positive, alpha-beta T cell differentiation involved in immune response	GO:0006968~cellular defense response	GO:0007166~cell surface receptor signaling pathway	1.60597e-60	1	0.0112716	1	5.82648e-31	1
84	GO:0006869~lipid transport	GO:0055085~transmembrane transport	GO:0003057~regulation of the force of heart contraction by chemical signal	GO:0007044~cell-substrate junction assembly	GO:0019065~receptor-mediated endocytosis of virus by host cell	0.0082218	1	1.25194e-22	1	5.66493e-15	1
85	GO:0034314~Arp2/3 complex-mediated actin nucleation	GO:0016197~endosomal transport	GO:0042147~retrograde transport, endosome to Golgi	GO:0007089~traversing start control point of mitotic cell cycle	GO:0045843~negative regulation of striated muscle tissue development	0.806287	0.585501	1	0.00140203	1	0.121775
86	GO:0051279~regulation of release of sequestered calcium ion into cytosol	GO:0002244~hematopoietic progenitor cell differentiation	GO:0002924~negative regulation of humoral immune response mediated by circulating immunoglobulin	GO:0010752~regulation of cGMP-mediated signaling	GO:0010758~regulation of macrophage chemotaxis	1.24924e-49	1	0.0273252	1	8.34419e-28	1
87	GO:0001885~endothelial cell development	GO:0007253~cytoplasmic sequestering of NF-kappaB	GO:0048845~venous blood vessel morphogenesis	GO:0060837~blood vessel endothelial cell differentiation	GO:0061154~endothelial tube morphogenesis	0.211357	1	1	0.00114464	1	0.666006
88	GO:0010574~regulation of vascular endothelial growth factor production	GO:0014015~positive regulation of gliogenesis	GO:0061138~morphogenesis of a branching epithelium	GO:0090361~regulation of platelet-derived growth factor production	GO:0001818~negative regulation of cytokine production	0.510771	1	1	0.000437382	1	0.331944
89	GO:0033387~putrescine biosynthetic process from ornithine	GO:0040038~polar body extrusion after meiotic divisions	GO:0050847~progesterone receptor signaling pathway	GO:0090168~Golgi reassembly	GO:0090306~spindle assembly involved in meiosis	0.999992	0.342958	1	0.000118276	1	0.00537921
90	GO:0000184~nuclear-transcribed mRNA catabolic process, nonsense-mediated decay	GO:0006614~SRP-dependent cotranslational protein targeting to membrane	GO:0019083~viral transcription	GO:0006413~translational initiation	GO:0006412~translation	0.402799	1	1	0.000290732	1	0.170838
91	GO:0036399~TCR signalosome assembly	GO:0043276~anoikis	GO:0051055~negative regulation of lipid biosynthetic process	GO:0051645~Golgi localization	GO:0061084~negative regulation of protein refolding	0.999992	0.381245	1	0.0100106	1	0.223042
92	GO:0008038~neuron recognition	GO:0050878~regulation of body fluid levels	GO:0060711~labyrinthine layer development	GO:0005977~glycogen metabolic process	GO:0007369~gastrulation	0.00200906	1	1.5139e-25	1	1.51714e-15	1
93	GO:0032091~negative regulation of protein binding	GO:0016561~protein import into peroxisome matrix, translocation	GO:0036250~peroxisome transport along microtubule	GO:0044721~protein import into peroxisome matrix, substrate release	GO:1901094~negative regulation of protein homotetramerization	0.0416476	1	1	0.13696	1	0.623017
94	GO:0019060~intracellular transport of viral protein in host cell	GO:0030970~retrograde protein transport, ER to cytosol	GO:0036503~ERAD pathway	GO:0051123~RNA polymerase II transcriptional preinitiation complex assembly	GO:0071712~ER-associated misfolded protein catabolic process	0.999992	0.381804	1	0.000909683	1	0.015451
95	GO:0002943~tRNA dihydrouridine synthesis	GO:0022618~ribonucleoprotein complex assembly	GO:0034463~90S preribosome assembly	GO:0048318~axial mesoderm development	GO:0015986~ATP synthesis coupled proton transport	0.776245	1	1	0.0292653	1	0.290997
96	GO:0001539~cilium or flagellum-dependent cell motility	GO:0007018~microtubule-based movement	GO:0007632~visual behavior	GO:0048515~spermatid differentiation	GO:1903348~positive regulation of bicellular tight junction assembly	0.999992	0.722752	1	0.179787	1	0.493081
97	GO:0000003~reproduction	GO:0000398~mRNA splicing, via spliceosome	GO:0006398~mRNA 3'-end processing by stem-loop binding and cleavage	GO:0007097~nuclear migration	GO:0031023~microtubule organizing center organization	0.934848	1	1	1.0155e-12	1	0.00430243
98	GO:0036159~inner dynein arm assembly	GO:0002244~hematopoietic progenitor cell differentiation	GO:0030317~flagellated sperm motility	NA	NA	0.999992	1	1	0.462916	1	1
99	GO:0021534~cell proliferation in hindbrain	GO:0051134~negative regulation of NK T cell activation	GO:0060101~negative regulation of phagocytosis, engulfment	GO:1902564~negative regulation of neutrophil activation	GO:1902567~negative regulation of eosinophil activation	7.97969e-30	1	2.90307e-08	1	2.50656e-20	1
100	GO:0030223~neutrophil differentiation	GO:0038158~granulocyte colony-stimulating factor signaling pathway	GO:1904577~cellular response to tunicamycin	GO:1990266~neutrophil migration	GO:0002446~neutrophil mediated immunity	0.199866	1	1	0.0383613	1	0.666006
101	GO:0002143~tRNA wobble position uridine thiolation	GO:0006168~adenine salvage	GO:0019287~isopentenyl diphosphate biosynthetic process, mevalonate pathway	GO:0044209~AMP salvage	GO:0045014~negative regulation of transcription by glucose	0.0097951	1	1	8.87301e-05	1	0.536481
102	GO:0006518~peptide metabolic process	GO:0016485~protein processing	GO:0007598~blood coagulation, extrinsic pathway	GO:0016055~Wnt signaling pathway	GO:1903278~positive regulation of sodium ion export from cell	0.000677442	1	6.5175e-15	1	5.62193e-09	1
103	GO:0000302~response to reactive oxygen species	GO:0000715~nucleotide-excision repair, DNA damage recognition	GO:0000717~nucleotide-excision repair, DNA duplex unwinding	GO:0006119~oxidative phosphorylation	GO:0006122~mitochondrial electron transport, ubiquinol to cytochrome c	0.748104	1	1	0.000889617	1	0.539382
104	GO:0002521~leukocyte differentiation	GO:0014810~positive regulation of skeletal muscle contraction by regulation of release of sequestered calcium ion	GO:0048757~pigment granule maturation	GO:2000680~regulation of rubidium ion transport	GO:0006782~protoporphyrinogen IX biosynthetic process	0.064678	1	1	0.0219529	1	1
105	GO:0002098~tRNA wobble uridine modification	GO:0006287~base-excision repair, gap-filling	GO:0010994~free ubiquitin chain polymerization	GO:0031125~rRNA 3'-end processing	GO:0034227~tRNA thio-modification	0.104149	1	1	0.129763	1	0.892868
106	GO:0000710~meiotic mismatch repair	GO:0000720~pyrimidine dimer repair by nucleotide-excision repair	GO:0001302~replicative cell aging	GO:0006949~syncytium formation	GO:0009744~response to sucrose	0.999992	0.49877	1	1.66962e-06	1	0.00695548
107	GO:0001992~regulation of systemic arterial blood pressure by vasopressin	GO:0003084~positive regulation of systemic arterial blood pressure	GO:0007599~hemostasis	GO:0009308~amine metabolic process	GO:0014009~glial cell proliferation	1.57342e-07	1	6.13846e-11	1	9.81819e-12	1
108	GO:0002084~protein depalmitoylation	GO:0016320~endoplasmic reticulum membrane fusion	GO:0042997~negative regulation of Golgi to plasma membrane protein transport	GO:0090168~Golgi reassembly	GO:0031468~nuclear envelope reassembly	0.999992	0.535956	1	0.54022	1	0.182512
109	GO:0009794~regulation of mitotic cell cycle, embryonic	GO:0007067~mitotic nuclear division	GO:0010564~regulation of cell cycle process	GO:0051310~metaphase plate congression	GO:0071850~mitotic cell cycle arrest	0.999992	0.535956	1	0.00432754	1	0.0262862
110	GO:0008283~cell proliferation	GO:0007094~mitotic spindle assembly checkpoint	GO:0000281~mitotic cytokinesis	GO:0007052~mitotic spindle organization	GO:0007067~mitotic nuclear division	0.0218764	1	1	2.80689e-07	1	0.243037
111	GO:0007231~osmosensory signaling pathway	GO:0030103~vasopressin secretion	GO:0032458~slow endocytic recycling	GO:0047484~regulation of response to osmotic stress	GO:0071477~cellular hypotonic salinity response	0.402799	1	1	0.0247431	1	0.527394
112	GO:0010737~protein kinase A signaling	GO:0033157~regulation of intracellular protein transport	GO:0036016~cellular response to interleukin-3	GO:0038043~interleukin-5-mediated signaling pathway	GO:0038156~interleukin-3-mediated signaling pathway	6.31001e-40	1	0.00537903	1	3.88794e-22	1
113	GO:0007018~microtubule-based movement	GO:0050790~regulation of catalytic activity	NA	NA	NA	0.999992	0.685014	1	9.83897e-05	1	0.130065
114	GO:0006664~glycolipid metabolic process	GO:0016458~gene silencing	GO:0021778~oligodendrocyte cell fate specification	GO:0051902~negative regulation of mitochondrial depolarization	GO:1901029~negative regulation of mitochondrial outer membrane permeabilization involved in apoptotic signaling pathway	0.350819	0.83561	1	0.00302231	1	0.267893
115	GO:0070125~mitochondrial translational elongation	GO:0070126~mitochondrial translational termination	GO:0021678~third ventricle development	GO:0044065~regulation of respiratory system process	GO:0070129~regulation of mitochondrial translation	0.452069	1	1	0.00205332	1	0.374494
116	GO:0007171~activation of transmembrane receptor protein tyrosine kinase activity	GO:0018094~protein polyglycylation	GO:0035082~axoneme assembly	GO:0046474~glycerophospholipid biosynthetic process	GO:1901409~positive regulation of phosphorylation of RNA polymerase II C-terminal domain	0.999992	0.47988	1	0.114901	1	0.388253
117	GO:0006900~membrane budding	GO:0007033~vacuole organization	GO:0009838~abscission	GO:0019076~viral release from host cell	GO:0031087~deadenylation-independent decapping of nuclear-transcribed mRNA	0.591695	1	1	0.000122197	1	0.182512
118	GO:0006614~SRP-dependent cotranslational protein targeting to membrane	GO:0019083~viral transcription	GO:0000184~nuclear-transcribed mRNA catabolic process, nonsense-mediated decay	GO:0006413~translational initiation	GO:0006412~translation	0.521742	0.265941	1	4.09246e-05	1	0.0183014
119	GO:0000083~regulation of transcription involved in G1/S transition of mitotic cell cycle	GO:0000723~telomere maintenance	GO:0001682~tRNA 5'-leader removal	GO:0006122~mitochondrial electron transport, ubiquinol to cytochrome c	GO:0006270~DNA replication initiation	0.105468	1	1	0.10688	0.245127	0.571995
120	GO:0006122~mitochondrial electron transport, ubiquinol to cytochrome c	GO:0009060~aerobic respiration	GO:0000398~mRNA splicing, via spliceosome	GO:0006608~snRNP protein import into nucleus	GO:1902600~hydrogen ion transmembrane transport	0.293597	1	1	1.88329e-07	1	0.571012
121	GO:0016079~synaptic vesicle exocytosis	GO:0045055~regulated exocytosis	GO:0045948~positive regulation of translational initiation	GO:0006887~exocytosis	GO:0007269~neurotransmitter secretion	0.999992	0.141398	1	0.0336643	1	0.00430243
122	GO:0019886~antigen processing and presentation of exogenous peptide antigen via MHC class II	GO:0043648~dicarboxylic acid metabolic process	GO:0007067~mitotic nuclear division	GO:0046903~secretion	GO:0001516~prostaglandin biosynthetic process	0.0314283	1	1	0.000174486	1	0.44016
123	GO:0001505~regulation of neurotransmitter levels	GO:0006982~response to lipid hydroperoxide	GO:0010890~positive regulation of sequestering of triglyceride	GO:0010972~negative regulation of G2/M transition of mitotic cell cycle	GO:0035634~response to stilbenoid	0.00303044	1	2.99009e-13	1	1.25197e-10	1
124	GO:0031295~T cell costimulation	GO:0006954~inflammatory response	GO:0006955~immune response	GO:0042102~positive regulation of T cell proliferation	GO:0002430~complement receptor mediated signaling pathway	1.82561e-50	1	2.02933e-10	1	1.21693e-39	1
125	GO:0015680~intracellular copper ion transport	GO:0009396~folic acid-containing compound biosynthetic process	GO:0010916~negative regulation of very-low-density lipoprotein particle clearance	GO:0035434~copper ion transmembrane transport	GO:0042450~arginine biosynthetic process via ornithine	0.539771	1	1	9.13728e-05	1	0.251251
126	NA	NA	NA	NA	NA	0.533495	1	1	0.0382335	1	1
127	GO:0031119~tRNA pseudouridine synthesis	GO:0033299~secretion of lysosomal enzymes	GO:0046784~viral mRNA export from host cell nucleus	GO:0006622~protein targeting to lysosome	GO:0006414~translational elongation	0.941089	1	1	0.00383615	1	0.374494
128	GO:0021834~chemorepulsion involved in embryonic olfactory bulb interneuron precursor migration	GO:0051414~response to cortisol	GO:0061364~apoptotic process involved in luteolysis	GO:0070100~negative regulation of chemokine-mediated signaling pathway	GO:0035385~Roundabout signaling pathway	0.00483054	1	8.85024e-38	1	5.47064e-23	1
129	GO:0007229~integrin-mediated signaling pathway	GO:0034440~lipid oxidation	GO:0034441~plasma lipoprotein particle oxidation	GO:0046469~platelet activating factor metabolic process	GO:0002768~immune response-regulating cell surface receptor signaling pathway	4.92699e-34	1	9.07579e-09	1	2.07702e-28	1
130	GO:0044795~trans-Golgi network to recycling endosome transport	GO:1902463~protein localization to cell leading edge	GO:0097368~establishment of Sertoli cell barrier	GO:0010737~protein kinase A signaling	GO:0035767~endothelial cell chemotaxis	0.999992	1	1	0.000222164	1	0.394628
131	GO:0006396~RNA processing	GO:0036337~Fas signaling pathway	GO:0098507~polynucleotide 5' dephosphorylation	GO:0016032~viral process	GO:0070934~CRD-mediated mRNA stabilization	0.207525	1	1	0.000300257	1	0.541339
132	GO:0032049~cardiolipin biosynthetic process	GO:0035965~cardiolipin acyl-chain remodeling	GO:0042775~mitochondrial ATP synthesis coupled electron transport	GO:0042407~cristae formation	GO:0048738~cardiac muscle tissue development	0.776245	0.993061	1	0.000215201	1	0.146587
133	GO:0006195~purine nucleotide catabolic process	GO:0001885~endothelial cell development	GO:0009223~pyrimidine deoxyribonucleotide catabolic process	GO:0009609~response to symbiotic bacterium	GO:0018158~protein oxidation	0.057076	1	1	0.0465543	1	1
134	GO:0000184~nuclear-transcribed mRNA catabolic process, nonsense-mediated decay	GO:0006413~translational initiation	GO:0006614~SRP-dependent cotranslational protein targeting to membrane	GO:0019083~viral transcription	GO:0006412~translation	0.754516	1	1	0.00329295	1	0.104392
135	GO:0038033~positive regulation of endothelial cell chemotaxis by VEGF-activated vascular endothelial growth factor receptor signaling pathway	GO:0099641~anterograde axonal protein transport	GO:2001028~positive regulation of endothelial cell chemotaxis	GO:0032731~positive regulation of interleukin-1 beta production	GO:0042535~positive regulation of tumor necrosis factor biosynthetic process	0.999992	1	1	0.150934	1	0.769761
136	GO:0002053~positive regulation of mesenchymal cell proliferation	GO:0008152~metabolic process	GO:0030326~embryonic limb morphogenesis	GO:0031146~SCF-dependent proteasomal ubiquitin-dependent protein catabolic process	GO:0042733~embryonic digit morphogenesis	0.934848	1	1	0.000780066	1	0.124353
137	GO:0030512~negative regulation of transforming growth factor beta receptor signaling pathway	GO:0008285~negative regulation of cell proliferation	GO:0008347~glial cell migration	GO:0016331~morphogenesis of embryonic epithelium	GO:0030579~ubiquitin-dependent SMAD protein catabolic process	0.0054704	1	4.87256e-12	1	3.14102e-08	1
138	GO:0010592~positive regulation of lamellipodium assembly	GO:0030837~negative regulation of actin filament polymerization	GO:0032532~regulation of microvillus length	GO:0042989~sequestering of actin monomers	GO:0051016~barbed-end actin filament capping	0.000422278	1	1	0.179787	0.267533	1
139	GO:0006614~SRP-dependent cotranslational protein targeting to membrane	GO:0000184~nuclear-transcribed mRNA catabolic process, nonsense-mediated decay	GO:0019083~viral transcription	GO:0006413~translational initiation	GO:0006412~translation	0.889002	0.381804	1	0.0136572	1	0.0650325
140	GO:0002377~immunoglobulin production	GO:0002250~adaptive immune response	GO:0002331~pre-B cell allelic exclusion	GO:0030888~regulation of B cell proliferation	GO:0032685~negative regulation of granulocyte macrophage colony-stimulating factor production	8.37268e-42	1	1.1791e-09	1	1.7582e-34	1
141	NA	NA	NA	NA	NA	0.760065	1	1	9.10781e-05	1	0.330997
142	GO:0001783~B cell apoptotic process	GO:0002634~regulation of germinal center formation	GO:0002637~regulation of immunoglobulin production	GO:0003014~renal system process	GO:0006972~hyperosmotic response	0.101635	1	1	0.0335741	1	0.613608
143	GO:0048566~embryonic digestive tract development	GO:0001822~kidney development	GO:0002001~renin secretion into blood stream	GO:0007418~ventral midline development	GO:0007442~hindgut morphogenesis	0.0160641	1	3.93196e-34	1	1.37118e-20	1
144	GO:0000002~mitochondrial genome maintenance	GO:0002159~desmosome assembly	GO:0005999~xylulose biosynthetic process	GO:0006002~fructose 6-phosphate metabolic process	GO:0006098~pentose-phosphate shunt	0.402799	1	1	0.000386004	1	0.638877
145	GO:0060337~type I interferon signaling pathway	GO:0045071~negative regulation of viral genome replication	GO:0002737~negative regulation of plasmacytoid dendritic cell cytokine production	GO:0051607~defense response to virus	GO:1901253~negative regulation of intracellular transport of viral material	0.0231996	1	1	0.117453	0.950807	1
146	GO:0002125~maternal aggressive behavior	GO:0007621~negative regulation of female receptivity	GO:0021540~corpus callosum morphogenesis	GO:0021957~corticospinal tract morphogenesis	GO:0022414~reproductive process	1.10139e-05	1	1.5139e-25	1	9.75935e-25	1
147	GO:0034447~very-low-density lipoprotein particle clearance	GO:0034382~chylomicron remnant clearance	GO:0010873~positive regulation of cholesterol esterification	GO:0010875~positive regulation of cholesterol efflux	GO:0033700~phospholipid efflux	7.05463e-37	1	1.98622e-08	1	3.63839e-32	1
148	GO:0050776~regulation of immune response	GO:0006955~immune response	GO:0042267~natural killer cell mediated cytotoxicity	GO:0006968~cellular defense response	NA	3.10111e-23	1	0.125443	1	1.15208e-11	1
149	GO:0002282~microglial cell activation involved in immune response	GO:0002686~negative regulation of leukocyte migration	GO:0002826~negative regulation of T-helper 1 type immune response	GO:0002830~positive regulation of type 2 immune response	GO:0030036~actin cytoskeleton organization	0.101635	1	1.34198e-18	1	9.22137e-12	1
150	GO:0006355~regulation of transcription, DNA-templated	GO:0006351~transcription, DNA-templated	GO:0010793~regulation of mRNA export from nucleus	GO:0032927~positive regulation of activin receptor signaling pathway	GO:0016973~poly(A)+ mRNA export from nucleus	0.999992	0.265941	1	0.000887583	1	0.0249306
151	GO:0006936~muscle contraction	GO:0014829~vascular smooth muscle contraction	GO:0072144~glomerular mesangial cell development	GO:0090131~mesenchyme migration	GO:0006937~regulation of muscle contraction	0.173574	1	0.0331714	1	0.234611	1
152	GO:0032053~ciliary basal body organization	GO:0051656~establishment of organelle localization	GO:1903566~positive regulation of protein localization to cilium	GO:0006853~carnitine shuttle	GO:0010457~centriole-centriole cohesion	0.999992	0.402391	1	0.0169151	1	0.103942
153	GO:0034474~U2 snRNA 3'-end processing	GO:0051220~cytoplasmic sequestering of protein	GO:0060510~Type II pneumocyte differentiation	GO:0071816~tail-anchored membrane protein insertion into ER membrane	GO:0075525~viral translational termination-reinitiation	0.0250178	1	1	0.00205332	1	0.687525
154	GO:0006355~regulation of transcription, DNA-templated	GO:0006351~transcription, DNA-templated	GO:1902036~regulation of hematopoietic stem cell differentiation	GO:1902275~regulation of chromatin organization	GO:1902916~positive regulation of protein polyubiquitination	0.999992	0.200025	1	0.00205332	1	0.0157321
155	GO:0014894~response to denervation involved in regulation of muscle adaptation	GO:0030212~hyaluronan metabolic process	GO:0035988~chondrocyte proliferation	GO:0042246~tissue regeneration	GO:0043403~skeletal muscle tissue regeneration	0.017877	1	0.0171713	1	0.0150002	1
156	GO:0038194~thyroid-stimulating hormone signaling pathway	GO:1904153~negative regulation of retrograde protein transport, ER to cytosol	GO:0007187~G-protein coupled receptor signaling pathway, coupled to cyclic nucleotide second messenger	GO:0007189~adenylate cyclase-activating G-protein coupled receptor signaling pathway	GO:0007190~activation of adenylate cyclase activity	9.13255e-27	1	0.0273252	1	2.64046e-12	1
157	GO:0055114~oxidation-reduction process	GO:0042180~cellular ketone metabolic process	GO:0006066~alcohol metabolic process	GO:0045116~protein neddylation	GO:0008202~steroid metabolic process	0.92636	1	1	0.00717519	1	0.594314
158	GO:0003050~regulation of systemic arterial blood pressure by atrial natriuretic peptide	GO:0038065~collagen-activated signaling pathway	GO:0035813~regulation of renal sodium excretion	GO:0006929~substrate-dependent cell migration	GO:0001963~synaptic transmission, dopaminergic	0.883984	1	1.08375e-15	1	0.000137633	1
159	GO:0006355~regulation of transcription, DNA-templated	GO:0006351~transcription, DNA-templated	GO:0072707~cellular response to sodium dodecyl sulfate	GO:1901989~positive regulation of cell cycle phase transition	GO:0045654~positive regulation of megakaryocyte differentiation	0.999992	0.0227441	1	0.000909683	1	0.00277127
160	GO:0032981~mitochondrial respiratory chain complex I assembly	GO:0006120~mitochondrial electron transport, NADH to ubiquinone	GO:0019372~lipoxygenase pathway	GO:0032543~mitochondrial translation	GO:0006644~phospholipid metabolic process	0.934848	1	1	0.0036217	1	0.245855
161	GO:0042088~T-helper 1 type immune response	GO:0045078~positive regulation of interferon-gamma biosynthetic process	GO:0000578~embryonic axis specification	GO:0002827~positive regulation of T-helper 1 type immune response	GO:0002860~positive regulation of natural killer cell mediated cytotoxicity directed against tumor cell target	1.83242e-62	1	2.04973e-05	1	5.60192e-50	1
162	GO:0002903~negative regulation of B cell apoptotic process	GO:0006364~rRNA processing	GO:0009838~abscission	GO:0016570~histone modification	GO:0016926~protein desumoylation	0.999992	1	1	4.0307e-06	1	0.0265865
163	GO:0006488~dolichol-linked oligosaccharide biosynthetic process	GO:0009312~oligosaccharide biosynthetic process	NA	NA	NA	0.973081	0.585501	1	0.0192355	1	0.0894956
164	GO:0060337~type I interferon signaling pathway	GO:1902044~regulation of Fas signaling pathway	GO:0034340~response to type I interferon	GO:0046826~negative regulation of protein export from nucleus	GO:0051271~negative regulation of cellular component movement	3.94089e-09	1	1	1	5.36673e-05	1
165	GO:0043932~ossification involved in bone remodeling	GO:0070570~regulation of neuron projection regeneration	GO:0090177~establishment of planar polarity involved in neural tube closure	GO:0048664~neuron fate determination	GO:0002053~positive regulation of mesenchymal cell proliferation	0.438107	1	4.89463e-22	1	5.76786e-11	1
166	GO:0051154~negative regulation of striated muscle cell differentiation	GO:0070900~mitochondrial tRNA modification	GO:0070934~CRD-mediated mRNA stabilization	GO:1903608~protein localization to cytoplasmic stress granule	GO:0021680~cerebellar Purkinje cell layer development	0.19318	1	1	4.61426e-08	1	0.493081
167	GO:0097017~renal protein absorption	GO:1903689~regulation of wound healing, spreading of epidermal cells	GO:1903903~regulation of establishment of T cell polarity	GO:1903906~regulation of plasma membrane raft polarization	GO:1903909~regulation of receptor clustering	0.0304353	1	2.55199e-07	1	2.43701e-05	1
168	GO:1901998~toxin transport	GO:0014029~neural crest formation	GO:0021587~cerebellum morphogenesis	GO:0030917~midbrain-hindbrain boundary development	GO:0035261~external genitalia morphogenesis	0.47028	0.479086	1	0.0155066	1	0.376242
169	GO:0001560~regulation of cell growth by extracellular stimulus	GO:0003231~cardiac ventricle development	GO:0003257~positive regulation of transcription from RNA polymerase II promoter involved in myocardial precursor cell differentiation	GO:0010649~regulation of cell communication by electrical coupling	GO:0035051~cardiocyte differentiation	0.258545	1	3.08743e-05	1	0.000439335	1
170	GO:0000466~maturation of 5.8S rRNA from tricistronic rRNA transcript (SSU-rRNA, 5.8S rRNA, LSU-rRNA)	GO:0002143~tRNA wobble position uridine thiolation	GO:0070903~mitochondrial tRNA thio-modification	GO:1902531~regulation of intracellular signal transduction	GO:1904117~cellular response to vasopressin	0.246964	1	1	0.0163313	1	1
171	GO:0000245~spliceosomal complex assembly	GO:0000381~regulation of alternative mRNA splicing, via spliceosome	GO:0006396~RNA processing	NA	NA	0.993247	0.656048	1	0.962919	1	0.613608
172	GO:0007254~JNK cascade	GO:0007266~Rho protein signal transduction	GO:0007519~skeletal muscle tissue development	GO:0030838~positive regulation of actin filament polymerization	GO:0031274~positive regulation of pseudopodium assembly	8.23997e-06	1	0.0139611	1	0.000401942	1
173	GO:0009304~tRNA transcription	GO:0035915~pore formation in membrane of other organism	GO:0046931~pore complex assembly	GO:0070269~pyroptosis	GO:0006384~transcription initiation from RNA polymerase III promoter	0.806287	0.83561	1	0.0266802	1	0.376242
174	NA	NA	NA	NA	NA	0.644021	1	1	0.000361445	1	0.189241
175	GO:0010389~regulation of G2/M transition of mitotic cell cycle	GO:0071897~DNA biosynthetic process	GO:0007067~mitotic nuclear division	GO:0007059~chromosome segregation	GO:0021987~cerebral cortex development	0.51927	1	1	1.08247e-07	1	0.0796462
176	GO:0006636~unsaturated fatty acid biosynthetic process	GO:0006779~porphyrin-containing compound biosynthetic process	GO:0006782~protoporphyrinogen IX biosynthetic process	GO:0006807~nitrogen compound metabolic process	GO:0006995~cellular response to nitrogen starvation	0.999992	0.381804	1	0.000157343	1	0.0650325
177	GO:0036345~platelet maturation	GO:0071286~cellular response to magnesium ion	GO:0071287~cellular response to manganese ion	GO:0016075~rRNA catabolic process	GO:0006402~mRNA catabolic process	1.99882e-40	1	0.00123342	1	1.13915e-29	1
178	GO:0003148~outflow tract septum morphogenesis	GO:0003407~neural retina development	GO:0008053~mitochondrial fusion	GO:0035567~non-canonical Wnt signaling pathway	GO:0038031~non-canonical Wnt signaling pathway via JNK cascade	0.907832	1	1	0.00596635	1	0.310645
179	GO:0036090~cleavage furrow ingression	GO:0006482~protein demethylation	GO:0001682~tRNA 5'-leader removal	GO:0008033~tRNA processing	GO:0031032~actomyosin structure organization	0.963378	1	1	0.0136572	1	0.62379
180	GO:0001816~cytokine production	GO:0035987~endodermal cell differentiation	GO:0048771~tissue remodeling	GO:0048873~homeostasis of number of cells within a tissue	GO:0000902~cell morphogenesis	3.19697e-11	1	8.42752e-09	1	4.02012e-15	1
181	GO:0006432~phenylalanyl-tRNA aminoacylation	GO:0015698~inorganic anion transport	GO:0034498~early endosome to Golgi transport	GO:0048278~vesicle docking	GO:0051290~protein heterotetramerization	0.453613	1	1	0.015829	1	1
182	GO:0007249~I-kappaB kinase/NF-kappaB signaling	GO:0034097~response to cytokine	GO:0038061~NIK/NF-kappaB signaling	GO:0002268~follicular dendritic cell differentiation	GO:0002467~germinal center formation	2.59065e-08	1	1	0.130507	0.00364876	1
183	GO:0000054~ribosomal subunit export from nucleus	GO:0006193~ITP catabolic process	GO:0045652~regulation of megakaryocyte differentiation	GO:0055086~nucleobase-containing small molecule metabolic process	GO:1902626~assembly of large subunit precursor of preribosome	0.0642109	1	1	0.0114494	1	0.621466
184	GO:0032079~positive regulation of endodeoxyribonuclease activity	GO:0044806~G-quadruplex DNA unwinding	GO:0045876~positive regulation of sister chromatid cohesion	GO:0072711~cellular response to hydroxyurea	GO:0072719~cellular response to cisplatin	0.0537862	0.649226	1	1.06166e-06	1	0.213516
185	GO:0000350~generation of catalytic spliceosome for second transesterification step	GO:0003300~cardiac muscle hypertrophy	GO:0006335~DNA replication-dependent nucleosome assembly	GO:0006344~maintenance of chromatin silencing	GO:0006489~dolichyl diphosphate biosynthetic process	0.740176	0.83561	1	0.00206394	1	0.0534935
186	GO:0006270~DNA replication initiation	GO:0000082~G1/S transition of mitotic cell cycle	GO:0006260~DNA replication	GO:0016925~protein sumoylation	GO:0035600~tRNA methylthiolation	0.481296	1	1	0.00168548	1	0.621466
187	GO:0002317~plasma cell differentiation	GO:0034120~positive regulation of erythrocyte aggregation	GO:0035900~response to isolation stress	GO:0046598~positive regulation of viral entry into host cell	GO:0050994~regulation of lipid catabolic process	0.0997712	1	0.0273252	1	0.0553103	1
188	GO:0006622~protein targeting to lysosome	GO:0006646~phosphatidylethanolamine biosynthetic process	GO:0006835~dicarboxylic acid transport	GO:0006839~mitochondrial transport	GO:0010324~membrane invagination	0.744229	1	1	0.0146065	1	0.709774
189	GO:0006955~immune response	GO:0002587~negative regulation of antigen processing and presentation of peptide antigen via MHC class II	GO:0010607~negative regulation of cytoplasmic mRNA processing body assembly	GO:0000290~deadenylation-dependent decapping of nuclear-transcribed mRNA	GO:0002377~immunoglobulin production	1.20913e-47	1	0.17575	1	3.21394e-25	1
190	GO:0010529~negative regulation of transposition	GO:1900119~positive regulation of execution phase of apoptosis	GO:0006471~protein ADP-ribosylation	GO:0072332~intrinsic apoptotic signaling pathway by p53 class mediator	GO:1900740~positive regulation of protein insertion into mitochondrial membrane involved in apoptotic signaling pathway	0.0300506	1	1	0.0323166	1	0.899426
191	GO:0000379~tRNA-type intron splice site recognition and cleavage	GO:0032878~regulation of establishment or maintenance of cell polarity	GO:0051294~establishment of spindle orientation	GO:0051304~chromosome separation	GO:0072757~cellular response to camptothecin	0.999992	1	1	0.0281347	1	0.377394
192	GO:0002638~negative regulation of immunoglobulin production	GO:0002684~positive regulation of immune system process	GO:0009452~7-methylguanosine RNA capping	GO:0022613~ribonucleoprotein complex biogenesis	GO:0036261~7-methylguanosine cap hypermethylation	0.999992	0.786202	1	0.165793	1	0.585134
193	GO:0002143~tRNA wobble position uridine thiolation	GO:0006777~Mo-molybdopterin cofactor biosynthetic process	GO:0018117~protein adenylylation	GO:0018192~enzyme active site formation via cysteine modification to L-cysteine persulfide	GO:0032324~molybdopterin cofactor biosynthetic process	0.999992	0.576811	1	0.0892363	1	0.0085982
194	GO:0006354~DNA-templated transcription, elongation	GO:0007181~transforming growth factor beta receptor complex assembly	GO:0032785~negative regulation of DNA-templated transcription, elongation	GO:0039692~single stranded viral RNA replication via double stranded DNA intermediate	GO:0007183~SMAD protein complex assembly	0.422291	1	1	0.10688	1	1
195	GO:0006432~phenylalanyl-tRNA aminoacylation	GO:0050684~regulation of mRNA processing	GO:0001558~regulation of cell growth	GO:0051726~regulation of cell cycle	NA	0.00912554	1	1	0.0200569	1	0.769761
196	GO:0002250~adaptive immune response	GO:0019062~virion attachment to host cell	GO:0046968~peptide antigen transport	GO:0050758~regulation of thymidylate synthase biosynthetic process	GO:0071231~cellular response to folic acid	1.05164e-27	1	3.4403e-12	1	4.9825e-29	1
197	GO:0070125~mitochondrial translational elongation	GO:0070126~mitochondrial translational termination	GO:0000413~protein peptidyl-prolyl isomerization	GO:0006120~mitochondrial electron transport, NADH to ubiquinone	GO:0032543~mitochondrial translation	0.999992	1	1	0.000300257	1	0.653915
198	GO:0001743~optic placode formation	GO:0021881~Wnt-activated signaling pathway involved in forebrain neuron fate commitment	GO:0060823~canonical Wnt signaling pathway involved in neural plate anterior/posterior pattern formation	GO:0048320~axial mesoderm formation	GO:0021797~forebrain anterior/posterior pattern specification	0.961223	1	1	0.0111874	1	0.696019
199	NA	NA	NA	NA	NA	0.172726	1	1	0.0292653	1	1
200	GO:0015031~protein transport	GO:0030150~protein import into mitochondrial matrix	NA	NA	NA	0.624259	1	1	0.00410416	1	0.535673
201	GO:0010032~meiotic chromosome condensation	GO:0045132~meiotic chromosome segregation	GO:0051383~kinetochore organization	GO:0097681~double-strand break repair via alternative nonhomologous end joining	GO:2000042~negative regulation of double-strand break repair via homologous recombination	0.478246	1	1	0.000174486	1	0.342544
202	GO:0000288~nuclear-transcribed mRNA catabolic process, deadenylation-dependent decay	GO:0000379~tRNA-type intron splice site recognition and cleavage	GO:0001829~trophectodermal cell differentiation	GO:0006388~tRNA splicing, via endonucleolytic cleavage and ligation	GO:2000036~regulation of stem cell population maintenance	0.776245	0.697658	1	0.236805	1	0.629655
203	GO:0007062~sister chromatid cohesion	GO:0030951~establishment or maintenance of microtubule cytoskeleton polarity	GO:0046785~microtubule polymerization	GO:0050658~RNA transport	GO:2000270~negative regulation of fibroblast apoptotic process	0.679722	0.939945	1	0.00120008	1	0.199046
204	GO:0036016~cellular response to interleukin-3	GO:0038156~interleukin-3-mediated signaling pathway	GO:0043547~positive regulation of GTPase activity	GO:0007254~JNK cascade	GO:0009967~positive regulation of signal transduction	1.55623e-25	1	1.49075e-06	1	3.53167e-24	1
205	GO:0048646~anatomical structure formation involved in morphogenesis	GO:0030326~embryonic limb morphogenesis	GO:0042472~inner ear morphogenesis	GO:0050679~positive regulation of epithelial cell proliferation	GO:0030855~epithelial cell differentiation	0.629959	1	1	0.0391557	1	0.500558
206	GO:0007113~endomitotic cell cycle	GO:0015969~guanosine tetraphosphate metabolic process	GO:0038163~thrombopoietin-mediated signaling pathway	GO:0045653~negative regulation of megakaryocyte differentiation	GO:0051302~regulation of cell division	0.999992	1	1	0.109779	1	0.638877
207	GO:0007088~regulation of mitotic nuclear division	GO:0007018~microtubule-based movement	GO:1903438~positive regulation of mitotic cytokinetic process	GO:1902275~regulation of chromatin organization	GO:0007067~mitotic nuclear division	0.999992	1	1	4.28712e-05	1	0.110157
208	GO:0006364~rRNA processing	GO:0070902~mitochondrial tRNA pseudouridine synthesis	GO:1990481~mRNA pseudouridine synthesis	GO:0006265~DNA topological change	GO:0031119~tRNA pseudouridine synthesis	0.231554	1	1	2.32698e-05	1	0.451203
209	GO:0010712~regulation of collagen metabolic process	GO:0048251~elastic fiber assembly	GO:0071493~cellular response to UV-B	GO:0009650~UV protection	GO:0043010~camera-type eye development	0.572617	1	6.48998e-06	1	0.000439335	1
210	GO:0015904~tetracycline transport	GO:0033234~negative regulation of protein sumoylation	GO:0043252~sodium-independent organic anion transport	GO:0016575~histone deacetylation	GO:0035914~skeletal muscle cell differentiation	0.999992	1	1	0.368136	1	1
211	GO:0006677~glycosylceramide metabolic process	GO:0009988~cell-cell recognition	GO:0010756~positive regulation of plasminogen activation	GO:0010760~negative regulation of macrophage chemotaxis	GO:0043567~regulation of insulin-like growth factor receptor signaling pathway	0.000302543	1	8.68975e-05	1	2.03012e-06	1
212	GO:0000917~barrier septum assembly	GO:0009826~unidimensional cell growth	GO:0014839~myoblast migration involved in skeletal muscle regeneration	GO:0010591~regulation of lamellipodium assembly	GO:0048741~skeletal muscle fiber development	0.231554	1	1	0.0862731	1	0.734076
213	GO:0000480~endonucleolytic cleavage in 5'-ETS of tricistronic rRNA transcript (SSU-rRNA, 5.8S rRNA, LSU-rRNA)	GO:0006308~DNA catabolic process	GO:0034184~positive regulation of maintenance of mitotic sister chromatid cohesion	GO:0045842~positive regulation of mitotic metaphase/anaphase transition	GO:0090398~cellular senescence	0.999992	0.786202	1	0.0192463	1	0.24419
214	GO:0010259~multicellular organism aging	GO:0010764~negative regulation of fibroblast migration	GO:0019064~fusion of virus membrane with host plasma membrane	GO:0019087~transformation of host cell by virus	GO:0019932~second-messenger-mediated signaling	0.00952101	1	0.00127169	1	0.00107251	1
215	GO:0006511~ubiquitin-dependent protein catabolic process	GO:0035246~peptidyl-arginine N-methylation	GO:0043631~RNA polyadenylation	GO:0016578~histone deubiquitination	GO:0006378~mRNA polyadenylation	0.624259	1	1	0.0069594	1	0.342544
216	GO:0009301~snRNA transcription	GO:0031915~positive regulation of synaptic plasticity	GO:0042796~snRNA transcription from RNA polymerase III promoter	GO:0090129~positive regulation of synapse maturation	GO:0006383~transcription from RNA polymerase III promoter	0.208051	1	1	0.0725616	1	0.335342
217	GO:0006754~ATP biosynthetic process	GO:0042776~mitochondrial ATP synthesis coupled proton transport	GO:0000303~response to superoxide	GO:0002262~myeloid cell homeostasis	GO:0008090~retrograde axonal transport	0.961223	1	1	0.000174081	1	0.234406
218	GO:0042278~purine nucleoside metabolic process	GO:0051725~protein de-ADP-ribosylation	GO:0036498~IRE1-mediated unfolded protein response	GO:0006888~ER to Golgi vesicle-mediated transport	GO:0006974~cellular response to DNA damage stimulus	0.979161	1	1	0.00492197	1	0.442983
219	GO:0001759~organ induction	GO:0040037~negative regulation of fibroblast growth factor receptor signaling pathway	GO:0042118~endothelial cell activation	GO:0045601~regulation of endothelial cell differentiation	GO:0051387~negative regulation of neurotrophin TRK receptor signaling pathway	0.246964	1	6.48998e-06	1	8.43807e-05	1
220	GO:0035026~leading edge cell differentiation	GO:1903077~negative regulation of protein localization to plasma membrane	GO:2000096~positive regulation of Wnt signaling pathway, planar cell polarity pathway	GO:2000370~positive regulation of clathrin-dependent endocytosis	GO:2000643~positive regulation of early endosome to late endosome transport	1.58605e-05	1	8.26752e-19	1	1.06175e-16	1
221	GO:0035589~G-protein coupled purinergic nucleotide receptor signaling pathway	GO:0002881~negative regulation of chronic inflammatory response to non-antigenic stimulus	GO:1904139~regulation of microglial cell migration	GO:1900272~negative regulation of long-term synaptic potentiation	GO:0001973~adenosine receptor signaling pathway	8.38757e-05	1	7.17002e-05	1	1.36057e-05	1
222	NA	NA	NA	NA	NA	1.9479e-14	1	1.39328e-09	1	9.11516e-24	1
223	GO:0000710~meiotic mismatch repair	GO:0016447~somatic recombination of immunoglobulin gene segments	GO:0043570~maintenance of DNA repeat elements	GO:0045910~negative regulation of DNA recombination	GO:0051096~positive regulation of helicase activity	0.600758	1	1	5.51621e-07	1	0.0148103
224	NA	NA	NA	NA	NA	0.999992	0.197609	1	0.000471102	1	0.0371448
225	GO:0006430~lysyl-tRNA aminoacylation	GO:0015966~diadenosine tetraphosphate biosynthetic process	GO:0006418~tRNA aminoacylation for protein translation	GO:0008033~tRNA processing	GO:0016032~viral process	0.123735	1	1	3.26313e-05	1	0.51304
226	GO:0035519~protein K29-linked ubiquitination	GO:0044314~protein K27-linked ubiquitination	GO:0085020~protein K6-linked ubiquitination	GO:0006513~protein monoubiquitination	GO:0036297~interstrand cross-link repair	0.999992	0.585501	1	7.48451e-10	1	0.0140825
227	GO:0006154~adenosine catabolic process	GO:0008588~release of cytoplasmic sequestered NF-kappaB	GO:0043103~hypoxanthine salvage	GO:0046103~inosine biosynthetic process	GO:0010820~positive regulation of T cell chemotaxis	2.04863e-45	1	1.85276e-08	1	6.38639e-41	1
228	GO:0000027~ribosomal large subunit assembly	GO:0015012~heparan sulfate proteoglycan biosynthetic process	GO:0030203~glycosaminoglycan metabolic process	GO:0030206~chondroitin sulfate biosynthetic process	GO:0006024~glycosaminoglycan biosynthetic process	0.438107	1	1	0.0474765	1	0.571995
229	GO:0045039~protein import into mitochondrial inner membrane	GO:0072321~chaperone-mediated protein transport	GO:0006626~protein targeting to mitochondrion	GO:0007605~sensory perception of sound	NA	0.753205	1	1	0.00814245	1	0.50135
230	GO:0006826~iron ion transport	GO:0031589~cell-substrate adhesion	GO:0034755~iron ion transmembrane transport	GO:0044070~regulation of anion transport	GO:0046847~filopodium assembly	0.809329	0.183398	1	0.000300257	1	0.0371448
231	GO:0002943~tRNA dihydrouridine synthesis	GO:0006227~dUDP biosynthetic process	GO:0006233~dTDP biosynthetic process	GO:0006235~dTTP biosynthetic process	GO:0046939~nucleotide phosphorylation	0.601835	1	1	0.00120008	1	0.135966
232	GO:0048007~antigen processing and presentation, exogenous lipid antigen via MHC class Ib	GO:0002250~adaptive immune response	GO:0050776~regulation of immune response	GO:0002286~T cell activation involved in immune response	NA	1.59761e-17	1	0.000315581	1	6.72347e-13	1
233	GO:0032369~negative regulation of lipid transport	GO:0032376~positive regulation of cholesterol transport	GO:0039530~MDA-5 signaling pathway	GO:0045351~type I interferon biosynthetic process	GO:0048550~negative regulation of pinocytosis	0.125266	1	1	0.0703465	1	1
234	GO:0016337~single organismal cell-cell adhesion	GO:0001946~lymphangiogenesis	GO:0006693~prostaglandin metabolic process	GO:0006833~water transport	GO:0015884~folic acid transport	0.105468	1	3.17819e-19	1	3.23086e-09	1
235	GO:0097035~regulation of membrane lipid distribution	GO:1901857~positive regulation of cellular respiration	GO:2001140~positive regulation of phospholipid transport	GO:0010917~negative regulation of mitochondrial membrane potential	GO:0010950~positive regulation of endopeptidase activity	0.142092	1	1	0.00285081	1	0.856647
236	GO:0042274~ribosomal small subunit biogenesis	GO:0070475~rRNA base methylation	GO:0000462~maturation of SSU-rRNA from tricistronic rRNA transcript (SSU-rRNA, 5.8S rRNA, LSU-rRNA)	GO:0032543~mitochondrial translation	GO:0006952~defense response	0.0218764	1	1	0.000346409	1	0.350969
237	GO:0031063~regulation of histone deacetylation	GO:0032618~interleukin-15 production	GO:0052567~response to defense-related host reactive oxygen species production	GO:0070945~neutrophil mediated killing of gram-negative bacterium	GO:0071609~chemokine (C-C motif) ligand 5 production	0.999992	0.381334	1	0.00218779	1	0.049788
238	GO:0002190~cap-independent translational initiation	GO:0002192~IRES-dependent translational initiation	GO:0032055~negative regulation of translation in response to stress	GO:0046822~regulation of nucleocytoplasmic transport	GO:0071586~CAAX-box protein processing	0.907318	0.940773	1	6.49165e-06	1	0.071027
239	GO:0006626~protein targeting to mitochondrion	GO:0030150~protein import into mitochondrial matrix	GO:0002244~hematopoietic progenitor cell differentiation	NA	NA	0.392437	1	1	1.21418e-06	1	0.199529
240	GO:0007042~lysosomal lumen acidification	GO:0033578~protein glycosylation in Golgi	GO:0034382~chylomicron remnant clearance	GO:0090207~regulation of triglyceride metabolic process	GO:0051006~positive regulation of lipoprotein lipase activity	0.999992	0.939945	1	0.0192463	1	0.24419
241	GO:0007269~neurotransmitter secretion	GO:0016081~synaptic vesicle docking	GO:0016082~synaptic vesicle priming	GO:0016188~synaptic vesicle maturation	GO:0031915~positive regulation of synaptic plasticity	0.999992	0.00144451	1	3.61453e-09	1	4.06499e-09
242	GO:0071874~cellular response to norepinephrine stimulus	GO:0023052~signaling	GO:0030818~negative regulation of cAMP biosynthetic process	GO:0046513~ceramide biosynthetic process	GO:0007193~adenylate cyclase-inhibiting G-protein coupled receptor signaling pathway	0.999992	0.00806705	1	1.67002e-09	1	4.78128e-08
243	GO:0042297~vocal learning	GO:0097104~postsynaptic membrane assembly	GO:0097116~gephyrin clustering involved in postsynaptic density assembly	GO:0097118~neuroligin clustering involved in postsynaptic membrane assembly	GO:0097119~postsynaptic density protein 95 clustering	0.999992	0.00592423	1	0.000174081	1	0.000134814
244	GO:0001956~positive regulation of neurotransmitter secretion	GO:0009629~response to gravity	GO:0010701~positive regulation of norepinephrine secretion	GO:0010807~regulation of synaptic vesicle priming	GO:0016081~synaptic vesicle docking	0.999992	0.00144451	1	1.08247e-07	1	4.78128e-08
245	GO:0006904~vesicle docking involved in exocytosis	GO:0016079~synaptic vesicle exocytosis	GO:0017157~regulation of exocytosis	GO:0031915~positive regulation of synaptic plasticity	GO:0043303~mast cell degranulation	0.999992	0.00144451	1	8.59868e-06	1	1.51127e-05
246	GO:0001732~formation of cytoplasmic translation initiation complex	GO:0006338~chromatin remodeling	GO:0009191~ribonucleoside diphosphate catabolic process	GO:0019303~D-ribose catabolic process	GO:0033342~negative regulation of collagen binding	0.025878	1	1	2.65782e-06	1	0.302061
247	GO:0044783~G1 DNA damage checkpoint	GO:0071894~histone H2B conserved C-terminal lysine ubiquitination	GO:0051683~establishment of Golgi localization	GO:0051684~maintenance of Golgi location	GO:0072384~organelle transport along microtubule	0.0773255	1	1	0.000464779	1	0.36386
248	GO:1903551~regulation of extracellular exosome assembly	GO:0001889~liver development	GO:0009967~positive regulation of signal transduction	GO:0016197~endosomal transport	GO:0016485~protein processing	0.0815511	1	1	0.00189333	1	0.620518
249	GO:0010810~regulation of cell-substrate adhesion	GO:0001975~response to amphetamine	GO:0006400~tRNA modification	GO:0010811~positive regulation of cell-substrate adhesion	GO:0030488~tRNA methylation	0.059237	1	1	0.0163313	1	0.50135
250	GO:0006886~intracellular protein transport	GO:0014732~skeletal muscle atrophy	GO:0014878~response to electrical stimulus involved in regulation of muscle adaptation	GO:0032785~negative regulation of DNA-templated transcription, elongation	GO:0032786~positive regulation of DNA-templated transcription, elongation	0.999992	0.656048	1	0.142131	1	0.0959506
251	GO:0000466~maturation of 5.8S rRNA from tricistronic rRNA transcript (SSU-rRNA, 5.8S rRNA, LSU-rRNA)	GO:0022900~electron transport chain	GO:0000463~maturation of LSU-rRNA from tricistronic rRNA transcript (SSU-rRNA, 5.8S rRNA, LSU-rRNA)	GO:0006337~nucleosome disassembly	GO:0030488~tRNA methylation	0.999992	0.485753	1	0.0467386	1	0.0510185
252	GO:0001672~regulation of chromatin assembly or disassembly	GO:0016569~covalent chromatin modification	GO:0001892~embryonic placenta development	GO:0007143~female meiotic division	GO:0007492~endoderm development	0.999992	0.183398	1	0.0146026	1	0.00843437
253	GO:2000210~positive regulation of anoikis	GO:2000811~negative regulation of anoikis	GO:0007017~microtubule-based process	NA	NA	0.999992	1	1	0.267204	1	0.213516
254	GO:0006426~glycyl-tRNA aminoacylation	GO:0009299~mRNA transcription	GO:0032042~mitochondrial DNA metabolic process	GO:0045069~regulation of viral genome replication	GO:2001014~regulation of skeletal muscle cell differentiation	0.999992	0.585501	1	0.0292653	1	0.0792416
255	GO:0008535~respiratory chain complex IV assembly	GO:0010838~positive regulation of keratinocyte proliferation	GO:0033132~negative regulation of glucokinase activity	GO:0045839~negative regulation of mitotic nuclear division	GO:1902808~positive regulation of cell cycle G1/S phase transition	0.999992	0.381804	1	0.144561	1	0.0681781
256	GO:0030518~intracellular steroid hormone receptor signaling pathway	GO:0030521~androgen receptor signaling pathway	GO:0038128~ERBB2 signaling pathway	GO:0071364~cellular response to epidermal growth factor stimulus	GO:0002154~thyroid hormone mediated signaling pathway	0.49275	1	1	0.991176	0.880978	0.620518
257	NA	NA	NA	NA	NA	0.999992	0.864903	1	0.257154	1	0.154372
258	GO:0000147~actin cortical patch assembly	GO:0000819~sister chromatid segregation	GO:0006266~DNA ligation	GO:0007089~traversing start control point of mitotic cell cycle	GO:0030263~apoptotic chromosome condensation	0.999992	0.83561	1	0.231041	1	0.253251
259	GO:0006936~muscle contraction	GO:0001302~replicative cell aging	GO:0001992~regulation of systemic arterial blood pressure by vasopressin	GO:0007499~ectoderm and mesoderm interaction	GO:0010481~epidermal cell division	0.829178	1	0.0178714	1	0.152767	1
260	GO:0045944~positive regulation of transcription from RNA polymerase II promoter	GO:0032870~cellular response to hormone stimulus	GO:0051591~response to cAMP	GO:0035914~skeletal muscle cell differentiation	GO:0071277~cellular response to calcium ion	0.278979	1	0.000102391	1	0.0025275	1
261	GO:0042517~positive regulation of tyrosine phosphorylation of Stat3 protein	GO:0001781~neutrophil apoptotic process	GO:0002384~hepatic immune response	GO:0006469~negative regulation of protein kinase activity	GO:0010574~regulation of vascular endothelial growth factor production	0.00293461	1	6.15113e-06	1	0.000716894	1
262	GO:0001560~regulation of cell growth by extracellular stimulus	GO:0006779~porphyrin-containing compound biosynthetic process	GO:0030308~negative regulation of cell growth	GO:0045917~positive regulation of complement activation	GO:0050847~progesterone receptor signaling pathway	0.999992	0.697658	1	0.420209	1	0.373652
263	GO:0006163~purine nucleotide metabolic process	GO:0006220~pyrimidine nucleotide metabolic process	GO:0006183~GTP biosynthetic process	GO:0006228~UTP biosynthetic process	GO:0006241~CTP biosynthetic process	0.999992	1	1	0.720782	1	0.968534
264	GO:0006421~asparaginyl-tRNA aminoacylation	GO:0006488~dolichol-linked oligosaccharide biosynthetic process	GO:0006490~oligosaccharide-lipid intermediate biosynthetic process	GO:0006884~cell volume homeostasis	GO:0016180~snRNA processing	0.999992	0.697658	1	0.0138107	1	0.00808883
265	GO:0006351~transcription, DNA-templated	GO:0006355~regulation of transcription, DNA-templated	NA	NA	NA	0.999992	0.00458457	1	0.000123923	1	0.00430243
266	GO:0039529~RIG-I signaling pathway	GO:0033962~cytoplasmic mRNA processing body assembly	GO:0060340~positive regulation of type I interferon-mediated signaling pathway	GO:0006417~regulation of translation	GO:0043085~positive regulation of catalytic activity	0.311082	0.786202	1	0.00410416	1	0.243037
267	GO:0007037~vacuolar phosphate transport	GO:0070640~vitamin D3 metabolic process	GO:0090367~negative regulation of mRNA modification	GO:1903465~positive regulation of mitotic cell cycle DNA replication	GO:2000830~positive regulation of parathyroid hormone secretion	0.999992	0.00458457	1	0.000129518	1	1.51127e-05
268	GO:0030323~respiratory tube development	GO:0034728~nucleosome organization	GO:0045191~regulation of isotype switching	GO:0051147~regulation of muscle cell differentiation	GO:0061086~negative regulation of histone H3-K27 methylation	0.999992	0.230686	1	0.398063	1	0.0894956
269	GO:0000059~protein import into nucleus, docking	GO:0000973~posttranscriptional tethering of RNA polymerase II gene DNA at nuclear periphery	GO:0006610~ribosomal protein import into nucleus	GO:0009225~nucleotide-sugar metabolic process	GO:0019236~response to pheromone	0.934848	1	1	8.87301e-05	1	0.107067
270	GO:0006351~transcription, DNA-templated	GO:1902466~positive regulation of histone H3-K27 trimethylation	GO:0006355~regulation of transcription, DNA-templated	GO:0090309~positive regulation of methylation-dependent chromatin silencing	GO:1900114~positive regulation of histone H3-K9 trimethylation	0.999992	0.200025	1	0.943082	1	0.374494
271	GO:0006351~transcription, DNA-templated	GO:0006355~regulation of transcription, DNA-templated	NA	NA	NA	0.999992	0.0304902	1	0.433253	1	0.0894956
272	GO:0015853~adenine transport	GO:0018230~peptidyl-L-cysteine S-palmitoylation	GO:0001935~endothelial cell proliferation	GO:0006820~anion transport	GO:1903959~regulation of anion transmembrane transport	0.999992	0.0088574	1	3.2631e-05	1	0.000574734
273	GO:0031047~gene silencing by RNA	GO:0051086~chaperone mediated protein folding independent of cofactor	GO:0000288~nuclear-transcribed mRNA catabolic process, deadenylation-dependent decay	GO:0000973~posttranscriptional tethering of RNA polymerase II gene DNA at nuclear periphery	GO:0001829~trophectodermal cell differentiation	0.999992	0.381804	1	0.0266802	1	0.00636398
274	GO:0046825~regulation of protein export from nucleus	GO:0000189~MAPK import into nucleus	GO:0001711~endodermal cell fate commitment	GO:0006404~RNA import into nucleus	GO:0006999~nuclear pore organization	0.999992	0.618655	1	0.745494	1	0.51304
275	GO:0006837~serotonin transport	GO:0015842~aminergic neurotransmitter loading into synaptic vesicle	GO:0042137~sequestering of neurotransmitter	GO:0098700~neurotransmitter loading into synaptic vesicle	GO:1903427~negative regulation of reactive oxygen species biosynthetic process	0.0566895	1	9.84653e-12	1	5.84182e-07	1
276	GO:0010559~regulation of glycoprotein biosynthetic process	GO:0010725~regulation of primitive erythrocyte differentiation	GO:0030221~basophil differentiation	GO:0030222~eosinophil differentiation	GO:0035854~eosinophil fate commitment	0.409549	1	0.00941431	1	0.110412	1
277	NA	NA	NA	NA	NA	0.999992	0.197609	1	0.838151	1	0.0760516
278	GO:0051315~attachment of mitotic spindle microtubules to kinetochore	GO:0002534~cytokine production involved in inflammatory response	GO:0007062~sister chromatid cohesion	GO:0034982~mitochondrial protein processing	GO:0042512~negative regulation of tyrosine phosphorylation of Stat1 protein	0.45116	1	1	2.95325e-06	1	0.0707855
279	GO:0009952~anterior/posterior pattern specification	GO:0048704~embryonic skeletal system morphogenesis	GO:0021568~rhombomere 2 development	GO:0021658~rhombomere 3 morphogenesis	GO:0035284~brain segmentation	0.999992	0.83561	1	0.947601	1	0.620518
280	GO:0035281~pre-miRNA export from nucleus	GO:0071352~cellular response to interleukin-2	GO:0072422~signal transduction involved in DNA damage checkpoint	GO:1900370~positive regulation of RNA interference	GO:1904568~cellular response to wortmannin	0.173574	1	1	0.057378	1	0.925779
281	GO:0007286~spermatid development	GO:0033313~meiotic cell cycle checkpoint	GO:0001556~oocyte maturation	GO:0006458~'de novo' protein folding	GO:0007141~male meiosis I	0.999992	0.786202	1	5.51621e-07	1	0.0085982
282	GO:0045110~intermediate filament bundle assembly	GO:1900138~negative regulation of phospholipase A2 activity	GO:0031581~hemidesmosome assembly	GO:1900004~negative regulation of serine-type endopeptidase activity	GO:0007032~endosome organization	0.00156173	1	1	0.00218104	1	0.99873
283	GO:0006351~transcription, DNA-templated	GO:0006357~regulation of transcription from RNA polymerase II promoter	GO:0051155~positive regulation of striated muscle cell differentiation	GO:0043968~histone H2A acetylation	GO:0043967~histone H4 acetylation	0.999992	0.115849	1	0.0266802	1	0.00636398
284	GO:0031424~keratinization	GO:0008544~epidermis development	GO:0030216~keratinocyte differentiation	GO:0002009~morphogenesis of an epithelium	GO:0045104~intermediate filament cytoskeleton organization	0.0202324	1	1	0.0336643	1	0.357178
285	GO:0072331~signal transduction by p53 class mediator	GO:1901984~negative regulation of protein acetylation	GO:0010955~negative regulation of protein processing	GO:0033234~negative regulation of protein sumoylation	GO:0044257~cellular protein catabolic process	0.21824	1	1	0.0803126	1	0.467483
286	GO:0006166~purine ribonucleoside salvage	GO:0006738~nicotinamide riboside catabolic process	GO:0010992~ubiquitin homeostasis	GO:0090308~regulation of methylation-dependent chromatin silencing	GO:0000395~mRNA 5'-splice site recognition	0.328775	1	1	2.96014e-07	1	0.24419
287	NA	NA	NA	NA	NA	0.85115	1	1	0.433253	1	1
288	GO:0000055~ribosomal large subunit export from nucleus	GO:0006999~nuclear pore organization	GO:0007253~cytoplasmic sequestering of NF-kappaB	GO:0036228~protein targeting to nuclear inner membrane	GO:0042306~regulation of protein import into nucleus	0.432733	1	1	0.0354105	1	0.146587
289	GO:0021997~neural plate axis specification	GO:0061511~centriole elongation	GO:0006482~protein demethylation	GO:0000722~telomere maintenance via recombination	GO:0000723~telomere maintenance	0.999992	0.284941	1	0.00658301	1	0.0215152
290	GO:0006689~ganglioside catabolic process	GO:0009313~oligosaccharide catabolic process	GO:0045047~protein targeting to ER	GO:2000780~negative regulation of double-strand break repair	GO:0006465~signal peptide processing	0.999992	0.265941	1	0.135337	1	0.0659128
291	GO:0000022~mitotic spindle elongation	GO:0007095~mitotic G2 DNA damage checkpoint	GO:0000910~cytokinesis	GO:0000915~actomyosin contractile ring assembly	GO:0045910~negative regulation of DNA recombination	0.999992	1	1	0.00026773	1	0.138585
292	GO:0001916~positive regulation of T cell mediated cytotoxicity	GO:0002821~positive regulation of adaptive immune response	GO:0006930~substrate-dependent cell migration, cell extension	GO:0030516~regulation of axon extension	GO:0036462~TRAIL-activated apoptotic signaling pathway	0.999992	0.54084	1	0.00658301	1	0.0215152
293	GO:0032508~DNA duplex unwinding	GO:0000958~mitochondrial mRNA catabolic process	GO:0000962~positive regulation of mitochondrial RNA catabolic process	GO:0000965~mitochondrial RNA 3'-end processing	GO:0006391~transcription initiation from mitochondrial promoter	0.172726	1	1	2.12865e-05	1	0.199046
294	GO:0003151~outflow tract morphogenesis	GO:0007631~feeding behavior	GO:0007218~neuropeptide signaling pathway	GO:0001522~pseudouridine synthesis	GO:0002865~negative regulation of acute inflammatory response to antigenic stimulus	0.999992	0.0304902	1	0.0655843	1	0.0277912
295	GO:0006351~transcription, DNA-templated	GO:0006355~regulation of transcription, DNA-templated	GO:0000122~negative regulation of transcription from RNA polymerase II promoter	GO:0045944~positive regulation of transcription from RNA polymerase II promoter	NA	0.999992	0.0735648	1	1	1	0.85865
296	GO:0002091~negative regulation of receptor internalization	GO:0031642~negative regulation of myelination	GO:0032288~myelin assembly	GO:0034453~microtubule anchoring	GO:0045806~negative regulation of endocytosis	0.510771	1	1	0.00841586	1	0.528769
297	GO:0002803~positive regulation of antibacterial peptide production	GO:0045745~positive regulation of G-protein coupled receptor protein signaling pathway	GO:0006508~proteolysis	GO:0009611~response to wounding	GO:0008544~epidermis development	0.0319867	1	1	0.00380297	1	0.199529
298	GO:0071962~mitotic sister chromatid cohesion, centromeric	GO:0006474~N-terminal protein amino acid acetylation	GO:0043967~histone H4 acetylation	NA	NA	0.217732	1	1	0.00157219	1	0.62379
299	GO:0019370~leukotriene biosynthetic process	GO:0006749~glutathione metabolic process	GO:0006750~glutathione biosynthetic process	GO:0006751~glutathione catabolic process	GO:0019344~cysteine biosynthetic process	0.207525	1	0.84094	0.803646	1	1
300	GO:0006086~acetyl-CoA biosynthetic process from pyruvate	GO:0007096~regulation of exit from mitosis	GO:0010510~regulation of acetyl-CoA biosynthetic process from pyruvate	GO:0010737~protein kinase A signaling	GO:0030431~sleep	0.00968329	1	1	0.586829	0.399037	1
301	GO:0045161~neuronal ion channel clustering	GO:0070535~histone H2A K63-linked ubiquitination	GO:0033522~histone H2A ubiquitination	GO:0033523~histone H2B ubiquitination	GO:0034244~negative regulation of transcription elongation from RNA polymerase II promoter	0.809329	1	1	0.000852856	1	0.535917
302	GO:0000042~protein targeting to Golgi	GO:0090526~regulation of gluconeogenesis involved in cellular glucose homeostasis	GO:0033132~negative regulation of glucokinase activity	GO:0051642~centrosome localization	GO:0001975~response to amphetamine	0.999992	0.29157	1	0.0544852	1	0.199046
303	GO:0010847~regulation of chromatin assembly	GO:0014829~vascular smooth muscle contraction	GO:0019752~carboxylic acid metabolic process	GO:0043486~histone exchange	GO:0048268~clathrin coat assembly	0.999992	0.54084	1	0.54022	1	0.168449
304	GO:0034501~protein localization to kinetochore	GO:0007062~sister chromatid cohesion	GO:0007067~mitotic nuclear division	GO:0007091~metaphase/anaphase transition of mitotic cell cycle	GO:0040001~establishment of mitotic spindle localization	0.993247	1	1	2.24728e-06	1	0.00746251
305	GO:0042335~cuticle development	GO:2000609~regulation of thyroid hormone generation	GO:0042743~hydrogen peroxide metabolic process	GO:0050665~hydrogen peroxide biosynthetic process	GO:0006590~thyroid hormone generation	0.719153	1	1	0.0501361	1	0.412174
306	GO:0070966~nuclear-transcribed mRNA catabolic process, no-go decay	GO:0072600~establishment of protein localization to Golgi	GO:0017015~regulation of transforming growth factor beta receptor signaling pathway	GO:0030514~negative regulation of BMP signaling pathway	GO:0038128~ERBB2 signaling pathway	0.194657	1	1	0.311111	1	1
307	GO:0006355~regulation of transcription, DNA-templated	GO:0006351~transcription, DNA-templated	NA	NA	NA	0.999992	0.183398	1	0.386928	1	0.112789
308	NA	NA	NA	NA	NA	0.999992	0.28902	1	9.70579e-05	1	0.0183014
309	NA	NA	NA	NA	NA	0.999992	0.381245	1	0.347668	1	0.62379
310	GO:0006383~transcription from RNA polymerase III promoter	GO:0070124~mitochondrial translational initiation	GO:0009303~rRNA transcription	GO:0032790~ribosome disassembly	GO:0043248~proteasome assembly	0.975591	1	1	0.0501361	1	0.862108
311	NA	NA	NA	NA	NA	0.999992	1	1	0.000852856	1	0.112789
312	GO:0001880~Mullerian duct regression	GO:0002051~osteoblast fate commitment	GO:1901522~positive regulation of transcription from RNA polymerase II promoter involved in cellular response to chemical stimulus	GO:0030490~maturation of SSU-rRNA	GO:0001657~ureteric bud development	0.999992	0.83561	1	0.679996	1	0.769761
313	GO:0000413~protein peptidyl-prolyl isomerization	GO:0006457~protein folding	GO:0019061~uncoating of virus	GO:0030260~entry into host cell	GO:0045069~regulation of viral genome replication	0.748104	1	1	0.0528771	1	0.44016
314	NA	NA	NA	NA	NA	0.999992	0.381804	1	0.00380297	1	0.0148103
315	GO:0002223~stimulatory C-type lectin receptor signaling pathway	GO:0002479~antigen processing and presentation of exogenous peptide antigen via MHC class I, TAP-dependent	GO:0006123~mitochondrial electron transport, cytochrome c to oxygen	GO:0006521~regulation of cellular amino acid metabolic process	GO:0031145~anaphase-promoting complex-dependent catabolic process	0.999992	1	1	0.0553359	1	0.769761
316	GO:0007017~microtubule-based process	GO:0007010~cytoskeleton organization	NA	NA	NA	0.999992	0.786202	1	0.0266802	1	0.44016
317	GO:0006364~rRNA processing	GO:0007000~nucleolus organization	NA	NA	NA	0.067252	1	1	2.4537e-05	1	0.536481
318	GO:0006164~purine nucleotide biosynthetic process	GO:0006189~'de novo' IMP biosynthetic process	GO:0006543~glutamine catabolic process	GO:0006616~SRP-dependent cotranslational protein targeting to membrane, translocation	GO:0009113~purine nucleobase biosynthetic process	0.999992	0.656048	1	0.000125306	1	0.00571143
319	GO:0007021~tubulin complex assembly	GO:0034197~triglyceride transport	GO:0035493~SNARE complex assembly	GO:0043308~eosinophil degranulation	GO:0043320~natural killer cell degranulation	0.45116	1	1	0.194482	1	0.959737
320	GO:0007379~segment specification	GO:0061086~negative regulation of histone H3-K27 methylation	GO:0061087~positive regulation of histone H3-K27 methylation	GO:0045814~negative regulation of gene expression, epigenetic	GO:0048863~stem cell differentiation	0.104149	1	1	0.0126826	1	1
321	GO:0045292~mRNA cis splicing, via spliceosome	GO:1903146~regulation of mitophagy	GO:0050790~regulation of catalytic activity	GO:1903955~positive regulation of protein targeting to mitochondrion	GO:0006364~rRNA processing	0.999992	0.00592423	1	5.3379e-05	1	0.00134123
322	GO:0006355~regulation of transcription, DNA-templated	GO:0006351~transcription, DNA-templated	GO:0006367~transcription initiation from RNA polymerase II promoter	NA	NA	0.999992	0.708244	1	0.0724321	1	0.155974
323	GO:0006777~Mo-molybdopterin cofactor biosynthetic process	GO:0018283~iron incorporation into metallo-sulfur cluster	GO:0032324~molybdopterin cofactor biosynthetic process	GO:0044281~small molecule metabolic process	GO:0044571~[2Fe-2S] cluster assembly	0.999992	0.616065	1	0.0218248	1	0.0135276
324	NA	NA	NA	NA	NA	0.999992	0.0304902	1	0.00942891	1	0.00690653
325	GO:0000082~G1/S transition of mitotic cell cycle	GO:0006270~DNA replication initiation	GO:0032508~DNA duplex unwinding	GO:0006260~DNA replication	GO:0031938~regulation of chromatin silencing at telomere	0.49275	1	1	0.130507	1	0.998283
326	GO:0001914~regulation of T cell mediated cytotoxicity	GO:0045023~G0 to G1 transition	GO:1904597~negative regulation of connective tissue replacement involved in inflammatory response wound healing	GO:1904604~negative regulation of advanced glycation end-product receptor activity	GO:2000514~regulation of CD4-positive, alpha-beta T cell activation	0.212932	1	1	0.228338	1	0.643042
327	GO:0006939~smooth muscle contraction	GO:0007040~lysosome organization	GO:0010506~regulation of autophagy	GO:0019722~calcium-mediated signaling	GO:0032508~DNA duplex unwinding	0.999992	0.535956	1	0.0724321	1	0.0894956
328	GO:0006351~transcription, DNA-templated	GO:2000660~negative regulation of interleukin-1-mediated signaling pathway	GO:0000122~negative regulation of transcription from RNA polymerase II promoter	GO:0010804~negative regulation of tumor necrosis factor-mediated signaling pathway	GO:0043508~negative regulation of JUN kinase activity	0.999992	0.29157	1	0.0266802	1	0.00843437
329	NA	NA	NA	NA	NA	0.999992	0.0238573	1	0.0342047	1	0.00548549
330	GO:0022037~metencephalon development	GO:0048852~diencephalon morphogenesis	GO:1903860~negative regulation of dendrite extension	GO:1904800~negative regulation of neuron remodeling	GO:1905232~cellular response to L-glutamate	0.776245	0.020448	1	0.00189333	1	0.00817919
331	NA	NA	NA	NA	NA	0.442302	1	0.815802	0.194482	0.46419	0.730008
332	GO:0000722~telomere maintenance via recombination	GO:0006271~DNA strand elongation involved in DNA replication	GO:0006296~nucleotide-excision repair, DNA incision, 5'-to lesion	GO:0006297~nucleotide-excision repair, DNA gap filling	GO:0016926~protein desumoylation	0.999992	1	1	4.47878e-06	1	0.327018
333	GO:0006367~transcription initiation from RNA polymerase II promoter	GO:0000717~nucleotide-excision repair, DNA duplex unwinding	GO:0006289~nucleotide-excision repair	GO:0006293~nucleotide-excision repair, preincision complex stabilization	GO:0006294~nucleotide-excision repair, preincision complex assembly	0.415783	1	1	0.0216949	1	1
334	GO:0000469~cleavage involved in rRNA processing	GO:0042255~ribosome assembly	GO:0030490~maturation of SSU-rRNA	GO:0042273~ribosomal large subunit biogenesis	GO:0090502~RNA phosphodiester bond hydrolysis, endonucleolytic	0.105468	1	1	2.95325e-06	1	0.638877
335	GO:0015671~oxygen transport	GO:0042744~hydrogen peroxide catabolic process	GO:0010942~positive regulation of cell death	GO:0015701~bicarbonate transport	GO:0042542~response to hydrogen peroxide	0.671508	1	0.09205	0.72195	0.580991	0.991073
336	GO:0017126~nucleologenesis	GO:0006361~transcription initiation from RNA polymerase I promoter	GO:0006362~transcription elongation from RNA polymerase I promoter	GO:0006363~termination of RNA polymerase I transcription	GO:0007566~embryo implantation	0.224628	1	1	0.00671108	1	0.248319
337	GO:0002098~tRNA wobble uridine modification	GO:0051533~positive regulation of NFAT protein import into nucleus	GO:0030488~tRNA methylation	GO:0051209~release of sequestered calcium ion into cytosol	GO:0006396~RNA processing	0.907318	0.993061	1	1.07817e-05	1	0.0639013
338	GO:0042989~sequestering of actin monomers	GO:0007015~actin filament organization	GO:0030036~actin cytoskeleton organization	GO:0007019~microtubule depolymerization	GO:0031115~negative regulation of microtubule polymerization	0.961223	0.869948	1	0.000961375	1	0.0894956
339	GO:0007156~homophilic cell adhesion via plasma membrane adhesion molecules	GO:0086042~cardiac muscle cell-cardiac muscle cell adhesion	GO:0086073~bundle of His cell-Purkinje myocyte adhesion involved in cell communication	GO:0007155~cell adhesion	GO:0098911~regulation of ventricular cardiac muscle cell action potential	0.344775	0.685014	1	0.0163313	1	0.243037
340	GO:0051958~methotrexate transport	GO:0098838~reduced folate transmembrane transport	GO:0006002~fructose 6-phosphate metabolic process	GO:0015884~folic acid transport	GO:0030388~fructose 1,6-bisphosphate metabolic process	0.534081	1	1	0.000471245	1	0.39405
341	GO:0042795~snRNA transcription from RNA polymerase II promoter	NA	NA	NA	NA	0.999992	0.0238573	1	0.0163313	1	0.049788
342	GO:0016569~covalent chromatin modification	GO:0006351~transcription, DNA-templated	GO:0007070~negative regulation of transcription from RNA polymerase II promoter during mitotic cell cycle	GO:0010216~maintenance of DNA methylation	GO:0016458~gene silencing	0.431926	0.786202	1	0.00202027	1	0.0726932
343	GO:0001522~pseudouridine synthesis	GO:0051083~'de novo' cotranslational protein folding	GO:0060628~regulation of ER to Golgi vesicle-mediated transport	GO:1902504~regulation of signal transduction involved in mitotic G2 DNA damage checkpoint	GO:2000279~negative regulation of DNA biosynthetic process	0.961223	1	1	0.000320648	1	0.243037
344	GO:0043086~negative regulation of catalytic activity	GO:0032804~negative regulation of low-density lipoprotein particle receptor catabolic process	GO:1905581~positive regulation of low-density lipoprotein particle clearance	GO:1905597~positive regulation of low-density lipoprotein particle receptor binding	GO:1905599~positive regulation of low-density lipoprotein receptor activity	0.431926	1	1	0.297753	1	0.730008
345	GO:0006826~iron ion transport	GO:0006880~intracellular sequestering of iron ion	GO:0019226~transmission of nerve impulse	GO:0055072~iron ion homeostasis	GO:0006879~cellular iron ion homeostasis	1.15243e-07	1	0.000102391	1	3.2528e-06	1
346	GO:0000350~generation of catalytic spliceosome for second transesterification step	GO:0000389~mRNA 3'-splice site recognition	GO:0033539~fatty acid beta-oxidation using acyl-CoA dehydrogenase	GO:0055088~lipid homeostasis	GO:0006283~transcription-coupled nucleotide-excision repair	0.45116	1	1	0.000214775	1	0.621466
347	GO:0006529~asparagine biosynthetic process	GO:0090156~cellular sphingolipid homeostasis	GO:1900060~negative regulation of ceramide biosynthetic process	GO:0006541~glutamine metabolic process	GO:0006672~ceramide metabolic process	0.602419	1	1	0.0465543	1	0.620518
348	GO:0048007~antigen processing and presentation, exogenous lipid antigen via MHC class Ib	GO:0002250~adaptive immune response	GO:0002479~antigen processing and presentation of exogenous peptide antigen via MHC class I, TAP-dependent	GO:0006898~receptor-mediated endocytosis	GO:0007156~homophilic cell adhesion via plasma membrane adhesion molecules	0.065889	1	0.321818	1	0.880978	1
349	GO:0009813~flavonoid biosynthetic process	GO:0052696~flavonoid glucuronidation	GO:0006805~xenobiotic metabolic process	GO:0008210~estrogen metabolic process	GO:0008152~metabolic process	0.776245	0.83561	0.538107	1	1	1
350	GO:0042633~hair cycle	GO:0008544~epidermis development	GO:0007568~aging	NA	NA	0.101635	1	1	0.631228	1	1
351	GO:0032534~regulation of microvillus assembly	GO:0060576~intestinal epithelial cell development	GO:1901653~cellular response to peptide	GO:0001890~placenta development	GO:0007154~cell communication	0.245702	1	1	0.260445	1	0.862711
352	GO:0051447~negative regulation of meiotic cell cycle	GO:0070613~regulation of protein processing	GO:0097338~response to clozapine	GO:1901621~negative regulation of smoothened signaling pathway involved in dorsal/ventral neural tube patterning	GO:0006309~apoptotic DNA fragmentation	0.999992	1	1	0.260445	1	0.682805
353	GO:0005513~detection of calcium ion	GO:0031443~fast-twitch skeletal muscle fiber contraction	GO:0045104~intermediate filament cytoskeleton organization	GO:0051481~negative regulation of cytosolic calcium ion concentration	GO:0071286~cellular response to magnesium ion	0.999992	1	1	0.768719	1	0.682805

## Sheet: TuBA_TCGA_RFS_Low_GO-BP
Seed.No	GO.BP.Term.1	GO.BP.Term.2	GO.BP.Term.3	GO.BP.Term.4	GO.BP.Term.5
1	GO:0006355~regulation of transcription, DNA-templated	GO:0006468~protein phosphorylation	GO:0016573~histone acetylation	GO:0018105~peptidyl-serine phosphorylation	GO:0006974~cellular response to DNA damage stimulus
2	GO:0000278~mitotic cell cycle	GO:0007059~chromosome segregation	GO:0051301~cell division	GO:0007062~sister chromatid cohesion	GO:0007018~microtubule-based movement
3	NA	NA	NA	NA	NA
4	GO:0042102~positive regulation of T cell proliferation	GO:0043312~neutrophil degranulation	GO:0002503~peptide antigen assembly with MHC class II protein complex	GO:0043372~positive regulation of CD4-positive, alpha-beta T cell differentiation	GO:0045579~positive regulation of B cell differentiation
5	NA	NA	NA	NA	NA
6	GO:0030198~extracellular matrix organization	GO:0001501~skeletal system development	GO:0007155~cell adhesion	GO:0030574~collagen catabolic process	GO:0030199~collagen fibril organization
7	GO:0050776~regulation of immune response	GO:0031295~T cell costimulation	GO:0042110~T cell activation	GO:0050852~T cell receptor signaling pathway	GO:0007169~transmembrane receptor protein tyrosine kinase signaling pathway
8	NA	NA	NA	NA	NA
9	GO:0031145~anaphase-promoting complex-dependent catabolic process	GO:0051301~cell division	GO:0042787~protein ubiquitination involved in ubiquitin-dependent protein catabolic process	GO:0051439~regulation of ubiquitin-protein ligase activity involved in mitotic cell cycle	GO:0007062~sister chromatid cohesion
10	GO:0016337~single organismal cell-cell adhesion	GO:0007156~homophilic cell adhesion via plasma membrane adhesion molecules	GO:0001525~angiogenesis	GO:0003199~endocardial cushion to mesenchymal transition involved in heart valve formation	GO:0008038~neuron recognition
11	GO:0006351~transcription, DNA-templated	GO:0006355~regulation of transcription, DNA-templated	GO:0003415~chondrocyte hypertrophy	GO:0018342~protein prenylation	GO:0019085~early viral transcription
12	GO:0006913~nucleocytoplasmic transport	GO:0051298~centrosome duplication	GO:0007062~sister chromatid cohesion	GO:0030951~establishment or maintenance of microtubule cytoskeleton polarity	GO:0031577~spindle checkpoint
13	GO:0009258~10-formyltetrahydrofolate catabolic process	GO:0030336~negative regulation of cell migration	GO:0035790~platelet-derived growth factor receptor-alpha signaling pathway	GO:0048701~embryonic cranial skeleton morphogenesis	GO:0060021~palate development
14	GO:0061855~negative regulation of neuroblast migration	GO:1900721~positive regulation of uterine smooth muscle relaxation	GO:1905604~negative regulation of maintenance of permeability of blood-brain barrier	GO:0001678~cellular glucose homeostasis	GO:0006820~anion transport
15	GO:0031623~receptor internalization	GO:0007229~integrin-mediated signaling pathway	GO:0071404~cellular response to low-density lipoprotein particle stimulus	GO:0007159~leukocyte cell-cell adhesion	GO:0001798~positive regulation of type IIa hypersensitivity
16	GO:0006468~protein phosphorylation	GO:0038096~Fc-gamma receptor signaling pathway involved in phagocytosis	GO:0046827~positive regulation of protein export from nucleus	GO:0000186~activation of MAPKK activity	GO:0010468~regulation of gene expression
17	GO:0007156~homophilic cell adhesion via plasma membrane adhesion molecules	GO:0007267~cell-cell signaling	GO:0007399~nervous system development	GO:0043116~negative regulation of vascular permeability	GO:0007155~cell adhesion
18	GO:0001880~Mullerian duct regression	GO:0002051~osteoblast fate commitment	GO:0032958~inositol phosphate biosynthetic process	GO:1904781~positive regulation of protein localization to centrosome	GO:1904885~beta-catenin destruction complex assembly
19	GO:0030198~extracellular matrix organization	GO:0000122~negative regulation of transcription from RNA polymerase II promoter	GO:0003221~right ventricular cardiac muscle tissue morphogenesis	GO:0007160~cell-matrix adhesion	GO:0010464~regulation of mesenchymal cell proliferation
20	GO:0060707~trophoblast giant cell differentiation	GO:0007080~mitotic metaphase plate congression	GO:0006890~retrograde vesicle-mediated transport, Golgi to ER	GO:0007018~microtubule-based movement	GO:0007062~sister chromatid cohesion
21	GO:0050852~T cell receptor signaling pathway	GO:0002378~immunoglobulin biosynthetic process	GO:0002537~nitric oxide production involved in inflammatory response	GO:0002730~regulation of dendritic cell cytokine production	GO:0006955~immune response
22	GO:0000226~microtubule cytoskeleton organization	GO:0001732~formation of cytoplasmic translation initiation complex	GO:0002188~translation reinitiation	GO:0006867~asparagine transport	GO:0015803~branched-chain amino acid transport
23	GO:0001562~response to protozoan	GO:0001787~natural killer cell proliferation	GO:0001808~negative regulation of type IV hypersensitivity	GO:0002232~leukocyte chemotaxis involved in inflammatory response	GO:0002277~myeloid dendritic cell activation involved in immune response
24	GO:0042733~embryonic digit morphogenesis	GO:0010667~negative regulation of cardiac muscle cell apoptotic process	GO:0048566~embryonic digestive tract development	GO:0010629~negative regulation of gene expression	GO:0001822~kidney development
25	GO:0002669~positive regulation of T cell anergy	GO:0007033~vacuole organization	GO:0035519~protein K29-linked ubiquitination	GO:0045714~regulation of low-density lipoprotein particle receptor biosynthetic process	GO:0046642~negative regulation of alpha-beta T cell proliferation
26	GO:0000398~mRNA splicing, via spliceosome	GO:0000720~pyrimidine dimer repair by nucleotide-excision repair	GO:0006343~establishment of chromatin silencing	GO:0006344~maintenance of chromatin silencing	GO:0006431~methionyl-tRNA aminoacylation
27	GO:0006919~activation of cysteine-type endopeptidase activity involved in apoptotic process	GO:0090285~negative regulation of protein glycosylation in Golgi	GO:0099637~neurotransmitter receptor transport	GO:1900062~regulation of replicative cell aging	GO:1905150~regulation of voltage-gated sodium channel activity
28	GO:0002369~T cell cytokine production	GO:0003374~dynamin family protein polymerization involved in mitochondrial fission	GO:0007007~inner mitochondrial membrane organization	GO:0010636~positive regulation of mitochondrial fusion	GO:0014042~positive regulation of neuron maturation
29	GO:0006952~defense response	GO:0045087~innate immune response	GO:0030890~positive regulation of B cell proliferation	GO:0006968~cellular defense response	GO:0002625~regulation of T cell antigen processing and presentation
30	GO:0002522~leukocyte migration involved in immune response	GO:0002578~negative regulation of antigen processing and presentation	GO:0002645~positive regulation of tolerance induction	GO:0002668~negative regulation of T cell anergy	GO:0002758~innate immune response-activating signal transduction
31	GO:0001525~angiogenesis	GO:0007529~establishment of synaptic specificity at neuromuscular junction	GO:0014068~positive regulation of phosphatidylinositol 3-kinase signaling	GO:0050728~negative regulation of inflammatory response	GO:0071329~cellular response to sucrose stimulus
32	GO:0006351~transcription, DNA-templated	GO:0006972~hyperosmotic response	GO:0007296~vitellogenesis	GO:0010518~positive regulation of phospholipase activity	GO:0010594~regulation of endothelial cell migration
33	GO:0010869~regulation of receptor biosynthetic process	GO:2000209~regulation of anoikis	GO:0031937~positive regulation of chromatin silencing	GO:0006621~protein retention in ER lumen	GO:0051298~centrosome duplication
34	GO:0007155~cell adhesion	GO:0030512~negative regulation of transforming growth factor beta receptor signaling pathway	GO:0030574~collagen catabolic process	GO:0030855~epithelial cell differentiation	GO:0060857~establishment of glial blood-brain barrier
35	GO:0000738~DNA catabolic process, exonucleolytic	GO:0001558~regulation of cell growth	GO:0008333~endosome to lysosome transport	GO:0016189~synaptic vesicle to endosome fusion	GO:0016579~protein deubiquitination
36	GO:0003158~endothelium development	GO:0016032~viral process	GO:0030198~extracellular matrix organization	GO:0032836~glomerular basement membrane development	GO:0038033~positive regulation of endothelial cell chemotaxis by VEGF-activated vascular endothelial growth factor receptor signaling pathway
37	GO:0006663~platelet activating factor biosynthetic process	GO:0036151~phosphatidylcholine acyl-chain remodeling	GO:0046456~icosanoid biosynthetic process	GO:0061614~pri-miRNA transcription from RNA polymerase II promoter	GO:0070672~response to interleukin-15
38	GO:0007020~microtubule nucleation	GO:0051298~centrosome duplication	GO:0051415~interphase microtubule nucleation by interphase microtubule organizing center	GO:0031122~cytoplasmic microtubule organization	GO:0090307~mitotic spindle assembly
39	GO:0006501~C-terminal protein lipidation	GO:0008038~neuron recognition	GO:0030510~regulation of BMP signaling pathway	GO:0045606~positive regulation of epidermal cell differentiation	GO:0055001~muscle cell development
40	GO:0051292~nuclear pore complex assembly	GO:0006404~RNA import into nucleus	GO:0010965~regulation of mitotic sister chromatid separation	GO:0031453~positive regulation of heterochromatin assembly	GO:0031990~mRNA export from nucleus in response to heat stress
41	GO:0002925~positive regulation of humoral immune response mediated by circulating immunoglobulin	GO:0032229~negative regulation of synaptic transmission, GABAergic	GO:0033004~negative regulation of mast cell activation	GO:0038171~cannabinoid signaling pathway	GO:0045759~negative regulation of action potential
42	GO:0000077~DNA damage checkpoint	GO:0006260~DNA replication	GO:0007284~spermatogonial cell division	GO:0010705~meiotic DNA double-strand break processing involved in reciprocal meiotic recombination	GO:0071295~cellular response to vitamin
43	GO:0051301~cell division	GO:0007059~chromosome segregation	GO:0033316~meiotic spindle assembly checkpoint	GO:1903096~protein localization to meiotic spindle midzone	GO:0000915~actomyosin contractile ring assembly
44	GO:0001817~regulation of cytokine production	GO:0001959~regulation of cytokine-mediated signaling pathway	GO:0006275~regulation of DNA replication	GO:0010738~regulation of protein kinase A signaling	GO:0050855~regulation of B cell receptor signaling pathway
45	GO:0071320~cellular response to cAMP	GO:1903238~positive regulation of leukocyte tethering or rolling	GO:0035162~embryonic hemopoiesis	GO:0001816~cytokine production	GO:0050772~positive regulation of axonogenesis
46	GO:0006082~organic acid metabolic process	GO:0006589~octopamine biosynthetic process	GO:0009404~toxin metabolic process	GO:0034103~regulation of tissue remodeling	GO:0042421~norepinephrine biosynthetic process
47	GO:0001955~blood vessel maturation	GO:0002317~plasma cell differentiation	GO:0003245~cardiac muscle tissue growth involved in heart morphogenesis	GO:0003376~sphingosine-1-phosphate signaling pathway	GO:0007599~hemostasis
48	GO:0002507~tolerance induction	GO:0006935~chemotaxis	GO:0006955~immune response	GO:0007204~positive regulation of cytosolic calcium ion concentration	GO:0035705~T-helper 17 cell chemotaxis
49	GO:0006351~transcription, DNA-templated	GO:0006355~regulation of transcription, DNA-templated	GO:1902466~positive regulation of histone H3-K27 trimethylation	GO:0090309~positive regulation of methylation-dependent chromatin silencing	GO:1900114~positive regulation of histone H3-K9 trimethylation
50	GO:0030198~extracellular matrix organization	GO:0043569~negative regulation of insulin-like growth factor receptor signaling pathway	GO:0048515~spermatid differentiation	GO:1903012~positive regulation of bone development	GO:0033690~positive regulation of osteoblast proliferation
51	NA	NA	NA	NA	NA
52	GO:0002087~regulation of respiratory gaseous exchange by neurological system process	GO:0003016~respiratory system process	GO:0007399~nervous system development	GO:0007413~axonal fasciculation	GO:0008347~glial cell migration
53	GO:0000821~regulation of arginine metabolic process	GO:0002250~adaptive immune response	GO:0002519~natural killer cell tolerance induction	GO:0002652~regulation of tolerance induction dependent upon immune response	GO:0002826~negative regulation of T-helper 1 type immune response
54	GO:0003209~cardiac atrium morphogenesis	GO:0003344~pericardium morphogenesis	GO:0007182~common-partner SMAD protein phosphorylation	GO:0007296~vitellogenesis	GO:0014904~myotube cell development
55	GO:0001774~microglial cell activation	GO:0002587~negative regulation of antigen processing and presentation of peptide antigen via MHC class II	GO:0006954~inflammatory response	GO:0007252~I-kappaB phosphorylation	GO:0034154~toll-like receptor 7 signaling pathway
56	GO:0006670~sphingosine metabolic process	GO:0032651~regulation of interleukin-1 beta production	GO:0046521~sphingoid catabolic process	GO:0003376~sphingosine-1-phosphate signaling pathway	GO:0046512~sphingosine biosynthetic process
57	GO:0002431~Fc receptor mediated stimulatory signaling pathway	GO:0002513~tolerance induction to self antigen	GO:0002553~histamine secretion by mast cell	GO:0002762~negative regulation of myeloid leukocyte differentiation	GO:0002774~Fc receptor mediated inhibitory signaling pathway
58	GO:0003323~type B pancreatic cell development	GO:0003365~establishment of cell polarity involved in ameboidal cell migration	GO:0021670~lateral ventricle development	GO:0032474~otolith morphogenesis	GO:0042063~gliogenesis
59	GO:0034088~maintenance of mitotic sister chromatid cohesion	GO:0035261~external genitalia morphogenesis	GO:0042471~ear morphogenesis	GO:0048592~eye morphogenesis	GO:0048638~regulation of developmental growth
60	GO:0010324~membrane invagination	GO:0036294~cellular response to decreased oxygen levels	GO:2000766~negative regulation of cytoplasmic translation	GO:0033147~negative regulation of intracellular estrogen receptor signaling pathway	GO:0035235~ionotropic glutamate receptor signaling pathway
61	NA	NA	NA	NA	NA
62	GO:0007185~transmembrane receptor protein tyrosine phosphatase signaling pathway	GO:0050769~positive regulation of neurogenesis	NA	NA	NA
63	GO:0030199~collagen fibril organization	GO:0030574~collagen catabolic process	GO:0035987~endodermal cell differentiation	GO:0030198~extracellular matrix organization	GO:0030324~lung development
64	GO:0032264~IMP salvage	GO:0010033~response to organic substance	GO:0042100~B cell proliferation	GO:0042113~B cell activation	GO:0043101~purine-containing compound salvage
65	GO:0001542~ovulation from ovarian follicle	GO:0002070~epithelial cell maturation	GO:0010265~SCF complex assembly	GO:0030833~regulation of actin filament polymerization	GO:0038001~paracrine signaling
66	GO:0006396~RNA processing	GO:0006807~nitrogen compound metabolic process	GO:0008380~RNA splicing	GO:0010360~negative regulation of anion channel activity	GO:0031204~posttranslational protein targeting to membrane, translocation
67	GO:0016320~endoplasmic reticulum membrane fusion	GO:0030001~metal ion transport	GO:0035871~protein K11-linked deubiquitination	GO:0061157~mRNA destabilization	GO:0071447~cellular response to hydroperoxide
68	GO:0060337~type I interferon signaling pathway	GO:0009615~response to virus	GO:0018377~protein myristoylation	GO:0051607~defense response to virus	GO:0035456~response to interferon-beta
69	GO:0006355~regulation of transcription, DNA-templated	GO:0006351~transcription, DNA-templated	NA	NA	NA
70	GO:0006511~ubiquitin-dependent protein catabolic process	GO:0034638~phosphatidylcholine catabolic process	GO:0042048~olfactory behavior	GO:0045794~negative regulation of cell volume	GO:0046338~phosphatidylethanolamine catabolic process
71	GO:0001763~morphogenesis of a branching structure	GO:0001886~endothelial cell morphogenesis	GO:0001944~vasculature development	GO:0001945~lymph vessel development	GO:0001946~lymphangiogenesis
72	GO:0002326~B cell lineage commitment	GO:0002328~pro-B cell differentiation	GO:0002360~T cell lineage commitment	GO:0002638~negative regulation of immunoglobulin production	GO:0002684~positive regulation of immune system process
73	GO:0030198~extracellular matrix organization	GO:0070208~protein heterotrimerization	GO:0071230~cellular response to amino acid stimulus	GO:0030574~collagen catabolic process	GO:0001649~osteoblast differentiation
74	GO:0034316~negative regulation of Arp2/3 complex-mediated actin nucleation	GO:0051142~positive regulation of NK T cell proliferation	GO:0071846~actin filament debranching	GO:0002315~marginal zone B cell differentiation	GO:2000249~regulation of actin cytoskeleton reorganization
75	GO:0000054~ribosomal subunit export from nucleus	GO:0000055~ribosomal large subunit export from nucleus	GO:0000056~ribosomal small subunit export from nucleus	GO:0006974~cellular response to DNA damage stimulus	GO:0033314~mitotic DNA replication checkpoint
76	GO:0006610~ribosomal protein import into nucleus	GO:0016441~posttranscriptional gene silencing	GO:0043488~regulation of mRNA stability	GO:0043620~regulation of DNA-templated transcription in response to stress	GO:0051983~regulation of chromosome segregation
77	GO:0010952~positive regulation of peptidase activity	GO:0046034~ATP metabolic process	GO:0051603~proteolysis involved in cellular protein catabolic process	GO:0006283~transcription-coupled nucleotide-excision repair	GO:0016192~vesicle-mediated transport
78	GO:0045087~innate immune response	GO:0001780~neutrophil homeostasis	GO:0001869~negative regulation of complement activation, lectin pathway	GO:0002685~regulation of leukocyte migration	GO:0006958~complement activation, classical pathway
79	GO:0033962~cytoplasmic mRNA processing body assembly	GO:0043928~exonucleolytic nuclear-transcribed mRNA catabolic process involved in deadenylation-dependent decay	GO:0019074~viral RNA genome packaging	GO:0019878~lysine biosynthetic process via aminoadipic acid	GO:0021691~cerebellar Purkinje cell layer maturation
80	GO:0001771~immunological synapse formation	GO:0002357~defense response to tumor cell	GO:0002418~immune response to tumor cell	GO:0007169~transmembrane receptor protein tyrosine kinase signaling pathway	GO:0032796~uropod organization
81	GO:0010941~regulation of cell death	GO:0015866~ADP transport	GO:0015867~ATP transport	GO:0030162~regulation of proteolysis	GO:0006839~mitochondrial transport
82	GO:0000972~transcription-dependent tethering of RNA polymerase II gene DNA at nuclear periphery	GO:0010265~SCF complex assembly	GO:0035549~positive regulation of interferon-beta secretion	GO:0036228~protein localization to nuclear inner membrane	GO:0039695~DNA-templated viral transcription
83	GO:0014040~positive regulation of Schwann cell differentiation	GO:0032290~peripheral nervous system myelin formation	GO:0033168~conversion of ds siRNA to ss siRNA involved in RNA interference	GO:0036404~conversion of ds siRNA to ss siRNA	GO:0070085~glycosylation
84	GO:0051607~defense response to virus	GO:0060337~type I interferon signaling pathway	GO:0009615~response to virus	GO:0046725~negative regulation by virus of viral protein levels in host cell	GO:0060330~regulation of response to interferon-gamma
85	GO:0010818~T cell chemotaxis	GO:0030816~positive regulation of cAMP metabolic process	GO:0043950~positive regulation of cAMP-mediated signaling	GO:0051281~positive regulation of release of sequestered calcium ion into cytosol	GO:0070098~chemokine-mediated signaling pathway
86	GO:0030835~negative regulation of actin filament depolymerization	GO:0042045~epithelial fluid transport	GO:0050849~negative regulation of calcium-mediated signaling	GO:0050882~voluntary musculoskeletal movement	GO:0031529~ruffle organization
87	GO:0034498~early endosome to Golgi transport	GO:0043518~negative regulation of DNA damage response, signal transduction by p53 class mediator	GO:0048025~negative regulation of mRNA splicing, via spliceosome	GO:0090312~positive regulation of protein deacetylation	GO:0006891~intra-Golgi vesicle-mediated transport
88	NA	NA	NA	NA	NA
89	GO:0007185~transmembrane receptor protein tyrosine phosphatase signaling pathway	GO:0008595~anterior/posterior axis specification, embryo	GO:0045844~positive regulation of striated muscle tissue development	GO:0046619~optic placode formation involved in camera-type eye formation	GO:0060527~prostate epithelial cord arborization involved in prostate glandular acinus morphogenesis
90	GO:0070646~protein modification by small protein removal	GO:0090169~regulation of spindle assembly	GO:0097026~dendritic cell dendrite assembly	GO:1901407~regulation of phosphorylation of RNA polymerase II C-terminal domain	GO:0090234~regulation of kinetochore assembly
91	GO:0034773~histone H4-K20 trimethylation	GO:0036124~histone H3-K9 trimethylation	GO:0097368~establishment of Sertoli cell barrier	GO:0006349~regulation of gene expression by genetic imprinting	GO:0016973~poly(A)+ mRNA export from nucleus
92	GO:0002001~renin secretion into blood stream	GO:0030323~respiratory tube development	GO:0032455~nerve growth factor processing	GO:0033624~negative regulation of integrin activation	GO:0042089~cytokine biosynthetic process
93	GO:0003180~aortic valve morphogenesis	GO:0003183~mitral valve morphogenesis	GO:0003253~cardiac neural crest cell migration involved in outflow tract morphogenesis	GO:0033128~negative regulation of histone phosphorylation	GO:0035359~negative regulation of peroxisome proliferator activated receptor signaling pathway
94	GO:0044783~G1 DNA damage checkpoint	GO:0048211~Golgi vesicle docking	GO:0071528~tRNA re-export from nucleus	GO:0071894~histone H2B conserved C-terminal lysine ubiquitination	GO:0060702~negative regulation of endoribonuclease activity
95	GO:0000578~embryonic axis specification	GO:0001833~inner cell mass cell proliferation	GO:0030261~chromosome condensation	GO:0030903~notochord development	GO:0031936~negative regulation of chromatin silencing
96	GO:0021764~amygdala development	GO:0030516~regulation of axon extension	GO:0051085~chaperone mediated protein folding requiring cofactor	GO:0060996~dendritic spine development	GO:0070389~chaperone cofactor-dependent protein refolding
97	GO:0006182~cGMP biosynthetic process	GO:0007263~nitric oxide mediated signal transduction	GO:0008015~blood circulation	GO:0052565~response to defense-related host nitric oxide production	GO:0038060~nitric oxide-cGMP-mediated signaling pathway
98	GO:0001525~angiogenesis	GO:0001869~negative regulation of complement activation, lectin pathway	GO:0001886~endothelial cell morphogenesis	GO:0001945~lymph vessel development	GO:0003017~lymph circulation
99	GO:0000288~nuclear-transcribed mRNA catabolic process, deadenylation-dependent decay	GO:0035635~entry of bacterium into host cell	GO:0000289~nuclear-transcribed mRNA poly(A) tail shortening	GO:0007162~negative regulation of cell adhesion	GO:0030155~regulation of cell adhesion
100	GO:0034645~cellular macromolecule biosynthetic process	GO:0006446~regulation of translational initiation	GO:0007250~activation of NF-kappaB-inducing kinase activity	GO:0008219~cell death	GO:0010507~negative regulation of autophagy
101	GO:0016202~regulation of striated muscle tissue development	GO:0071459~protein localization to chromosome, centromeric region	GO:0090231~regulation of spindle checkpoint	GO:2000751~histone H3-T3 phosphorylation involved in chromosome passenger complex localization to kinetochore	GO:0007064~mitotic sister chromatid cohesion
102	GO:0008299~isoprenoid biosynthetic process	GO:0030277~maintenance of gastrointestinal epithelium	GO:0046951~ketone body biosynthetic process	GO:0010039~response to iron ion	GO:0035902~response to immobilization stress
103	GO:1904168~negative regulation of thyroid hormone receptor activity	GO:0009617~response to bacterium	GO:0030518~intracellular steroid hormone receptor signaling pathway	GO:0035970~peptidyl-threonine dephosphorylation	GO:0046907~intracellular transport
104	GO:0021834~chemorepulsion involved in embryonic olfactory bulb interneuron precursor migration	GO:0030091~protein repair	GO:0035385~Roundabout signaling pathway	GO:0048846~axon extension involved in axon guidance	GO:0051414~response to cortisol
105	GO:0006164~purine nucleotide biosynthetic process	GO:0006189~'de novo' IMP biosynthetic process	GO:0006543~glutamine catabolic process	GO:0006616~SRP-dependent cotranslational protein targeting to membrane, translocation	GO:0009113~purine nucleobase biosynthetic process
106	GO:0010716~negative regulation of extracellular matrix disassembly	GO:0033632~regulation of cell-cell adhesion mediated by integrin	GO:0036343~psychomotor behavior	GO:0044691~tooth eruption	GO:0046449~creatinine metabolic process
107	GO:0006929~substrate-dependent cell migration	GO:0008595~anterior/posterior axis specification, embryo	GO:0030947~regulation of vascular endothelial growth factor receptor signaling pathway	GO:0050810~regulation of steroid biosynthetic process	GO:0051414~response to cortisol
108	GO:0006805~xenobiotic metabolic process	GO:0008210~estrogen metabolic process	GO:0008152~metabolic process	GO:0006629~lipid metabolic process	NA
109	GO:0006285~base-excision repair, AP site formation	GO:0035511~oxidative DNA demethylation	GO:1902544~regulation of DNA N-glycosylase activity	GO:0010724~regulation of definitive erythrocyte differentiation	GO:0016926~protein desumoylation
110	GO:0071711~basement membrane organization	GO:0030198~extracellular matrix organization	GO:0030574~collagen catabolic process	GO:0007155~cell adhesion	GO:0007160~cell-matrix adhesion
111	GO:0006383~transcription from RNA polymerase III promoter	GO:0006384~transcription initiation from RNA polymerase III promoter	GO:0006564~L-serine biosynthetic process	GO:0006658~phosphatidylserine metabolic process	GO:0009597~detection of virus
112	GO:0017126~nucleologenesis	GO:0033133~positive regulation of glucokinase activity	GO:0046604~positive regulation of mitotic centrosome separation	GO:0090526~regulation of gluconeogenesis involved in cellular glucose homeostasis	GO:0000413~protein peptidyl-prolyl isomerization
113	GO:0003094~glomerular filtration	GO:0007185~transmembrane receptor protein tyrosine phosphatase signaling pathway	GO:0014846~esophagus smooth muscle contraction	GO:0030201~heparan sulfate proteoglycan metabolic process	GO:0032836~glomerular basement membrane development
114	GO:0032508~DNA duplex unwinding	GO:0000019~regulation of mitotic recombination	GO:0000722~telomere maintenance via recombination	GO:0031860~telomeric 3' overhang formation	GO:0032206~positive regulation of telomere maintenance
115	GO:0006351~transcription, DNA-templated	GO:0070895~negative regulation of transposon integration	GO:2000660~negative regulation of interleukin-1-mediated signaling pathway	GO:0010804~negative regulation of tumor necrosis factor-mediated signaling pathway	GO:0043508~negative regulation of JUN kinase activity
116	GO:0003273~cell migration involved in endocardial cushion formation	GO:0006933~negative regulation of cell adhesion involved in substrate-bound cell migration	GO:0010837~regulation of keratinocyte proliferation	GO:0010957~negative regulation of vitamin D biosynthetic process	GO:0032642~regulation of chemokine production
117	GO:0006622~protein targeting to lysosome	GO:0010768~negative regulation of transcription from RNA polymerase II promoter in response to UV-induced DNA damage	GO:0019089~transmission of virus	GO:0044111~development involved in symbiotic interaction	GO:0046824~positive regulation of nucleocytoplasmic transport
118	GO:0034499~late endosome to Golgi transport	GO:0036492~eiF2alpha phosphorylation in response to endoplasmic reticulum stress	GO:0060734~regulation of endoplasmic reticulum stress-induced eIF2 alpha phosphorylation	GO:0070861~regulation of protein exit from endoplasmic reticulum	GO:0071955~recycling endosome to Golgi transport
119	GO:0006499~N-terminal protein myristoylation	GO:0032688~negative regulation of interferon-beta production	GO:0035970~peptidyl-threonine dephosphorylation	GO:0042347~negative regulation of NF-kappaB import into nucleus	GO:0050687~negative regulation of defense response to virus
120	GO:0070997~neuron death	GO:0043487~regulation of RNA stability	GO:0007566~embryo implantation	GO:0009566~fertilization	GO:0034613~cellular protein localization
121	GO:0007165~signal transduction	GO:0032621~interleukin-18 production	GO:0044546~NLRP3 inflammasome complex assembly	GO:0050701~interleukin-1 secretion	GO:0071222~cellular response to lipopolysaccharide
122	GO:0007156~homophilic cell adhesion via plasma membrane adhesion molecules	GO:0007267~cell-cell signaling	GO:0007399~nervous system development	GO:0007155~cell adhesion	GO:0016339~calcium-dependent cell-cell adhesion via plasma membrane cell adhesion molecules
123	GO:0000414~regulation of histone H3-K36 methylation	GO:0060566~positive regulation of DNA-templated transcription, termination	GO:2000806~positive regulation of termination of RNA polymerase II transcription, poly(A)-coupled	GO:0034770~histone H4-K20 methylation	GO:1903025~regulation of RNA polymerase II regulatory region sequence-specific DNA binding
124	GO:0060337~type I interferon signaling pathway	GO:0051607~defense response to virus	GO:0045071~negative regulation of viral genome replication	GO:0009615~response to virus	GO:0071357~cellular response to type I interferon
125	GO:0001501~skeletal system development	GO:0003417~growth plate cartilage development	GO:0030198~extracellular matrix organization	GO:1901843~positive regulation of high voltage-gated calcium channel activity	GO:1903421~regulation of synaptic vesicle recycling
126	GO:2000117~negative regulation of cysteine-type endopeptidase activity	GO:0007200~phospholipase C-activating G-protein coupled receptor signaling pathway	GO:0007218~neuropeptide signaling pathway	NA	NA
127	GO:0060816~random inactivation of X chromosome	GO:1900095~regulation of dosage compensation by inactivation of X chromosome	GO:0016567~protein ubiquitination	GO:0051225~spindle assembly	GO:0007098~centrosome cycle
128	GO:1990390~protein K33-linked ubiquitination	GO:0016567~protein ubiquitination	GO:0035455~response to interferon-alpha	GO:0044030~regulation of DNA methylation	GO:0006895~Golgi to endosome transport
129	GO:0008543~fibroblast growth factor receptor signaling pathway	GO:0043312~neutrophil degranulation	GO:0000189~MAPK import into nucleus	GO:0015966~diadenosine tetraphosphate biosynthetic process	GO:0019858~cytosine metabolic process
130	GO:0014002~astrocyte development	GO:0007169~transmembrane receptor protein tyrosine kinase signaling pathway	GO:0007368~determination of left/right symmetry	GO:0060071~Wnt signaling pathway, planar cell polarity pathway	GO:0007507~heart development
131	GO:0050651~dermatan sulfate proteoglycan biosynthetic process	GO:0050652~dermatan sulfate proteoglycan biosynthetic process, polysaccharide chain biosynthetic process	GO:0050653~chondroitin sulfate proteoglycan biosynthetic process, polysaccharide chain biosynthetic process	GO:0000733~DNA strand renaturation	GO:0030166~proteoglycan biosynthetic process
132	GO:0006352~DNA-templated transcription, initiation	GO:0042633~hair cycle	GO:0051123~RNA polymerase II transcriptional preinitiation complex assembly	GO:0051497~negative regulation of stress fiber assembly	GO:0090005~negative regulation of establishment of protein localization to plasma membrane
133	GO:0009083~branched-chain amino acid catabolic process	GO:0017015~regulation of transforming growth factor beta receptor signaling pathway	GO:0034641~cellular nitrogen compound metabolic process	GO:0030514~negative regulation of BMP signaling pathway	GO:0032526~response to retinoic acid
134	GO:0061577~calcium ion transmembrane transport via high voltage-gated calcium channel	GO:0086048~membrane depolarization during bundle of His cell action potential	GO:0098903~regulation of membrane repolarization during action potential	GO:1901843~positive regulation of high voltage-gated calcium channel activity	GO:0060087~relaxation of vascular smooth muscle
135	GO:0071310~cellular response to organic substance	NA	NA	NA	NA
136	GO:1990086~lens fiber cell apoptotic process	GO:0072332~intrinsic apoptotic signaling pathway by p53 class mediator	GO:1902983~DNA strand elongation involved in mitotic DNA replication	GO:0070345~negative regulation of fat cell proliferation	GO:0071466~cellular response to xenobiotic stimulus
137	GO:0060333~interferon-gamma-mediated signaling pathway	GO:0050870~positive regulation of T cell activation	GO:0032729~positive regulation of interferon-gamma production	GO:0042102~positive regulation of T cell proliferation	GO:0031295~T cell costimulation
138	GO:0043555~regulation of translation in response to stress	GO:0043620~regulation of DNA-templated transcription in response to stress	GO:0044255~cellular lipid metabolic process	GO:0002224~toll-like receptor signaling pathway	GO:0045597~positive regulation of cell differentiation
139	GO:0006388~tRNA splicing, via endonucleolytic cleavage and ligation	GO:0006826~iron ion transport	GO:0006479~protein methylation	GO:0006879~cellular iron ion homeostasis	GO:0008152~metabolic process
140	GO:0016226~iron-sulfur cluster assembly	GO:0009794~regulation of mitotic cell cycle, embryonic	GO:0010729~positive regulation of hydrogen peroxide biosynthetic process	GO:0031943~regulation of glucocorticoid metabolic process	GO:0090035~positive regulation of chaperone-mediated protein complex assembly
141	GO:0010457~centriole-centriole cohesion	GO:0010669~epithelial structure maintenance	GO:0032053~ciliary basal body organization	GO:0051656~establishment of organelle localization	GO:0060393~regulation of pathway-restricted SMAD protein phosphorylation
142	GO:0043086~negative regulation of catalytic activity	GO:0071166~ribonucleoprotein complex localization	GO:0008612~peptidyl-lysine modification to peptidyl-hypusine	GO:0048254~snoRNA localization	GO:0051001~negative regulation of nitric-oxide synthase activity
143	GO:0000481~maturation of 5S rRNA	GO:0045585~positive regulation of cytotoxic T cell differentiation	GO:0070125~mitochondrial translational elongation	GO:0070126~mitochondrial translational termination	GO:0070407~oxidation-dependent protein catabolic process
144	GO:0007072~positive regulation of transcription involved in exit from mitosis	GO:0009303~rRNA transcription	GO:0070933~histone H4 deacetylation	GO:0070932~histone H3 deacetylation	NA
145	GO:0000244~spliceosomal tri-snRNP complex assembly	GO:0006333~chromatin assembly or disassembly	GO:0010923~negative regulation of phosphatase activity	GO:0006897~endocytosis	NA
146	GO:0006002~fructose 6-phosphate metabolic process	GO:0030388~fructose 1,6-bisphosphate metabolic process	GO:0006096~glycolytic process	GO:0046676~negative regulation of insulin secretion	GO:0061621~canonical glycolysis
147	GO:0000184~nuclear-transcribed mRNA catabolic process, nonsense-mediated decay	GO:0006614~SRP-dependent cotranslational protein targeting to membrane	GO:0019083~viral transcription	GO:0006413~translational initiation	GO:0006412~translation
148	GO:0000188~inactivation of MAPK activity	GO:0000338~protein deneddylation	GO:0000715~nucleotide-excision repair, DNA damage recognition	GO:0002943~tRNA dihydrouridine synthesis	GO:0045842~positive regulation of mitotic metaphase/anaphase transition
149	GO:0006119~oxidative phosphorylation	GO:0006390~transcription from mitochondrial promoter	GO:0006391~transcription initiation from mitochondrial promoter	GO:0015986~ATP synthesis coupled proton transport	GO:0046688~response to copper ion
150	GO:0060830~ciliary receptor clustering involved in smoothened signaling pathway	GO:0042073~intraciliary transport	GO:0045446~endothelial cell differentiation	GO:0043388~positive regulation of DNA binding	GO:0010389~regulation of G2/M transition of mitotic cell cycle
151	GO:0048208~COPII vesicle coating	NA	NA	NA	NA
152	GO:0031665~negative regulation of lipopolysaccharide-mediated signaling pathway	GO:0034122~negative regulation of toll-like receptor signaling pathway	GO:0035518~histone H2A monoubiquitination	GO:0042994~cytoplasmic sequestering of transcription factor	GO:0048593~camera-type eye morphogenesis
153	GO:0001505~regulation of neurotransmitter levels	GO:0002903~negative regulation of B cell apoptotic process	GO:0006432~phenylalanyl-tRNA aminoacylation	GO:0022007~convergent extension involved in neural plate elongation	GO:0031497~chromatin assembly
154	GO:0000430~regulation of transcription from RNA polymerase II promoter by glucose	GO:0000432~positive regulation of transcription from RNA polymerase II promoter by glucose	GO:0006669~sphinganine-1-phosphate biosynthetic process	GO:0019086~late viral transcription	GO:0046512~sphingosine biosynthetic process
155	GO:0007253~cytoplasmic sequestering of NF-kappaB	GO:0098887~neurotransmitter receptor transport, endosome to postsynaptic membrane	GO:1904691~negative regulation of type B pancreatic cell proliferation	GO:1905244~regulation of modification of synaptic structure	GO:0006878~cellular copper ion homeostasis
156	GO:0006120~mitochondrial electron transport, NADH to ubiquinone	GO:0032981~mitochondrial respiratory chain complex I assembly	GO:0045039~protein import into mitochondrial inner membrane	GO:0010952~positive regulation of peptidase activity	GO:0035458~cellular response to interferon-beta
157	GO:0033523~histone H2B ubiquitination	GO:1900364~negative regulation of mRNA polyadenylation	GO:1902916~positive regulation of protein polyubiquitination	GO:2001168~positive regulation of histone H2B ubiquitination	GO:0010390~histone monoubiquitination
158	GO:0019243~methylglyoxal catabolic process to D-lactate via S-lactoyl-glutathione	GO:0006090~pyruvate metabolic process	GO:0006750~glutathione biosynthetic process	GO:0006904~vesicle docking involved in exocytosis	GO:0009306~protein secretion
159	GO:0018105~peptidyl-serine phosphorylation	GO:0018107~peptidyl-threonine phosphorylation	GO:0036399~TCR signalosome assembly	GO:0043519~regulation of myosin II filament organization	GO:1901796~regulation of signal transduction by p53 class mediator
160	NA	NA	NA	NA	NA
161	GO:0000379~tRNA-type intron splice site recognition and cleavage	GO:0006388~tRNA splicing, via endonucleolytic cleavage and ligation	GO:0010942~positive regulation of cell death	GO:0070125~mitochondrial translational elongation	GO:0070126~mitochondrial translational termination
162	GO:0000349~generation of catalytic spliceosome for first transesterification step	GO:0001824~blastocyst development	GO:0001881~receptor recycling	GO:0010608~posttranscriptional regulation of gene expression	GO:0030150~protein import into mitochondrial matrix
163	GO:0009304~tRNA transcription	GO:0070897~DNA-templated transcriptional preinitiation complex assembly	GO:2000630~positive regulation of miRNA metabolic process	GO:0006384~transcription initiation from RNA polymerase III promoter	GO:0035900~response to isolation stress
164	GO:0050684~regulation of mRNA processing	GO:0032872~regulation of stress-activated MAPK cascade	GO:0035897~proteolysis in other organism	GO:0036289~peptidyl-serine autophosphorylation	GO:0040007~growth
165	GO:0002690~positive regulation of leukocyte chemotaxis	GO:0003100~regulation of systemic arterial blood pressure by endothelin	GO:0006508~proteolysis	GO:0006874~cellular calcium ion homeostasis	GO:0010831~positive regulation of myotube differentiation
166	GO:0070268~cornification	GO:0018149~peptide cross-linking	GO:0008544~epidermis development	GO:0030216~keratinocyte differentiation	GO:1902807~negative regulation of cell cycle G1/S phase transition
167	GO:0070268~cornification	GO:0008544~epidermis development	GO:0031424~keratinization	GO:0002803~positive regulation of antibacterial peptide production	GO:0031581~hemidesmosome assembly
168	GO:0051349~positive regulation of lyase activity	GO:0070173~regulation of enamel mineralization	GO:1904231~positive regulation of succinate dehydrogenase activity	GO:1904234~positive regulation of aconitate hydratase activity	GO:0006880~intracellular sequestering of iron ion
169	GO:0045662~negative regulation of myoblast differentiation	GO:0051016~barbed-end actin filament capping	GO:0006935~chemotaxis	GO:0007286~spermatid development	GO:0019886~antigen processing and presentation of exogenous peptide antigen via MHC class II
170	GO:0048665~neuron fate specification	GO:0007066~female meiosis sister chromatid cohesion	GO:0021535~cell migration in hindbrain	GO:0021986~habenula development	GO:0033315~meiotic DNA replication checkpoint
171	GO:0002778~antibacterial peptide production	GO:0007320~insemination	GO:0009582~detection of abiotic stimulus	GO:0032224~positive regulation of synaptic transmission, cholinergic	GO:0045760~positive regulation of action potential
172	GO:0018149~peptide cross-linking	GO:0030216~keratinocyte differentiation	GO:0070268~cornification	GO:0008544~epidermis development	GO:0018153~isopeptide cross-linking via N6-(L-isoglutamyl)-L-lysine
173	GO:0006726~eye pigment biosynthetic process	GO:0015828~tyrosine transport	GO:0015844~monoamine transport	GO:0015874~norepinephrine transport	GO:0045743~positive regulation of fibroblast growth factor receptor signaling pathway
174	GO:0006066~alcohol metabolic process	GO:0006544~glycine metabolic process	GO:0010890~positive regulation of sequestering of triglyceride	GO:0032787~monocarboxylic acid metabolic process	GO:0035634~response to stilbenoid
175	GO:0019835~cytolysis	GO:0006956~complement activation	GO:0030449~regulation of complement activation	GO:0006958~complement activation, classical pathway	GO:0001970~positive regulation of activation of membrane attack complex
176	GO:0009299~mRNA transcription	GO:0010793~regulation of mRNA export from nucleus	GO:0016480~negative regulation of transcription from RNA polymerase III promoter	GO:0031125~rRNA 3'-end processing	GO:0034620~cellular response to unfolded protein
177	GO:0048278~vesicle docking	GO:0006355~regulation of transcription, DNA-templated	GO:0006906~vesicle fusion	GO:0006351~transcription, DNA-templated	GO:0006886~intracellular protein transport
178	NA	NA	NA	NA	NA
179	GO:0044257~cellular protein catabolic process	GO:0051443~positive regulation of ubiquitin-protein transferase activity	GO:0072331~signal transduction by p53 class mediator	GO:1901984~negative regulation of protein acetylation	GO:0010955~negative regulation of protein processing
180	GO:0002479~antigen processing and presentation of exogenous peptide antigen via MHC class I, TAP-dependent	GO:0002474~antigen processing and presentation of peptide antigen via MHC class I	GO:0016032~viral process	GO:0046967~cytosol to ER transport	GO:1990668~vesicle fusion with endoplasmic reticulum-Golgi intermediate compartment (ERGIC) membrane
181	GO:0006413~translational initiation	GO:0010468~regulation of gene expression	GO:0002457~T cell antigen processing and presentation	GO:0071557~histone H3-K27 demethylation	GO:0034720~histone H3-K4 demethylation
182	GO:0060294~cilium movement involved in cell motility	GO:0030317~flagellated sperm motility	GO:0006397~mRNA processing	GO:0060271~cilium assembly	NA
183	GO:0006482~protein demethylation	GO:0036090~cleavage furrow ingression	GO:0042780~tRNA 3'-end processing	GO:0045199~maintenance of epithelial cell apical/basal polarity	GO:0031032~actomyosin structure organization
184	GO:0006508~proteolysis	GO:0002003~angiotensin maturation	GO:0006952~defense response	GO:0022617~extracellular matrix disassembly	GO:0038095~Fc-epsilon receptor signaling pathway
185	GO:0007416~synapse assembly	GO:0007156~homophilic cell adhesion via plasma membrane adhesion molecules	GO:0007268~chemical synaptic transmission	GO:0007155~cell adhesion	GO:0016339~calcium-dependent cell-cell adhesion via plasma membrane cell adhesion molecules
186	NA	NA	NA	NA	NA
187	NA	NA	NA	NA	NA
188	GO:0050911~detection of chemical stimulus involved in sensory perception of smell	GO:0007186~G-protein coupled receptor signaling pathway	GO:0050907~detection of chemical stimulus involved in sensory perception	GO:0007608~sensory perception of smell	NA
189	NA	NA	NA	NA	NA
190	NA	NA	NA	NA	NA
191	GO:0006953~acute-phase response	GO:0050918~positive chemotaxis	GO:0060326~cell chemotaxis	GO:0050716~positive regulation of interleukin-1 secretion	GO:0048246~macrophage chemotaxis
192	NA	NA	NA	NA	NA
193	GO:0009725~response to hormone	GO:0000398~mRNA splicing, via spliceosome	GO:0008380~RNA splicing	NA	NA
194	GO:0006355~regulation of transcription, DNA-templated	GO:0006351~transcription, DNA-templated	GO:0006950~response to stress	NA	NA
195	GO:0072378~blood coagulation, fibrin clot formation	GO:0090277~positive regulation of peptide hormone secretion	GO:0031639~plasminogen activation	GO:0034116~positive regulation of heterotypic cell-cell adhesion	GO:0051258~protein polymerization
196	GO:0006120~mitochondrial electron transport, NADH to ubiquinone	GO:0032981~mitochondrial respiratory chain complex I assembly	GO:0051603~proteolysis involved in cellular protein catabolic process	GO:0051260~protein homooligomerization	NA
197	NA	NA	NA	NA	NA
198	GO:0090158~endoplasmic reticulum membrane organization	GO:1902117~positive regulation of organelle assembly	GO:1902953~positive regulation of ER to Golgi vesicle-mediated transport	GO:1903358~regulation of Golgi organization	GO:0061025~membrane fusion
199	GO:0043086~negative regulation of catalytic activity	GO:0032804~negative regulation of low-density lipoprotein particle receptor catabolic process	GO:0044090~positive regulation of vacuole organization	GO:0044147~negative regulation of development of symbiont involved in interaction with host	GO:0052362~catabolism by host of symbiont protein
200	GO:0050911~detection of chemical stimulus involved in sensory perception of smell	GO:0007186~G-protein coupled receptor signaling pathway	GO:0007165~signal transduction	NA	NA
201	GO:0006364~rRNA processing	GO:0042274~ribosomal small subunit biogenesis	GO:0000462~maturation of SSU-rRNA from tricistronic rRNA transcript (SSU-rRNA, 5.8S rRNA, LSU-rRNA)	GO:0006614~SRP-dependent cotranslational protein targeting to membrane	GO:0000184~nuclear-transcribed mRNA catabolic process, nonsense-mediated decay
202	NA	NA	NA	NA	NA
203	GO:0048007~antigen processing and presentation, exogenous lipid antigen via MHC class Ib	GO:0002250~adaptive immune response	GO:0050776~regulation of immune response	GO:0002286~T cell activation involved in immune response	NA

## Sheet: TuBA_METABRIC_GO-BP
Seed.No	GO.BP.Term.1	GO.BP.Term.2	GO.BP.Term.3	GO.BP.Term.4	GO.BP.Term.5
1	GO:0006955~immune response	GO:0050853~B cell receptor signaling pathway	GO:0002250~adaptive immune response	GO:0050852~T cell receptor signaling pathway	GO:0031295~T cell costimulation
2	NA	NA	NA	NA	NA
3	GO:0001570~vasculogenesis	GO:0001666~response to hypoxia	GO:0001845~phagolysosome assembly	GO:0002282~microglial cell activation involved in immune response	GO:0002651~positive regulation of tolerance induction to self antigen
4	GO:0006955~immune response	GO:0007166~cell surface receptor signaling pathway	GO:0001915~negative regulation of T cell mediated cytotoxicity	GO:0001771~immunological synapse formation	GO:0042102~positive regulation of T cell proliferation
5	GO:0019432~triglyceride biosynthetic process	GO:0019433~triglyceride catabolic process	GO:0010890~positive regulation of sequestering of triglyceride	GO:0001523~retinoid metabolic process	GO:0006094~gluconeogenesis
6	GO:1902857~positive regulation of non-motile cilium assembly	NA	NA	NA	NA
7	GO:0007169~transmembrane receptor protein tyrosine kinase signaling pathway	GO:0007229~integrin-mediated signaling pathway	GO:0045087~innate immune response	GO:0050900~leukocyte migration	GO:0006955~immune response
8	GO:0006396~RNA processing	NA	NA	NA	NA
9	NA	NA	NA	NA	NA
10	GO:0051607~defense response to virus	GO:0006915~apoptotic process	GO:0045590~negative regulation of regulatory T cell differentiation	GO:0006954~inflammatory response	GO:0006968~cellular defense response
11	GO:0000395~mRNA 5'-splice site recognition	GO:0006104~succinyl-CoA metabolic process	GO:0006366~transcription from RNA polymerase II promoter	GO:0006627~protein processing involved in protein targeting to mitochondrion	GO:0009301~snRNA transcription
12	GO:0002335~mature B cell differentiation	GO:0002380~immunoglobulin secretion involved in immune response	GO:0010607~negative regulation of cytoplasmic mRNA processing body assembly	GO:0002636~positive regulation of germinal center formation	GO:0031296~B cell costimulation
13	GO:0001957~intramembranous ossification	GO:0022617~extracellular matrix disassembly	GO:0001780~neutrophil homeostasis	GO:0006469~negative regulation of protein kinase activity	GO:0006478~peptidyl-tyrosine sulfation
14	GO:0014015~positive regulation of gliogenesis	GO:0061138~morphogenesis of a branching epithelium	GO:0048484~enteric nervous system development	GO:0007422~peripheral nervous system development	GO:0048709~oligodendrocyte differentiation
15	GO:0006614~SRP-dependent cotranslational protein targeting to membrane	GO:0019083~viral transcription	GO:0000184~nuclear-transcribed mRNA catabolic process, nonsense-mediated decay	GO:0006413~translational initiation	GO:0006412~translation
16	GO:0030574~collagen catabolic process	GO:0001501~skeletal system development	GO:0030198~extracellular matrix organization	GO:0030199~collagen fibril organization	GO:0000271~polysaccharide biosynthetic process
17	NA	NA	NA	NA	NA
18	GO:0008283~cell proliferation	GO:0007062~sister chromatid cohesion	GO:0051301~cell division	GO:0007067~mitotic nuclear division	GO:0051983~regulation of chromosome segregation
19	GO:0001732~formation of cytoplasmic translation initiation complex	GO:0002188~translation reinitiation	GO:0009259~ribonucleotide metabolic process	GO:0036031~recruitment of mRNA capping enzyme to RNA polymerase II holoenzyme complex	GO:1903434~negative regulation of constitutive secretory pathway
20	GO:0070201~regulation of establishment of protein localization	GO:0006996~organelle organization	GO:0000052~citrulline metabolic process	GO:0006396~RNA processing	GO:0008356~asymmetric cell division
21	GO:0006260~DNA replication	GO:0000706~meiotic DNA double-strand break processing	GO:0009794~regulation of mitotic cell cycle, embryonic	GO:0010564~regulation of cell cycle process	GO:0010792~DNA double-strand break processing involved in repair via single-strand annealing
22	GO:0031161~phosphatidylinositol catabolic process	GO:0042489~negative regulation of odontogenesis of dentin-containing tooth	GO:0060060~post-embryonic retina morphogenesis in camera-type eye	GO:0060219~camera-type eye photoreceptor cell differentiation	GO:0060437~lung growth
23	GO:0006939~smooth muscle contraction	GO:0006936~muscle contraction	GO:0007499~ectoderm and mesoderm interaction	GO:0010481~epidermal cell division	GO:0010482~regulation of epidermal cell division
24	GO:0060337~type I interferon signaling pathway	GO:0009615~response to virus	GO:0051607~defense response to virus	GO:0045071~negative regulation of viral genome replication	GO:0034340~response to type I interferon
25	GO:0030518~intracellular steroid hormone receptor signaling pathway	GO:0030521~androgen receptor signaling pathway	GO:0038128~ERBB2 signaling pathway	GO:0071364~cellular response to epidermal growth factor stimulus	GO:0002154~thyroid hormone mediated signaling pathway
26	GO:0008105~asymmetric protein localization	GO:0016080~synaptic vesicle targeting	GO:0016480~negative regulation of transcription from RNA polymerase III promoter	GO:0021747~cochlear nucleus development	GO:0030262~apoptotic nuclear changes
27	GO:0002495~antigen processing and presentation of peptide antigen via MHC class II	GO:0033368~protease localization to mast cell secretory granule	GO:0033371~T cell secretory granule organization	GO:0033373~maintenance of protease location in mast cell secretory granule	GO:0033382~maintenance of granzyme B location in T cell secretory granule
28	GO:0003245~cardiac muscle tissue growth involved in heart morphogenesis	GO:0006956~complement activation	GO:0018400~peptidyl-proline hydroxylation to 3-hydroxy-L-proline	GO:0050758~regulation of thymidylate synthase biosynthetic process	GO:0071231~cellular response to folic acid
29	GO:0045944~positive regulation of transcription from RNA polymerase II promoter	GO:0032870~cellular response to hormone stimulus	GO:0035914~skeletal muscle cell differentiation	GO:0051591~response to cAMP	GO:0032868~response to insulin
30	NA	NA	NA	NA	NA
31	GO:0051092~positive regulation of NF-kappaB transcription factor activity	GO:0006461~protein complex assembly	GO:0010752~regulation of cGMP-mediated signaling	GO:0010758~regulation of macrophage chemotaxis	GO:0019417~sulfur oxidation
32	GO:0010032~meiotic chromosome condensation	GO:0019563~glycerol catabolic process	GO:0031536~positive regulation of exit from mitosis	GO:0033600~negative regulation of mammary gland epithelial cell proliferation	GO:0046166~glyceraldehyde-3-phosphate biosynthetic process
33	GO:0001672~regulation of chromatin assembly or disassembly	GO:0014878~response to electrical stimulus involved in regulation of muscle adaptation	GO:0036353~histone H2A-K119 monoubiquitination	GO:0043201~response to leucine	GO:0046600~negative regulation of centriole replication
34	GO:0060338~regulation of type I interferon-mediated signaling pathway	GO:0002940~tRNA N2-guanine methylation	GO:0003420~regulation of growth plate cartilage chondrocyte proliferation	GO:0034970~histone H3-R2 methylation	GO:0034971~histone H3-R17 methylation
35	GO:0001525~angiogenesis	GO:0016337~single organismal cell-cell adhesion	GO:0001666~response to hypoxia	GO:0001828~inner cell mass cellular morphogenesis	GO:0003142~cardiogenic plate morphogenesis
36	GO:0030574~collagen catabolic process	GO:0070208~protein heterotrimerization	GO:0030198~extracellular matrix organization	GO:0007155~cell adhesion	GO:0032964~collagen biosynthetic process
37	GO:0002474~antigen processing and presentation of peptide antigen via MHC class I	GO:0002479~antigen processing and presentation of exogenous peptide antigen via MHC class I, TAP-dependent	GO:0002485~antigen processing and presentation of endogenous peptide antigen via MHC class I via ER pathway, TAP-dependent	GO:0002489~antigen processing and presentation of endogenous peptide antigen via MHC class Ib via ER pathway, TAP-dependent	GO:0002534~cytokine production involved in inflammatory response
38	GO:0034114~regulation of heterotypic cell-cell adhesion	GO:0034139~regulation of toll-like receptor 3 signaling pathway	GO:0034728~nucleosome organization	GO:0044860~protein localization to plasma membrane raft	GO:0070827~chromatin maintenance
39	GO:0003408~optic cup formation involved in camera-type eye development	GO:0008299~isoprenoid biosynthetic process	GO:0016540~protein autoprocessing	GO:0030035~microspike assembly	GO:0043267~negative regulation of potassium ion transport
40	GO:0006954~inflammatory response	GO:0006955~immune response	GO:0042554~superoxide anion generation	GO:0045087~innate immune response	GO:0045730~respiratory burst
41	GO:0002643~regulation of tolerance induction	GO:0002840~regulation of T cell mediated immune response to tumor cell	GO:0017055~negative regulation of RNA polymerase II transcriptional preinitiation complex assembly	GO:0032072~regulation of restriction endodeoxyribonuclease activity	GO:0032425~positive regulation of mismatch repair
42	GO:0000012~single strand break repair	GO:0002011~morphogenesis of an epithelial sheet	GO:0002328~pro-B cell differentiation	GO:0006266~DNA ligation	GO:0006273~lagging strand elongation
43	GO:0001732~formation of cytoplasmic translation initiation complex	GO:0009191~ribonucleoside diphosphate catabolic process	GO:0019303~D-ribose catabolic process	GO:0035526~retrograde transport, plasma membrane to Golgi	GO:0051083~'de novo' cotranslational protein folding
44	GO:0018242~protein O-linked glycosylation via serine	GO:0018243~protein O-linked glycosylation via threonine	GO:0021812~neuronal-glial interaction involved in cerebral cortex radial glia guided migration	GO:0042373~vitamin K metabolic process	GO:0043932~ossification involved in bone remodeling
45	GO:0001701~in utero embryonic development	GO:0006807~nitrogen compound metabolic process	GO:0007161~calcium-independent cell-matrix adhesion	GO:0010603~regulation of cytoplasmic mRNA processing body assembly	GO:0031659~positive regulation of cyclin-dependent protein serine/threonine kinase activity involved in G1/S transition of mitotic cell cycle
46	GO:0032203~telomere formation via telomerase	GO:0090671~telomerase RNA localization to Cajal body	GO:1904867~protein localization to Cajal body	GO:0006355~regulation of transcription, DNA-templated	GO:0008616~queuosine biosynthetic process
47	GO:0008356~asymmetric cell division	GO:0010715~regulation of extracellular matrix disassembly	GO:0010760~negative regulation of macrophage chemotaxis	GO:0016344~meiotic chromosome movement towards spindle pole	GO:0030323~respiratory tube development
48	GO:0006941~striated muscle contraction	GO:0007289~spermatid nucleus differentiation	GO:0016578~histone deubiquitination	GO:0032434~regulation of proteasomal ubiquitin-dependent protein catabolic process	GO:0033273~response to vitamin
49	GO:0001824~blastocyst development	GO:0006497~protein lipidation	GO:0007041~lysosomal transport	GO:0008637~apoptotic mitochondrial changes	GO:0032418~lysosome localization
50	GO:0006145~purine nucleobase catabolic process	GO:0006208~pyrimidine nucleobase catabolic process	GO:0006212~uracil catabolic process	GO:0006214~thymidine catabolic process	GO:0006710~androgen catabolic process
51	GO:0007010~cytoskeleton organization	GO:0045104~intermediate filament cytoskeleton organization	GO:0008544~epidermis development	GO:0051546~keratinocyte migration	GO:0002009~morphogenesis of an epithelium
52	GO:0022414~reproductive process	GO:2000479~regulation of cAMP-dependent protein kinase activity	GO:0007340~acrosome reaction	GO:0045721~negative regulation of gluconeogenesis	GO:0048012~hepatocyte growth factor receptor signaling pathway
53	GO:0001660~fever generation	GO:0002790~peptide secretion	GO:0006282~regulation of DNA repair	GO:0006406~mRNA export from nucleus	GO:0006449~regulation of translational termination
54	GO:0001920~negative regulation of receptor recycling	GO:0006222~UMP biosynthetic process	GO:0006797~polyphosphate metabolic process	GO:0009220~pyrimidine ribonucleotide biosynthetic process	GO:0019061~uncoating of virus
55	GO:0000050~urea cycle	GO:0006114~glycerol biosynthetic process	GO:0006275~regulation of DNA replication	GO:0006650~glycerophospholipid metabolic process	GO:0010390~histone monoubiquitination
56	GO:0006351~transcription, DNA-templated	GO:0006355~regulation of transcription, DNA-templated	GO:0031125~rRNA 3'-end processing	GO:0033762~response to glucagon	GO:0034427~nuclear-transcribed mRNA catabolic process, exonucleolytic, 3'-5'
57	GO:0000904~cell morphogenesis involved in differentiation	GO:0002317~plasma cell differentiation	GO:0007155~cell adhesion	GO:0007409~axonogenesis	GO:0007411~axon guidance
58	GO:0007079~mitotic chromosome movement towards spindle pole	GO:0007127~meiosis I	GO:0010389~regulation of G2/M transition of mitotic cell cycle	GO:0023052~signaling	GO:0033762~response to glucagon
59	GO:0008283~cell proliferation	GO:0001712~ectodermal cell fate commitment	GO:0001945~lymph vessel development	GO:0002175~protein localization to paranode region of axon	GO:0003056~regulation of vascular smooth muscle contraction
60	GO:0001189~RNA polymerase I transcriptional preinitiation complex assembly at the promoter for the nuclear large rRNA transcript	GO:0006166~purine ribonucleoside salvage	GO:0006738~nicotinamide riboside catabolic process	GO:0010876~lipid localization	GO:0032623~interleukin-2 production
61	GO:0006303~double-strand break repair via nonhomologous end joining	GO:0000209~protein polyubiquitination	GO:0006020~inositol metabolic process	GO:0006021~inositol biosynthetic process	GO:0006282~regulation of DNA repair
62	GO:0001501~skeletal system development	GO:0030198~extracellular matrix organization	GO:1904425~negative regulation of GTP binding	GO:1904684~negative regulation of metalloendopeptidase activity	GO:0060414~aorta smooth muscle tissue morphogenesis
63	GO:0016358~dendrite development	GO:0070830~bicellular tight junction assembly	NA	NA	NA
64	GO:0000076~DNA replication checkpoint	GO:0005979~regulation of glycogen biosynthetic process	GO:0005981~regulation of glycogen catabolic process	GO:0006260~DNA replication	GO:0008064~regulation of actin polymerization or depolymerization
65	GO:0042110~T cell activation	GO:0001714~endodermal cell fate specification	GO:0002250~adaptive immune response	GO:0002302~CD8-positive, alpha-beta T cell differentiation involved in immune response	GO:0002322~B cell proliferation involved in immune response
66	GO:0000301~retrograde transport, vesicle recycling within Golgi	GO:0006470~protein dephosphorylation	GO:0006888~ER to Golgi vesicle-mediated transport	GO:0010324~membrane invagination	GO:0021747~cochlear nucleus development
67	GO:0003093~regulation of glomerular filtration	GO:0003105~negative regulation of glomerular filtration	GO:0007411~axon guidance	GO:0008285~negative regulation of cell proliferation	GO:0021879~forebrain neuron differentiation
68	GO:0000379~tRNA-type intron splice site recognition and cleavage	GO:2000535~regulation of entry of bacterium into host cell	GO:0006388~tRNA splicing, via endonucleolytic cleavage and ligation	GO:0006513~protein monoubiquitination	GO:0010942~positive regulation of cell death
69	GO:0007409~axonogenesis	GO:0042340~keratan sulfate catabolic process	GO:0018146~keratan sulfate biosynthetic process	GO:0061303~cornea development in camera-type eye	GO:0030500~regulation of bone mineralization
70	GO:0006122~mitochondrial electron transport, ubiquinol to cytochrome c	GO:0009060~aerobic respiration	GO:1902600~hydrogen ion transmembrane transport	GO:0032459~regulation of protein oligomerization	GO:0090149~mitochondrial membrane fission
71	GO:0045014~negative regulation of transcription by glucose	GO:0048213~Golgi vesicle prefusion complex stabilization	GO:1903394~protein localization to kinetochore involved in kinetochore assembly	GO:0000301~retrograde transport, vesicle recycling within Golgi	GO:0000920~cell separation after cytokinesis
72	GO:0010868~negative regulation of triglyceride biosynthetic process	GO:0010883~regulation of lipid storage	GO:0032876~negative regulation of DNA endoreduplication	GO:0034969~histone arginine methylation	GO:0048588~developmental cell growth
73	GO:0030324~lung development	GO:0001946~lymphangiogenesis	GO:0006693~prostaglandin metabolic process	GO:0015884~folic acid transport	GO:0051272~positive regulation of cellular component movement
74	GO:0000082~G1/S transition of mitotic cell cycle	GO:0000086~G2/M transition of mitotic cell cycle	GO:0006260~DNA replication	GO:0006270~DNA replication initiation	GO:0007077~mitotic nuclear envelope disassembly
75	GO:0006355~regulation of transcription, DNA-templated	GO:0006351~transcription, DNA-templated	NA	NA	NA
76	GO:0007175~negative regulation of epidermal growth factor-activated receptor activity	GO:0034067~protein localization to Golgi apparatus	GO:0007369~gastrulation	GO:0043001~Golgi to plasma membrane protein transport	NA
77	GO:0030198~extracellular matrix organization	GO:0007229~integrin-mediated signaling pathway	GO:0018277~protein deamination	GO:0060718~chorionic trophoblast cell differentiation	GO:0072378~blood coagulation, fibrin clot formation
78	GO:0003334~keratinocyte development	GO:0007097~nuclear migration	GO:0007379~segment specification	GO:0031119~tRNA pseudouridine synthesis	GO:0035735~intraciliary transport involved in cilium assembly
79	GO:0071554~cell wall organization or biogenesis	GO:0006779~porphyrin-containing compound biosynthetic process	GO:0030210~heparin biosynthetic process	GO:0050650~chondroitin sulfate proteoglycan biosynthetic process	GO:0015012~heparan sulfate proteoglycan biosynthetic process
80	GO:0042035~regulation of cytokine biosynthetic process	GO:0010467~gene expression	GO:0051028~mRNA transport	GO:0017148~negative regulation of translation	GO:0009653~anatomical structure morphogenesis
81	GO:0036493~positive regulation of translation in response to endoplasmic reticulum stress	GO:0051707~response to other organism	GO:1903676~positive regulation of cap-dependent translational initiation	GO:1903679~positive regulation of cap-independent translational initiation	GO:1903898~negative regulation of PERK-mediated unfolded protein response
82	GO:0006061~sorbitol biosynthetic process	GO:0006624~vacuolar protein processing	GO:0018931~naphthalene metabolic process	GO:0035809~regulation of urine volume	GO:0046370~fructose biosynthetic process
83	GO:0000055~ribosomal large subunit export from nucleus	GO:0000338~protein deneddylation	GO:0000447~endonucleolytic cleavage in ITS1 to separate SSU-rRNA from 5.8S rRNA and LSU-rRNA from tricistronic rRNA transcript (SSU-rRNA, 5.8S rRNA, LSU-rRNA)	GO:0010388~cullin deneddylation	GO:1903894~regulation of IRE1-mediated unfolded protein response
84	GO:0007050~cell cycle arrest	GO:0014013~regulation of gliogenesis	GO:0014834~skeletal muscle satellite cell maintenance involved in skeletal muscle regeneration	GO:0035984~cellular response to trichostatin A	GO:0036333~hepatocyte homeostasis
85	GO:0009108~coenzyme biosynthetic process	GO:0075522~IRES-dependent viral translational initiation	GO:1903608~protein localization to cytoplasmic stress granule	GO:0008334~histone mRNA metabolic process	GO:0009235~cobalamin metabolic process
86	GO:0000466~maturation of 5.8S rRNA from tricistronic rRNA transcript (SSU-rRNA, 5.8S rRNA, LSU-rRNA)	GO:0022900~electron transport chain	GO:0090261~positive regulation of inclusion body assembly	GO:0000463~maturation of LSU-rRNA from tricistronic rRNA transcript (SSU-rRNA, 5.8S rRNA, LSU-rRNA)	GO:0006337~nucleosome disassembly
87	GO:0032465~regulation of cytokinesis	GO:0035948~positive regulation of gluconeogenesis by positive regulation of transcription from RNA polymerase II promoter	GO:0042274~ribosomal small subunit biogenesis	GO:0043981~histone H4-K5 acetylation	GO:0043982~histone H4-K8 acetylation
88	GO:0006013~mannose metabolic process	GO:0006517~protein deglycosylation	GO:0009313~oligosaccharide catabolic process	GO:0010867~positive regulation of triglyceride biosynthetic process	GO:0010870~positive regulation of receptor biosynthetic process
89	GO:0000070~mitotic sister chromatid segregation	GO:0001682~tRNA 5'-leader removal	GO:0007080~mitotic metaphase plate congression	GO:0008033~tRNA processing	GO:0043928~exonucleolytic nuclear-transcribed mRNA catabolic process involved in deadenylation-dependent decay
90	GO:0000733~DNA strand renaturation	GO:0006379~mRNA cleavage	GO:0006388~tRNA splicing, via endonucleolytic cleavage and ligation	GO:0098789~pre-mRNA cleavage required for polyadenylation	GO:0006284~base-excision repair
91	GO:0019236~response to pheromone	GO:0071435~potassium ion export	GO:0086009~membrane repolarization	GO:0086013~membrane repolarization during cardiac muscle cell action potential	GO:0097623~potassium ion export across plasma membrane
92	GO:0006863~purine nucleobase transport	GO:0015722~canalicular bile acid transport	GO:0015791~polyol transport	GO:0015855~pyrimidine nucleobase transport	GO:0030104~water homeostasis
93	GO:0002943~tRNA dihydrouridine synthesis	GO:0006622~protein targeting to lysosome	GO:0006646~phosphatidylethanolamine biosynthetic process	GO:0010324~membrane invagination	GO:0010387~COP9 signalosome assembly
94	GO:0002507~tolerance induction	GO:0035705~T-helper 17 cell chemotaxis	GO:0043310~negative regulation of eosinophil degranulation	GO:0070098~chemokine-mediated signaling pathway	GO:0090265~positive regulation of immune complex clearance by monocytes and macrophages
95	GO:0031508~pericentric heterochromatin assembly	GO:0031509~telomeric heterochromatin assembly	GO:0032200~telomere organization	GO:0090230~regulation of centromere complex assembly	GO:1902340~negative regulation of chromosome condensation
96	GO:0030198~extracellular matrix organization	GO:0003050~regulation of systemic arterial blood pressure by atrial natriuretic peptide	GO:0006029~proteoglycan metabolic process	GO:0006929~substrate-dependent cell migration	GO:0035356~cellular triglyceride homeostasis
97	GO:0008655~pyrimidine-containing compound salvage	GO:0019858~cytosine metabolic process	GO:0030683~evasion or tolerance by virus of host immune response	GO:0045980~negative regulation of nucleotide metabolic process	GO:1900225~regulation of NLRP3 inflammasome complex assembly
98	NA	NA	NA	NA	NA
99	GO:1904353~regulation of telomere capping	GO:0010216~maintenance of DNA methylation	GO:0016032~viral process	GO:0040011~locomotion	GO:0003376~sphingosine-1-phosphate signaling pathway
100	GO:2000011~regulation of adaxial/abaxial pattern formation	GO:0021554~optic nerve development	GO:0061087~positive regulation of histone H3-K27 methylation	GO:0006349~regulation of gene expression by genetic imprinting	GO:0016571~histone methylation
101	GO:0000281~mitotic cytokinesis	GO:0007018~microtubule-based movement	GO:0051301~cell division	GO:0000920~cell separation after cytokinesis	GO:0007080~mitotic metaphase plate congression
102	GO:0001885~endothelial cell development	GO:0002532~production of molecular mediator involved in inflammatory response	GO:0002639~positive regulation of immunoglobulin production	GO:0035771~interleukin-4-mediated signaling pathway	GO:0042631~cellular response to water deprivation
103	GO:0010035~response to inorganic substance	GO:0035520~monoubiquitinated protein deubiquitination	GO:0035522~monoubiquitinated histone H2A deubiquitination	GO:0061519~macrophage homeostasis	GO:1900015~regulation of cytokine production involved in inflammatory response
104	GO:0000103~sulfate assimilation	GO:0000154~rRNA modification	GO:0001501~skeletal system development	GO:0003415~chondrocyte hypertrophy	GO:0006608~snRNP protein import into nucleus
105	GO:0014033~neural crest cell differentiation	GO:0034121~regulation of toll-like receptor signaling pathway	GO:0039535~regulation of RIG-I signaling pathway	GO:0042487~regulation of odontogenesis of dentin-containing tooth	GO:0048730~epidermis morphogenesis
106	GO:0070125~mitochondrial translational elongation	GO:0070126~mitochondrial translational termination	GO:0006412~translation	GO:0030071~regulation of mitotic metaphase/anaphase transition	GO:0006123~mitochondrial electron transport, cytochrome c to oxygen
107	GO:0000462~maturation of SSU-rRNA from tricistronic rRNA transcript (SSU-rRNA, 5.8S rRNA, LSU-rRNA)	GO:0006029~proteoglycan metabolic process	GO:0006776~vitamin A metabolic process	GO:0008366~axon ensheathment	GO:0009299~mRNA transcription
108	GO:0017038~protein import	GO:0019934~cGMP-mediated signaling	GO:0033159~negative regulation of protein import into nucleus, translocation	GO:0036006~cellular response to macrophage colony-stimulating factor stimulus	GO:0045056~transcytosis
109	GO:0032487~regulation of Rap protein signal transduction	GO:0070570~regulation of neuron projection regeneration	GO:1905049~negative regulation of metallopeptidase activity	GO:0045762~positive regulation of adenylate cyclase activity	GO:0048664~neuron fate determination
110	GO:0002803~positive regulation of antibacterial peptide production	GO:0008544~epidermis development	GO:0006508~proteolysis	GO:0031642~negative regulation of myelination	GO:0045657~positive regulation of monocyte differentiation
111	GO:0044783~G1 DNA damage checkpoint	GO:0071894~histone H2B conserved C-terminal lysine ubiquitination	GO:0071048~nuclear retention of unspliced pre-mRNA at the site of transcription	GO:0000350~generation of catalytic spliceosome for second transesterification step	GO:0006119~oxidative phosphorylation
112	GO:0002548~monocyte chemotaxis	GO:0030593~neutrophil chemotaxis	GO:0050729~positive regulation of inflammatory response	GO:0070098~chemokine-mediated signaling pathway	GO:0071346~cellular response to interferon-gamma
113	GO:0098609~cell-cell adhesion	GO:0021801~cerebral cortex radial glia guided migration	GO:0097286~iron ion import	GO:1901873~regulation of post-translational protein modification	GO:2000172~regulation of branching morphogenesis of a nerve
114	GO:0001501~skeletal system development	GO:0030198~extracellular matrix organization	GO:0003417~growth plate cartilage development	GO:0046813~receptor-mediated virion attachment to host cell	GO:0006518~peptide metabolic process
115	GO:0060337~type I interferon signaling pathway	GO:0051607~defense response to virus	GO:0060333~interferon-gamma-mediated signaling pathway	GO:0033209~tumor necrosis factor-mediated signaling pathway	GO:0046725~negative regulation by virus of viral protein levels in host cell
116	GO:0000973~posttranscriptional tethering of RNA polymerase II gene DNA at nuclear periphery	GO:0048679~regulation of axon regeneration	GO:0060124~positive regulation of growth hormone secretion	GO:0070345~negative regulation of fat cell proliferation	GO:0071033~nuclear retention of pre-mRNA at the site of transcription
117	GO:0019835~cytolysis	GO:0042267~natural killer cell mediated cytotoxicity	GO:1900740~positive regulation of protein insertion into mitochondrial membrane involved in apoptotic signaling pathway	GO:0016485~protein processing	GO:0002223~stimulatory C-type lectin receptor signaling pathway
118	GO:0002934~desmosome organization	GO:0010940~positive regulation of necrotic cell death	GO:0035794~positive regulation of mitochondrial membrane permeability	GO:1901031~regulation of response to reactive oxygen species	GO:0010917~negative regulation of mitochondrial membrane potential
119	GO:0000730~DNA recombinase assembly	GO:0007066~female meiosis sister chromatid cohesion	GO:0032785~negative regulation of DNA-templated transcription, elongation	GO:0070192~chromosome organization involved in meiotic cell cycle	GO:0042148~strand invasion
120	GO:0008277~regulation of G-protein coupled receptor protein signaling pathway	GO:0032465~regulation of cytokinesis	GO:0048013~ephrin receptor signaling pathway	NA	NA
121	GO:0001743~optic placode formation	GO:0021881~Wnt-activated signaling pathway involved in forebrain neuron fate commitment	GO:0060823~canonical Wnt signaling pathway involved in neural plate anterior/posterior pattern formation	GO:0048320~axial mesoderm formation	GO:0021797~forebrain anterior/posterior pattern specification
122	GO:0000022~mitotic spindle elongation	GO:0000910~cytokinesis	GO:0000915~actomyosin contractile ring assembly	GO:0045910~negative regulation of DNA recombination	GO:0048478~replication fork protection
123	GO:0045071~negative regulation of viral genome replication	GO:0006227~dUDP biosynthetic process	GO:0006233~dTDP biosynthetic process	GO:0009615~response to virus	GO:0033003~regulation of mast cell activation
124	GO:0032872~regulation of stress-activated MAPK cascade	GO:0033235~positive regulation of protein sumoylation	GO:0034333~adherens junction assembly	GO:0035897~proteolysis in other organism	GO:0036289~peptidyl-serine autophosphorylation
125	GO:0009449~gamma-aminobutyric acid biosynthetic process	GO:0010900~negative regulation of phosphatidylcholine catabolic process	GO:0010916~negative regulation of very-low-density lipoprotein particle clearance	GO:0021545~cranial nerve development	GO:0031223~auditory behavior
126	GO:0016073~snRNA metabolic process	GO:0036090~cleavage furrow ingression	GO:0040031~snRNA modification	GO:0006482~protein demethylation	GO:0001510~RNA methylation
127	GO:0032388~positive regulation of intracellular transport	GO:0097050~type B pancreatic cell apoptotic process	GO:1902416~positive regulation of mRNA binding	GO:2000676~positive regulation of type B pancreatic cell apoptotic process	GO:0022409~positive regulation of cell-cell adhesion
128	GO:0006354~DNA-templated transcription, elongation	GO:0032417~positive regulation of sodium:proton antiporter activity	GO:0032785~negative regulation of DNA-templated transcription, elongation	GO:0039692~single stranded viral RNA replication via double stranded DNA intermediate	GO:0048549~positive regulation of pinocytosis
129	GO:0010626~negative regulation of Schwann cell proliferation	GO:0014902~myotube differentiation	GO:0031064~negative regulation of histone deacetylation	GO:0032926~negative regulation of activin receptor signaling pathway	GO:0043585~nose morphogenesis
130	GO:0000320~re-entry into mitotic cell cycle	GO:0010822~positive regulation of mitochondrion organization	GO:0014043~negative regulation of neuron maturation	GO:0033108~mitochondrial respiratory chain complex assembly	GO:0035279~mRNA cleavage involved in gene silencing by miRNA
131	GO:0009952~anterior/posterior pattern specification	GO:0048704~embryonic skeletal system morphogenesis	GO:0030878~thyroid gland development	GO:0010159~specification of animal organ position	GO:0021615~glossopharyngeal nerve morphogenesis
132	GO:0006419~alanyl-tRNA aminoacylation	GO:0022037~metencephalon development	GO:0044154~histone H3-K14 acetylation	GO:0071929~alpha-tubulin acetylation	GO:0035948~positive regulation of gluconeogenesis by positive regulation of transcription from RNA polymerase II promoter
133	GO:0002479~antigen processing and presentation of exogenous peptide antigen via MHC class I, TAP-dependent	GO:0006521~regulation of cellular amino acid metabolic process	GO:0031145~anaphase-promoting complex-dependent catabolic process	GO:0038061~NIK/NF-kappaB signaling	GO:0051436~negative regulation of ubiquitin-protein ligase activity involved in mitotic cell cycle
134	NA	NA	NA	NA	NA
135	GO:0006265~DNA topological change	GO:0006272~leading strand elongation	GO:0007289~spermatid nucleus differentiation	GO:0032075~positive regulation of nuclease activity	GO:0032077~positive regulation of deoxyribonuclease activity
136	GO:0000027~ribosomal large subunit assembly	GO:0000460~maturation of 5.8S rRNA	GO:0000470~maturation of LSU-rRNA	GO:0034080~CENP-A containing nucleosome assembly	GO:0006396~RNA processing
137	GO:0007614~short-term memory	GO:0008285~negative regulation of cell proliferation	GO:0030510~regulation of BMP signaling pathway	GO:0042698~ovulation cycle	GO:0045606~positive regulation of epidermal cell differentiation
138	GO:0006102~isocitrate metabolic process	GO:0032471~negative regulation of endoplasmic reticulum calcium ion concentration	GO:0070973~protein localization to endoplasmic reticulum exit site	GO:1903071~positive regulation of ER-associated ubiquitin-dependent protein catabolic process	GO:1904154~positive regulation of retrograde protein transport, ER to cytosol
139	GO:0006335~DNA replication-dependent nucleosome assembly	GO:0006336~DNA replication-independent nucleosome assembly	GO:0006432~phenylalanyl-tRNA aminoacylation	GO:0032434~regulation of proteasomal ubiquitin-dependent protein catabolic process	GO:0043137~DNA replication, removal of RNA primer
140	GO:0006430~lysyl-tRNA aminoacylation	GO:0015966~diadenosine tetraphosphate biosynthetic process	GO:0016032~viral process	GO:0016973~poly(A)+ mRNA export from nucleus	GO:0031571~mitotic G1 DNA damage checkpoint
141	GO:0006614~SRP-dependent cotranslational protein targeting to membrane	GO:0019083~viral transcription	GO:0000184~nuclear-transcribed mRNA catabolic process, nonsense-mediated decay	GO:0006413~translational initiation	GO:0006412~translation
142	GO:0002009~morphogenesis of an epithelium	GO:0002088~lens development in camera-type eye	NA	NA	NA
143	GO:0032713~negative regulation of interleukin-4 production	GO:0043372~positive regulation of CD4-positive, alpha-beta T cell differentiation	GO:0001817~regulation of cytokine production	GO:0032743~positive regulation of interleukin-2 production	GO:0032733~positive regulation of interleukin-10 production
144	GO:0018200~peptidyl-glutamic acid modification	GO:0001946~lymphangiogenesis	GO:0018095~protein polyglutamylation	GO:0046825~regulation of protein export from nucleus	GO:1900119~positive regulation of execution phase of apoptosis
145	GO:0001869~negative regulation of complement activation, lectin pathway	GO:0001938~positive regulation of endothelial cell proliferation	GO:0002576~platelet degranulation	GO:0007423~sensory organ development	GO:0008015~blood circulation
146	GO:0006302~double-strand break repair	GO:0007286~spermatid development	GO:0033313~meiotic cell cycle checkpoint	GO:0007144~female meiosis I	GO:0001556~oocyte maturation
147	GO:0016578~histone deubiquitination	GO:0016973~poly(A)+ mRNA export from nucleus	GO:0051123~RNA polymerase II transcriptional preinitiation complex assembly	GO:0061179~negative regulation of insulin secretion involved in cellular response to glucose stimulus	GO:0014070~response to organic cyclic compound
148	GO:0001946~lymphangiogenesis	GO:0007098~centrosome cycle	GO:0007178~transmembrane receptor protein serine/threonine kinase signaling pathway	GO:0015742~alpha-ketoglutarate transport	GO:0032927~positive regulation of activin receptor signaling pathway
149	GO:0021764~amygdala development	GO:0034421~post-translational protein acetylation	GO:0000183~chromatin silencing at rDNA	GO:0006275~regulation of DNA replication	GO:0016584~nucleosome positioning
150	GO:0030579~ubiquitin-dependent SMAD protein catabolic process	GO:0031943~regulation of glucocorticoid metabolic process	GO:0038202~TORC1 signaling	GO:0071218~cellular response to misfolded protein	GO:0090035~positive regulation of chaperone-mediated protein complex assembly
151	GO:0000718~nucleotide-excision repair, DNA damage removal	GO:0098504~DNA 3' dephosphorylation involved in DNA repair	GO:0098506~polynucleotide 3' dephosphorylation	GO:2001178~positive regulation of mediator complex assembly	GO:0046939~nucleotide phosphorylation
152	GO:0006163~purine nucleotide metabolic process	GO:0006183~GTP biosynthetic process	GO:0006220~pyrimidine nucleotide metabolic process	GO:0006228~UTP biosynthetic process	GO:0006241~CTP biosynthetic process
153	GO:0000289~nuclear-transcribed mRNA poly(A) tail shortening	GO:0090503~RNA phosphodiester bond hydrolysis, exonucleolytic	NA	NA	NA
154	GO:0006413~translational initiation	GO:0006294~nucleotide-excision repair, preincision complex assembly	GO:0006361~transcription initiation from RNA polymerase I promoter	GO:0006362~transcription elongation from RNA polymerase I promoter	GO:0006363~termination of RNA polymerase I transcription
155	GO:0006338~chromatin remodeling	GO:0010501~RNA secondary structure unwinding	GO:0035066~positive regulation of histone acetylation	GO:0043966~histone H3 acetylation	GO:0070125~mitochondrial translational elongation
156	GO:0090168~Golgi reassembly	GO:0010256~endomembrane system organization	GO:0016320~endoplasmic reticulum membrane fusion	GO:0030001~metal ion transport	GO:0032214~negative regulation of telomere maintenance via semi-conservative replication
157	GO:0006307~DNA dealkylation involved in DNA repair	GO:0007221~positive regulation of transcription of Notch receptor target	GO:0035511~oxidative DNA demethylation	GO:0045638~negative regulation of myeloid cell differentiation	GO:0060674~placenta blood vessel development
158	GO:0003044~regulation of systemic arterial blood pressure mediated by a chemical signal	GO:0051134~negative regulation of NK T cell activation	GO:0060101~negative regulation of phagocytosis, engulfment	GO:1902564~negative regulation of neutrophil activation	GO:1902567~negative regulation of eosinophil activation
159	GO:0000731~DNA synthesis involved in DNA repair	GO:0006364~rRNA processing	GO:0000389~mRNA 3'-splice site recognition	GO:0000472~endonucleolytic cleavage to generate mature 5'-end of SSU-rRNA from (SSU-rRNA, 5.8S rRNA, LSU-rRNA)	GO:0000480~endonucleolytic cleavage in 5'-ETS of tricistronic rRNA transcript (SSU-rRNA, 5.8S rRNA, LSU-rRNA)
160	GO:0001798~positive regulation of type IIa hypersensitivity	GO:0001934~positive regulation of protein phosphorylation	GO:0001970~positive regulation of activation of membrane attack complex	GO:0006956~complement activation	GO:0006958~complement activation, classical pathway
161	GO:0006352~DNA-templated transcription, initiation	GO:0045893~positive regulation of transcription, DNA-templated	GO:0050775~positive regulation of dendrite morphogenesis	GO:0051123~RNA polymerase II transcriptional preinitiation complex assembly	GO:0016358~dendrite development
162	GO:0015031~protein transport	GO:0042769~DNA damage response, detection of DNA damage	GO:0045814~negative regulation of gene expression, epigenetic	NA	NA
163	GO:0006406~mRNA export from nucleus	GO:0000398~mRNA splicing, via spliceosome	GO:0000375~RNA splicing, via transesterification reactions	GO:0006405~RNA export from nucleus	GO:0010501~RNA secondary structure unwinding
164	GO:0003127~detection of nodal flow	GO:0061441~renal artery morphogenesis	GO:0071464~cellular response to hydrostatic pressure	GO:0072164~mesonephric tubule development	GO:0072208~metanephric smooth muscle tissue development
165	GO:0000018~regulation of DNA recombination	GO:0019054~modulation by virus of host process	GO:1901838~positive regulation of transcription of nuclear large rRNA transcript from RNA polymerase I promoter	GO:0030490~maturation of SSU-rRNA	GO:0006259~DNA metabolic process
166	GO:0019886~antigen processing and presentation of exogenous peptide antigen via MHC class II	GO:0031295~T cell costimulation	GO:0006955~immune response	GO:0030890~positive regulation of B cell proliferation	GO:0042102~positive regulation of T cell proliferation
167	GO:0055129~L-proline biosynthetic process	GO:0008652~cellular amino acid biosynthetic process	GO:0021987~cerebral cortex development	GO:0048208~COPII vesicle coating	GO:0030182~neuron differentiation
168	GO:0007228~positive regulation of hh target transcription factor activity	GO:0071394~cellular response to testosterone stimulus	GO:0071774~response to fibroblast growth factor	GO:1904691~negative regulation of type B pancreatic cell proliferation	GO:0003351~epithelial cilium movement
169	GO:0002479~antigen processing and presentation of exogenous peptide antigen via MHC class I, TAP-dependent	GO:0060337~type I interferon signaling pathway	GO:0002480~antigen processing and presentation of exogenous peptide antigen via MHC class I, TAP-independent	GO:0016032~viral process	GO:0002474~antigen processing and presentation of peptide antigen via MHC class I
170	GO:0003032~detection of oxygen	GO:0050652~dermatan sulfate proteoglycan biosynthetic process, polysaccharide chain biosynthetic process	GO:0051640~organelle localization	GO:0070925~organelle assembly	GO:1902685~positive regulation of receptor localization to synapse
171	GO:0034497~protein localization to pre-autophagosomal structure	GO:0072661~protein targeting to plasma membrane	GO:0000045~autophagosome assembly	NA	NA
172	GO:0042981~regulation of apoptotic process	GO:0050727~regulation of inflammatory response	GO:0032611~interleukin-1 beta production	GO:0050717~positive regulation of interleukin-1 alpha secretion	GO:0051882~mitochondrial depolarization
173	GO:0070232~regulation of T cell apoptotic process	GO:0071674~mononuclear cell migration	GO:0071677~positive regulation of mononuclear cell migration	GO:2000521~negative regulation of immunological synapse formation	GO:2001189~negative regulation of T cell activation via T cell receptor contact with antigen bound to MHC molecule on antigen presenting cell
174	GO:0014832~urinary bladder smooth muscle contraction	GO:0021782~glial cell development	GO:0034316~negative regulation of Arp2/3 complex-mediated actin nucleation	GO:0036294~cellular response to decreased oxygen levels	GO:0043045~DNA methylation involved in embryo development
175	GO:0046777~protein autophosphorylation	GO:0031087~deadenylation-independent decapping of nuclear-transcribed mRNA	GO:0033962~cytoplasmic mRNA processing body assembly	GO:0043484~regulation of RNA splicing	GO:0045879~negative regulation of smoothened signaling pathway
176	GO:0000398~mRNA splicing, via spliceosome	GO:0000720~pyrimidine dimer repair by nucleotide-excision repair	GO:0006343~establishment of chromatin silencing	GO:0006344~maintenance of chromatin silencing	GO:0006642~triglyceride mobilization
177	GO:0001574~ganglioside biosynthetic process	GO:0006664~glycolipid metabolic process	GO:0009311~oligosaccharide metabolic process	GO:0010818~T cell chemotaxis	GO:0034341~response to interferon-gamma
178	GO:0000173~inactivation of MAPK activity involved in osmosensory signaling pathway	GO:0006121~mitochondrial electron transport, succinate to ubiquinone	GO:0010387~COP9 signalosome assembly	GO:0051084~'de novo' posttranslational protein folding	GO:0010388~cullin deneddylation
179	GO:0000463~maturation of LSU-rRNA from tricistronic rRNA transcript (SSU-rRNA, 5.8S rRNA, LSU-rRNA)	GO:0003300~cardiac muscle hypertrophy	GO:0006344~maintenance of chromatin silencing	GO:0006557~S-adenosylmethioninamine biosynthetic process	GO:0006595~polyamine metabolic process
180	NA	NA	NA	NA	NA
181	GO:0021914~negative regulation of smoothened signaling pathway involved in ventral spinal cord patterning	GO:0021953~central nervous system neuron differentiation	GO:0048702~embryonic neurocranium morphogenesis	GO:0060434~bronchus morphogenesis	GO:0060831~smoothened signaling pathway involved in dorsal/ventral neural tube patterning
182	GO:0046826~negative regulation of protein export from nucleus	GO:0061179~negative regulation of insulin secretion involved in cellular response to glucose stimulus	GO:1904117~cellular response to vasopressin	GO:0048678~response to axon injury	GO:0007346~regulation of mitotic cell cycle
183	GO:0007497~posterior midgut development	GO:0010635~regulation of mitochondrial fusion	GO:0014043~negative regulation of neuron maturation	GO:0014826~vein smooth muscle contraction	GO:0031620~regulation of fever generation
184	GO:0002313~mature B cell differentiation involved in immune response	GO:0032088~negative regulation of NF-kappaB transcription factor activity	GO:0032621~interleukin-18 production	GO:0034148~negative regulation of toll-like receptor 5 signaling pathway	GO:0036145~dendritic cell homeostasis
185	GO:0046832~negative regulation of RNA export from nucleus	GO:0075732~viral penetration into host nucleus	GO:0036438~maintenance of lens transparency	GO:0034116~positive regulation of heterotypic cell-cell adhesion	GO:0051292~nuclear pore complex assembly
186	GO:0016071~mRNA metabolic process	GO:2000623~negative regulation of nuclear-transcribed mRNA catabolic process, nonsense-mediated decay	GO:0016180~snRNA processing	GO:0048255~mRNA stabilization	GO:0060213~positive regulation of nuclear-transcribed mRNA poly(A) tail shortening
187	GO:0090166~Golgi disassembly	GO:0007077~mitotic nuclear envelope disassembly	GO:0007344~pronuclear fusion	GO:0009106~lipoate metabolic process	GO:0010557~positive regulation of macromolecule biosynthetic process
188	GO:0002366~leukocyte activation involved in immune response	GO:0006898~receptor-mediated endocytosis	GO:0009756~carbohydrate mediated signaling	GO:0034381~plasma lipoprotein particle clearance	GO:0038093~Fc receptor signaling pathway
189	GO:0035455~response to interferon-alpha	GO:0035456~response to interferon-beta	GO:0046597~negative regulation of viral entry into host cell	GO:0034341~response to interferon-gamma	GO:0045071~negative regulation of viral genome replication
190	GO:0005513~detection of calcium ion	GO:0006941~striated muscle contraction	GO:0010649~regulation of cell communication by electrical coupling	GO:0032237~activation of store-operated calcium channel activity	GO:0043267~negative regulation of potassium ion transport
191	GO:0010837~regulation of keratinocyte proliferation	GO:0072091~regulation of stem cell proliferation	GO:0014065~phosphatidylinositol 3-kinase signaling	GO:0070371~ERK1 and ERK2 cascade	GO:0043491~protein kinase B signaling
192	GO:0010623~programmed cell death involved in cell development	GO:0035759~mesangial cell-matrix adhesion	GO:0097026~dendritic cell dendrite assembly	GO:2000529~positive regulation of myeloid dendritic cell chemotaxis	GO:2000548~negative regulation of dendritic cell dendrite assembly
193	GO:0002693~positive regulation of cellular extravasation	GO:1904071~presynaptic active zone assembly	GO:2000807~regulation of synaptic vesicle clustering	GO:0072144~glomerular mesangial cell development	GO:0050805~negative regulation of synaptic transmission
194	GO:0033077~T cell differentiation in thymus	GO:0008063~Toll signaling pathway	GO:0014834~skeletal muscle satellite cell maintenance involved in skeletal muscle regeneration	GO:0034141~positive regulation of toll-like receptor 3 signaling pathway	GO:0035412~regulation of catenin import into nucleus
195	GO:0010042~response to manganese ion	GO:0019516~lactate oxidation	GO:0032025~response to cobalt ion	GO:0006103~2-oxoglutarate metabolic process	GO:0006491~N-glycan processing
196	GO:0010797~regulation of multivesicular body size involved in endosome transport	GO:0043328~protein targeting to vacuole involved in ubiquitin-dependent protein catabolic process via the multivesicular body sorting pathway	GO:1903772~regulation of viral budding via host ESCRT complex	GO:0061635~regulation of protein complex stability	GO:0015986~ATP synthesis coupled proton transport
197	GO:0051726~regulation of cell cycle	GO:0000086~G2/M transition of mitotic cell cycle	GO:0006468~protein phosphorylation	GO:0007147~female meiosis II	GO:0016321~female meiosis chromosome segregation
198	GO:0035994~response to muscle stretch	GO:0051090~regulation of sequence-specific DNA binding transcription factor activity	GO:1902895~positive regulation of pri-miRNA transcription from RNA polymerase II promoter	GO:0032870~cellular response to hormone stimulus	GO:0034097~response to cytokine
199	GO:0003407~neural retina development	GO:0032874~positive regulation of stress-activated MAPK cascade	GO:0036481~intrinsic apoptotic signaling pathway in response to hydrogen peroxide	GO:0043149~stress fiber assembly	GO:0043968~histone H2A acetylation
200	GO:0000375~RNA splicing, via transesterification reactions	GO:0000389~mRNA 3'-splice site recognition	GO:0006306~DNA methylation	GO:0033539~fatty acid beta-oxidation using acyl-CoA dehydrogenase	GO:0042993~positive regulation of transcription factor import into nucleus
201	GO:0006584~catecholamine metabolic process	GO:0051923~sulfation	GO:0050427~3'-phosphoadenosine 5'-phosphosulfate metabolic process	GO:0008202~steroid metabolic process	GO:0006805~xenobiotic metabolic process
202	GO:0006546~glycine catabolic process	GO:0019464~glycine decarboxylation via glycine cleavage system	GO:0051292~nuclear pore complex assembly	GO:0071786~endoplasmic reticulum tubular network organization	GO:0006998~nuclear envelope organization
203	GO:0001666~response to hypoxia	GO:0006710~androgen catabolic process	GO:0014910~regulation of smooth muscle cell migration	GO:0022414~reproductive process	GO:0032914~positive regulation of transforming growth factor beta1 production
204	GO:0038061~NIK/NF-kappaB signaling	GO:0002268~follicular dendritic cell differentiation	GO:0032496~response to lipopolysaccharide	GO:0002467~germinal center formation	GO:0007252~I-kappaB phosphorylation
205	GO:0003273~cell migration involved in endocardial cushion formation	GO:0006933~negative regulation of cell adhesion involved in substrate-bound cell migration	GO:0010957~negative regulation of vitamin D biosynthetic process	GO:0021885~forebrain cell migration	GO:0032596~protein transport into membrane raft
206	GO:0000184~nuclear-transcribed mRNA catabolic process, nonsense-mediated decay	GO:0006413~translational initiation	GO:0006614~SRP-dependent cotranslational protein targeting to membrane	GO:0019083~viral transcription	GO:0006412~translation
207	GO:0002554~serotonin secretion by platelet	GO:0003056~regulation of vascular smooth muscle contraction	GO:0007320~insemination	GO:0007596~blood coagulation	GO:0030168~platelet activation
208	GO:0006195~purine nucleotide catabolic process	GO:0009223~pyrimidine deoxyribonucleotide catabolic process	GO:0045047~protein targeting to ER	GO:0046135~pyrimidine nucleoside catabolic process	GO:0048246~macrophage chemotaxis
209	GO:0035621~ER to Golgi ceramide transport	GO:0097026~dendritic cell dendrite assembly	GO:0003351~epithelial cilium movement	GO:0007270~neuron-neuron synaptic transmission	GO:0021591~ventricular system development
210	GO:0006890~retrograde vesicle-mediated transport, Golgi to ER	GO:0007018~microtubule-based movement	GO:0007062~sister chromatid cohesion	GO:0019886~antigen processing and presentation of exogenous peptide antigen via MHC class II	GO:0046601~positive regulation of centriole replication
211	GO:0001574~ganglioside biosynthetic process	GO:0002503~peptide antigen assembly with MHC class II protein complex	GO:0002526~acute inflammatory response	GO:0002544~chronic inflammatory response	GO:0006491~N-glycan processing
212	GO:0090662~ATP hydrolysis coupled transmembrane transport	GO:1903278~positive regulation of sodium ion export from cell	GO:1903288~positive regulation of potassium ion import	GO:0010248~establishment or maintenance of transmembrane electrochemical gradient	GO:0030007~cellular potassium ion homeostasis
213	GO:0019074~viral RNA genome packaging	GO:0001881~receptor recycling	GO:0033962~cytoplasmic mRNA processing body assembly	GO:0007032~endosome organization	GO:0043928~exonucleolytic nuclear-transcribed mRNA catabolic process involved in deadenylation-dependent decay
214	GO:0006048~UDP-N-acetylglucosamine biosynthetic process	GO:1904380~endoplasmic reticulum mannose trimming	GO:1904382~mannose trimming involved in glycoprotein ERAD pathway	GO:0006491~N-glycan processing	GO:0006694~steroid biosynthetic process
215	GO:0016180~snRNA processing	GO:0045839~negative regulation of mitotic nuclear division	GO:0045862~positive regulation of proteolysis	GO:0006986~response to unfolded protein	GO:0030433~ER-associated ubiquitin-dependent protein catabolic process
216	GO:0002446~neutrophil mediated immunity	GO:0002467~germinal center formation	GO:0010820~positive regulation of T cell chemotaxis	GO:0031659~positive regulation of cyclin-dependent protein serine/threonine kinase activity involved in G1/S transition of mitotic cell cycle	GO:0033025~regulation of mast cell apoptotic process
217	GO:0002125~maternal aggressive behavior	GO:0003084~positive regulation of systemic arterial blood pressure	GO:0007621~negative regulation of female receptivity	GO:0014049~positive regulation of glutamate secretion	GO:0021952~central nervous system projection neuron axonogenesis
218	GO:0007621~negative regulation of female receptivity	GO:0030240~skeletal muscle thin filament assembly	GO:0030241~skeletal muscle myosin thick filament assembly	GO:0030916~otic vesicle formation	GO:0035995~detection of muscle stretch
219	GO:0050776~regulation of immune response	GO:0006968~cellular defense response	GO:0007165~signal transduction	GO:0006955~immune response	GO:0030101~natural killer cell activation
220	GO:0001754~eye photoreceptor cell differentiation	GO:0006428~isoleucyl-tRNA aminoacylation	GO:0010032~meiotic chromosome condensation	GO:0034140~negative regulation of toll-like receptor 3 signaling pathway	GO:0035609~C-terminal protein deglutamylation
221	GO:0030178~negative regulation of Wnt signaling pathway	GO:0045600~positive regulation of fat cell differentiation	GO:0003100~regulation of systemic arterial blood pressure by endothelin	GO:0008584~male gonad development	GO:0010564~regulation of cell cycle process
222	GO:0061009~common bile duct development	GO:1901620~regulation of smoothened signaling pathway involved in dorsal/ventral neural tube patterning	GO:2000095~regulation of Wnt signaling pathway, planar cell polarity pathway	GO:0010669~epithelial structure maintenance	GO:0060322~head development
223	GO:0006367~transcription initiation from RNA polymerase II promoter	GO:0014010~Schwann cell proliferation	GO:0048385~regulation of retinoic acid receptor signaling pathway	GO:0070562~regulation of vitamin D receptor signaling pathway	GO:0070564~positive regulation of vitamin D receptor signaling pathway
224	GO:0008544~epidermis development	GO:0045110~intermediate filament bundle assembly	GO:0051798~positive regulation of hair follicle development	GO:0090131~mesenchyme migration	GO:0031581~hemidesmosome assembly
225	GO:0002762~negative regulation of myeloid leukocyte differentiation	GO:0006163~purine nucleotide metabolic process	GO:0006183~GTP biosynthetic process	GO:0006220~pyrimidine nucleotide metabolic process	GO:0006228~UTP biosynthetic process
226	GO:0016180~snRNA processing	GO:0006333~chromatin assembly or disassembly	GO:0010762~regulation of fibroblast migration	GO:0098789~pre-mRNA cleavage required for polyadenylation	GO:0071044~histone mRNA catabolic process
227	GO:0000495~box H/ACA snoRNA 3'-end processing	GO:0006014~D-ribose metabolic process	GO:0031118~rRNA pseudouridine synthesis	GO:0031120~snRNA pseudouridine synthesis	GO:0070124~mitochondrial translational initiation
228	GO:0007067~mitotic nuclear division	GO:0007072~positive regulation of transcription involved in exit from mitosis	GO:0009303~rRNA transcription	GO:0045842~positive regulation of mitotic metaphase/anaphase transition	GO:0051301~cell division
229	GO:1903638~positive regulation of protein import into mitochondrial outer membrane	GO:1903645~negative regulation of chaperone-mediated protein folding	GO:0031648~protein destabilization	GO:0043280~positive regulation of cysteine-type endopeptidase activity involved in apoptotic process	GO:0071560~cellular response to transforming growth factor beta stimulus
230	GO:0097681~double-strand break repair via alternative nonhomologous end joining	GO:2000042~negative regulation of double-strand break repair via homologous recombination	GO:0006261~DNA-dependent DNA replication	GO:0016446~somatic hypermutation of immunoglobulin genes	GO:0071897~DNA biosynthetic process
231	GO:0002327~immature B cell differentiation	GO:0002371~dendritic cell cytokine production	GO:0032762~mast cell cytokine production	GO:0038109~Kit signaling pathway	GO:0038162~erythropoietin-mediated signaling pathway
232	GO:0043538~regulation of actin phosphorylation	GO:0015986~ATP synthesis coupled proton transport	GO:0030837~negative regulation of actin filament polymerization	GO:0033962~cytoplasmic mRNA processing body assembly	GO:0042989~sequestering of actin monomers
233	GO:0000466~maturation of 5.8S rRNA from tricistronic rRNA transcript (SSU-rRNA, 5.8S rRNA, LSU-rRNA)	GO:0007007~inner mitochondrial membrane organization	GO:0032979~protein insertion into mitochondrial membrane from inner side	GO:0051204~protein insertion into mitochondrial membrane	GO:0097033~mitochondrial respiratory chain complex III biogenesis
234	GO:0070475~rRNA base methylation	GO:0072671~mitochondria-associated ubiquitin-dependent protein catabolic process	GO:0071630~ubiquitin-dependent catabolism of misfolded proteins by nucleus-associated proteasome	GO:0030433~ER-associated ubiquitin-dependent protein catabolic process	NA
235	GO:0060333~interferon-gamma-mediated signaling pathway	GO:0002645~positive regulation of tolerance induction	GO:0045355~negative regulation of interferon-alpha biosynthetic process	GO:0045358~negative regulation of interferon-beta biosynthetic process	GO:1902524~positive regulation of protein K48-linked ubiquitination
236	GO:0032274~gonadotropin secretion	GO:0034337~RNA folding	GO:0044029~hypomethylation of CpG island	GO:0008285~negative regulation of cell proliferation	GO:0021575~hindbrain morphogenesis
237	GO:0000038~very long-chain fatty acid metabolic process	GO:0006515~misfolded or incompletely synthesized protein catabolic process	GO:0016558~protein import into peroxisome matrix	GO:0032784~regulation of DNA-templated transcription, elongation	GO:0071218~cellular response to misfolded protein
238	GO:0045876~positive regulation of sister chromatid cohesion	GO:0071168~protein localization to chromatin	GO:0002376~immune system process	GO:0007131~reciprocal meiotic recombination	GO:0006302~double-strand break repair
239	GO:0000294~nuclear-transcribed mRNA catabolic process, endonucleolytic cleavage-dependent decay	GO:0032201~telomere maintenance via semi-conservative replication	GO:0009048~dosage compensation by inactivation of X chromosome	GO:0006449~regulation of translational termination	GO:0000956~nuclear-transcribed mRNA catabolic process
240	GO:0021555~midbrain-hindbrain boundary morphogenesis	GO:0021592~fourth ventricle development	GO:0021678~third ventricle development	GO:0021993~initiation of neural tube closure	GO:0070902~mitochondrial tRNA pseudouridine synthesis
241	GO:0044053~translocation of peptides or proteins into host cell cytoplasm	GO:2000109~regulation of macrophage apoptotic process	GO:0007021~tubulin complex assembly	GO:0080009~mRNA methylation	GO:0090666~scaRNA localization to Cajal body
242	GO:0010578~regulation of adenylate cyclase activity involved in G-protein coupled receptor signaling pathway	GO:0051458~corticotropin secretion	GO:2000852~regulation of corticosterone secretion	GO:0071376~cellular response to corticotropin-releasing hormone stimulus	GO:0007567~parturition
243	GO:0006376~mRNA splice site selection	GO:0051127~positive regulation of actin nucleation	GO:0034314~Arp2/3 complex-mediated actin nucleation	GO:0042752~regulation of circadian rhythm	GO:0048511~rhythmic process
244	GO:0005980~glycogen catabolic process	GO:0006198~cAMP catabolic process	GO:0007026~negative regulation of microtubule depolymerization	GO:0009187~cyclic nucleotide metabolic process	GO:0019388~galactose catabolic process
245	NA	NA	NA	NA	NA
246	GO:0006875~cellular metal ion homeostasis	GO:0016191~synaptic vesicle uncoating	GO:0020027~hemoglobin metabolic process	GO:0035751~regulation of lysosomal lumen pH	GO:0072318~clathrin coat disassembly
247	GO:0002759~regulation of antimicrobial humoral response	GO:0010890~positive regulation of sequestering of triglyceride	GO:0030865~cortical cytoskeleton organization	GO:0046039~GTP metabolic process	GO:0051900~regulation of mitochondrial depolarization
248	GO:0002032~desensitization of G-protein coupled receptor protein signaling pathway by arrestin	GO:0006049~UDP-N-acetylglucosamine catabolic process	GO:0030834~regulation of actin filament depolymerization	GO:0032226~positive regulation of synaptic transmission, dopaminergic	GO:0034392~negative regulation of smooth muscle cell apoptotic process
249	GO:0016255~attachment of GPI anchor to protein	GO:0034115~negative regulation of heterotypic cell-cell adhesion	GO:0038195~urokinase plasminogen activator signaling pathway	GO:2000660~negative regulation of interleukin-1-mediated signaling pathway	GO:2001268~negative regulation of cysteine-type endopeptidase activity involved in apoptotic signaling pathway
250	GO:0032348~negative regulation of aldosterone biosynthetic process	GO:1902613~negative regulation of anti-Mullerian hormone signaling pathway	GO:2000065~negative regulation of cortisol biosynthetic process	GO:0017015~regulation of transforming growth factor beta receptor signaling pathway	GO:0030325~adrenal gland development
251	GO:0010762~regulation of fibroblast migration	GO:0033687~osteoblast proliferation	GO:0038203~TORC2 signaling	GO:0048539~bone marrow development	GO:0061014~positive regulation of mRNA catabolic process
252	GO:0003360~brainstem development	GO:0006189~'de novo' IMP biosynthetic process	GO:0006544~glycine metabolic process	GO:0009113~purine nucleobase biosynthetic process	GO:0010035~response to inorganic substance
253	GO:0002755~MyD88-dependent toll-like receptor signaling pathway	GO:0006369~termination of RNA polymerase II transcription	GO:0006405~RNA export from nucleus	GO:0007249~I-kappaB kinase/NF-kappaB signaling	GO:0007254~JNK cascade
254	GO:0007057~spindle assembly involved in female meiosis I	GO:0007067~mitotic nuclear division	GO:0009257~10-formyltetrahydrofolate biosynthetic process	GO:0015942~formate metabolic process	GO:0006760~folic acid-containing compound metabolic process
255	GO:0006824~cobalt ion transport	GO:0015889~cobalamin transport	GO:0044691~tooth eruption	GO:0070166~enamel mineralization	GO:0009235~cobalamin metabolic process
256	GO:0023014~signal transduction by protein phosphorylation	GO:0031122~cytoplasmic microtubule organization	GO:0051893~regulation of focal adhesion assembly	GO:0030334~regulation of cell migration	NA
257	GO:0000165~MAPK cascade	GO:0002091~negative regulation of receptor internalization	GO:0016188~synaptic vesicle maturation	GO:0016572~histone phosphorylation	GO:0021612~facial nerve structural organization
258	GO:0034315~regulation of Arp2/3 complex-mediated actin nucleation	GO:0051967~negative regulation of synaptic transmission, glutamatergic	GO:0061635~regulation of protein complex stability	GO:0002092~positive regulation of receptor internalization	GO:0016239~positive regulation of macroautophagy
259	NA	NA	NA	NA	NA
260	GO:0006207~'de novo' pyrimidine nucleobase biosynthetic process	GO:0006526~arginine biosynthetic process	GO:0019240~citrulline biosynthetic process	GO:0042791~5S class rRNA transcription from RNA polymerase III type 1 promoter	GO:0042797~tRNA transcription from RNA polymerase III promoter
261	GO:0075522~IRES-dependent viral translational initiation	GO:0075525~viral translational termination-reinitiation	GO:0034498~early endosome to Golgi transport	GO:0006446~regulation of translational initiation	GO:0016050~vesicle organization
262	NA	NA	NA	NA	NA
263	GO:0007049~cell cycle	GO:0015770~sucrose transport	GO:0021785~branchiomotor neuron axon guidance	GO:0045577~regulation of B cell differentiation	GO:0048066~developmental pigmentation
264	GO:0042516~regulation of tyrosine phosphorylation of Stat3 protein	GO:0002690~positive regulation of leukocyte chemotaxis	GO:0097194~execution phase of apoptosis	GO:0001938~positive regulation of endothelial cell proliferation	GO:0006869~lipid transport
265	GO:0006701~progesterone biosynthetic process	GO:0007292~female gamete generation	GO:0007506~gonadal mesoderm development	GO:0014009~glial cell proliferation	GO:0016486~peptide hormone processing
266	GO:0009792~embryo development ending in birth or egg hatching	GO:0010848~regulation of chromatin disassembly	GO:0018101~protein citrullination	GO:0021913~regulation of transcription from RNA polymerase II promoter involved in ventral spinal cord interneuron specification	GO:0036413~histone H3-R26 citrullination
267	GO:0006544~glycine metabolic process	GO:0006662~glycerol ether metabolic process	GO:0018026~peptidyl-lysine monomethylation	GO:0032787~monocarboxylic acid metabolic process	GO:0046596~regulation of viral entry into host cell
268	GO:0038193~thromboxane A2 signaling pathway	GO:0019932~second-messenger-mediated signaling	GO:0030194~positive regulation of blood coagulation	GO:0032793~positive regulation of CREB transcription factor activity	GO:0045777~positive regulation of blood pressure
269	GO:0045956~positive regulation of calcium ion-dependent exocytosis	GO:0033604~negative regulation of catecholamine secretion	GO:0090036~regulation of protein kinase C signaling	GO:0060074~synapse maturation	GO:0007269~neurotransmitter secretion
270	GO:0002903~negative regulation of B cell apoptotic process	GO:0007268~chemical synaptic transmission	GO:0008343~adult feeding behavior	GO:0010748~negative regulation of plasma membrane long-chain fatty acid transport	GO:0010907~positive regulation of glucose metabolic process
271	GO:0003156~regulation of animal organ formation	GO:0007356~thorax and anterior abdomen determination	GO:0035802~adrenal cortex formation	GO:0061032~visceral serous pericardium development	GO:0072166~posterior mesonephric tubule development
272	GO:0001956~positive regulation of neurotransmitter secretion	GO:0007019~microtubule depolymerization	GO:0009629~response to gravity	GO:0010701~positive regulation of norepinephrine secretion	GO:0010807~regulation of synaptic vesicle priming
273	GO:0034628~'de novo' NAD biosynthetic process from aspartate	GO:1904530~negative regulation of actin filament binding	GO:0009435~NAD biosynthetic process	GO:0019674~NAD metabolic process	GO:0006139~nucleobase-containing compound metabolic process
274	GO:0007412~axon target recognition	GO:0010807~regulation of synaptic vesicle priming	GO:0031630~regulation of synaptic vesicle fusion to presynaptic membrane	GO:0032229~negative regulation of synaptic transmission, GABAergic	GO:0035542~regulation of SNARE complex assembly
275	NA	NA	NA	NA	NA
276	GO:0002286~T cell activation involved in immune response	GO:0002323~natural killer cell activation involved in immune response	GO:0006820~anion transport	GO:0006821~chloride transport	GO:0008272~sulfate transport
277	GO:0006334~nucleosome assembly	GO:0007160~cell-matrix adhesion	GO:0007605~sensory perception of sound	GO:0010107~potassium ion import	GO:0034765~regulation of ion transmembrane transport
278	NA	NA	NA	NA	NA
279	GO:0001836~release of cytochrome c from mitochondria	GO:0008053~mitochondrial fusion	GO:0008630~intrinsic apoptotic signaling pathway in response to DNA damage	GO:0097192~extrinsic apoptotic signaling pathway in absence of ligand	GO:0021987~cerebral cortex development
280	NA	NA	NA	NA	NA
281	GO:0019370~leukotriene biosynthetic process	GO:0006749~glutathione metabolic process	GO:0006750~glutathione biosynthetic process	GO:0031638~zymogen activation	GO:0006805~xenobiotic metabolic process
282	GO:0009813~flavonoid biosynthetic process	GO:0052696~flavonoid glucuronidation	GO:0006805~xenobiotic metabolic process	GO:0008209~androgen metabolic process	GO:0008210~estrogen metabolic process
283	GO:0006629~lipid metabolic process	GO:0008207~C21-steroid hormone metabolic process	GO:0010642~negative regulation of platelet-derived growth factor receptor signaling pathway	GO:0014012~peripheral nervous system axon regeneration	GO:0030573~bile acid catabolic process
284	GO:0003351~epithelial cilium movement	GO:0035082~axoneme assembly	GO:0035881~amacrine cell differentiation	GO:0036302~atrioventricular canal development	GO:0060579~ventral spinal cord interneuron fate commitment
285	GO:0006421~asparaginyl-tRNA aminoacylation	GO:0006490~oligosaccharide-lipid intermediate biosynthetic process	GO:0015840~urea transport	GO:0048388~endosomal lumen acidification	GO:0060244~negative regulation of cell proliferation involved in contact inhibition
286	GO:0016584~nucleosome positioning	GO:0098532~histone H3-K27 trimethylation	GO:0080182~histone H3-K4 trimethylation	GO:0006334~nucleosome assembly	NA
287	GO:0002227~innate immune response in mucosa	GO:0006342~chromatin silencing	GO:0019731~antibacterial humoral response	GO:0050830~defense response to Gram-positive bacterium	GO:0006334~nucleosome assembly
288	NA	NA	NA	NA	NA
289	GO:0000290~deadenylation-dependent decapping of nuclear-transcribed mRNA	GO:0002192~IRES-dependent translational initiation	GO:0006359~regulation of transcription from RNA polymerase III promoter	GO:0010763~positive regulation of fibroblast migration	GO:0031929~TOR signaling
290	GO:0072331~signal transduction by p53 class mediator	GO:1901984~negative regulation of protein acetylation	GO:0010955~negative regulation of protein processing	GO:0033234~negative regulation of protein sumoylation	GO:0044257~cellular protein catabolic process
291	NA	NA	NA	NA	NA
292	GO:0006612~protein targeting to membrane	GO:0006820~anion transport	GO:0008089~anterograde axonal transport	GO:0015853~adenine transport	GO:0018230~peptidyl-L-cysteine S-palmitoylation
293	NA	NA	NA	NA	NA
294	GO:0002191~cap-dependent translational initiation	GO:0043488~regulation of mRNA stability	GO:0060071~Wnt signaling pathway, planar cell polarity pathway	GO:0080135~regulation of cellular response to stress	GO:1905537~positive regulation of eukaryotic translation initiation factor 4F complex assembly
295	NA	NA	NA	NA	NA
296	GO:0048704~embryonic skeletal system morphogenesis	GO:0009952~anterior/posterior pattern specification	GO:0021546~rhombomere development	GO:0021615~glossopharyngeal nerve morphogenesis	GO:0034101~erythrocyte homeostasis
297	GO:0006351~transcription, DNA-templated	GO:0045837~negative regulation of membrane potential	GO:0060221~retinal rod cell differentiation	GO:1904373~response to kainic acid	GO:1904389~rod bipolar cell differentiation
298	GO:0015074~DNA integration	NA	NA	NA	NA
299	GO:0045926~negative regulation of growth	GO:0071294~cellular response to zinc ion	GO:0010038~response to metal ion	GO:0071276~cellular response to cadmium ion	GO:0036018~cellular response to erythropoietin
300	GO:0002793~positive regulation of peptide secretion	GO:0032119~sequestering of zinc ion	GO:0032602~chemokine production	GO:0070488~neutrophil aggregation	GO:0002523~leukocyte migration involved in inflammatory response
301	GO:0000461~endonucleolytic cleavage to generate mature 3'-end of SSU-rRNA from (SSU-rRNA, 5.8S rRNA, LSU-rRNA)	GO:0019348~dolichol metabolic process	GO:0019673~GDP-mannose metabolic process	GO:0035268~protein mannosylation	GO:0000447~endonucleolytic cleavage in ITS1 to separate SSU-rRNA from 5.8S rRNA and LSU-rRNA from tricistronic rRNA transcript (SSU-rRNA, 5.8S rRNA, LSU-rRNA)
302	NA	NA	NA	NA	NA
303	GO:0015671~oxygen transport	GO:0007596~blood coagulation	GO:0030185~nitric oxide transport	GO:0070293~renal absorption	GO:0050880~regulation of blood vessel size
304	GO:0009966~regulation of signal transduction	GO:0043200~response to amino acid	GO:0048678~response to axon injury	GO:0043154~negative regulation of cysteine-type endopeptidase activity involved in apoptotic process	NA
305	GO:0009952~anterior/posterior pattern specification	GO:0006351~transcription, DNA-templated	GO:0006355~regulation of transcription, DNA-templated	GO:0048562~embryonic organ morphogenesis	GO:0021520~spinal cord motor neuron cell fate specification
306	GO:0000320~re-entry into mitotic cell cycle	GO:0006930~substrate-dependent cell migration, cell extension	GO:0010039~response to iron ion	GO:0010243~response to organonitrogen compound	GO:0010971~positive regulation of G2/M transition of mitotic cell cycle
307	GO:0071449~cellular response to lipid hydroperoxide	GO:0010001~glial cell differentiation	GO:0010243~response to organonitrogen compound	GO:0023019~signal transduction involved in regulation of gene expression	GO:0033327~Leydig cell differentiation
308	GO:0016055~Wnt signaling pathway	GO:0032597~B cell receptor transport into membrane raft	GO:0032600~chemokine receptor transport out of membrane raft	GO:0032913~negative regulation of transforming growth factor beta3 production	GO:0070676~intralumenal vesicle formation
309	GO:0007420~brain development	GO:0042255~ribosome assembly	GO:0006325~chromatin organization	NA	NA
310	GO:0014733~regulation of skeletal muscle adaptation	GO:0032272~negative regulation of protein polymerization	GO:1901897~regulation of relaxation of cardiac muscle	GO:0006820~anion transport	GO:1903959~regulation of anion transmembrane transport
311	GO:0001562~response to protozoan	GO:0021795~cerebral cortex cell migration	GO:0045200~establishment of neuroblast polarity	GO:0048671~negative regulation of collateral sprouting	GO:0072602~interleukin-4 secretion
312	GO:0045926~negative regulation of growth	GO:0071276~cellular response to cadmium ion	GO:0071294~cellular response to zinc ion	GO:0042117~monocyte activation	GO:0071280~cellular response to copper ion
313	GO:0007017~microtubule-based process	GO:0007010~cytoskeleton organization	NA	NA	NA
314	GO:0016446~somatic hypermutation of immunoglobulin genes	GO:0006298~mismatch repair	GO:0090305~nucleic acid phosphodiester bond hydrolysis	NA	NA
315	GO:0070588~calcium ion transmembrane transport	GO:0014819~regulation of skeletal muscle contraction	GO:1990034~calcium ion export from cell	GO:1990035~calcium ion import into cell	GO:0006851~mitochondrial calcium ion transport
316	NA	NA	NA	NA	NA
317	NA	NA	NA	NA	NA
318	GO:0006837~serotonin transport	GO:0015842~aminergic neurotransmitter loading into synaptic vesicle	GO:0042137~sequestering of neurotransmitter	GO:0098700~neurotransmitter loading into synaptic vesicle	GO:1903427~negative regulation of reactive oxygen species biosynthetic process
319	GO:0008635~activation of cysteine-type endopeptidase activity involved in apoptotic process by cytochrome c	GO:0051902~negative regulation of mitochondrial depolarization	GO:0060546~negative regulation of necroptotic process	GO:1900119~positive regulation of execution phase of apoptosis	GO:1901029~negative regulation of mitochondrial outer membrane permeabilization involved in apoptotic signaling pathway
320	GO:0098914~membrane repolarization during atrial cardiac muscle cell action potential	GO:0098915~membrane repolarization during ventricular cardiac muscle cell action potential	GO:0099625~ventricular cardiac muscle cell membrane repolarization	GO:1990573~potassium ion import across plasma membrane	GO:0010107~potassium ion import
321	GO:0002376~immune system process	GO:0006465~signal peptide processing	GO:0032469~endoplasmic reticulum calcium ion homeostasis	GO:0070059~intrinsic apoptotic signaling pathway in response to endoplasmic reticulum stress	GO:0030433~ER-associated ubiquitin-dependent protein catabolic process
322	NA	NA	NA	NA	NA
323	GO:0032728~positive regulation of interferon-beta production	GO:0032755~positive regulation of interleukin-6 production	GO:0032760~positive regulation of tumor necrosis factor production	NA	NA
324	GO:2000503~positive regulation of natural killer cell chemotaxis	GO:0045662~negative regulation of myoblast differentiation	GO:0048839~inner ear development	GO:0060326~cell chemotaxis	GO:0006935~chemotaxis
325	GO:0051447~negative regulation of meiotic cell cycle	GO:0070613~regulation of protein processing	GO:0097338~response to clozapine	GO:1901621~negative regulation of smoothened signaling pathway involved in dorsal/ventral neural tube patterning	GO:0006309~apoptotic DNA fragmentation
326	GO:0019056~modulation by virus of host transcription	GO:0038179~neurotrophin signaling pathway	GO:0048691~positive regulation of axon extension involved in regeneration	GO:0042490~mechanoreceptor differentiation	GO:0048665~neuron fate specification
327	GO:0000189~MAPK import into nucleus	GO:0006975~DNA damage induced protein phosphorylation	GO:0031281~positive regulation of cyclase activity	GO:0032872~regulation of stress-activated MAPK cascade	GO:0033129~positive regulation of histone phosphorylation
328	GO:0031047~gene silencing by RNA	GO:0051086~chaperone mediated protein folding independent of cofactor	GO:0000288~nuclear-transcribed mRNA catabolic process, deadenylation-dependent decay	GO:0000973~posttranscriptional tethering of RNA polymerase II gene DNA at nuclear periphery	GO:0001829~trophectodermal cell differentiation
329	GO:0016032~viral process	GO:0018125~peptidyl-cysteine methylation	GO:0072385~minus-end-directed organelle transport along microtubule	GO:0034067~protein localization to Golgi apparatus	GO:0034498~early endosome to Golgi transport
330	GO:0000956~nuclear-transcribed mRNA catabolic process	GO:0043928~exonucleolytic nuclear-transcribed mRNA catabolic process involved in deadenylation-dependent decay	GO:0070125~mitochondrial translational elongation	GO:0070126~mitochondrial translational termination	GO:0006397~mRNA processing
331	GO:0003143~embryonic heart tube morphogenesis	GO:0030903~notochord development	GO:0048339~paraxial mesoderm development	GO:0048368~lateral mesoderm development	GO:2000736~regulation of stem cell differentiation
332	GO:0008582~regulation of synaptic growth at neuromuscular junction	GO:1901657~glycosyl compound metabolic process	GO:2000541~positive regulation of protein geranylgeranylation	GO:0071340~skeletal muscle acetylcholine-gated channel clustering	GO:0007528~neuromuscular junction development
333	GO:0097284~hepatocyte apoptotic process	GO:0097191~extrinsic apoptotic signaling pathway	GO:0033209~tumor necrosis factor-mediated signaling pathway	GO:0043000~Golgi to plasma membrane CFTR protein transport	GO:0016032~viral process
334	GO:0072378~blood coagulation, fibrin clot formation	GO:0031639~plasminogen activation	GO:0090277~positive regulation of peptide hormone secretion	GO:0034116~positive regulation of heterotypic cell-cell adhesion	GO:0051258~protein polymerization
335	GO:0071395~cellular response to jasmonic acid stimulus	GO:0044597~daunorubicin metabolic process	GO:0044598~doxorubicin metabolic process	GO:0008202~steroid metabolic process	GO:0071799~cellular response to prostaglandin D stimulus
336	GO:0009813~flavonoid biosynthetic process	GO:0052695~cellular glucuronidation	GO:0052696~flavonoid glucuronidation	GO:0008202~steroid metabolic process	GO:0006805~xenobiotic metabolic process
337	GO:0061053~somite development	GO:0050790~regulation of catalytic activity	GO:0006470~protein dephosphorylation	GO:0007608~sensory perception of smell	NA
338	GO:0045292~mRNA cis splicing, via spliceosome	GO:1903146~regulation of mitophagy	GO:0050790~regulation of catalytic activity	GO:1903955~positive regulation of protein targeting to mitochondrion	GO:0006364~rRNA processing
339	GO:0072086~specification of loop of Henle identity	GO:0072272~proximal/distal pattern formation involved in metanephric nephron development	NA	NA	NA
340	GO:0002286~T cell activation involved in immune response	GO:0002323~natural killer cell activation involved in immune response	GO:0010824~regulation of centrosome duplication	GO:0032006~regulation of TOR signaling	GO:0033141~positive regulation of peptidyl-serine phosphorylation of STAT protein

## Sheet: TuBA_GEO_GO-BP
Seed.No	GO.BP.Term.1	GO.BP.Term.2	GO.BP.Term.3	GO.BP.Term.4	GO.BP.Term.5
1	GO:0006955~immune response	GO:0050852~T cell receptor signaling pathway	GO:0031295~T cell costimulation	GO:0050776~regulation of immune response	GO:0050853~B cell receptor signaling pathway
2	GO:0002323~natural killer cell activation involved in immune response	GO:0033141~positive regulation of peptidyl-serine phosphorylation of STAT protein	GO:0002286~T cell activation involved in immune response	GO:0060338~regulation of type I interferon-mediated signaling pathway	GO:0042100~B cell proliferation
3	GO:0006614~SRP-dependent cotranslational protein targeting to membrane	GO:0019083~viral transcription	GO:0000184~nuclear-transcribed mRNA catabolic process, nonsense-mediated decay	GO:0006413~translational initiation	GO:0006412~translation
4	GO:0001525~angiogenesis	GO:0016337~single organismal cell-cell adhesion	GO:0050900~leukocyte migration	GO:1903142~positive regulation of establishment of endothelial barrier	GO:0001955~blood vessel maturation
5	GO:0042593~glucose homeostasis	GO:0006629~lipid metabolic process	GO:0019433~triglyceride catabolic process	GO:0019915~lipid storage	GO:0045471~response to ethanol
6	GO:0006955~immune response	GO:0070098~chemokine-mediated signaling pathway	GO:0050852~T cell receptor signaling pathway	GO:0060333~interferon-gamma-mediated signaling pathway	GO:0006915~apoptotic process
7	GO:0002305~CD8-positive, gamma-delta intraepithelial T cell differentiation	GO:0002731~negative regulation of dendritic cell cytokine production	GO:0006873~cellular ion homeostasis	GO:0007039~protein catabolic process in the vacuole	GO:0007260~tyrosine phosphorylation of STAT protein
8	GO:0002250~adaptive immune response	GO:0050853~B cell receptor signaling pathway	GO:0006958~complement activation, classical pathway	GO:0006910~phagocytosis, recognition	GO:0042113~B cell activation
9	GO:0002250~adaptive immune response	GO:0060333~interferon-gamma-mediated signaling pathway	GO:0019886~antigen processing and presentation of exogenous peptide antigen via MHC class II	GO:0007229~integrin-mediated signaling pathway	GO:0031295~T cell costimulation
10	GO:0048546~digestive tract morphogenesis	GO:0001755~neural crest cell migration	GO:0034220~ion transmembrane transport	GO:0014015~positive regulation of gliogenesis	GO:0031109~microtubule polymerization or depolymerization
11	GO:0007067~mitotic nuclear division	GO:0051301~cell division	GO:0008283~cell proliferation	GO:0007094~mitotic spindle assembly checkpoint	GO:0007018~microtubule-based movement
12	GO:0009615~response to virus	GO:0051607~defense response to virus	GO:0045071~negative regulation of viral genome replication	GO:0060337~type I interferon signaling pathway	GO:0060333~interferon-gamma-mediated signaling pathway
13	GO:0000479~endonucleolytic cleavage of tricistronic rRNA transcript (SSU-rRNA, 5.8S rRNA, LSU-rRNA)	GO:0017126~nucleologenesis	GO:0034219~carbohydrate transmembrane transport	GO:0042255~ribosome assembly	GO:0060688~regulation of morphogenesis of a branching structure
14	GO:0002223~stimulatory C-type lectin receptor signaling pathway	GO:0002316~follicular B cell differentiation	GO:0002448~mast cell mediated immunity	GO:0006929~substrate-dependent cell migration	GO:0006955~immune response
15	GO:0006914~autophagy	GO:0014878~response to electrical stimulus involved in regulation of muscle adaptation	GO:0032785~negative regulation of DNA-templated transcription, elongation	GO:0036353~histone H2A-K119 monoubiquitination	GO:0043201~response to leucine
16	GO:0006283~transcription-coupled nucleotide-excision repair	GO:0000338~protein deneddylation	GO:0006368~transcription elongation from RNA polymerase II promoter	GO:0010256~endomembrane system organization	GO:0033387~putrescine biosynthetic process from ornithine
17	GO:0008544~epidermis development	GO:0007010~cytoskeleton organization	GO:0031069~hair follicle morphogenesis	GO:0043588~skin development	GO:0031424~keratinization
18	GO:0048483~autonomic nervous system development	GO:0002023~reduction of food intake in response to dietary excess	GO:0003356~regulation of cilium beat frequency	GO:0003357~noradrenergic neuron differentiation	GO:0003358~noradrenergic neuron development
19	GO:0000961~negative regulation of mitochondrial RNA catabolic process	GO:0014010~Schwann cell proliferation	GO:0030578~PML body organization	GO:0045759~negative regulation of action potential	GO:0048385~regulation of retinoic acid receptor signaling pathway
20	GO:0006614~SRP-dependent cotranslational protein targeting to membrane	GO:0019083~viral transcription	GO:0000184~nuclear-transcribed mRNA catabolic process, nonsense-mediated decay	GO:0006413~translational initiation	GO:0006364~rRNA processing
21	GO:0019373~epoxygenase P450 pathway	GO:0002292~T cell differentiation involved in immune response	GO:0003144~embryonic heart tube formation	GO:0003218~cardiac left ventricle formation	GO:0003219~cardiac right ventricle formation
22	NA	NA	NA	NA	NA
23	GO:0045060~negative thymic T cell selection	GO:0006461~protein complex assembly	GO:0002344~B cell affinity maturation	GO:0002625~regulation of T cell antigen processing and presentation	GO:0002721~regulation of B cell cytokine production
24	GO:0000448~cleavage in ITS2 between 5.8S rRNA and LSU-rRNA of tricistronic rRNA transcript (SSU-rRNA, 5.8S rRNA, LSU-rRNA)	GO:0008105~asymmetric protein localization	GO:0009299~mRNA transcription	GO:0016080~synaptic vesicle targeting	GO:0021747~cochlear nucleus development
25	GO:0000290~deadenylation-dependent decapping of nuclear-transcribed mRNA	GO:0002192~IRES-dependent translational initiation	GO:0006359~regulation of transcription from RNA polymerase III promoter	GO:0010763~positive regulation of fibroblast migration	GO:0031929~TOR signaling
26	GO:0045944~positive regulation of transcription from RNA polymerase II promoter	GO:0035914~skeletal muscle cell differentiation	GO:0032870~cellular response to hormone stimulus	GO:0051591~response to cAMP	GO:0006366~transcription from RNA polymerase II promoter
27	GO:0008544~epidermis development	GO:0032773~positive regulation of monophenol monooxygenase activity	GO:0046947~hydroxylysine biosynthetic process	GO:0051796~negative regulation of catagen	GO:0060901~regulation of hair cycle by canonical Wnt signaling pathway
28	GO:0006163~purine nucleotide metabolic process	GO:0006183~GTP biosynthetic process	GO:0006220~pyrimidine nucleotide metabolic process	GO:0006228~UTP biosynthetic process	GO:0006241~CTP biosynthetic process
29	GO:0030574~collagen catabolic process	GO:0030198~extracellular matrix organization	GO:0048592~eye morphogenesis	GO:1903225~negative regulation of endodermal cell differentiation	GO:0001501~skeletal system development
30	GO:0050859~negative regulation of B cell receptor signaling pathway	GO:0030889~negative regulation of B cell proliferation	GO:0006968~cellular defense response	GO:0008216~spermidine metabolic process	GO:0014739~positive regulation of muscle hyperplasia
31	GO:0006507~GPI anchor release	GO:0008285~negative regulation of cell proliferation	GO:0021988~olfactory lobe development	GO:0030167~proteoglycan catabolic process	GO:0045556~positive regulation of TRAIL biosynthetic process
32	GO:0003081~regulation of systemic arterial blood pressure by renin-angiotensin	GO:0006739~NADP metabolic process	GO:0016098~monoterpenoid metabolic process	GO:0016101~diterpenoid metabolic process	GO:0019627~urea metabolic process
33	GO:0006120~mitochondrial electron transport, NADH to ubiquinone	GO:0032981~mitochondrial respiratory chain complex I assembly	GO:0008626~granzyme-mediated apoptotic signaling pathway	GO:0010586~miRNA metabolic process	GO:0030091~protein repair
34	GO:1900165~negative regulation of interleukin-6 secretion	GO:0030217~T cell differentiation	GO:0000018~regulation of DNA recombination	GO:0000147~actin cortical patch assembly	GO:0001915~negative regulation of T cell mediated cytotoxicity
35	GO:0006260~DNA replication	GO:0051304~chromosome separation	GO:0006271~DNA strand elongation involved in DNA replication	GO:0006541~glutamine metabolic process	GO:0006297~nucleotide-excision repair, DNA gap filling
36	GO:0008150~biological_process	GO:0072331~signal transduction by p53 class mediator	GO:1901984~negative regulation of protein acetylation	GO:0010955~negative regulation of protein processing	GO:0033234~negative regulation of protein sumoylation
37	GO:0040038~polar body extrusion after meiotic divisions	GO:0090306~spindle assembly involved in meiosis	GO:1904017~cellular response to Thyroglobulin triiodothyronine	GO:0018406~protein C-linked glycosylation via 2'-alpha-mannosyl-L-tryptophan	GO:0001556~oocyte maturation
38	GO:0006091~generation of precursor metabolites and energy	GO:1902600~hydrogen ion transmembrane transport	GO:0000184~nuclear-transcribed mRNA catabolic process, nonsense-mediated decay	GO:0006413~translational initiation	GO:0006614~SRP-dependent cotranslational protein targeting to membrane
39	GO:0005984~disaccharide metabolic process	GO:0006546~glycine catabolic process	GO:0018094~protein polyglycylation	GO:0019464~glycine decarboxylation via glycine cleavage system	GO:0030209~dermatan sulfate catabolic process
40	GO:0018105~peptidyl-serine phosphorylation	GO:1904562~phosphatidylinositol 5-phosphate metabolic process	GO:2000681~negative regulation of rubidium ion transport	GO:2000687~negative regulation of rubidium ion transmembrane transporter activity	GO:0032288~myelin assembly
41	GO:0000244~spliceosomal tri-snRNP complex assembly	GO:0006206~pyrimidine nucleobase metabolic process	GO:0006403~RNA localization	GO:0007175~negative regulation of epidermal growth factor-activated receptor activity	GO:0034067~protein localization to Golgi apparatus
42	GO:0051301~cell division	GO:0006270~DNA replication initiation	GO:0006260~DNA replication	GO:0040001~establishment of mitotic spindle localization	GO:0045143~homologous chromosome segregation
43	GO:0006584~catecholamine metabolic process	GO:0006636~unsaturated fatty acid biosynthetic process	GO:0009794~regulation of mitotic cell cycle, embryonic	GO:0009812~flavonoid metabolic process	GO:0010564~regulation of cell cycle process
44	GO:0001994~norepinephrine-epinephrine vasoconstriction involved in regulation of systemic arterial blood pressure	GO:0006835~dicarboxylic acid transport	GO:0007321~sperm displacement	GO:0016048~detection of temperature stimulus	GO:0032980~keratinocyte activation
45	GO:0009615~response to virus	GO:0051607~defense response to virus	GO:0060337~type I interferon signaling pathway	GO:0045071~negative regulation of viral genome replication	GO:0032480~negative regulation of type I interferon production
46	GO:0018395~peptidyl-lysine hydroxylation to 5-hydroxy-L-lysine	GO:0070078~histone H3-R2 demethylation	GO:0070079~histone H4-R3 demethylation	GO:0006474~N-terminal protein amino acid acetylation	GO:0006655~phosphatidylglycerol biosynthetic process
47	NA	NA	NA	NA	NA
48	GO:0048070~regulation of developmental pigmentation	GO:1901381~positive regulation of potassium ion transmembrane transport	GO:0030318~melanocyte differentiation	GO:0048565~digestive tract development	GO:0002327~immature B cell differentiation
49	GO:0007155~cell adhesion	GO:0008015~blood circulation	GO:0031100~animal organ regeneration	GO:0002651~positive regulation of tolerance induction to self antigen	GO:0002663~positive regulation of B cell tolerance induction
50	NA	NA	NA	NA	NA
51	GO:0016569~covalent chromatin modification	GO:0010501~RNA secondary structure unwinding	GO:0000466~maturation of 5.8S rRNA from tricistronic rRNA transcript (SSU-rRNA, 5.8S rRNA, LSU-rRNA)	GO:0001672~regulation of chromatin assembly or disassembly	GO:0006338~chromatin remodeling
52	GO:0003007~heart morphogenesis	GO:0008543~fibroblast growth factor receptor signaling pathway	GO:0009441~glycolate metabolic process	GO:0010712~regulation of collagen metabolic process	GO:0014896~muscle hypertrophy
53	GO:0001501~skeletal system development	GO:0008283~cell proliferation	GO:0007052~mitotic spindle organization	GO:0006366~transcription from RNA polymerase II promoter	GO:0014031~mesenchymal cell development
54	GO:0010952~positive regulation of peptidase activity	GO:0030198~extracellular matrix organization	GO:0060325~face morphogenesis	GO:0007566~embryo implantation	GO:0030574~collagen catabolic process
55	GO:0046621~negative regulation of organ growth	GO:0003157~endocardium development	GO:0010594~regulation of endothelial cell migration	GO:0010632~regulation of epithelial cell migration	GO:0021955~central nervous system neuron axonogenesis
56	GO:0015931~nucleobase-containing compound transport	GO:0031047~gene silencing by RNA	GO:0051086~chaperone mediated protein folding independent of cofactor	GO:1901264~carbohydrate derivative transport	GO:0000288~nuclear-transcribed mRNA catabolic process, deadenylation-dependent decay
57	GO:0000712~resolution of meiotic recombination intermediates	GO:0002943~tRNA dihydrouridine synthesis	GO:0005997~xylulose metabolic process	GO:0006390~transcription from mitochondrial promoter	GO:0006622~protein targeting to lysosome
58	GO:0002479~antigen processing and presentation of exogenous peptide antigen via MHC class I, TAP-dependent	GO:0006521~regulation of cellular amino acid metabolic process	GO:0031145~anaphase-promoting complex-dependent catabolic process	GO:0038061~NIK/NF-kappaB signaling	GO:0051436~negative regulation of ubiquitin-protein ligase activity involved in mitotic cell cycle
59	GO:0006898~receptor-mediated endocytosis	GO:0018277~protein deamination	GO:0030198~extracellular matrix organization	GO:0060857~establishment of glial blood-brain barrier	GO:1903423~positive regulation of synaptic vesicle recycling
60	GO:0002480~antigen processing and presentation of exogenous peptide antigen via MHC class I, TAP-independent	GO:0002474~antigen processing and presentation of peptide antigen via MHC class I	GO:0002479~antigen processing and presentation of exogenous peptide antigen via MHC class I, TAP-dependent	GO:0050776~regulation of immune response	GO:0060333~interferon-gamma-mediated signaling pathway
61	GO:0006811~ion transport	GO:0009653~anatomical structure morphogenesis	GO:0007611~learning or memory	GO:0009755~hormone-mediated signaling pathway	GO:0035063~nuclear speck organization
62	GO:0034136~negative regulation of toll-like receptor 2 signaling pathway	GO:0034144~negative regulation of toll-like receptor 4 signaling pathway	GO:0051279~regulation of release of sequestered calcium ion into cytosol	GO:0001910~regulation of leukocyte mediated cytotoxicity	GO:0001922~B-1 B cell homeostasis
63	GO:0007067~mitotic nuclear division	GO:0034080~CENP-A containing nucleosome assembly	GO:0007077~mitotic nuclear envelope disassembly	GO:0051301~cell division	GO:0007059~chromosome segregation
64	GO:0001504~neurotransmitter uptake	GO:0070262~peptidyl-serine dephosphorylation	GO:0032502~developmental process	GO:0000278~mitotic cell cycle	GO:0050790~regulation of catalytic activity
65	GO:0003279~cardiac septum development	GO:0009108~coenzyme biosynthetic process	GO:0009966~regulation of signal transduction	GO:0035904~aorta development	GO:0060976~coronary vasculature development
66	GO:0006958~complement activation, classical pathway	GO:0006910~phagocytosis, recognition	GO:0050871~positive regulation of B cell activation	GO:0006911~phagocytosis, engulfment	GO:0050853~B cell receptor signaling pathway
67	GO:0030198~extracellular matrix organization	GO:0007155~cell adhesion	GO:0044344~cellular response to fibroblast growth factor stimulus	GO:0043434~response to peptide hormone	GO:0051591~response to cAMP
68	GO:0001522~pseudouridine synthesis	GO:0006188~IMP biosynthetic process	GO:0006360~transcription from RNA polymerase I promoter	GO:0032264~IMP salvage	GO:0033522~histone H2A ubiquitination
69	GO:0000184~nuclear-transcribed mRNA catabolic process, nonsense-mediated decay	GO:0006614~SRP-dependent cotranslational protein targeting to membrane	GO:0019083~viral transcription	GO:0006413~translational initiation	GO:0006412~translation
70	GO:0006438~valyl-tRNA aminoacylation	GO:0009987~cellular process	GO:0018393~internal peptidyl-lysine acetylation	GO:0071816~tail-anchored membrane protein insertion into ER membrane	GO:0080163~regulation of protein serine/threonine phosphatase activity
71	GO:0006091~generation of precursor metabolites and energy	GO:0010905~negative regulation of UDP-glucose catabolic process	GO:0032723~positive regulation of connective tissue growth factor production	GO:0032868~response to insulin	GO:0033500~carbohydrate homeostasis
72	GO:0030490~maturation of SSU-rRNA	GO:0000462~maturation of SSU-rRNA from tricistronic rRNA transcript (SSU-rRNA, 5.8S rRNA, LSU-rRNA)	GO:0000472~endonucleolytic cleavage to generate mature 5'-end of SSU-rRNA from (SSU-rRNA, 5.8S rRNA, LSU-rRNA)	GO:0002188~translation reinitiation	GO:0006222~UMP biosynthetic process
73	GO:0000002~mitochondrial genome maintenance	GO:0000956~nuclear-transcribed mRNA catabolic process	GO:0006335~DNA replication-dependent nucleosome assembly	GO:0006515~misfolded or incompletely synthesized protein catabolic process	GO:0007216~G-protein coupled glutamate receptor signaling pathway
74	GO:0003226~right ventricular compact myocardium morphogenesis	GO:0006303~double-strand break repair via nonhomologous end joining	GO:0009452~7-methylguanosine RNA capping	GO:0022613~ribonucleoprotein complex biogenesis	GO:0036261~7-methylguanosine cap hypermethylation
75	GO:0006054~N-acetylneuraminate metabolic process	GO:0007296~vitellogenesis	GO:0009264~deoxyribonucleotide catabolic process	GO:0016052~carbohydrate catabolic process	GO:0046121~deoxyribonucleoside catabolic process
76	GO:0007417~central nervous system development	GO:0002587~negative regulation of antigen processing and presentation of peptide antigen via MHC class II	GO:0006591~ornithine metabolic process	GO:0030104~water homeostasis	GO:0033143~regulation of intracellular steroid hormone receptor signaling pathway
77	GO:0001570~vasculogenesis	GO:0048866~stem cell fate specification	GO:0060214~endocardium formation	GO:0060956~endocardial cell differentiation	GO:0072091~regulation of stem cell proliferation
78	GO:0000060~protein import into nucleus, translocation	GO:0000183~chromatin silencing at rDNA	GO:0000387~spliceosomal snRNP assembly	GO:0000398~mRNA splicing, via spliceosome	GO:0006352~DNA-templated transcription, initiation
79	GO:0050776~regulation of immune response	GO:0048007~antigen processing and presentation, exogenous lipid antigen via MHC class Ib	GO:0060337~type I interferon signaling pathway	GO:0035456~response to interferon-beta	GO:0001866~NK T cell proliferation
80	GO:0042157~lipoprotein metabolic process	GO:0006869~lipid transport	GO:0006952~defense response	GO:0002485~antigen processing and presentation of endogenous peptide antigen via MHC class I via ER pathway, TAP-dependent	GO:0002489~antigen processing and presentation of endogenous peptide antigen via MHC class Ib via ER pathway, TAP-dependent
81	GO:0051301~cell division	GO:0007062~sister chromatid cohesion	GO:0051315~attachment of mitotic spindle microtubules to kinetochore	GO:0051310~metaphase plate congression	GO:0051382~kinetochore assembly
82	GO:0009635~response to herbicide	GO:0010042~response to manganese ion	GO:0010269~response to selenium ion	GO:0010963~regulation of L-arginine import	GO:0019547~arginine catabolic process to ornithine
83	GO:0006620~posttranslational protein targeting to membrane	GO:0006807~nitrogen compound metabolic process	GO:0035973~aggrephagy	GO:0070681~glutaminyl-tRNAGln biosynthesis via transamidation	GO:0006501~C-terminal protein lipidation
84	GO:0000972~transcription-dependent tethering of RNA polymerase II gene DNA at nuclear periphery	GO:0006391~transcription initiation from mitochondrial promoter	GO:0006406~mRNA export from nucleus	GO:0008611~ether lipid biosynthetic process	GO:0021587~cerebellum morphogenesis
85	GO:0010950~positive regulation of endopeptidase activity	GO:0043248~proteasome assembly	GO:0002223~stimulatory C-type lectin receptor signaling pathway	GO:0002479~antigen processing and presentation of exogenous peptide antigen via MHC class I, TAP-dependent	GO:0006368~transcription elongation from RNA polymerase II promoter
86	GO:0006497~protein lipidation	GO:0007021~tubulin complex assembly	GO:0007023~post-chaperonin tubulin folding pathway	GO:0031115~negative regulation of microtubule polymerization	GO:0034333~adherens junction assembly
87	GO:0003096~renal sodium ion transport	GO:0032415~regulation of sodium:proton antiporter activity	GO:0032416~negative regulation of sodium:proton antiporter activity	GO:0034635~glutathione transport	GO:0044062~regulation of excretion
88	GO:0006614~SRP-dependent cotranslational protein targeting to membrane	GO:0019083~viral transcription	GO:0000184~nuclear-transcribed mRNA catabolic process, nonsense-mediated decay	GO:0006413~translational initiation	GO:0006412~translation
89	GO:0061621~canonical glycolysis	GO:0006094~gluconeogenesis	GO:0061418~regulation of transcription from RNA polymerase II promoter in response to hypoxia	GO:0001570~vasculogenesis	GO:0001666~response to hypoxia
90	GO:0034113~heterotypic cell-cell adhesion	GO:0006955~immune response	GO:0007229~integrin-mediated signaling pathway	GO:0002578~negative regulation of antigen processing and presentation	GO:2001198~regulation of dendritic cell differentiation
91	GO:0010840~regulation of circadian sleep/wake cycle, wakefulness	GO:0022410~circadian sleep/wake cycle process	GO:0045187~regulation of circadian sleep/wake cycle, sleep	GO:1901652~response to peptide	GO:0007631~feeding behavior
92	GO:0001831~trophectodermal cellular morphogenesis	GO:0001842~neural fold formation	GO:0002085~inhibition of neuroepithelial cell differentiation	GO:0010085~polarity specification of proximal/distal axis	GO:0010721~negative regulation of cell development
93	GO:0010975~regulation of neuron projection development	GO:0001712~ectodermal cell fate commitment	GO:0006952~defense response	GO:0014034~neural crest cell fate commitment	GO:0022601~menstrual cycle phase
94	GO:0006936~muscle contraction	GO:0090131~mesenchyme migration	GO:0007015~actin filament organization	GO:0030855~epithelial cell differentiation	GO:0002803~positive regulation of antibacterial peptide production
95	GO:0000389~mRNA 3'-splice site recognition	GO:0006335~DNA replication-dependent nucleosome assembly	GO:0006336~DNA replication-independent nucleosome assembly	GO:0043486~histone exchange	GO:0070900~mitochondrial tRNA modification
96	GO:0030198~extracellular matrix organization	GO:0030574~collagen catabolic process	GO:0001649~osteoblast differentiation	GO:0035582~sequestering of BMP in extracellular matrix	GO:0038098~sequestering of BMP from receptor via BMP binding
97	GO:0006110~regulation of glycolytic process	GO:0030854~positive regulation of granulocyte differentiation	GO:0035020~regulation of Rac protein signal transduction	GO:0061087~positive regulation of histone H3-K27 methylation	GO:0090526~regulation of gluconeogenesis involved in cellular glucose homeostasis
98	GO:0030198~extracellular matrix organization	GO:0001501~skeletal system development	GO:0030199~collagen fibril organization	GO:0007507~heart development	GO:0071230~cellular response to amino acid stimulus
99	GO:0034316~negative regulation of Arp2/3 complex-mediated actin nucleation	GO:0045899~positive regulation of RNA polymerase II transcriptional preinitiation complex assembly	GO:0050658~RNA transport	GO:0006388~tRNA splicing, via endonucleolytic cleavage and ligation	GO:1901800~positive regulation of proteasomal protein catabolic process
100	GO:0006557~S-adenosylmethioninamine biosynthetic process	GO:0006597~spermine biosynthetic process	GO:0008295~spermidine biosynthetic process	GO:0036337~Fas signaling pathway	GO:0006595~polyamine metabolic process
101	GO:0002036~regulation of L-glutamate transport	GO:0006556~S-adenosylmethionine biosynthetic process	GO:0010256~endomembrane system organization	GO:0019290~siderophore biosynthetic process	GO:0042168~heme metabolic process
102	GO:0006811~ion transport	GO:0032210~regulation of telomere maintenance via telomerase	GO:0033273~response to vitamin	GO:0035303~regulation of dephosphorylation	GO:0043487~regulation of RNA stability
103	GO:0002534~cytokine production involved in inflammatory response	GO:0006231~dTMP biosynthetic process	GO:0006235~dTTP biosynthetic process	GO:0019088~immortalization of host cell by virus	GO:0019860~uracil metabolic process
104	GO:0002115~store-operated calcium entry	GO:0006163~purine nucleotide metabolic process	GO:0006183~GTP biosynthetic process	GO:0006220~pyrimidine nucleotide metabolic process	GO:0006228~UTP biosynthetic process
105	GO:0032203~telomere formation via telomerase	GO:0055082~cellular chemical homeostasis	GO:0090671~telomerase RNA localization to Cajal body	GO:1904867~protein localization to Cajal body	GO:0003084~positive regulation of systemic arterial blood pressure
106	GO:0045732~positive regulation of protein catabolic process	GO:0002673~regulation of acute inflammatory response	GO:0032815~negative regulation of natural killer cell activation	GO:1902268~negative regulation of polyamine transmembrane transport	GO:0006596~polyamine biosynthetic process
107	GO:0001894~tissue homeostasis	GO:0032008~positive regulation of TOR signaling	GO:0034198~cellular response to amino acid starvation	GO:0048705~skeletal system morphogenesis	GO:0060325~face morphogenesis
108	GO:0001959~regulation of cytokine-mediated signaling pathway	GO:0009443~pyridoxal 5'-phosphate salvage	GO:0017198~N-terminal peptidyl-serine acetylation	GO:0018002~N-terminal peptidyl-glutamic acid acetylation	GO:0035794~positive regulation of mitochondrial membrane permeability
109	GO:0000303~response to superoxide	GO:0002933~lipid hydroxylation	GO:0006290~pyrimidine dimer repair	GO:0006631~fatty acid metabolic process	GO:0006706~steroid catabolic process
110	GO:0002221~pattern recognition receptor signaling pathway	GO:0001315~age-dependent response to reactive oxygen species	GO:0002223~stimulatory C-type lectin receptor signaling pathway	GO:0002366~leukocyte activation involved in immune response	GO:0003069~vasodilation by acetylcholine involved in regulation of systemic arterial blood pressure
111	GO:0002839~positive regulation of immune response to tumor cell	GO:0003097~renal water transport	GO:0010593~negative regulation of lamellipodium assembly	GO:0010921~regulation of phosphatase activity	GO:0010951~negative regulation of endopeptidase activity
112	GO:0006281~DNA repair	GO:0006260~DNA replication	GO:0006974~cellular response to DNA damage stimulus	GO:0000350~generation of catalytic spliceosome for second transesterification step	GO:0002175~protein localization to paranode region of axon
113	GO:0002479~antigen processing and presentation of exogenous peptide antigen via MHC class I, TAP-dependent	GO:0006283~transcription-coupled nucleotide-excision repair	GO:0006361~transcription initiation from RNA polymerase I promoter	GO:0006362~transcription elongation from RNA polymerase I promoter	GO:0006363~termination of RNA polymerase I transcription
114	GO:0000271~polysaccharide biosynthetic process	GO:0030500~regulation of bone mineralization	GO:0035356~cellular triglyceride homeostasis	GO:0042340~keratan sulfate catabolic process	GO:0042347~negative regulation of NF-kappaB import into nucleus
115	GO:0000462~maturation of SSU-rRNA from tricistronic rRNA transcript (SSU-rRNA, 5.8S rRNA, LSU-rRNA)	GO:0006096~glycolytic process	GO:0006098~pentose-phosphate shunt	GO:0006364~rRNA processing	GO:0007275~multicellular organism development
116	GO:0042100~B cell proliferation	GO:0030183~B cell differentiation	GO:0071678~olfactory bulb axon guidance	GO:1902593~single-organism nuclear import	GO:0021773~striatal medium spiny neuron differentiation
117	GO:0038123~toll-like receptor TLR1:TLR2 signaling pathway	GO:0038124~toll-like receptor TLR6:TLR2 signaling pathway	GO:0071726~cellular response to diacyl bacterial lipopeptide	GO:0071727~cellular response to triacyl bacterial lipopeptide	GO:0071223~cellular response to lipoteichoic acid
118	GO:0030262~apoptotic nuclear changes	GO:0032218~riboflavin transport	GO:0034224~cellular response to zinc ion starvation	GO:0055129~L-proline biosynthetic process	GO:0097039~protein linear polyubiquitination
119	GO:0006369~termination of RNA polymerase II transcription	GO:0031124~mRNA 3'-end processing	GO:1904247~positive regulation of polynucleotide adenylyltransferase activity	GO:0046778~modification by virus of host mRNA processing	GO:0008380~RNA splicing
120	GO:0006885~regulation of pH	GO:0009992~cellular water homeostasis	GO:0010248~establishment or maintenance of transmembrane electrochemical gradient	GO:0015793~glycerol transport	GO:0016973~poly(A)+ mRNA export from nucleus
121	GO:0003416~endochondral bone growth	GO:0010715~regulation of extracellular matrix disassembly	GO:0010763~positive regulation of fibroblast migration	GO:0035563~positive regulation of chromatin binding	GO:0035873~lactate transmembrane transport
122	GO:0034447~very-low-density lipoprotein particle clearance	GO:0034382~chylomicron remnant clearance	GO:0010873~positive regulation of cholesterol esterification	GO:0033700~phospholipid efflux	GO:0034375~high-density lipoprotein particle remodeling
123	GO:0001505~regulation of neurotransmitter levels	GO:0002263~cell activation involved in immune response	GO:0006914~autophagy	GO:0015853~adenine transport	GO:0021955~central nervous system neuron axonogenesis
124	GO:0007034~vacuolar transport	GO:0007076~mitotic chromosome condensation	GO:0010606~positive regulation of cytoplasmic mRNA processing body assembly	GO:0016458~gene silencing	GO:0033147~negative regulation of intracellular estrogen receptor signaling pathway
125	GO:0097067~cellular response to thyroid hormone stimulus	GO:0046697~decidualization	GO:0002224~toll-like receptor signaling pathway	GO:0051603~proteolysis involved in cellular protein catabolic process	GO:0030574~collagen catabolic process
126	GO:0002520~immune system development	GO:0006353~DNA-templated transcription, termination	GO:0006403~RNA localization	GO:0007379~segment specification	GO:0034696~response to prostaglandin F
127	GO:0006613~cotranslational protein targeting to membrane	GO:0016126~sterol biosynthetic process	GO:0018406~protein C-linked glycosylation via 2'-alpha-mannosyl-L-tryptophan	GO:0019287~isopentenyl diphosphate biosynthetic process, mevalonate pathway	GO:0030833~regulation of actin filament polymerization
128	GO:0000027~ribosomal large subunit assembly	GO:0000972~transcription-dependent tethering of RNA polymerase II gene DNA at nuclear periphery	GO:0001556~oocyte maturation	GO:0006435~threonyl-tRNA aminoacylation	GO:0006458~'de novo' protein folding
129	GO:0001502~cartilage condensation	GO:0030866~cortical actin cytoskeleton organization	GO:0032456~endocytic recycling	GO:0048535~lymph node development	GO:0060033~anatomical structure regression
130	GO:0002643~regulation of tolerance induction	GO:0002840~regulation of T cell mediated immune response to tumor cell	GO:0017055~negative regulation of RNA polymerase II transcriptional preinitiation complex assembly	GO:0032071~regulation of endodeoxyribonuclease activity	GO:0032072~regulation of restriction endodeoxyribonuclease activity
131	GO:0030198~extracellular matrix organization	GO:0030574~collagen catabolic process	GO:0030335~positive regulation of cell migration	GO:0035441~cell migration involved in vasculogenesis	GO:0035789~metanephric mesenchymal cell migration
132	GO:0000467~exonucleolytic trimming to generate mature 3'-end of 5.8S rRNA from tricistronic rRNA transcript (SSU-rRNA, 5.8S rRNA, LSU-rRNA)	GO:0006839~mitochondrial transport	GO:0016254~preassembly of GPI anchor in ER membrane	GO:0016925~protein sumoylation	GO:0032968~positive regulation of transcription elongation from RNA polymerase II promoter
133	GO:0007000~nucleolus organization	GO:0006352~DNA-templated transcription, initiation	GO:0006366~transcription from RNA polymerase II promoter	GO:0016573~histone acetylation	GO:0006325~chromatin organization
134	GO:0070475~rRNA base methylation	GO:0030705~cytoskeleton-dependent intracellular transport	GO:0007017~microtubule-based process	GO:0006325~chromatin organization	GO:0000226~microtubule cytoskeleton organization
135	GO:0006754~ATP biosynthetic process	GO:0042776~mitochondrial ATP synthesis coupled proton transport	GO:0006433~prolyl-tRNA aminoacylation	GO:0046931~pore complex assembly	GO:1904851~positive regulation of establishment of protein localization to telomere
136	GO:0000122~negative regulation of transcription from RNA polymerase II promoter	GO:0001771~immunological synapse formation	GO:0001934~positive regulation of protein phosphorylation	GO:0002446~neutrophil mediated immunity	GO:0002467~germinal center formation
137	GO:0001701~in utero embryonic development	GO:0003157~endocardium development	GO:0003160~endocardium morphogenesis	GO:0003162~atrioventricular node development	GO:0003169~coronary vein morphogenesis
138	GO:0007017~microtubule-based process	GO:0001787~natural killer cell proliferation	GO:0001866~NK T cell proliferation	GO:0006218~uridine catabolic process	GO:0006670~sphingosine metabolic process
139	GO:0010797~regulation of multivesicular body size involved in endosome transport	GO:0043328~protein targeting to vacuole involved in ubiquitin-dependent protein catabolic process via the multivesicular body sorting pathway	GO:0061635~regulation of protein complex stability	GO:0098792~xenophagy	GO:1901098~positive regulation of autophagosome maturation
140	GO:0033617~mitochondrial respiratory chain complex IV assembly	GO:0006617~SRP-dependent cotranslational protein targeting to membrane, signal sequence recognition	GO:0019243~methylglyoxal catabolic process to D-lactate via S-lactoyl-glutathione	GO:0006384~transcription initiation from RNA polymerase III promoter	GO:0006616~SRP-dependent cotranslational protein targeting to membrane, translocation
141	GO:0010744~positive regulation of macrophage derived foam cell differentiation	GO:0034351~negative regulation of glial cell apoptotic process	GO:0045618~positive regulation of keratinocyte differentiation	GO:0050861~positive regulation of B cell receptor signaling pathway	GO:0060252~positive regulation of glial cell proliferation
142	GO:0010876~lipid localization	GO:0032623~interleukin-2 production	GO:0035710~CD4-positive, alpha-beta T cell activation	GO:0090297~positive regulation of mitochondrial DNA replication	GO:1900210~positive regulation of cardiolipin metabolic process
143	GO:0006936~muscle contraction	GO:0014808~release of sequestered calcium ion into cytosol by sarcoplasmic reticulum	GO:0043931~ossification involved in bone maturation	GO:0045110~intermediate filament bundle assembly	GO:0051386~regulation of neurotrophin TRK receptor signaling pathway
144	GO:0000494~box C/D snoRNA 3'-end processing	GO:0001193~maintenance of transcriptional fidelity during DNA-templated transcription elongation from RNA polymerase II promoter	GO:1990258~histone glutamine methylation	GO:0048254~snoRNA localization	GO:0006379~mRNA cleavage
145	GO:0001682~tRNA 5'-leader removal	GO:0043248~proteasome assembly	GO:2000825~positive regulation of androgen receptor activity	GO:0006754~ATP biosynthetic process	GO:0008033~tRNA processing
146	GO:1903507~negative regulation of nucleic acid-templated transcription	GO:0006355~regulation of transcription, DNA-templated	GO:0006351~transcription, DNA-templated	NA	NA
147	GO:0006900~membrane budding	GO:0019074~viral RNA genome packaging	GO:0030050~vesicle transport along actin filament	GO:0051653~spindle localization	GO:1903526~negative regulation of membrane tubulation
148	GO:0021773~striatal medium spiny neuron differentiation	GO:0021953~central nervous system neuron differentiation	GO:0042701~progesterone secretion	GO:0045077~negative regulation of interferon-gamma biosynthetic process	GO:0045578~negative regulation of B cell differentiation
149	GO:0002519~natural killer cell tolerance induction	GO:0006203~dGTP catabolic process	GO:0010870~positive regulation of receptor biosynthetic process	GO:0010887~negative regulation of cholesterol storage	GO:0032369~negative regulation of lipid transport
150	GO:0006386~termination of RNA polymerase III transcription	GO:0045007~depurination	GO:0006307~DNA dealkylation involved in DNA repair	GO:0006379~mRNA cleavage	GO:0006284~base-excision repair
151	GO:0001867~complement activation, lectin pathway	GO:0002793~positive regulation of peptide secretion	GO:0005975~carbohydrate metabolic process	GO:0007341~penetration of zona pellucida	GO:0009101~glycoprotein biosynthetic process
152	GO:0001508~action potential	GO:0005513~detection of calcium ion	GO:0007256~activation of JNKK activity	GO:0007341~penetration of zona pellucida	GO:0019229~regulation of vasoconstriction
153	GO:0031989~bombesin receptor signaling pathway	GO:0071477~cellular hypotonic salinity response	GO:1902476~chloride transmembrane transport	GO:2001023~regulation of response to drug	GO:0016998~cell wall macromolecule catabolic process
154	GO:0009972~cytidine deamination	GO:0010529~negative regulation of transposition	GO:0030098~lymphocyte differentiation	GO:0038110~interleukin-2-mediated signaling pathway	GO:0007498~mesoderm development
155	GO:0001973~adenosine receptor signaling pathway	GO:0008347~glial cell migration	GO:0010469~regulation of receptor activity	GO:0010700~negative regulation of norepinephrine secretion	GO:0021965~spinal cord ventral commissure morphogenesis
156	GO:0002576~platelet degranulation	GO:0006898~receptor-mediated endocytosis	GO:0010951~negative regulation of endopeptidase activity	NA	NA
157	GO:0006626~protein targeting to mitochondrion	GO:0030150~protein import into mitochondrial matrix	GO:0045786~negative regulation of cell cycle	GO:0072332~intrinsic apoptotic signaling pathway by p53 class mediator	GO:1900740~positive regulation of protein insertion into mitochondrial membrane involved in apoptotic signaling pathway
158	GO:0001938~positive regulation of endothelial cell proliferation	GO:0002159~desmosome assembly	GO:0003130~BMP signaling pathway involved in heart induction	GO:0003308~negative regulation of Wnt signaling pathway involved in heart development	GO:0006663~platelet activating factor biosynthetic process
159	GO:0006119~oxidative phosphorylation	GO:0006122~mitochondrial electron transport, ubiquinol to cytochrome c	GO:0016578~histone deubiquitination	GO:0016973~poly(A)+ mRNA export from nucleus	GO:0031396~regulation of protein ubiquitination
160	GO:0000730~DNA recombinase assembly	GO:0007066~female meiosis sister chromatid cohesion	GO:0070192~chromosome organization involved in meiotic cell cycle	GO:1904168~negative regulation of thyroid hormone receptor activity	GO:0042148~strand invasion
161	GO:0000466~maturation of 5.8S rRNA from tricistronic rRNA transcript (SSU-rRNA, 5.8S rRNA, LSU-rRNA)	GO:0007050~cell cycle arrest	GO:0035048~splicing factor protein import into nucleus	GO:2000074~regulation of type B pancreatic cell development	GO:0000059~protein import into nucleus, docking
162	GO:0006625~protein targeting to peroxisome	GO:0016561~protein import into peroxisome matrix, translocation	GO:0048311~mitochondrion distribution	GO:0061737~leukotriene signaling pathway	GO:0007031~peroxisome organization
163	GO:0006520~cellular amino acid metabolic process	GO:0006750~glutathione biosynthetic process	GO:0007275~multicellular organism development	GO:0007283~spermatogenesis	GO:0009410~response to xenobiotic stimulus
164	GO:0006956~complement activation	GO:0006958~complement activation, classical pathway	GO:0006508~proteolysis	GO:0001798~positive regulation of type IIa hypersensitivity	GO:0001970~positive regulation of activation of membrane attack complex
165	GO:0075525~viral translational termination-reinitiation	GO:0000245~spliceosomal complex assembly	GO:0000387~spliceosomal snRNP assembly	GO:0051170~nuclear import	GO:0006120~mitochondrial electron transport, NADH to ubiquinone
166	GO:0048265~response to pain	GO:0035815~positive regulation of renal sodium excretion	GO:0008306~associative learning	GO:0007616~long-term memory	GO:0019233~sensory perception of pain
167	GO:0008284~positive regulation of cell proliferation	GO:0016601~Rac protein signal transduction	GO:0021772~olfactory bulb development	GO:0021879~forebrain neuron differentiation	GO:0030224~monocyte differentiation
168	GO:0002503~peptide antigen assembly with MHC class II protein complex	GO:0019886~antigen processing and presentation of exogenous peptide antigen via MHC class II	GO:0006955~immune response	GO:0060333~interferon-gamma-mediated signaling pathway	GO:0031295~T cell costimulation
169	GO:0016344~meiotic chromosome movement towards spindle pole	GO:0018008~N-terminal peptidyl-glycine N-myristoylation	GO:0033206~meiotic cytokinesis	GO:0008356~asymmetric cell division	GO:0051653~spindle localization
170	GO:0010626~negative regulation of Schwann cell proliferation	GO:0014902~myotube differentiation	GO:0031064~negative regulation of histone deacetylation	GO:0032926~negative regulation of activin receptor signaling pathway	GO:0042426~choline catabolic process
171	GO:0098976~excitatory chemical synaptic transmission	GO:1904719~positive regulation of AMPA glutamate receptor clustering	GO:0008064~regulation of actin polymerization or depolymerization	GO:0010035~response to inorganic substance	GO:0010591~regulation of lamellipodium assembly
172	GO:0006281~DNA repair	GO:0006282~regulation of DNA repair	GO:0006290~pyrimidine dimer repair	GO:0070816~phosphorylation of RNA polymerase II C-terminal domain	GO:0071494~cellular response to UV-C
173	GO:0009061~anaerobic respiration	GO:0036324~vascular endothelial growth factor receptor-2 signaling pathway	GO:0006121~mitochondrial electron transport, succinate to ubiquinone	GO:0030948~negative regulation of vascular endothelial growth factor receptor signaling pathway	GO:0006105~succinate metabolic process
174	GO:0007095~mitotic G2 DNA damage checkpoint	GO:0007369~gastrulation	GO:0048568~embryonic organ development	GO:0050999~regulation of nitric-oxide synthase activity	GO:0051001~negative regulation of nitric-oxide synthase activity
175	GO:0006396~RNA processing	GO:0035844~cloaca development	GO:0039008~pronephric nephron tubule morphogenesis	GO:0039023~pronephric duct morphogenesis	GO:0070121~Kupffer's vesicle development
176	GO:0002741~positive regulation of cytokine secretion involved in immune response	GO:0006596~polyamine biosynthetic process	GO:0009446~putrescine biosynthetic process	GO:0009447~putrescine catabolic process	GO:0015917~aminophospholipid transport
177	GO:0009305~protein biotinylation	GO:0046959~habituation	GO:0048659~smooth muscle cell proliferation	GO:0060125~negative regulation of growth hormone secretion	GO:0060803~BMP signaling pathway involved in mesodermal cell fate specification
178	GO:0000305~response to oxygen radical	GO:0000454~snoRNA guided rRNA pseudouridine synthesis	GO:0031118~rRNA pseudouridine synthesis	GO:0048213~Golgi vesicle prefusion complex stabilization	GO:1902775~mitochondrial large ribosomal subunit assembly
179	GO:0035024~negative regulation of Rho protein signal transduction	GO:0043149~stress fiber assembly	GO:0045740~positive regulation of DNA replication	GO:0051028~mRNA transport	NA
180	GO:0032878~regulation of establishment or maintenance of cell polarity	GO:0051294~establishment of spindle orientation	GO:0008593~regulation of Notch signaling pathway	GO:0050708~regulation of protein secretion	GO:0017157~regulation of exocytosis
181	GO:0006346~methylation-dependent chromatin silencing	GO:0006351~transcription, DNA-templated	GO:0008277~regulation of G-protein coupled receptor protein signaling pathway	GO:0009888~tissue development	GO:0009968~negative regulation of signal transduction
182	GO:0001880~Mullerian duct regression	GO:0002051~osteoblast fate commitment	GO:0001657~ureteric bud development	GO:0007276~gamete generation	GO:0007281~germ cell development
183	GO:0006888~ER to Golgi vesicle-mediated transport	GO:0006890~retrograde vesicle-mediated transport, Golgi to ER	GO:0060393~regulation of pathway-restricted SMAD protein phosphorylation	GO:0071421~manganese ion transmembrane transport	GO:1900180~regulation of protein localization to nucleus
184	GO:0030323~respiratory tube development	GO:0033127~regulation of histone phosphorylation	GO:0044839~cell cycle G2/M phase transition	GO:0045408~regulation of interleukin-6 biosynthetic process	GO:0050712~negative regulation of interleukin-1 alpha secretion
185	GO:0003360~brainstem development	GO:0006189~'de novo' IMP biosynthetic process	GO:0009113~purine nucleobase biosynthetic process	GO:0010035~response to inorganic substance	GO:0021930~cerebellar granule cell precursor proliferation
186	GO:0006264~mitochondrial DNA replication	GO:0006479~protein methylation	GO:0006481~C-terminal protein methylation	GO:0006893~Golgi to plasma membrane transport	GO:0006924~activation-induced cell death of T cells
187	GO:0000972~transcription-dependent tethering of RNA polymerase II gene DNA at nuclear periphery	GO:0019673~GDP-mannose metabolic process	GO:0035268~protein mannosylation	GO:0071171~site-specific DNA replication termination at RTS1 barrier	GO:0090114~COPII-coated vesicle budding
188	GO:0010038~response to metal ion	GO:0008104~protein localization	GO:0032543~mitochondrial translation	GO:0070125~mitochondrial translational elongation	GO:0070126~mitochondrial translational termination
189	GO:0007200~phospholipase C-activating G-protein coupled receptor signaling pathway	GO:0002430~complement receptor mediated signaling pathway	GO:0010543~regulation of platelet activation	GO:0019236~response to pheromone	GO:0060155~platelet dense granule organization
190	GO:0007210~serotonin receptor signaling pathway	GO:0010001~glial cell differentiation	GO:0030212~hyaluronan metabolic process	GO:0023019~signal transduction involved in regulation of gene expression	GO:0007187~G-protein coupled receptor signaling pathway, coupled to cyclic nucleotide second messenger
191	GO:0001984~vasodilation of artery involved in baroreceptor response to increased systemic arterial blood pressure	GO:0002149~hypochlorous acid biosynthetic process	GO:0002415~immunoglobulin transcytosis in epithelial cells mediated by polymeric immunoglobulin receptor	GO:0031645~negative regulation of neurological system process	GO:0050832~defense response to fungus
192	GO:0000711~meiotic DNA repair synthesis	GO:0018343~protein farnesylation	GO:0030823~regulation of cGMP metabolic process	GO:0035092~sperm chromatin condensation	GO:0046167~glycerol-3-phosphate biosynthetic process
193	GO:0001696~gastric acid secretion	GO:0001985~negative regulation of heart rate involved in baroreceptor response to increased systemic arterial blood pressure	GO:0001994~norepinephrine-epinephrine vasoconstriction involved in regulation of systemic arterial blood pressure	GO:0001996~positive regulation of heart rate by epinephrine-norepinephrine	GO:0001997~positive regulation of the force of heart contraction by epinephrine-norepinephrine
194	GO:0006940~regulation of smooth muscle contraction	GO:0007197~adenylate cyclase-inhibiting G-protein coupled acetylcholine receptor signaling pathway	GO:0007207~phospholipase C-activating G-protein coupled acetylcholine receptor signaling pathway	GO:0007213~G-protein coupled acetylcholine receptor signaling pathway	GO:0032228~regulation of synaptic transmission, GABAergic
195	GO:0016358~dendrite development	GO:0030705~cytoskeleton-dependent intracellular transport	GO:0046037~GMP metabolic process	GO:0046710~GDP metabolic process	GO:1990138~neuron projection extension
196	GO:0016999~antibiotic metabolic process	GO:0051648~vesicle localization	GO:0072340~cellular lactam catabolic process	GO:0001963~synaptic transmission, dopaminergic	GO:0006691~leukotriene metabolic process
197	GO:0001714~endodermal cell fate specification	GO:0001826~inner cell mass cell differentiation	GO:0008038~neuron recognition	GO:0032369~negative regulation of lipid transport	GO:0034105~positive regulation of tissue remodeling
198	GO:0045987~positive regulation of smooth muscle contraction	GO:0001696~gastric acid secretion	GO:0003056~regulation of vascular smooth muscle contraction	GO:0006366~transcription from RNA polymerase II promoter	GO:0006464~cellular protein modification process
199	GO:0007018~microtubule-based movement	GO:0000281~mitotic cytokinesis	GO:0000910~cytokinesis	GO:0051301~cell division	GO:0006890~retrograde vesicle-mediated transport, Golgi to ER
200	GO:0006772~thiamine metabolic process	GO:0009229~thiamine diphosphate biosynthetic process	GO:0010835~regulation of protein ADP-ribosylation	GO:0018076~N-terminal peptidyl-lysine acetylation	GO:0018393~internal peptidyl-lysine acetylation
201	GO:0003300~cardiac muscle hypertrophy	GO:0006198~cAMP catabolic process	GO:0006941~striated muscle contraction	GO:0007076~mitotic chromosome condensation	GO:0030240~skeletal muscle thin filament assembly
202	GO:0007064~mitotic sister chromatid cohesion	GO:0031062~positive regulation of histone methylation	GO:0035308~negative regulation of protein dephosphorylation	GO:0051096~positive regulation of helicase activity	GO:0051382~kinetochore assembly
203	GO:0051966~regulation of synaptic transmission, glutamatergic	GO:0007268~chemical synaptic transmission	GO:0007586~digestion	GO:0038042~dimeric G-protein coupled receptor signaling pathway	GO:0046296~glycolate catabolic process
204	GO:0008285~negative regulation of cell proliferation	GO:0021797~forebrain anterior/posterior pattern specification	GO:0021853~cerebral cortex GABAergic interneuron migration	GO:0021902~commitment of neuronal cell to specific neuron type in forebrain	GO:0048664~neuron fate determination
205	NA	NA	NA	NA	NA
206	GO:0003323~type B pancreatic cell development	GO:0006336~DNA replication-independent nucleosome assembly	GO:0006972~hyperosmotic response	GO:0010518~positive regulation of phospholipase activity	GO:0010594~regulation of endothelial cell migration
207	GO:0010430~fatty acid omega-oxidation	GO:0021523~somatic motor neuron differentiation	GO:0021623~oculomotor nerve formation	GO:0021642~trochlear nerve formation	GO:0021703~locus ceruleus development
208	GO:0018323~enzyme active site formation via L-cysteine sulfinic acid	GO:0036471~cellular response to glyoxal	GO:0036526~peptidyl-cysteine deglycation	GO:0036527~peptidyl-arginine deglycation	GO:0036528~peptidyl-lysine deglycation
209	GO:0007214~gamma-aminobutyric acid signaling pathway	GO:1902476~chloride transmembrane transport	GO:0002074~extraocular skeletal muscle development	GO:0006066~alcohol metabolic process	GO:0007268~chemical synaptic transmission
210	GO:0001503~ossification	GO:0003050~regulation of systemic arterial blood pressure by atrial natriuretic peptide	GO:0003221~right ventricular cardiac muscle tissue morphogenesis	GO:0021957~corticospinal tract morphogenesis	GO:0035813~regulation of renal sodium excretion
211	GO:0002710~negative regulation of T cell mediated immunity	GO:0006267~pre-replicative complex assembly involved in nuclear cell cycle DNA replication	GO:0006418~tRNA aminoacylation for protein translation	GO:0006426~glycyl-tRNA aminoacylation	GO:0006437~tyrosyl-tRNA aminoacylation
212	GO:0006977~DNA damage response, signal transduction by p53 class mediator resulting in cell cycle arrest	GO:0031145~anaphase-promoting complex-dependent catabolic process	GO:0051301~cell division	GO:0000086~G2/M transition of mitotic cell cycle	GO:0042787~protein ubiquitination involved in ubiquitin-dependent protein catabolic process
213	GO:0015860~purine nucleoside transmembrane transport	GO:0019532~oxalate transport	GO:0034698~response to gonadotropin	GO:0038166~angiotensin-activated signaling pathway	GO:0050910~detection of mechanical stimulus involved in sensory perception of sound
214	GO:0007249~I-kappaB kinase/NF-kappaB signaling	GO:0043123~positive regulation of I-kappaB kinase/NF-kappaB signaling	GO:0042534~regulation of tumor necrosis factor biosynthetic process	GO:0045076~regulation of interleukin-2 biosynthetic process	GO:0045408~regulation of interleukin-6 biosynthetic process
215	GO:0003407~neural retina development	GO:0021510~spinal cord development	GO:0032467~positive regulation of cytokinesis	GO:0042307~positive regulation of protein import into nucleus	GO:0043044~ATP-dependent chromatin remodeling
216	GO:0009225~nucleotide-sugar metabolic process	GO:0051246~regulation of protein metabolic process	GO:0071033~nuclear retention of pre-mRNA at the site of transcription	GO:1904424~regulation of GTP binding	GO:2000819~regulation of nucleotide-excision repair
217	GO:0002588~positive regulation of antigen processing and presentation of peptide antigen via MHC class II	GO:0032499~detection of peptidoglycan	GO:0070392~detection of lipoteichoic acid	GO:0071224~cellular response to peptidoglycan	GO:1903082~positive regulation of C-C chemokine receptor CCR7 signaling pathway
218	GO:0034341~response to interferon-gamma	GO:0007166~cell surface receptor signaling pathway	GO:0006955~immune response	GO:0097190~apoptotic signaling pathway	GO:0002664~regulation of T cell tolerance induction
219	GO:0002495~antigen processing and presentation of peptide antigen via MHC class II	GO:0031666~positive regulation of lipopolysaccharide-mediated signaling pathway	GO:0035162~embryonic hemopoiesis	GO:0035556~intracellular signal transduction	GO:0043303~mast cell degranulation
220	GO:0000082~G1/S transition of mitotic cell cycle	GO:0006260~DNA replication	GO:0006272~leading strand elongation	GO:0006287~base-excision repair, gap-filling	GO:0009582~detection of abiotic stimulus
221	GO:0010586~miRNA metabolic process	GO:0035087~siRNA loading onto RISC involved in RNA interference	GO:0035194~posttranscriptional gene silencing by RNA	GO:0035196~production of miRNAs involved in gene silencing by miRNA	GO:0035279~mRNA cleavage involved in gene silencing by miRNA
222	GO:0031989~bombesin receptor signaling pathway	GO:1902186~regulation of viral release from host cell	GO:0008343~adult feeding behavior	GO:0032897~negative regulation of viral transcription	GO:0046597~negative regulation of viral entry into host cell
223	GO:0021541~ammon gyrus development	GO:0086042~cardiac muscle cell-cardiac muscle cell adhesion	GO:0038026~reelin-mediated signaling pathway	GO:0032793~positive regulation of CREB transcription factor activity	GO:0050804~modulation of synaptic transmission
224	GO:0002175~protein localization to paranode region of axon	GO:0008608~attachment of spindle microtubules to kinetochore	GO:0016570~histone modification	GO:0019227~neuronal action potential propagation	GO:0030913~paranodal junction assembly
225	GO:0000467~exonucleolytic trimming to generate mature 3'-end of 5.8S rRNA from tricistronic rRNA transcript (SSU-rRNA, 5.8S rRNA, LSU-rRNA)	GO:0006474~N-terminal protein amino acid acetylation	GO:0017196~N-terminal peptidyl-methionine acetylation	GO:0034427~nuclear-transcribed mRNA catabolic process, exonucleolytic, 3'-5'	GO:0034473~U1 snRNA 3'-end processing
226	GO:0032388~positive regulation of intracellular transport	GO:0097050~type B pancreatic cell apoptotic process	GO:2000676~positive regulation of type B pancreatic cell apoptotic process	GO:0006921~cellular component disassembly involved in execution phase of apoptosis	GO:0015986~ATP synthesis coupled proton transport
227	GO:1903565~negative regulation of protein localization to cilium	GO:1903568~negative regulation of protein localization to ciliary membrane	GO:0044829~positive regulation by host of viral genome replication	GO:0070072~vacuolar proton-transporting V-type ATPase complex assembly	GO:0007035~vacuolar acidification
228	GO:0000375~RNA splicing, via transesterification reactions	GO:0006369~termination of RNA polymerase II transcription	GO:0006405~RNA export from nucleus	GO:0031124~mRNA 3'-end processing	GO:0006406~mRNA export from nucleus
229	GO:0001514~selenocysteine incorporation	GO:0021756~striatum development	GO:2000623~negative regulation of nuclear-transcribed mRNA catabolic process, nonsense-mediated decay	GO:0072583~clathrin-dependent endocytosis	GO:0030030~cell projection organization
230	GO:0000722~telomere maintenance via recombination	GO:0006269~DNA replication, synthesis of RNA primer	GO:0006270~DNA replication initiation	GO:0006271~DNA strand elongation involved in DNA replication	GO:0008150~biological_process
231	GO:0006725~cellular aromatic compound metabolic process	GO:0016126~sterol biosynthetic process	GO:0019060~intracellular transport of viral protein in host cell	GO:0030970~retrograde protein transport, ER to cytosol	GO:0036503~ERAD pathway
232	GO:0000245~spliceosomal complex assembly	GO:0000387~spliceosomal snRNP assembly	GO:0008033~tRNA processing	GO:0008334~histone mRNA metabolic process	GO:0008616~queuosine biosynthetic process
233	GO:0006361~transcription initiation from RNA polymerase I promoter	GO:0006362~transcription elongation from RNA polymerase I promoter	GO:0006363~termination of RNA polymerase I transcription	GO:0045815~positive regulation of gene expression, epigenetic	GO:0018200~peptidyl-glutamic acid modification
234	GO:0045047~protein targeting to ER	GO:0060972~left/right pattern formation	GO:0071806~protein transmembrane transport	GO:1900037~regulation of cellular response to hypoxia	GO:1904851~positive regulation of establishment of protein localization to telomere
235	GO:0000060~protein import into nucleus, translocation	GO:0000077~DNA damage checkpoint	GO:0000722~telomere maintenance via recombination	GO:0006270~DNA replication initiation	GO:0006271~DNA strand elongation involved in DNA replication
236	GO:0006406~mRNA export from nucleus	GO:0019085~early viral transcription	GO:0035128~post-embryonic forelimb morphogenesis	GO:1900112~regulation of histone H3-K9 trimethylation	GO:1901581~negative regulation of telomeric RNA transcription from RNA pol II promoter
237	GO:0000467~exonucleolytic trimming to generate mature 3'-end of 5.8S rRNA from tricistronic rRNA transcript (SSU-rRNA, 5.8S rRNA, LSU-rRNA)	GO:0006189~'de novo' IMP biosynthetic process	GO:0006616~SRP-dependent cotranslational protein targeting to membrane, translocation	GO:0009113~purine nucleobase biosynthetic process	GO:0014733~regulation of skeletal muscle adaptation
238	GO:0071166~ribonucleoprotein complex localization	GO:0048254~snoRNA localization	GO:0000244~spliceosomal tri-snRNP complex assembly	GO:0031648~protein destabilization	GO:0008152~metabolic process
239	GO:0007155~cell adhesion	GO:0003192~mitral valve formation	GO:0003273~cell migration involved in endocardial cushion formation	GO:0072137~condensed mesenchymal cell proliferation	GO:0030579~ubiquitin-dependent SMAD protein catabolic process
240	GO:0010499~proteasomal ubiquitin-independent protein catabolic process	GO:0045604~regulation of epidermal cell differentiation	GO:0042994~cytoplasmic sequestering of transcription factor	GO:0060338~regulation of type I interferon-mediated signaling pathway	GO:0071353~cellular response to interleukin-4
241	GO:0006535~cysteine biosynthetic process from serine	GO:0006565~L-serine catabolic process	GO:0019343~cysteine biosynthetic process via cystathionine	GO:0019344~cysteine biosynthetic process	GO:0019448~L-cysteine catabolic process
242	GO:2000463~positive regulation of excitatory postsynaptic potential	GO:0001505~regulation of neurotransmitter levels	GO:0006432~phenylalanyl-tRNA aminoacylation	GO:0022007~convergent extension involved in neural plate elongation	GO:0031584~activation of phospholipase D activity
243	GO:0009301~snRNA transcription	GO:0042796~snRNA transcription from RNA polymerase III promoter	GO:0006357~regulation of transcription from RNA polymerase II promoter	GO:0034244~negative regulation of transcription elongation from RNA polymerase II promoter	GO:0006366~transcription from RNA polymerase II promoter
244	GO:1903541~regulation of exosomal secretion	GO:1904902~ESCRT III complex assembly	GO:1905426~positive regulation of Wnt-mediated midbrain dopaminergic neuron differentiation	GO:2000052~positive regulation of non-canonical Wnt signaling pathway	GO:0000920~cell separation after cytokinesis
245	GO:0000470~maturation of LSU-rRNA	GO:0000715~nucleotide-excision repair, DNA damage recognition	GO:0000717~nucleotide-excision repair, DNA duplex unwinding	GO:0006293~nucleotide-excision repair, preincision complex stabilization	GO:0006294~nucleotide-excision repair, preincision complex assembly
246	GO:0019391~glucuronoside catabolic process	GO:0034047~regulation of protein phosphatase type 2A activity	GO:1905337~positive regulation of aggrephagy	GO:0031587~positive regulation of inositol 1,4,5-trisphosphate-sensitive calcium-release channel activity	GO:0042297~vocal learning
247	GO:0002223~stimulatory C-type lectin receptor signaling pathway	GO:0038095~Fc-epsilon receptor signaling pathway	GO:0050852~T cell receptor signaling pathway	GO:0000165~MAPK cascade	GO:2000630~positive regulation of miRNA metabolic process
248	GO:0006004~fucose metabolic process	GO:0036066~protein O-linked fucosylation	GO:0060575~intestinal epithelial cell differentiation	GO:0070072~vacuolar proton-transporting V-type ATPase complex assembly	GO:0070863~positive regulation of protein exit from endoplasmic reticulum
249	GO:1902775~mitochondrial large ribosomal subunit assembly	GO:0006396~RNA processing	GO:0042787~protein ubiquitination involved in ubiquitin-dependent protein catabolic process	NA	NA
250	GO:0002643~regulation of tolerance induction	GO:0010531~activation of JAK1 kinase activity	GO:0031393~negative regulation of prostaglandin biosynthetic process	GO:0042521~negative regulation of tyrosine phosphorylation of Stat4 protein	GO:0042526~positive regulation of tyrosine phosphorylation of Stat6 protein
251	GO:0030198~extracellular matrix organization	GO:0002001~renin secretion into blood stream	GO:0030323~respiratory tube development	GO:0032274~gonadotropin secretion	GO:0032455~nerve growth factor processing
252	GO:0008535~respiratory chain complex IV assembly	GO:0009060~aerobic respiration	GO:1901998~toxin transport	GO:0016192~vesicle-mediated transport	GO:0032259~methylation
253	GO:0006520~cellular amino acid metabolic process	GO:0006729~tetrahydrobiopterin biosynthetic process	GO:0006754~ATP biosynthetic process	GO:0015986~ATP synthesis coupled proton transport	GO:0042776~mitochondrial ATP synthesis coupled proton transport
254	GO:0006091~generation of precursor metabolites and energy	GO:0006123~mitochondrial electron transport, cytochrome c to oxygen	GO:0007584~response to nutrient	GO:0035987~endodermal cell differentiation	GO:0048208~COPII vesicle coating
255	GO:0006120~mitochondrial electron transport, NADH to ubiquinone	GO:0032981~mitochondrial respiratory chain complex I assembly	GO:0033962~cytoplasmic mRNA processing body assembly	GO:0043928~exonucleolytic nuclear-transcribed mRNA catabolic process involved in deadenylation-dependent decay	GO:0070125~mitochondrial translational elongation
256	GO:0042787~protein ubiquitination involved in ubiquitin-dependent protein catabolic process	GO:0043985~histone H4-R3 methylation	GO:0006891~intra-Golgi vesicle-mediated transport	GO:0051439~regulation of ubiquitin-protein ligase activity involved in mitotic cell cycle	GO:0070979~protein K11-linked ubiquitination
257	GO:0009440~cyanate catabolic process	GO:0019346~transsulfuration	GO:0019518~L-threonine catabolic process to glycine	GO:0032483~regulation of Rab protein signal transduction	GO:0055098~response to low-density lipoprotein particle
258	GO:0000467~exonucleolytic trimming to generate mature 3'-end of 5.8S rRNA from tricistronic rRNA transcript (SSU-rRNA, 5.8S rRNA, LSU-rRNA)	GO:0001829~trophectodermal cell differentiation	GO:0006119~oxidative phosphorylation	GO:0006122~mitochondrial electron transport, ubiquinol to cytochrome c	GO:0006364~rRNA processing
259	GO:0006412~translation	GO:0043473~pigmentation	GO:2001244~positive regulation of intrinsic apoptotic signaling pathway	GO:0000184~nuclear-transcribed mRNA catabolic process, nonsense-mediated decay	GO:0006614~SRP-dependent cotranslational protein targeting to membrane
260	GO:0006513~protein monoubiquitination	GO:0030513~positive regulation of BMP signaling pathway	GO:0070534~protein K63-linked ubiquitination	GO:0042147~retrograde transport, endosome to Golgi	NA
261	GO:0006104~succinyl-CoA metabolic process	GO:0006105~succinate metabolic process	GO:0009142~nucleoside triphosphate biosynthetic process	GO:0006123~mitochondrial electron transport, cytochrome c to oxygen	GO:0006099~tricarboxylic acid cycle
262	GO:0045213~neurotransmitter receptor metabolic process	GO:0090044~positive regulation of tubulin deacetylation	GO:0090045~positive regulation of deacetylase activity	GO:0099601~regulation of neurotransmitter receptor activity	GO:2000845~positive regulation of testosterone secretion
263	GO:0007611~learning or memory	GO:0001869~negative regulation of complement activation, lectin pathway	GO:0006011~UDP-glucose metabolic process	GO:0006065~UDP-glucuronate biosynthetic process	GO:0007409~axonogenesis
264	GO:0010796~regulation of multivesicular body size	GO:0030953~astral microtubule organization	GO:0048227~plasma membrane to endosome transport	GO:0051223~regulation of protein transport	GO:0051650~establishment of vesicle localization
265	GO:0000481~maturation of 5S rRNA	GO:0007010~cytoskeleton organization	GO:0009447~putrescine catabolic process	GO:0030036~actin cytoskeleton organization	GO:0032918~spermidine acetylation
266	GO:0097051~establishment of protein localization to endoplasmic reticulum membrane	GO:1903061~positive regulation of protein lipidation	GO:1903373~positive regulation of endoplasmic reticulum tubular network organization	GO:2000786~positive regulation of autophagosome assembly	GO:0070935~3'-UTR-mediated mRNA stabilization
267	GO:0000302~response to reactive oxygen species	GO:0000462~maturation of SSU-rRNA from tricistronic rRNA transcript (SSU-rRNA, 5.8S rRNA, LSU-rRNA)	GO:0006364~rRNA processing	GO:0045454~cell redox homeostasis	GO:0098869~cellular oxidant detoxification
268	GO:0002070~epithelial cell maturation	GO:0003404~optic vesicle morphogenesis	GO:0007518~myoblast fate determination	GO:0009946~proximal/distal axis specification	GO:0014016~neuroblast differentiation
269	GO:0009952~anterior/posterior pattern specification	GO:0060065~uterus development	GO:0009954~proximal/distal pattern formation	GO:0007338~single fertilization	GO:0008584~male gonad development
270	GO:0007155~cell adhesion	GO:0001558~regulation of cell growth	GO:0003017~lymph circulation	GO:0010976~positive regulation of neuron projection development	GO:0030324~lung development
271	GO:0002003~angiotensin maturation	GO:0016485~protein processing	GO:0022617~extracellular matrix disassembly	GO:0001820~serotonin secretion	GO:0050720~interleukin-1 beta biosynthetic process
272	GO:0001302~replicative cell aging	GO:0007499~ectoderm and mesoderm interaction	GO:0010481~epidermal cell division	GO:0010482~regulation of epidermal cell division	GO:0030859~polarized epithelial cell differentiation
273	GO:0006807~nitrogen compound metabolic process	GO:0007161~calcium-independent cell-matrix adhesion	GO:0031659~positive regulation of cyclin-dependent protein serine/threonine kinase activity involved in G1/S transition of mitotic cell cycle	GO:0036303~lymph vessel morphogenesis	GO:0048806~genitalia development
274	GO:0006396~RNA processing	GO:0006413~translational initiation	GO:0098609~cell-cell adhesion	NA	NA
275	GO:0002369~T cell cytokine production	GO:0003374~dynamin family protein polymerization involved in mitochondrial fission	GO:0007007~inner mitochondrial membrane organization	GO:0010636~positive regulation of mitochondrial fusion	GO:0014042~positive regulation of neuron maturation
276	GO:0034969~histone arginine methylation	GO:0048588~developmental cell growth	GO:0019919~peptidyl-arginine methylation, to asymmetrical-dimethyl arginine	GO:0002376~immune system process	GO:0006479~protein methylation
277	GO:0001957~intramembranous ossification	GO:0006478~peptidyl-tyrosine sulfation	GO:0032914~positive regulation of transforming growth factor beta1 production	GO:0042340~keratan sulfate catabolic process	GO:0070848~response to growth factor
278	GO:0032370~positive regulation of lipid transport	GO:0032429~regulation of phospholipase A2 activity	GO:0097242~beta-amyloid clearance	GO:2000587~negative regulation of platelet-derived growth factor receptor-beta signaling pathway	GO:0051222~positive regulation of protein transport
279	GO:0000212~meiotic spindle organization	GO:0006499~N-terminal protein myristoylation	GO:0018008~N-terminal peptidyl-glycine N-myristoylation	GO:0007020~microtubule nucleation	GO:0022400~regulation of rhodopsin mediated signaling pathway
280	GO:0002369~T cell cytokine production	GO:0006876~cellular cadmium ion homeostasis	GO:0015707~nitrite transport	GO:0032623~interleukin-2 production	GO:0032632~interleukin-3 production
281	GO:1901837~negative regulation of transcription of nuclear large rRNA transcript from RNA polymerase I promoter	GO:0007093~mitotic cell cycle checkpoint	GO:0018146~keratan sulfate biosynthetic process	GO:0042177~negative regulation of protein catabolic process	GO:0043486~histone exchange
282	GO:0008150~biological_process	GO:0045851~pH reduction	GO:0051656~establishment of organelle localization	GO:2001206~positive regulation of osteoclast development	GO:0007021~tubulin complex assembly
283	GO:0006689~ganglioside catabolic process	GO:0010518~positive regulation of phospholipase activity	GO:0010902~positive regulation of very-low-density lipoprotein particle remodeling	GO:0010916~negative regulation of very-low-density lipoprotein particle clearance	GO:0032375~negative regulation of cholesterol transport
284	GO:0001933~negative regulation of protein phosphorylation	GO:0002689~negative regulation of leukocyte chemotaxis	GO:0021836~chemorepulsion involved in postnatal olfactory bulb interneuron migration	GO:0021972~corticospinal neuron axon guidance through spinal cord	GO:0044328~canonical Wnt signaling pathway involved in positive regulation of endothelial cell migration
285	GO:0007098~centrosome cycle	GO:0046939~nucleotide phosphorylation	GO:0046940~nucleoside monophosphate phosphorylation	GO:0015949~nucleobase-containing small molecule interconversion	GO:0043484~regulation of RNA splicing
286	GO:0045837~negative regulation of membrane potential	GO:0060221~retinal rod cell differentiation	GO:1904373~response to kainic acid	GO:1904389~rod bipolar cell differentiation	GO:1904391~response to ciliary neurotrophic factor
287	GO:0050684~regulation of mRNA processing	GO:0000245~spliceosomal complex assembly	GO:0001558~regulation of cell growth	GO:0006355~regulation of transcription, DNA-templated	GO:0051726~regulation of cell cycle
288	GO:0048661~positive regulation of smooth muscle cell proliferation	GO:0006769~nicotinamide metabolic process	GO:0009444~pyruvate oxidation	GO:0009750~response to fructose	GO:0010042~response to manganese ion
289	GO:0010668~ectodermal cell differentiation	GO:0043276~anoikis	GO:0070345~negative regulation of fat cell proliferation	GO:0071466~cellular response to xenobiotic stimulus	GO:0071930~negative regulation of transcription involved in G1/S transition of mitotic cell cycle
290	GO:0030097~hemopoiesis	GO:0045799~positive regulation of chromatin assembly or disassembly	GO:0060217~hemangioblast cell differentiation	GO:0060375~regulation of mast cell differentiation	GO:0030221~basophil differentiation
291	GO:0046601~positive regulation of centriole replication	GO:0051301~cell division	GO:0051649~establishment of localization in cell	GO:0098535~de novo centriole assembly involved in multi-ciliated epithelial cell differentiation	GO:0000075~cell cycle checkpoint
292	GO:0001780~neutrophil homeostasis	GO:0002685~regulation of leukocyte migration	GO:0014839~myoblast migration involved in skeletal muscle regeneration	GO:0031394~positive regulation of prostaglandin biosynthetic process	GO:0032652~regulation of interleukin-1 production
293	GO:0006421~asparaginyl-tRNA aminoacylation	GO:0006662~glycerol ether metabolic process	GO:0000245~spliceosomal complex assembly	GO:0000375~RNA splicing, via transesterification reactions	GO:0006418~tRNA aminoacylation for protein translation
294	GO:0000707~meiotic DNA recombinase assembly	GO:0006281~DNA repair	GO:0021650~vestibulocochlear nerve formation	GO:0031577~spindle checkpoint	GO:0032534~regulation of microvillus assembly
295	GO:0000165~MAPK cascade	GO:0070682~proteasome regulatory particle assembly	GO:0090400~stress-induced premature senescence	GO:0022604~regulation of cell morphogenesis	GO:0032007~negative regulation of TOR signaling
296	GO:0006688~glycosphingolipid biosynthetic process	GO:0097503~sialylation	GO:0006486~protein glycosylation	GO:0006952~defense response	GO:0002250~adaptive immune response
297	GO:0060662~salivary gland cavitation	GO:0060789~hair follicle placode formation	GO:0061153~trachea gland development	GO:0061743~motor learning	GO:0099558~maintenance of synapse structure
298	GO:0035238~vitamin A biosynthetic process	GO:1901810~beta-carotene metabolic process	GO:0030277~maintenance of gastrointestinal epithelium	GO:0042574~retinal metabolic process	GO:0006508~proteolysis
299	GO:0006665~sphingolipid metabolic process	GO:0032098~regulation of appetite	GO:0007585~respiratory gaseous exchange	GO:0007631~feeding behavior	GO:0009306~protein secretion
300	GO:0006533~aspartate catabolic process	GO:0019065~receptor-mediated endocytosis of virus by host cell	GO:0044791~positive regulation by host of viral release from host cell	GO:0044794~positive regulation by host of viral process	GO:0060161~positive regulation of dopamine receptor signaling pathway
301	GO:0006482~protein demethylation	GO:0010725~regulation of primitive erythrocyte differentiation	GO:0030851~granulocyte differentiation	GO:0033169~histone H3-K9 demethylation	GO:0033184~positive regulation of histone ubiquitination
302	GO:0006621~protein retention in ER lumen	GO:0016255~attachment of GPI anchor to protein	GO:0033762~response to glucagon	GO:0034379~very-low-density lipoprotein particle assembly	GO:0035336~long-chain fatty-acyl-CoA metabolic process
303	GO:1902380~positive regulation of endoribonuclease activity	GO:1904722~positive regulation of mRNA endonucleolytic cleavage involved in unfolded protein response	GO:0010941~regulation of cell death	GO:0036065~fucosylation	GO:0042355~L-fucose catabolic process
304	GO:0006164~purine nucleotide biosynthetic process	GO:0006167~AMP biosynthetic process	GO:0006189~'de novo' IMP biosynthetic process	GO:0044208~'de novo' AMP biosynthetic process	GO:0044376~RNA polymerase II complex import to nucleus
305	GO:0010815~bradykinin catabolic process	GO:0006261~DNA-dependent DNA replication	GO:0007062~sister chromatid cohesion	GO:0006364~rRNA processing	GO:0006397~mRNA processing
306	GO:0000059~protein import into nucleus, docking	GO:0006610~ribosomal protein import into nucleus	GO:0008631~intrinsic apoptotic signaling pathway in response to oxidative stress	GO:0042307~positive regulation of protein import into nucleus	GO:0048679~regulation of axon regeneration
307	GO:0001768~establishment of T cell polarity	GO:0002282~microglial cell activation involved in immune response	GO:0002485~antigen processing and presentation of endogenous peptide antigen via MHC class I via ER pathway, TAP-dependent	GO:0002489~antigen processing and presentation of endogenous peptide antigen via MHC class Ib via ER pathway, TAP-dependent	GO:0002591~positive regulation of antigen processing and presentation of peptide antigen via MHC class I
308	GO:0010452~histone H3-K36 methylation	GO:0018023~peptidyl-lysine trimethylation	GO:0018027~peptidyl-lysine dimethylation	GO:0043335~protein unfolding	GO:0045040~protein import into mitochondrial outer membrane
309	GO:0000398~mRNA splicing, via spliceosome	GO:0008380~RNA splicing	GO:0000055~ribosomal large subunit export from nucleus	GO:0000056~ribosomal small subunit export from nucleus	GO:0000245~spliceosomal complex assembly
310	GO:0009988~cell-cell recognition	GO:0010189~vitamin E biosynthetic process	GO:0019048~modulation by virus of host morphology or physiology	GO:0019062~virion attachment to host cell	GO:0042129~regulation of T cell proliferation
311	GO:0006423~cysteinyl-tRNA aminoacylation	GO:0050427~3'-phosphoadenosine 5'-phosphosulfate metabolic process	GO:0051923~sulfation	GO:0006891~intra-Golgi vesicle-mediated transport	GO:0006418~tRNA aminoacylation for protein translation
312	GO:0001867~complement activation, lectin pathway	GO:0043267~negative regulation of potassium ion transport	GO:0051970~negative regulation of transmission of nerve impulse	GO:0051971~positive regulation of transmission of nerve impulse	GO:0046928~regulation of neurotransmitter secretion
313	GO:0010635~regulation of mitochondrial fusion	GO:0014891~striated muscle atrophy	GO:0021834~chemorepulsion involved in embryonic olfactory bulb interneuron precursor migration	GO:0061364~apoptotic process involved in luteolysis	GO:0070346~positive regulation of fat cell proliferation
314	GO:0022038~corpus callosum development	GO:0033278~cell proliferation in midbrain	GO:0036518~chemorepulsion of dopaminergic neuron axon	GO:0046604~positive regulation of mitotic centrosome separation	GO:0071679~commissural neuron axon guidance
315	GO:0007269~neurotransmitter secretion	GO:2000300~regulation of synaptic vesicle exocytosis	GO:0007268~chemical synaptic transmission	GO:0001504~neurotransmitter uptake	GO:0006886~intracellular protein transport
316	GO:0000160~phosphorelay signal transduction system	GO:0003064~regulation of heart rate by hormone	GO:0016191~synaptic vesicle uncoating	GO:0018193~peptidyl-amino acid modification	GO:0055075~potassium ion homeostasis
317	GO:0030518~intracellular steroid hormone receptor signaling pathway	GO:0030521~androgen receptor signaling pathway	GO:0038128~ERBB2 signaling pathway	GO:0071364~cellular response to epidermal growth factor stimulus	GO:0002154~thyroid hormone mediated signaling pathway
318	NA	NA	NA	NA	NA
319	GO:0000147~actin cortical patch assembly	GO:0002068~glandular epithelial cell development	GO:0003417~growth plate cartilage development	GO:0007089~traversing start control point of mitotic cell cycle	GO:0030853~negative regulation of granulocyte differentiation
320	GO:0019372~lipoxygenase pathway	GO:0045786~negative regulation of cell cycle	GO:0055114~oxidation-reduction process	GO:0008207~C21-steroid hormone metabolic process	GO:0015980~energy derivation by oxidation of organic compounds
321	GO:0002793~positive regulation of peptide secretion	GO:0032119~sequestering of zinc ion	GO:0032602~chemokine production	GO:0070488~neutrophil aggregation	GO:0045087~innate immune response
322	GO:0000188~inactivation of MAPK activity	GO:0010501~RNA secondary structure unwinding	GO:0006897~endocytosis	GO:0035335~peptidyl-tyrosine dephosphorylation	GO:0006364~rRNA processing
323	GO:0007620~copulation	GO:0010951~negative regulation of endopeptidase activity	GO:0015891~siderophore transport	GO:0010046~response to mycotoxin	GO:0031346~positive regulation of cell projection organization
324	GO:0019370~leukotriene biosynthetic process	GO:0006749~glutathione metabolic process	GO:0002682~regulation of immune system process	GO:0006751~glutathione catabolic process	GO:0019344~cysteine biosynthetic process
325	GO:0006334~nucleosome assembly	GO:0016584~nucleosome positioning	GO:0098532~histone H3-K27 trimethylation	GO:0002227~innate immune response in mucosa	GO:0080182~histone H3-K4 trimethylation
326	GO:0002227~innate immune response in mucosa	GO:0006342~chromatin silencing	GO:0019731~antibacterial humoral response	GO:0050830~defense response to Gram-positive bacterium	GO:0006334~nucleosome assembly
327	GO:0034114~regulation of heterotypic cell-cell adhesion	GO:0034139~regulation of toll-like receptor 3 signaling pathway	GO:0034728~nucleosome organization	GO:0044860~protein localization to plasma membrane raft	GO:0070827~chromatin maintenance
328	GO:0006421~asparaginyl-tRNA aminoacylation	GO:0006490~oligosaccharide-lipid intermediate biosynthetic process	GO:0006884~cell volume homeostasis	GO:0016584~nucleosome positioning	GO:0043306~positive regulation of mast cell degranulation
329	GO:0000320~re-entry into mitotic cell cycle	GO:0001916~positive regulation of T cell mediated cytotoxicity	GO:0002821~positive regulation of adaptive immune response	GO:0006930~substrate-dependent cell migration, cell extension	GO:0010243~response to organonitrogen compound
330	GO:0045926~negative regulation of growth	GO:0071294~cellular response to zinc ion	GO:0071276~cellular response to cadmium ion	GO:0036018~cellular response to erythropoietin	GO:0010038~response to metal ion
331	GO:0051017~actin filament bundle assembly	GO:0000076~DNA replication checkpoint	GO:0008064~regulation of actin polymerization or depolymerization	GO:0010591~regulation of lamellipodium assembly	GO:0034315~regulation of Arp2/3 complex-mediated actin nucleation
332	GO:0005981~regulation of glycogen catabolic process	GO:0036496~regulation of translational initiation by eIF2 alpha dephosphorylation	GO:0005979~regulation of glycogen biosynthetic process	GO:0043153~entrainment of circadian clock by photoperiod	GO:0048754~branching morphogenesis of an epithelial tube
333	GO:0006890~retrograde vesicle-mediated transport, Golgi to ER	GO:0018125~peptidyl-cysteine methylation	GO:0022402~cell cycle process	GO:0072385~minus-end-directed organelle transport along microtubule	GO:1905053~positive regulation of base-excision repair
334	GO:0021997~neural plate axis specification	GO:0061511~centriole elongation	GO:0006482~protein demethylation	GO:0008589~regulation of smoothened signaling pathway	GO:0030162~regulation of proteolysis
335	NA	NA	NA	NA	NA
336	GO:0002018~renin-angiotensin regulation of aldosterone production	GO:0002034~regulation of blood vessel diameter by renin-angiotensin	GO:0003402~planar cell polarity pathway involved in axis elongation	GO:0032430~positive regulation of phospholipase A2 activity	GO:0033864~positive regulation of NAD(P)H oxidase activity
337	GO:0015671~oxygen transport	GO:0007596~blood coagulation	GO:0042744~hydrogen peroxide catabolic process	GO:0010942~positive regulation of cell death	GO:0015701~bicarbonate transport
338	GO:0007626~locomotory behavior	GO:0006837~serotonin transport	GO:0015842~aminergic neurotransmitter loading into synaptic vesicle	GO:0042137~sequestering of neurotransmitter	GO:0098700~neurotransmitter loading into synaptic vesicle
339	GO:0007586~digestion	GO:0006508~proteolysis	GO:0009235~cobalamin metabolic process	GO:0043542~endothelial cell migration	GO:0022617~extracellular matrix disassembly
340	GO:0052697~xenobiotic glucuronidation	GO:0052695~cellular glucuronidation	GO:0052696~flavonoid glucuronidation	GO:0042573~retinoic acid metabolic process	GO:0009813~flavonoid biosynthetic process
341	GO:0019373~epoxygenase P450 pathway	GO:0042738~exogenous drug catabolic process	GO:0017144~drug metabolic process	GO:0008202~steroid metabolic process	GO:0055114~oxidation-reduction process
342	GO:0000717~nucleotide-excision repair, DNA duplex unwinding	GO:0002031~G-protein coupled receptor internalization	GO:0006289~nucleotide-excision repair	GO:0006293~nucleotide-excision repair, preincision complex stabilization	GO:0006294~nucleotide-excision repair, preincision complex assembly
343	GO:0000375~RNA splicing, via transesterification reactions	GO:0002223~stimulatory C-type lectin receptor signaling pathway	GO:0002479~antigen processing and presentation of exogenous peptide antigen via MHC class I, TAP-dependent	GO:0006521~regulation of cellular amino acid metabolic process	GO:0006754~ATP biosynthetic process
344	GO:0016574~histone ubiquitination	GO:0016578~histone deubiquitination	GO:0009790~embryo development	GO:0043967~histone H4 acetylation	GO:0045931~positive regulation of mitotic cell cycle
345	GO:0006700~C21-steroid hormone biosynthetic process	GO:0010737~protein kinase A signaling	GO:0021691~cerebellar Purkinje cell layer maturation	GO:0032231~regulation of actin filament bundle assembly	GO:0032487~regulation of Rap protein signal transduction
346	GO:0072378~blood coagulation, fibrin clot formation	GO:0031639~plasminogen activation	GO:0090277~positive regulation of peptide hormone secretion	GO:0034116~positive regulation of heterotypic cell-cell adhesion	GO:0051258~protein polymerization
347	GO:0002158~osteoclast proliferation	GO:0002518~lymphocyte chemotaxis across high endothelial venule	GO:0002920~regulation of humoral immune response	GO:0033625~positive regulation of integrin activation	GO:0033634~positive regulation of cell-cell adhesion mediated by integrin
348	NA	NA	NA	NA	NA
349	GO:0009952~anterior/posterior pattern specification	GO:0006351~transcription, DNA-templated	GO:0021520~spinal cord motor neuron cell fate specification	GO:0048562~embryonic organ morphogenesis	GO:0050905~neuromuscular process
350	GO:0019218~regulation of steroid metabolic process	GO:0036315~cellular response to sterol	GO:0046068~cGMP metabolic process	GO:0072539~T-helper 17 cell differentiation	GO:0021930~cerebellar granule cell precursor proliferation
351	GO:2000117~negative regulation of cysteine-type endopeptidase activity	GO:0001580~detection of chemical stimulus involved in sensory perception of bitter taste	GO:0045861~negative regulation of proteolysis	GO:0001895~retina homeostasis	NA
352	GO:0003151~outflow tract morphogenesis	GO:0007631~feeding behavior	GO:0007218~neuropeptide signaling pathway	GO:0002865~negative regulation of acute inflammatory response to antigenic stimulus	GO:0007166~cell surface receptor signaling pathway
353	GO:0016560~protein import into peroxisome matrix, docking	GO:0060152~microtubule-based peroxisome localization	GO:0090148~membrane fission	GO:1903527~positive regulation of membrane tubulation	GO:1903778~protein localization to vacuolar membrane
354	GO:0055085~transmembrane transport	GO:0005989~lactose biosynthetic process	GO:0016998~cell wall macromolecule catabolic process	GO:0007595~lactation	GO:0050829~defense response to Gram-negative bacterium
355	GO:0015742~alpha-ketoglutarate transport	GO:0002223~stimulatory C-type lectin receptor signaling pathway	GO:0002479~antigen processing and presentation of exogenous peptide antigen via MHC class I, TAP-dependent	GO:0006006~glucose metabolic process	GO:0006094~gluconeogenesis
356	GO:0006144~purine nucleobase metabolic process	GO:0006995~cellular response to nitrogen starvation	GO:0010040~response to iron(II) ion	GO:0010288~response to lead ion	GO:0015951~purine ribonucleotide interconversion
357	GO:0033234~negative regulation of protein sumoylation	GO:0060761~negative regulation of response to cytokine stimulus	GO:2000210~positive regulation of anoikis	GO:0031668~cellular response to extracellular stimulus	GO:0016575~histone deacetylation
358	GO:0071395~cellular response to jasmonic acid stimulus	GO:0042448~progesterone metabolic process	GO:0044597~daunorubicin metabolic process	GO:0044598~doxorubicin metabolic process	GO:0071799~cellular response to prostaglandin D stimulus
359	GO:0000054~ribosomal subunit export from nucleus	GO:0006110~regulation of glycolytic process	GO:0042256~mature ribosome assembly	GO:0042304~regulation of fatty acid biosynthetic process	GO:0045652~regulation of megakaryocyte differentiation
360	GO:0006337~nucleosome disassembly	GO:0043044~ATP-dependent chromatin remodeling	GO:0022008~neurogenesis	GO:0006338~chromatin remodeling	GO:0030216~keratinocyte differentiation
361	GO:0006999~nuclear pore organization	GO:0007253~cytoplasmic sequestering of NF-kappaB	GO:0036228~protein targeting to nuclear inner membrane	GO:0042306~regulation of protein import into nucleus	GO:0070208~protein heterotrimerization
362	GO:0006384~transcription initiation from RNA polymerase III promoter	GO:0009303~rRNA transcription	GO:0009304~tRNA transcription	GO:0034497~protein localization to pre-autophagosomal structure	GO:0045945~positive regulation of transcription from RNA polymerase III promoter
363	GO:0048671~negative regulation of collateral sprouting	GO:0048675~axon extension	GO:0042594~response to starvation	GO:0010506~regulation of autophagy	GO:0007623~circadian rhythm
364	GO:0006298~mismatch repair	GO:0016446~somatic hypermutation of immunoglobulin genes	GO:0016310~phosphorylation	NA	NA
365	GO:0006888~ER to Golgi vesicle-mediated transport	GO:1903020~positive regulation of glycoprotein metabolic process	GO:0015031~protein transport	GO:0090312~positive regulation of protein deacetylation	GO:2000210~positive regulation of anoikis
366	GO:0090267~positive regulation of mitotic cell cycle spindle assembly checkpoint	GO:0000226~microtubule cytoskeleton organization	GO:0007018~microtubule-based movement	NA	NA
367	GO:0007379~segment specification	GO:0045814~negative regulation of gene expression, epigenetic	GO:0045861~negative regulation of proteolysis	GO:0050708~regulation of protein secretion	GO:0051443~positive regulation of ubiquitin-protein transferase activity
368	GO:0000380~alternative mRNA splicing, via spliceosome	GO:0047497~mitochondrion transport along microtubule	GO:0048814~regulation of dendrite morphogenesis	GO:0043484~regulation of RNA splicing	GO:0051297~centrosome organization
369	GO:0006851~mitochondrial calcium ion transport	GO:0036444~mitochondrial calcium uptake	GO:0051561~positive regulation of mitochondrial calcium ion concentration	GO:0070509~calcium ion import	NA

## Sheet: TuBA_DLBCL_High_GO-BP
Seed.No	GO.BP.Term.1	GO.BP.Term.2	GO.BP.Term.3	GO.BP.Term.4	GO.BP.Term.5
1	GO:0060333~interferon-gamma-mediated signaling pathway	GO:0071346~cellular response to interferon-gamma	GO:0060337~type I interferon signaling pathway	GO:0002480~antigen processing and presentation of exogenous peptide antigen via MHC class I, TAP-independent	GO:0006954~inflammatory response
2	GO:0000082~G1/S transition of mitotic cell cycle	GO:0000083~regulation of transcription involved in G1/S transition of mitotic cell cycle	GO:0002176~male germ cell proliferation	GO:0002184~cytoplasmic translational termination	GO:0002762~negative regulation of myeloid leukocyte differentiation
3	GO:0006614~SRP-dependent cotranslational protein targeting to membrane	GO:0019083~viral transcription	GO:0000184~nuclear-transcribed mRNA catabolic process, nonsense-mediated decay	GO:0006413~translational initiation	GO:0006412~translation
4	GO:0071222~cellular response to lipopolysaccharide	GO:0006954~inflammatory response	GO:0071347~cellular response to interleukin-1	GO:0006935~chemotaxis	GO:0007159~leukocyte cell-cell adhesion
5	GO:0000819~sister chromatid segregation	GO:0006260~DNA replication	GO:0006265~DNA topological change	GO:0006266~DNA ligation	GO:0006268~DNA unwinding involved in DNA replication
6	GO:0042110~T cell activation	GO:0050852~T cell receptor signaling pathway	GO:0050776~regulation of immune response	GO:0031295~T cell costimulation	GO:0032753~positive regulation of interleukin-4 production
7	GO:0035987~endodermal cell differentiation	GO:0022617~extracellular matrix disassembly	GO:0030574~collagen catabolic process	GO:0042060~wound healing	GO:0002576~platelet degranulation
8	GO:0007062~sister chromatid cohesion	GO:0007569~cell aging	GO:0010033~response to organic substance	GO:0015949~nucleobase-containing small molecule interconversion	GO:0007063~regulation of sister chromatid cohesion
9	GO:0019886~antigen processing and presentation of exogenous peptide antigen via MHC class II	GO:0060333~interferon-gamma-mediated signaling pathway	GO:0031295~T cell costimulation	GO:0050852~T cell receptor signaling pathway	GO:0006955~immune response
10	GO:0006910~phagocytosis, recognition	GO:0050871~positive regulation of B cell activation	GO:0006911~phagocytosis, engulfment	GO:0050853~B cell receptor signaling pathway	GO:0006958~complement activation, classical pathway
11	GO:0000056~ribosomal small subunit export from nucleus	GO:0006177~GMP biosynthetic process	GO:0010994~free ubiquitin chain polymerization	GO:0035281~pre-miRNA export from nucleus	GO:0035519~protein K29-linked ubiquitination
12	GO:0031666~positive regulation of lipopolysaccharide-mediated signaling pathway	NA	NA	NA	NA
13	GO:0001805~positive regulation of type III hypersensitivity	GO:0001812~positive regulation of type I hypersensitivity	GO:0002344~B cell affinity maturation	GO:0002553~histamine secretion by mast cell	GO:0002721~regulation of B cell cytokine production
14	GO:0001798~positive regulation of type IIa hypersensitivity	GO:0001805~positive regulation of type III hypersensitivity	GO:0001812~positive regulation of type I hypersensitivity	GO:0001869~negative regulation of complement activation, lectin pathway	GO:0002283~neutrophil activation involved in immune response
15	GO:0006910~phagocytosis, recognition	GO:0050871~positive regulation of B cell activation	GO:0006911~phagocytosis, engulfment	GO:0050853~B cell receptor signaling pathway	GO:0006958~complement activation, classical pathway
16	GO:0006749~glutathione metabolic process	GO:0098869~cellular oxidant detoxification	GO:0001885~endothelial cell development	GO:0002862~negative regulation of inflammatory response to antigenic stimulus	GO:0008626~granzyme-mediated apoptotic signaling pathway
17	GO:0001771~immunological synapse formation	GO:0072678~T cell migration	GO:0003366~cell-matrix adhesion involved in ameboidal cell migration	GO:0007176~regulation of epidermal growth factor-activated receptor activity	GO:0007265~Ras protein signal transduction
18	GO:0030010~establishment of cell polarity	GO:0000226~microtubule cytoskeleton organization	GO:0010594~regulation of endothelial cell migration	GO:0010632~regulation of epithelial cell migration	GO:0018108~peptidyl-tyrosine phosphorylation
19	GO:0009615~response to virus	GO:0051607~defense response to virus	GO:0045071~negative regulation of viral genome replication	GO:0060337~type I interferon signaling pathway	GO:0003374~dynamin family protein polymerization involved in mitochondrial fission
20	GO:0007165~signal transduction	GO:0050904~diapedesis	GO:0072011~glomerular endothelium development	GO:0006607~NLS-bearing protein import into nucleus	GO:0006955~immune response
21	GO:0006096~glycolytic process	GO:0061621~canonical glycolysis	GO:0006094~gluconeogenesis	GO:0019264~glycine biosynthetic process from serine	GO:0046166~glyceraldehyde-3-phosphate biosynthetic process
22	GO:0021987~cerebral cortex development	GO:0046452~dihydrofolate metabolic process	GO:0071173~spindle assembly checkpoint	GO:1902850~microtubule cytoskeleton organization involved in mitosis	GO:2000779~regulation of double-strand break repair
23	GO:0006614~SRP-dependent cotranslational protein targeting to membrane	GO:0019083~viral transcription	GO:0000184~nuclear-transcribed mRNA catabolic process, nonsense-mediated decay	GO:0006413~translational initiation	GO:0006412~translation
24	GO:0010310~regulation of hydrogen peroxide metabolic process	GO:0010810~regulation of cell-substrate adhesion	GO:0034502~protein localization to chromosome	GO:0060263~regulation of respiratory burst	GO:0060753~regulation of mast cell chemotaxis
25	GO:0002522~leukocyte migration involved in immune response	GO:0002758~innate immune response-activating signal transduction	GO:0043299~leukocyte degranulation	GO:0045728~respiratory burst after phagocytosis	GO:0046822~regulation of nucleocytoplasmic transport
26	GO:0002283~neutrophil activation involved in immune response	GO:0002366~leukocyte activation involved in immune response	GO:0002554~serotonin secretion by platelet	GO:0007079~mitotic chromosome movement towards spindle pole	GO:0030168~platelet activation
27	GO:0002480~antigen processing and presentation of exogenous peptide antigen via MHC class I, TAP-independent	GO:0002474~antigen processing and presentation of peptide antigen via MHC class I	GO:0060337~type I interferon signaling pathway	GO:0002479~antigen processing and presentation of exogenous peptide antigen via MHC class I, TAP-dependent	GO:0060333~interferon-gamma-mediated signaling pathway
28	GO:0008340~determination of adult lifespan	GO:0016064~immunoglobulin mediated immune response	GO:0045409~negative regulation of interleukin-6 biosynthetic process	GO:0045579~positive regulation of B cell differentiation	GO:0045656~negative regulation of monocyte differentiation
29	GO:0000083~regulation of transcription involved in G1/S transition of mitotic cell cycle	GO:1900740~positive regulation of protein insertion into mitochondrial membrane involved in apoptotic signaling pathway	GO:0021873~forebrain neuroblast division	GO:0023016~signal transduction by trans-phosphorylation	GO:0032414~positive regulation of ion transmembrane transporter activity
30	GO:0001731~formation of translation preinitiation complex	GO:0001967~suckling behavior	GO:0002087~regulation of respiratory gaseous exchange by neurological system process	GO:0006537~glutamate biosynthetic process	GO:0006543~glutamine catabolic process
31	GO:0009725~response to hormone	GO:0030218~erythrocyte differentiation	GO:0042531~positive regulation of tyrosine phosphorylation of STAT protein	GO:0002431~Fc receptor mediated stimulatory signaling pathway	GO:0002513~tolerance induction to self antigen
32	GO:0019835~cytolysis	GO:0032078~negative regulation of endodeoxyribonuclease activity	GO:0046479~glycosphingolipid catabolic process	GO:0008626~granzyme-mediated apoptotic signaling pathway	GO:0035771~interleukin-4-mediated signaling pathway
33	GO:0002378~immunoglobulin biosynthetic process	GO:0006933~negative regulation of cell adhesion involved in substrate-bound cell migration	GO:0010990~regulation of SMAD protein complex assembly	GO:0018312~peptidyl-serine ADP-ribosylation	GO:0032042~mitochondrial DNA metabolic process
34	GO:0051148~negative regulation of muscle cell differentiation	GO:0060699~regulation of endoribonuclease activity	GO:0060735~regulation of eIF2 alpha phosphorylation by dsRNA	GO:0010826~negative regulation of centrosome duplication	GO:0016032~viral process
35	GO:0016344~meiotic chromosome movement towards spindle pole	GO:0016482~cytosolic transport	GO:0032275~luteinizing hormone secretion	GO:0033206~meiotic cytokinesis	GO:0035984~cellular response to trichostatin A
36	GO:0006526~arginine biosynthetic process	GO:0007507~heart development	GO:0019240~citrulline biosynthetic process	GO:0044205~'de novo' UMP biosynthetic process	GO:0046134~pyrimidine nucleoside biosynthetic process
37	GO:0010216~maintenance of DNA methylation	GO:0016458~gene silencing	GO:0043045~DNA methylation involved in embryo development	GO:0051573~negative regulation of histone H3-K9 methylation	GO:0090116~C-5 methylation of cytosine
38	GO:0001959~regulation of cytokine-mediated signaling pathway	GO:0002902~regulation of B cell apoptotic process	GO:0007270~neuron-neuron synaptic transmission	GO:0008283~cell proliferation	GO:0010666~positive regulation of cardiac muscle cell apoptotic process
39	GO:0035722~interleukin-12-mediated signaling pathway	GO:0001922~B-1 B cell homeostasis	GO:0034140~negative regulation of toll-like receptor 3 signaling pathway	GO:0034148~negative regulation of toll-like receptor 5 signaling pathway	GO:0061043~regulation of vascular wound healing
40	GO:0002768~immune response-regulating cell surface receptor signaling pathway	GO:0006662~glycerol ether metabolic process	GO:0007267~cell-cell signaling	GO:0007610~behavior	GO:0008360~regulation of cell shape
41	NA	NA	NA	NA	NA
42	NA	NA	NA	NA	NA
43	GO:0002316~follicular B cell differentiation	GO:0032959~inositol trisphosphate biosynthetic process	GO:1903860~negative regulation of dendrite extension	GO:1904800~negative regulation of neuron remodeling	GO:2000173~negative regulation of branching morphogenesis of a nerve
44	GO:0001831~trophectodermal cellular morphogenesis	GO:0017145~stem cell division	GO:0043687~post-translational protein modification	GO:0044346~fibroblast apoptotic process	GO:0045842~positive regulation of mitotic metaphase/anaphase transition
45	GO:0002553~histamine secretion by mast cell	GO:0006892~post-Golgi vesicle-mediated transport	GO:0006903~vesicle targeting	GO:0010891~negative regulation of sequestering of triglyceride	GO:0016082~synaptic vesicle priming

## Sheet: TuBA_DLBCL_Low_GO-BP
Seed.No	GO.BP.Term.1	GO.BP.Term.2	GO.BP.Term.3	GO.BP.Term.4	GO.BP.Term.5
1	GO:0051301~cell division	GO:0000082~G1/S transition of mitotic cell cycle	GO:0051436~negative regulation of ubiquitin-protein ligase activity involved in mitotic cell cycle	GO:0031145~anaphase-promoting complex-dependent catabolic process	GO:0008283~cell proliferation
2	GO:0001922~B-1 B cell homeostasis	GO:0002244~hematopoietic progenitor cell differentiation	GO:0002248~connective tissue replacement involved in inflammatory response wound healing	GO:0002378~immunoglobulin biosynthetic process	GO:0002768~immune response-regulating cell surface receptor signaling pathway
3	GO:0060333~interferon-gamma-mediated signaling pathway	GO:0060337~type I interferon signaling pathway	GO:0002480~antigen processing and presentation of exogenous peptide antigen via MHC class I, TAP-independent	GO:0006955~immune response	GO:0035456~response to interferon-beta
4	GO:0060333~interferon-gamma-mediated signaling pathway	GO:0019886~antigen processing and presentation of exogenous peptide antigen via MHC class II	GO:0031295~T cell costimulation	GO:0050852~T cell receptor signaling pathway	GO:0002506~polysaccharide assembly with MHC class II protein complex
5	GO:0006614~SRP-dependent cotranslational protein targeting to membrane	GO:0019083~viral transcription	GO:0000184~nuclear-transcribed mRNA catabolic process, nonsense-mediated decay	GO:0006413~translational initiation	GO:0006412~translation
6	GO:0006260~DNA replication	GO:0034080~CENP-A containing nucleosome assembly	GO:0009438~methylglyoxal metabolic process	GO:0019264~glycine biosynthetic process from serine	GO:0032071~regulation of endodeoxyribonuclease activity
7	GO:0019835~cytolysis	GO:0030220~platelet formation	GO:0042267~natural killer cell mediated cytotoxicity	GO:0050860~negative regulation of T cell receptor signaling pathway	GO:0042130~negative regulation of T cell proliferation
8	GO:0007191~adenylate cyclase-activating dopamine receptor signaling pathway	GO:0000189~MAPK import into nucleus	GO:0006404~RNA import into nucleus	GO:0006537~glutamate biosynthetic process	GO:0006543~glutamine catabolic process
9	GO:0055114~oxidation-reduction process	GO:0098869~cellular oxidant detoxification	GO:0015949~nucleobase-containing small molecule interconversion	GO:0045454~cell redox homeostasis	GO:0060333~interferon-gamma-mediated signaling pathway
10	GO:0042110~T cell activation	GO:0050852~T cell receptor signaling pathway	GO:0031295~T cell costimulation	GO:0050776~regulation of immune response	GO:0007166~cell surface receptor signaling pathway
11	GO:0050853~B cell receptor signaling pathway	GO:0000082~G1/S transition of mitotic cell cycle	GO:0014066~regulation of phosphatidylinositol 3-kinase signaling	GO:0019242~methylglyoxal biosynthetic process	GO:0030183~B cell differentiation
12	GO:0001869~negative regulation of complement activation, lectin pathway	GO:0002416~IgG immunoglobulin transcytosis in epithelial cells mediated by FcRn immunoglobulin receptor	GO:0005986~sucrose biosynthetic process	GO:0007229~integrin-mediated signaling pathway	GO:2001204~regulation of osteoclast development
13	GO:0001315~age-dependent response to reactive oxygen species	GO:0001780~neutrophil homeostasis	GO:0002268~follicular dendritic cell differentiation	GO:0002455~humoral immune response mediated by circulating immunoglobulin	GO:0002768~immune response-regulating cell surface receptor signaling pathway
14	GO:0060333~interferon-gamma-mediated signaling pathway	GO:0060334~regulation of interferon-gamma-mediated signaling pathway	GO:0046686~response to cadmium ion	GO:0000435~positive regulation of transcription from RNA polymerase II promoter by galactose	GO:0002481~antigen processing and presentation of exogenous protein antigen via MHC class Ib, TAP-dependent
15	GO:0006910~phagocytosis, recognition	GO:0050871~positive regulation of B cell activation	GO:0006911~phagocytosis, engulfment	GO:0050853~B cell receptor signaling pathway	GO:0006958~complement activation, classical pathway
16	GO:0033633~negative regulation of cell-cell adhesion mediated by integrin	GO:0042147~retrograde transport, endosome to Golgi	GO:0045841~negative regulation of mitotic metaphase/anaphase transition	GO:0090326~positive regulation of locomotion involved in locomotory behavior	GO:0099639~neurotransmitter receptor transport, endosome to plasma membrane
17	GO:0002692~negative regulation of cellular extravasation	GO:0032496~response to lipopolysaccharide	GO:0043128~positive regulation of 1-phosphatidylinositol 4-kinase activity	GO:0043314~negative regulation of neutrophil degranulation	GO:1904352~positive regulation of protein catabolic process in the vacuole
18	GO:0000184~nuclear-transcribed mRNA catabolic process, nonsense-mediated decay	GO:0006614~SRP-dependent cotranslational protein targeting to membrane	GO:0019083~viral transcription	GO:0006413~translational initiation	GO:0006412~translation
19	GO:0003360~brainstem development	GO:0006189~'de novo' IMP biosynthetic process	GO:0010035~response to inorganic substance	GO:0016139~glycoside catabolic process	GO:0032927~positive regulation of activin receptor signaling pathway
20	GO:0006955~immune response	GO:0071346~cellular response to interferon-gamma	GO:0070098~chemokine-mediated signaling pathway	GO:0010818~T cell chemotaxis	GO:0030816~positive regulation of cAMP metabolic process
21	GO:0030889~negative regulation of B cell proliferation	GO:0043304~regulation of mast cell degranulation	GO:0050777~negative regulation of immune response	GO:0009725~response to hormone	GO:0030218~erythrocyte differentiation
22	GO:0002518~lymphocyte chemotaxis across high endothelial venule	GO:0002758~innate immune response-activating signal transduction	GO:0006954~inflammatory response	GO:0007169~transmembrane receptor protein tyrosine kinase signaling pathway	GO:0034148~negative regulation of toll-like receptor 5 signaling pathway
23	GO:0006260~DNA replication	GO:0007079~mitotic chromosome movement towards spindle pole	GO:0021873~forebrain neuroblast division	GO:0031291~Ran protein signal transduction	GO:0040001~establishment of mitotic spindle localization
24	GO:0035987~endodermal cell differentiation	GO:0044267~cellular protein metabolic process	GO:0002576~platelet degranulation	GO:0043407~negative regulation of MAP kinase activity	GO:0030198~extracellular matrix organization
25	GO:0071226~cellular response to molecule of fungal origin	GO:0007169~transmembrane receptor protein tyrosine kinase signaling pathway	GO:0045579~positive regulation of B cell differentiation	GO:0001805~positive regulation of type III hypersensitivity	GO:0001812~positive regulation of type I hypersensitivity
26	GO:0006691~leukotriene metabolic process	GO:0006298~mismatch repair	GO:0002540~leukotriene production involved in inflammatory response	GO:0006054~N-acetylneuraminate metabolic process	GO:0006283~transcription-coupled nucleotide-excision repair
27	GO:0002223~stimulatory C-type lectin receptor signaling pathway	GO:0023016~signal transduction by trans-phosphorylation	GO:0032414~positive regulation of ion transmembrane transporter activity	GO:0036438~maintenance of lens transparency	GO:0051447~negative regulation of meiotic cell cycle
28	GO:0001775~cell activation	GO:0001971~negative regulation of activation of membrane attack complex	GO:0002820~negative regulation of adaptive immune response	GO:0008064~regulation of actin polymerization or depolymerization	GO:0022029~telencephalon cell migration
29	GO:0002553~histamine secretion by mast cell	GO:0006903~vesicle targeting	GO:0016082~synaptic vesicle priming	GO:0031629~synaptic vesicle fusion to presynaptic active zone membrane	GO:0032688~negative regulation of interferon-beta production
30	GO:0000738~DNA catabolic process, exonucleolytic	GO:0055005~ventricular cardiac myofibril assembly	GO:0070375~ERK5 cascade	GO:0048311~mitochondrion distribution	GO:0071559~response to transforming growth factor beta
31	GO:0002573~myeloid leukocyte differentiation	GO:0010621~negative regulation of transcription by transcription factor localization	GO:0060431~primary lung bud formation	GO:0061010~gall bladder development	GO:0061011~hepatic duct development
32	GO:0007229~integrin-mediated signaling pathway	GO:0043113~receptor clustering	GO:0007160~cell-matrix adhesion	GO:0003366~cell-matrix adhesion involved in ameboidal cell migration	GO:0030198~extracellular matrix organization
33	GO:0002818~intracellular defense response	GO:0050904~diapedesis	GO:0072011~glomerular endothelium development	GO:0030889~negative regulation of B cell proliferation	GO:0043312~neutrophil degranulation
34	GO:0001831~trophectodermal cellular morphogenesis	GO:0006511~ubiquitin-dependent protein catabolic process	GO:0044346~fibroblast apoptotic process	GO:0051347~positive regulation of transferase activity	GO:0071630~ubiquitin-dependent catabolism of misfolded proteins by nucleus-associated proteasome
35	GO:0032439~endosome localization	GO:0046486~glycerolipid metabolic process	GO:0098706~ferric iron import across plasma membrane	GO:1901315~negative regulation of histone H2A K63-linked ubiquitination	GO:2000780~negative regulation of double-strand break repair
36	GO:0045954~positive regulation of natural killer cell mediated cytotoxicity	GO:0050776~regulation of immune response	GO:0001710~mesodermal cell fate commitment	GO:0031295~T cell costimulation	GO:0033030~negative regulation of neutrophil apoptotic process
37	GO:0002885~positive regulation of hypersensitivity	GO:0014866~skeletal myofibril assembly	GO:0038115~chemokine (C-C motif) ligand 19 signaling pathway	GO:0038116~chemokine (C-C motif) ligand 21 signaling pathway	GO:0071456~cellular response to hypoxia
38	GO:0002467~germinal center formation	GO:0002634~regulation of germinal center formation	GO:0002903~negative regulation of B cell apoptotic process	GO:0007166~cell surface receptor signaling pathway	GO:0031065~positive regulation of histone deacetylation
39	GO:0001934~positive regulation of protein phosphorylation	GO:0001961~positive regulation of cytokine-mediated signaling pathway	GO:0002041~intussusceptive angiogenesis	GO:0002606~positive regulation of dendritic cell antigen processing and presentation	GO:0002792~negative regulation of peptide secretion
40	GO:0010803~regulation of tumor necrosis factor-mediated signaling pathway	GO:0007249~I-kappaB kinase/NF-kappaB signaling	GO:0002439~chronic inflammatory response to antigenic stimulus	GO:0002876~positive regulation of chronic inflammatory response to antigenic stimulus	GO:0002925~positive regulation of humoral immune response mediated by circulating immunoglobulin
41	GO:0001819~positive regulation of cytokine production	GO:0001675~acrosome assembly	GO:0002218~activation of innate immune response	GO:0007289~spermatid nucleus differentiation	GO:0030224~monocyte differentiation
42	GO:0002532~production of molecular mediator involved in inflammatory response	GO:0009890~negative regulation of biosynthetic process	GO:0033591~response to L-ascorbic acid	GO:0035732~nitric oxide storage	GO:0035771~interleukin-4-mediated signaling pathway
43	GO:0007263~nitric oxide mediated signal transduction	GO:0002282~microglial cell activation involved in immune response	GO:0002881~negative regulation of chronic inflammatory response to non-antigenic stimulus	GO:0006935~chemotaxis	GO:0007204~positive regulation of cytosolic calcium ion concentration
44	GO:0003374~dynamin family protein polymerization involved in mitochondrial fission	GO:0034340~response to type I interferon	GO:0071233~cellular response to leucine	GO:1904263~positive regulation of TORC1 signaling	GO:1990253~cellular response to leucine starvation
45	GO:0035128~post-embryonic forelimb morphogenesis	GO:1900112~regulation of histone H3-K9 trimethylation	GO:1901581~negative regulation of telomeric RNA transcription from RNA pol II promoter	GO:1901582~positive regulation of telomeric RNA transcription from RNA pol II promoter	GO:1904908~negative regulation of maintenance of mitotic sister chromatid cohesion, telomeric
46	GO:0002503~peptide antigen assembly with MHC class II protein complex	GO:0019886~antigen processing and presentation of exogenous peptide antigen via MHC class II	NA	NA	NA
47	GO:0002250~adaptive immune response	GO:0007229~integrin-mediated signaling pathway	GO:0030198~extracellular matrix organization	NA	NA
48	GO:0072593~reactive oxygen species metabolic process	GO:0000303~response to superoxide	GO:0001844~protein insertion into mitochondrial membrane involved in apoptotic signaling pathway	GO:0002262~myeloid cell homeostasis	GO:0007062~sister chromatid cohesion
49	GO:0006910~phagocytosis, recognition	GO:0006911~phagocytosis, engulfment	GO:0050871~positive regulation of B cell activation	GO:0050853~B cell receptor signaling pathway	GO:0006958~complement activation, classical pathway

## Sheet: DeBi_DLBCL_Up_GO-BP
Bicluster.No	GO.BP.Term.1	GO.BP.Term.2	GO.BP.Term.3	GO.BP.Term.4	GO.BP.Term.5
1	GO:0006954~inflammatory response	GO:0050776~regulation of immune response	GO:0006955~immune response	GO:0060333~interferon-gamma-mediated signaling pathway	GO:0070098~chemokine-mediated signaling pathway
2	GO:0006954~inflammatory response	GO:0006955~immune response	GO:0043312~neutrophil degranulation	GO:0050776~regulation of immune response	GO:0060333~interferon-gamma-mediated signaling pathway
3	GO:0060333~interferon-gamma-mediated signaling pathway	GO:0006955~immune response	GO:0043312~neutrophil degranulation	GO:0050776~regulation of immune response	GO:0006954~inflammatory response
4	GO:0006955~immune response	GO:0002576~platelet degranulation	GO:1900221~regulation of amyloid-beta clearance	GO:1901216~positive regulation of neuron death	GO:1905908~positive regulation of amyloid fibril formation
5	GO:0050853~B cell receptor signaling pathway	GO:0006910~phagocytosis, recognition	GO:0050871~positive regulation of B cell activation	GO:0006911~phagocytosis, engulfment	GO:0006958~complement activation, classical pathway
6	GO:0030198~extracellular matrix organization	GO:0071230~cellular response to amino acid stimulus	GO:0035987~endodermal cell differentiation	GO:0022617~extracellular matrix disassembly	GO:0042060~wound healing
7	GO:0006954~inflammatory response	GO:0043312~neutrophil degranulation	GO:0060333~interferon-gamma-mediated signaling pathway	GO:0006955~immune response	GO:0070098~chemokine-mediated signaling pathway
8	GO:0006955~immune response	GO:2000107~negative regulation of leukocyte apoptotic process	GO:0045060~negative thymic T cell selection	GO:2000406~positive regulation of T cell migration	GO:0006911~phagocytosis, engulfment
9	GO:0035987~endodermal cell differentiation	GO:0022617~extracellular matrix disassembly	GO:0030574~collagen catabolic process	GO:0042060~wound healing	GO:0043312~neutrophil degranulation
10	GO:0060333~interferon-gamma-mediated signaling pathway	GO:0045454~cell redox homeostasis	GO:0043312~neutrophil degranulation	GO:0070374~positive regulation of ERK1 and ERK2 cascade	GO:0071222~cellular response to lipopolysaccharide
11	GO:0042100~B cell proliferation	GO:0000165~MAPK cascade	GO:0001764~neuron migration	GO:0001787~natural killer cell proliferation	GO:0001915~negative regulation of T cell mediated cytotoxicity
12	GO:0035690~cellular response to drug	GO:0072540~T-helper 17 cell lineage commitment	GO:0006268~DNA unwinding involved in DNA replication	GO:0031000~response to caffeine	GO:0009168~purine ribonucleoside monophosphate biosynthetic process
13	GO:0000082~G1/S transition of mitotic cell cycle	GO:0002184~cytoplasmic translational termination	GO:0006260~DNA replication	GO:0006270~DNA replication initiation	GO:0019264~glycine biosynthetic process from serine
14	GO:0009615~response to virus	GO:0050776~regulation of immune response	GO:0060333~interferon-gamma-mediated signaling pathway	GO:0060337~type I interferon signaling pathway	GO:0043312~neutrophil degranulation
15	GO:0000082~G1/S transition of mitotic cell cycle	GO:0006270~DNA replication initiation	GO:0072540~T-helper 17 cell lineage commitment	GO:0006268~DNA unwinding involved in DNA replication	GO:0031000~response to caffeine
16	GO:0000184~nuclear-transcribed mRNA catabolic process, nonsense-mediated decay	GO:0006413~translational initiation	GO:0006614~SRP-dependent cotranslational protein targeting to membrane	GO:0019083~viral transcription	GO:0006364~rRNA processing
17	GO:0006959~humoral immune response	GO:0007169~transmembrane receptor protein tyrosine kinase signaling pathway	GO:0042832~defense response to protozoan	GO:0002522~leukocyte migration involved in immune response	GO:0002532~production of molecular mediator involved in inflammatory response
18	GO:0034097~response to cytokine	GO:0042060~wound healing	GO:0051591~response to cAMP	GO:0009629~response to gravity	GO:0022617~extracellular matrix disassembly
19	GO:0000082~G1/S transition of mitotic cell cycle	GO:0033574~response to testosterone	GO:0043066~negative regulation of apoptotic process	GO:0045859~regulation of protein kinase activity	GO:0000184~nuclear-transcribed mRNA catabolic process, nonsense-mediated decay
20	GO:0019083~viral transcription	GO:0042127~regulation of cell proliferation	NA	NA	NA
21	GO:0006614~SRP-dependent cotranslational protein targeting to membrane	GO:0000184~nuclear-transcribed mRNA catabolic process, nonsense-mediated decay	GO:0006413~translational initiation	GO:0019083~viral transcription	GO:0006412~translation
22	GO:0060333~interferon-gamma-mediated signaling pathway	GO:0019886~antigen processing and presentation of exogenous peptide antigen via MHC class II	GO:0031295~T cell costimulation	GO:0050852~T cell receptor signaling pathway	GO:0002506~polysaccharide assembly with MHC class II protein complex
23	GO:0001787~natural killer cell proliferation	GO:0002232~leukocyte chemotaxis involved in inflammatory response	GO:0002277~myeloid dendritic cell activation involved in immune response	GO:0002283~neutrophil activation involved in immune response	GO:0002366~leukocyte activation involved in immune response
24	GO:0035987~endodermal cell differentiation	GO:0042060~wound healing	GO:0071230~cellular response to amino acid stimulus	GO:0030574~collagen catabolic process	GO:0030198~extracellular matrix organization
25	GO:0030198~extracellular matrix organization	GO:0071230~cellular response to amino acid stimulus	GO:0030574~collagen catabolic process	GO:0035987~endodermal cell differentiation	GO:0042060~wound healing
26	GO:0000184~nuclear-transcribed mRNA catabolic process, nonsense-mediated decay	GO:0006413~translational initiation	GO:0006614~SRP-dependent cotranslational protein targeting to membrane	GO:0019083~viral transcription	GO:0030217~T cell differentiation
27	GO:0002250~adaptive immune response	GO:0002430~complement receptor mediated signaling pathway	GO:0006268~DNA unwinding involved in DNA replication	GO:0015966~diadenosine tetraphosphate biosynthetic process	GO:0031666~positive regulation of lipopolysaccharide-mediated signaling pathway
28	GO:0006614~SRP-dependent cotranslational protein targeting to membrane	GO:0019083~viral transcription	GO:0006413~translational initiation	GO:0000184~nuclear-transcribed mRNA catabolic process, nonsense-mediated decay	GO:0006364~rRNA processing
29	GO:0060333~interferon-gamma-mediated signaling pathway	GO:0043312~neutrophil degranulation	GO:0006955~immune response	GO:0022617~extracellular matrix disassembly	GO:0002480~antigen processing and presentation of exogenous peptide antigen via MHC class I, TAP-independent
30	GO:0006260~DNA replication	GO:0015949~nucleobase-containing small molecule interconversion	GO:0000082~G1/S transition of mitotic cell cycle	GO:0006413~translational initiation	GO:0007569~cell aging
31	GO:0006977~DNA damage response, signal transduction by p53 class mediator resulting in cell cycle arrest	GO:0006260~DNA replication	GO:0021954~central nervous system neuron development	GO:0045637~regulation of myeloid cell differentiation	GO:0051301~cell division
32	GO:0006259~DNA metabolic process	GO:0000082~G1/S transition of mitotic cell cycle	GO:0003360~brainstem development	GO:0006189~'de novo' IMP biosynthetic process	GO:0006260~DNA replication
33	GO:0006260~DNA replication	GO:0000082~G1/S transition of mitotic cell cycle	GO:0006298~mismatch repair	GO:0009263~deoxyribonucleotide biosynthetic process	GO:0006268~DNA unwinding involved in DNA replication
34	GO:0050871~positive regulation of B cell activation	GO:0050853~B cell receptor signaling pathway	GO:0045599~negative regulation of fat cell differentiation	GO:0060664~epithelial cell proliferation involved in salivary gland morphogenesis	GO:0010888~negative regulation of lipid storage
35	GO:0050853~B cell receptor signaling pathway	GO:0006910~phagocytosis, recognition	GO:0050871~positive regulation of B cell activation	GO:0006911~phagocytosis, engulfment	GO:0006958~complement activation, classical pathway
36	GO:2000406~positive regulation of T cell migration	GO:0060333~interferon-gamma-mediated signaling pathway	GO:0034136~negative regulation of toll-like receptor 2 signaling pathway	GO:0006954~inflammatory response	GO:0034144~negative regulation of toll-like receptor 4 signaling pathway
37	GO:0045737~positive regulation of cyclin-dependent protein serine/threonine kinase activity	GO:0006189~'de novo' IMP biosynthetic process	GO:0010035~response to inorganic substance	GO:0044772~mitotic cell cycle phase transition	GO:0046654~tetrahydrofolate biosynthetic process
38	GO:0060337~type I interferon signaling pathway	GO:0002431~Fc receptor mediated stimulatory signaling pathway	GO:0002513~tolerance induction to self antigen	GO:0002553~histamine secretion by mast cell	GO:0002762~negative regulation of myeloid leukocyte differentiation
39	GO:0043066~negative regulation of apoptotic process	GO:0000082~G1/S transition of mitotic cell cycle	GO:0006268~DNA unwinding involved in DNA replication	GO:0006959~humoral immune response	GO:0034116~positive regulation of heterotypic cell-cell adhesion
40	GO:0009168~purine ribonucleoside monophosphate biosynthetic process	GO:0003044~regulation of systemic arterial blood pressure mediated by a chemical signal	GO:0007569~cell aging	GO:0032597~B cell receptor transport into membrane raft	GO:0032600~chemokine receptor transport out of membrane raft
41	GO:0045082~positive regulation of interleukin-10 biosynthetic process	GO:0006089~lactate metabolic process	GO:0006413~translational initiation	GO:0006364~rRNA processing	GO:0006614~SRP-dependent cotranslational protein targeting to membrane
42	GO:0030217~T cell differentiation	GO:0042110~T cell activation	GO:0050852~T cell receptor signaling pathway	GO:0045059~positive thymic T cell selection	GO:0046641~positive regulation of alpha-beta T cell proliferation
43	GO:0001787~natural killer cell proliferation	GO:0001975~response to amphetamine	GO:0002159~desmosome assembly	GO:0002232~leukocyte chemotaxis involved in inflammatory response	GO:0002277~myeloid dendritic cell activation involved in immune response
44	GO:0006910~phagocytosis, recognition	GO:0006955~immune response	GO:0045087~innate immune response	GO:0032753~positive regulation of interleukin-4 production	GO:0002250~adaptive immune response
45	GO:0006958~complement activation, classical pathway	GO:0050853~B cell receptor signaling pathway	GO:0030449~regulation of complement activation	GO:0006955~immune response	GO:0045087~innate immune response
46	GO:0002260~lymphocyte homeostasis	GO:0006054~N-acetylneuraminate metabolic process	GO:0006990~positive regulation of transcription from RNA polymerase II promoter involved in unfolded protein response	GO:0031670~cellular response to nutrient	GO:0035470~positive regulation of vascular wound healing
47	GO:0010888~negative regulation of lipid storage	GO:0031000~response to caffeine	GO:0033138~positive regulation of peptidyl-serine phosphorylation	GO:0034116~positive regulation of heterotypic cell-cell adhesion	GO:0060664~epithelial cell proliferation involved in salivary gland morphogenesis
48	GO:0006903~vesicle targeting	GO:0051090~regulation of sequence-specific DNA binding transcription factor activity	GO:0002283~neutrophil activation involved in immune response	GO:0002366~leukocyte activation involved in immune response	GO:0002553~histamine secretion by mast cell
49	GO:0045599~negative regulation of fat cell differentiation	GO:0060664~epithelial cell proliferation involved in salivary gland morphogenesis	GO:0010888~negative regulation of lipid storage	GO:0032722~positive regulation of chemokine production	GO:0019221~cytokine-mediated signaling pathway
50	GO:0001710~mesodermal cell fate commitment	GO:0001787~natural killer cell proliferation	GO:0001831~trophectodermal cellular morphogenesis	GO:0002051~osteoblast fate commitment	GO:0002159~desmosome assembly
51	GO:0050853~B cell receptor signaling pathway	GO:0010803~regulation of tumor necrosis factor-mediated signaling pathway	GO:0042100~B cell proliferation	GO:0042113~B cell activation	GO:0002283~neutrophil activation involved in immune response
52	GO:0006413~translational initiation	GO:0006614~SRP-dependent cotranslational protein targeting to membrane	GO:0000184~nuclear-transcribed mRNA catabolic process, nonsense-mediated decay	GO:0019083~viral transcription	GO:0006412~translation
53	GO:0000302~response to reactive oxygen species	GO:0032872~regulation of stress-activated MAPK cascade	GO:0043066~negative regulation of apoptotic process	GO:0051000~positive regulation of nitric-oxide synthase activity	GO:0033209~tumor necrosis factor-mediated signaling pathway
54	GO:0019886~antigen processing and presentation of exogenous peptide antigen via MHC class II	GO:0060333~interferon-gamma-mediated signaling pathway	GO:0031295~T cell costimulation	GO:0050852~T cell receptor signaling pathway	GO:0006955~immune response
55	GO:0001787~natural killer cell proliferation	GO:0002159~desmosome assembly	GO:0002232~leukocyte chemotaxis involved in inflammatory response	GO:0002277~myeloid dendritic cell activation involved in immune response	GO:0002768~immune response-regulating cell surface receptor signaling pathway
56	GO:0021542~dentate gyrus development	GO:0002314~germinal center B cell differentiation	GO:0002636~positive regulation of germinal center formation	GO:0002902~regulation of B cell apoptotic process	GO:0006154~adenosine catabolic process
57	GO:0036498~IRE1-mediated unfolded protein response	GO:0036500~ATF6-mediated unfolded protein response	GO:0071353~cellular response to interleukin-4	GO:0000413~protein peptidyl-prolyl isomerization	GO:0042149~cellular response to glucose starvation
58	GO:0000083~regulation of transcription involved in G1/S transition of mitotic cell cycle	GO:0006272~leading strand elongation	GO:0009263~deoxyribonucleotide biosynthetic process	GO:0016925~protein sumoylation	GO:0032077~positive regulation of deoxyribonuclease activity
59	GO:0002262~myeloid cell homeostasis	GO:0000723~telomere maintenance	GO:0006284~base-excision repair	GO:0006289~nucleotide-excision repair	GO:0006293~nucleotide-excision repair, preincision complex stabilization
60	GO:0033209~tumor necrosis factor-mediated signaling pathway	GO:0000187~activation of MAPK activity	GO:0000738~DNA catabolic process, exonucleolytic	GO:0002439~chronic inflammatory response to antigenic stimulus	GO:0002876~positive regulation of chronic inflammatory response to antigenic stimulus
61	GO:0002317~plasma cell differentiation	GO:0002576~platelet degranulation	GO:0006898~receptor-mediated endocytosis	GO:0009438~methylglyoxal metabolic process	GO:0009629~response to gravity
62	GO:0042127~regulation of cell proliferation	GO:0000122~negative regulation of transcription from RNA polymerase II promoter	GO:0001805~positive regulation of type III hypersensitivity	GO:0001812~positive regulation of type I hypersensitivity	GO:0002159~desmosome assembly
63	GO:0000738~DNA catabolic process, exonucleolytic	GO:0006168~adenine salvage	GO:0006178~guanine salvage	GO:0007155~cell adhesion	GO:0009407~toxin catabolic process
64	GO:0060333~interferon-gamma-mediated signaling pathway	GO:0002481~antigen processing and presentation of exogenous protein antigen via MHC class Ib, TAP-dependent	GO:0002506~polysaccharide assembly with MHC class II protein complex	GO:0033216~ferric iron import	GO:0045082~positive regulation of interleukin-10 biosynthetic process
65	GO:0002283~neutrophil activation involved in immune response	GO:0002366~leukocyte activation involved in immune response	GO:0002554~serotonin secretion by platelet	GO:0010543~regulation of platelet activation	GO:0014809~regulation of skeletal muscle contraction by regulation of release of sequestered calcium ion
66	GO:0002159~desmosome assembly	GO:0002282~microglial cell activation involved in immune response	GO:0002540~leukotriene production involved in inflammatory response	GO:0002881~negative regulation of chronic inflammatory response to non-antigenic stimulus	GO:0007155~cell adhesion
67	GO:0042832~defense response to protozoan	GO:0001780~neutrophil homeostasis	GO:0002503~peptide antigen assembly with MHC class II protein complex	GO:0002532~production of molecular mediator involved in inflammatory response	GO:0006955~immune response
68	GO:0006955~immune response	GO:0001932~regulation of protein phosphorylation	GO:0002625~regulation of T cell antigen processing and presentation	GO:0006166~purine ribonucleoside salvage	GO:0006168~adenine salvage

## Sheet: DeBi_DLBCL_Down_GO-BP
Bicluster.No	GO.BP.Term.1	GO.BP.Term.2	GO.BP.Term.3	GO.BP.Term.4	GO.BP.Term.5
1	GO:0043312~neutrophil degranulation	GO:0050776~regulation of immune response	GO:0060337~type I interferon signaling pathway	GO:0060333~interferon-gamma-mediated signaling pathway	GO:0002480~antigen processing and presentation of exogenous peptide antigen via MHC class I, TAP-independent
2	GO:0060333~interferon-gamma-mediated signaling pathway	GO:0031295~T cell costimulation	GO:0006955~immune response	GO:0019886~antigen processing and presentation of exogenous peptide antigen via MHC class II	GO:0002480~antigen processing and presentation of exogenous peptide antigen via MHC class I, TAP-independent
3	GO:0031295~T cell costimulation	GO:0050776~regulation of immune response	GO:0050852~T cell receptor signaling pathway	GO:0060333~interferon-gamma-mediated signaling pathway	GO:0006955~immune response
4	GO:0016032~viral process	GO:0006413~translational initiation	GO:0000082~G1/S transition of mitotic cell cycle	GO:0035722~interleukin-12-mediated signaling pathway	GO:0015949~nucleobase-containing small molecule interconversion
5	GO:0006959~humoral immune response	GO:0050853~B cell receptor signaling pathway	GO:0042100~B cell proliferation	GO:0030183~B cell differentiation	GO:0006413~translational initiation
6	GO:0043312~neutrophil degranulation	GO:0050900~leukocyte migration	GO:0006955~immune response	GO:0060333~interferon-gamma-mediated signaling pathway	GO:0071222~cellular response to lipopolysaccharide
7	GO:0000082~G1/S transition of mitotic cell cycle	GO:0015949~nucleobase-containing small molecule interconversion	GO:0051301~cell division	GO:0016032~viral process	GO:0006260~DNA replication
8	GO:0060333~interferon-gamma-mediated signaling pathway	GO:0045944~positive regulation of transcription from RNA polymerase II promoter	GO:0006954~inflammatory response	GO:0042127~regulation of cell proliferation	GO:0006955~immune response
9	GO:0060333~interferon-gamma-mediated signaling pathway	GO:0060337~type I interferon signaling pathway	GO:0050776~regulation of immune response	GO:0019886~antigen processing and presentation of exogenous peptide antigen via MHC class II	GO:0002480~antigen processing and presentation of exogenous peptide antigen via MHC class I, TAP-independent
10	GO:0000082~G1/S transition of mitotic cell cycle	GO:0051301~cell division	GO:0006260~DNA replication	GO:0006259~DNA metabolic process	GO:0008283~cell proliferation
11	GO:0000082~G1/S transition of mitotic cell cycle	GO:0051301~cell division	GO:0006260~DNA replication	GO:0035722~interleukin-12-mediated signaling pathway	GO:0010033~response to organic substance
12	GO:0050853~B cell receptor signaling pathway	GO:0006910~phagocytosis, recognition	GO:0050871~positive regulation of B cell activation	GO:0006911~phagocytosis, engulfment	GO:0006958~complement activation, classical pathway
13	GO:0060337~type I interferon signaling pathway	GO:0060333~interferon-gamma-mediated signaling pathway	GO:0006955~immune response	GO:0051607~defense response to virus	GO:0002480~antigen processing and presentation of exogenous peptide antigen via MHC class I, TAP-independent
14	GO:0060333~interferon-gamma-mediated signaling pathway	GO:0060337~type I interferon signaling pathway	GO:0050900~leukocyte migration	GO:0043312~neutrophil degranulation	GO:0006955~immune response
15	GO:0060333~interferon-gamma-mediated signaling pathway	GO:0043312~neutrophil degranulation	GO:0060337~type I interferon signaling pathway	GO:0006954~inflammatory response	GO:0009615~response to virus
16	GO:0060333~interferon-gamma-mediated signaling pathway	GO:0050776~regulation of immune response	GO:0043312~neutrophil degranulation	GO:0006955~immune response	GO:0060337~type I interferon signaling pathway
17	GO:0016032~viral process	GO:0006089~lactate metabolic process	GO:0006090~pyruvate metabolic process	GO:0006099~tricarboxylic acid cycle	GO:0007265~Ras protein signal transduction
18	GO:0060333~interferon-gamma-mediated signaling pathway	GO:0019886~antigen processing and presentation of exogenous peptide antigen via MHC class II	GO:0035987~endodermal cell differentiation	GO:0050776~regulation of immune response	GO:0030574~collagen catabolic process
19	GO:0060333~interferon-gamma-mediated signaling pathway	GO:0019886~antigen processing and presentation of exogenous peptide antigen via MHC class II	GO:0002480~antigen processing and presentation of exogenous peptide antigen via MHC class I, TAP-independent	GO:0050776~regulation of immune response	GO:0002576~platelet degranulation
20	GO:0015949~nucleobase-containing small molecule interconversion	GO:0051301~cell division	GO:0006260~DNA replication	GO:0048146~positive regulation of fibroblast proliferation	GO:0002906~negative regulation of mature B cell apoptotic process
21	GO:0043312~neutrophil degranulation	GO:0007166~cell surface receptor signaling pathway	GO:0060333~interferon-gamma-mediated signaling pathway	GO:0006954~inflammatory response	GO:0035456~response to interferon-beta
22	GO:0060333~interferon-gamma-mediated signaling pathway	GO:0060337~type I interferon signaling pathway	GO:0002480~antigen processing and presentation of exogenous peptide antigen via MHC class I, TAP-independent	GO:1902042~negative regulation of extrinsic apoptotic signaling pathway via death domain receptors	GO:0050900~leukocyte migration
23	GO:0060333~interferon-gamma-mediated signaling pathway	GO:0043066~negative regulation of apoptotic process	GO:0050869~negative regulation of B cell activation	GO:1902042~negative regulation of extrinsic apoptotic signaling pathway via death domain receptors	GO:0071222~cellular response to lipopolysaccharide
24	GO:0009168~purine ribonucleoside monophosphate biosynthetic process	GO:0000723~telomere maintenance	GO:0002553~histamine secretion by mast cell	GO:0002768~immune response-regulating cell surface receptor signaling pathway	GO:0002902~regulation of B cell apoptotic process
25	GO:0060333~interferon-gamma-mediated signaling pathway	GO:0060337~type I interferon signaling pathway	GO:1902042~negative regulation of extrinsic apoptotic signaling pathway via death domain receptors	GO:0002480~antigen processing and presentation of exogenous peptide antigen via MHC class I, TAP-independent	GO:0043066~negative regulation of apoptotic process
26	GO:0060333~interferon-gamma-mediated signaling pathway	GO:0071222~cellular response to lipopolysaccharide	GO:0051607~defense response to virus	GO:0060337~type I interferon signaling pathway	GO:0006955~immune response
27	GO:0022617~extracellular matrix disassembly	GO:0030574~collagen catabolic process	GO:0035987~endodermal cell differentiation	GO:0002576~platelet degranulation	GO:0034097~response to cytokine
28	GO:0001953~negative regulation of cell-matrix adhesion	GO:0014850~response to muscle activity	GO:0032233~positive regulation of actin filament bundle assembly	GO:0042789~mRNA transcription from RNA polymerase II promoter	GO:0045744~negative regulation of G-protein coupled receptor protein signaling pathway
29	GO:0050853~B cell receptor signaling pathway	GO:0042100~B cell proliferation	GO:0030183~B cell differentiation	GO:0006959~humoral immune response	GO:0021542~dentate gyrus development
30	GO:0060333~interferon-gamma-mediated signaling pathway	GO:0071346~cellular response to interferon-gamma	GO:0006955~immune response	GO:0006915~apoptotic process	GO:0070269~pyroptosis
31	GO:0050853~B cell receptor signaling pathway	GO:0006614~SRP-dependent cotranslational protein targeting to membrane	GO:0019083~viral transcription	GO:0042100~B cell proliferation	GO:0071226~cellular response to molecule of fungal origin
32	GO:0035987~endodermal cell differentiation	GO:0060333~interferon-gamma-mediated signaling pathway	GO:0050776~regulation of immune response	GO:0050900~leukocyte migration	GO:0071346~cellular response to interferon-gamma
33	GO:0060333~interferon-gamma-mediated signaling pathway	GO:0006954~inflammatory response	GO:0006955~immune response	GO:0002480~antigen processing and presentation of exogenous peptide antigen via MHC class I, TAP-independent	GO:0042127~regulation of cell proliferation
34	GO:0006413~translational initiation	GO:0000184~nuclear-transcribed mRNA catabolic process, nonsense-mediated decay	GO:0006614~SRP-dependent cotranslational protein targeting to membrane	GO:0019083~viral transcription	GO:0006412~translation
35	GO:0030890~positive regulation of B cell proliferation	GO:0042127~regulation of cell proliferation	GO:0050869~negative regulation of B cell activation	GO:0006954~inflammatory response	GO:0006955~immune response
36	GO:0002218~activation of innate immune response	GO:0032731~positive regulation of interleukin-1 beta production	GO:0051272~positive regulation of cellular component movement	NA	NA
37	GO:0043123~positive regulation of I-kappaB kinase/NF-kappaB signaling	GO:0009615~response to virus	GO:0010803~regulation of tumor necrosis factor-mediated signaling pathway	GO:0033209~tumor necrosis factor-mediated signaling pathway	GO:0043312~neutrophil degranulation
38	GO:0031295~T cell costimulation	GO:0006955~immune response	GO:0007166~cell surface receptor signaling pathway	GO:0042110~T cell activation	GO:0050852~T cell receptor signaling pathway
39	GO:0050853~B cell receptor signaling pathway	GO:0030183~B cell differentiation	GO:0002250~adaptive immune response	GO:0007169~transmembrane receptor protein tyrosine kinase signaling pathway	GO:0071226~cellular response to molecule of fungal origin
40	GO:0045082~positive regulation of interleukin-10 biosynthetic process	GO:0071222~cellular response to lipopolysaccharide	GO:0060333~interferon-gamma-mediated signaling pathway	GO:0042088~T-helper 1 type immune response	GO:0001817~regulation of cytokine production
41	GO:0009416~response to light stimulus	GO:0032570~response to progesterone	GO:0032870~cellular response to hormone stimulus	GO:0034614~cellular response to reactive oxygen species	GO:0042542~response to hydrogen peroxide
42	GO:0006954~inflammatory response	GO:0042127~regulation of cell proliferation	GO:0050900~leukocyte migration	GO:0006955~immune response	GO:0032496~response to lipopolysaccharide
43	GO:0031145~anaphase-promoting complex-dependent catabolic process	GO:0034599~cellular response to oxidative stress	GO:1904668~positive regulation of ubiquitin protein ligase activity	GO:0000083~regulation of transcription involved in G1/S transition of mitotic cell cycle	GO:0001975~response to amphetamine
44	GO:0043123~positive regulation of I-kappaB kinase/NF-kappaB signaling	GO:1902042~negative regulation of extrinsic apoptotic signaling pathway via death domain receptors	GO:0070374~positive regulation of ERK1 and ERK2 cascade	GO:0035455~response to interferon-alpha	GO:0060333~interferon-gamma-mediated signaling pathway
45	GO:0035987~endodermal cell differentiation	GO:0030574~collagen catabolic process	GO:0002576~platelet degranulation	GO:0030198~extracellular matrix organization	GO:0022617~extracellular matrix disassembly
46	GO:0000184~nuclear-transcribed mRNA catabolic process, nonsense-mediated decay	GO:0006364~rRNA processing	GO:0006412~translation	GO:0006614~SRP-dependent cotranslational protein targeting to membrane	GO:0019083~viral transcription
47	GO:0034097~response to cytokine	GO:0007265~Ras protein signal transduction	GO:0035458~cellular response to interferon-beta	GO:0033209~tumor necrosis factor-mediated signaling pathway	GO:0045648~positive regulation of erythrocyte differentiation
48	GO:0050853~B cell receptor signaling pathway	GO:0001805~positive regulation of type III hypersensitivity	GO:0001812~positive regulation of type I hypersensitivity	GO:0002296~T-helper 1 cell lineage commitment	GO:0002344~B cell affinity maturation
49	GO:0002885~positive regulation of hypersensitivity	GO:0014866~skeletal myofibril assembly	GO:0038115~chemokine (C-C motif) ligand 19 signaling pathway	GO:0038116~chemokine (C-C motif) ligand 21 signaling pathway	GO:0043123~positive regulation of I-kappaB kinase/NF-kappaB signaling
50	GO:0038094~Fc-gamma receptor signaling pathway	GO:0019835~cytolysis	GO:0001798~positive regulation of type IIa hypersensitivity	GO:0001805~positive regulation of type III hypersensitivity	GO:0001812~positive regulation of type I hypersensitivity
51	GO:0002218~activation of innate immune response	GO:0032731~positive regulation of interleukin-1 beta production	GO:0002052~positive regulation of neuroblast proliferation	GO:0001915~negative regulation of T cell mediated cytotoxicity	GO:0001922~B-1 B cell homeostasis
52	GO:0001780~neutrophil homeostasis	GO:0006662~glycerol ether metabolic process	GO:0006924~activation-induced cell death of T cells	GO:0006925~inflammatory cell apoptotic process	GO:0006928~movement of cell or subcellular component
53	GO:0043312~neutrophil degranulation	GO:0002317~plasma cell differentiation	GO:0002818~intracellular defense response	GO:0005989~lactose biosynthetic process	GO:0007341~penetration of zona pellucida
54	GO:0002480~antigen processing and presentation of exogenous peptide antigen via MHC class I, TAP-independent	GO:0043312~neutrophil degranulation	GO:0006336~DNA replication-independent nucleosome assembly	GO:0002474~antigen processing and presentation of peptide antigen via MHC class I	GO:0001971~negative regulation of activation of membrane attack complex
55	GO:0000082~G1/S transition of mitotic cell cycle	GO:0030835~negative regulation of actin filament depolymerization	GO:0032675~regulation of interleukin-6 production	GO:0032680~regulation of tumor necrosis factor production	GO:0033633~negative regulation of cell-cell adhesion mediated by integrin
56	GO:0006260~DNA replication	GO:0006268~DNA unwinding involved in DNA replication	GO:0006335~DNA replication-dependent nucleosome assembly	GO:0031497~chromatin assembly	GO:0034080~CENP-A containing nucleosome assembly
57	GO:0043312~neutrophil degranulation	GO:0006933~negative regulation of cell adhesion involved in substrate-bound cell migration	GO:0035722~interleukin-12-mediated signaling pathway	GO:0001922~B-1 B cell homeostasis	GO:0001971~negative regulation of activation of membrane attack complex
58	GO:0010818~T cell chemotaxis	GO:0030816~positive regulation of cAMP metabolic process	GO:0043950~positive regulation of cAMP-mediated signaling	GO:0006955~immune response	GO:0042127~regulation of cell proliferation
59	GO:0014850~response to muscle activity	GO:0001666~response to hypoxia	GO:0001915~negative regulation of T cell mediated cytotoxicity	GO:0001922~B-1 B cell homeostasis	GO:0002248~connective tissue replacement involved in inflammatory response wound healing

## Sheet: ISA_DLBCL_GO-BP
Bicluster.No	GO.BP.Term.1	GO.BP.Term.2	GO.BP.Term.3	GO.BP.Term.4	GO.BP.Term.5
1	GO:0019886~antigen processing and presentation of exogenous peptide antigen via MHC class II	GO:0060333~interferon-gamma-mediated signaling pathway	GO:0031295~T cell costimulation	GO:0050852~T cell receptor signaling pathway	GO:0006955~immune response
2	GO:0030198~extracellular matrix organization	GO:0030574~collagen catabolic process	GO:0035987~endodermal cell differentiation	GO:0022617~extracellular matrix disassembly	GO:0042060~wound healing
3	GO:0050776~regulation of immune response	GO:0071346~cellular response to interferon-gamma	GO:0060333~interferon-gamma-mediated signaling pathway	GO:0035456~response to interferon-beta	GO:0042110~T cell activation
4	GO:0001570~vasculogenesis	GO:0002300~CD8-positive, alpha-beta intraepithelial T cell differentiation	GO:0002540~leukotriene production involved in inflammatory response	GO:0002573~myeloid leukocyte differentiation	GO:0002881~negative regulation of chronic inflammatory response to non-antigenic stimulus
5	GO:0006954~inflammatory response	GO:0071346~cellular response to interferon-gamma	GO:0070098~chemokine-mediated signaling pathway	GO:0006955~immune response	GO:0007267~cell-cell signaling
6	GO:0000082~G1/S transition of mitotic cell cycle	GO:0006260~DNA replication	GO:0006270~DNA replication initiation	GO:0006526~arginine biosynthetic process	GO:0006679~glucosylceramide biosynthetic process
7	GO:0042110~T cell activation	GO:0050852~T cell receptor signaling pathway	GO:0050776~regulation of immune response	GO:0050850~positive regulation of calcium-mediated signaling	GO:0007165~signal transduction
8	GO:0009168~purine ribonucleoside monophosphate biosynthetic process	GO:0043304~regulation of mast cell degranulation	GO:0000082~G1/S transition of mitotic cell cycle	GO:0000165~MAPK cascade	GO:0002431~Fc receptor mediated stimulatory signaling pathway
9	GO:0042102~positive regulation of T cell proliferation	GO:0072540~T-helper 17 cell lineage commitment	GO:0051782~negative regulation of cell division	GO:0030316~osteoclast differentiation	GO:0042832~defense response to protozoan
10	GO:0006954~inflammatory response	GO:0043312~neutrophil degranulation	GO:0006935~chemotaxis	GO:0050900~leukocyte migration	GO:0007165~signal transduction
11	GO:0000082~G1/S transition of mitotic cell cycle	GO:0043304~regulation of mast cell degranulation	GO:0044130~negative regulation of growth of symbiont in host	GO:0002224~toll-like receptor signaling pathway	GO:0002431~Fc receptor mediated stimulatory signaling pathway
12	GO:0030198~extracellular matrix organization	GO:0035987~endodermal cell differentiation	GO:0030574~collagen catabolic process	GO:0022617~extracellular matrix disassembly	GO:0042060~wound healing
13	GO:0051045~negative regulation of membrane protein ectodomain proteolysis	GO:0009416~response to light stimulus	GO:0048535~lymph node development	GO:1904707~positive regulation of vascular smooth muscle cell proliferation	GO:0043065~positive regulation of apoptotic process
14	GO:0001787~natural killer cell proliferation	GO:0002232~leukocyte chemotaxis involved in inflammatory response	GO:0002277~myeloid dendritic cell activation involved in immune response	GO:0006366~transcription from RNA polymerase II promoter	GO:0010990~regulation of SMAD protein complex assembly
15	GO:0030198~extracellular matrix organization	GO:0030574~collagen catabolic process	GO:0035987~endodermal cell differentiation	GO:0042060~wound healing	GO:0034097~response to cytokine
16	GO:0035987~endodermal cell differentiation	GO:0030198~extracellular matrix organization	GO:0050900~leukocyte migration	GO:0030574~collagen catabolic process	GO:0071230~cellular response to amino acid stimulus
17	GO:0036498~IRE1-mediated unfolded protein response	GO:0061077~chaperone-mediated protein folding	GO:0036500~ATF6-mediated unfolded protein response	GO:0034975~protein folding in endoplasmic reticulum	GO:0071353~cellular response to interleukin-4
18	GO:0006614~SRP-dependent cotranslational protein targeting to membrane	GO:0019083~viral transcription	GO:0000184~nuclear-transcribed mRNA catabolic process, nonsense-mediated decay	GO:0006413~translational initiation	GO:0006412~translation
19	GO:0071902~positive regulation of protein serine/threonine kinase activity	GO:0006207~'de novo' pyrimidine nucleobase biosynthetic process	GO:0006526~arginine biosynthetic process	GO:0007100~mitotic centrosome separation	GO:0019240~citrulline biosynthetic process
20	GO:0046902~regulation of mitochondrial membrane permeability	GO:0001836~release of cytochrome c from mitochondria	GO:0043029~T cell homeostasis	GO:0072593~reactive oxygen species metabolic process	GO:1900740~positive regulation of protein insertion into mitochondrial membrane involved in apoptotic signaling pathway
21	GO:0006935~chemotaxis	GO:0071346~cellular response to interferon-gamma	GO:2000406~positive regulation of T cell migration	GO:0070098~chemokine-mediated signaling pathway	GO:0090026~positive regulation of monocyte chemotaxis
22	GO:0038094~Fc-gamma receptor signaling pathway	GO:0071447~cellular response to hydroperoxide	GO:0022617~extracellular matrix disassembly	GO:0030225~macrophage differentiation	GO:0045954~positive regulation of natural killer cell mediated cytotoxicity
23	GO:0038094~Fc-gamma receptor signaling pathway	GO:0071447~cellular response to hydroperoxide	GO:0071404~cellular response to low-density lipoprotein particle stimulus	GO:0007597~blood coagulation, intrinsic pathway	GO:0048678~response to axon injury
24	GO:0034214~protein hexamerization	GO:0001731~formation of translation preinitiation complex	GO:0006086~acetyl-CoA biosynthetic process from pyruvate	GO:0007000~nucleolus organization	GO:0007219~Notch signaling pathway
25	GO:0001819~positive regulation of cytokine production	GO:0045053~protein retention in Golgi apparatus	GO:0046605~regulation of centrosome cycle	GO:0097332~response to antipsychotic drug	GO:1900112~regulation of histone H3-K9 trimethylation
26	GO:0001836~release of cytochrome c from mitochondria	GO:0043029~T cell homeostasis	GO:0046902~regulation of mitochondrial membrane permeability	GO:0072593~reactive oxygen species metabolic process	GO:0097193~intrinsic apoptotic signaling pathway
27	GO:0006366~transcription from RNA polymerase II promoter	GO:0002540~leukotriene production involved in inflammatory response	GO:0098507~polynucleotide 5' dephosphorylation	GO:1902593~single-organism nuclear import	GO:2001300~lipoxin metabolic process
28	GO:0042110~T cell activation	GO:0050852~T cell receptor signaling pathway	GO:0050776~regulation of immune response	GO:0007166~cell surface receptor signaling pathway	GO:0031295~T cell costimulation
29	GO:0043276~anoikis	GO:0006366~transcription from RNA polymerase II promoter	GO:0007179~transforming growth factor beta receptor signaling pathway	GO:0014809~regulation of skeletal muscle contraction by regulation of release of sequestered calcium ion	GO:0014819~regulation of skeletal muscle contraction
30	GO:1902895~positive regulation of pri-miRNA transcription from RNA polymerase II promoter	GO:0001710~mesodermal cell fate commitment	GO:0002051~osteoblast fate commitment	GO:0002532~production of molecular mediator involved in inflammatory response	GO:0002768~immune response-regulating cell surface receptor signaling pathway
31	GO:0036498~IRE1-mediated unfolded protein response	GO:0036500~ATF6-mediated unfolded protein response	GO:0071353~cellular response to interleukin-4	GO:0000413~protein peptidyl-prolyl isomerization	GO:0042149~cellular response to glucose starvation
32	GO:1903237~negative regulation of leukocyte tethering or rolling	GO:2000107~negative regulation of leukocyte apoptotic process	GO:0001771~immunological synapse formation	GO:2000406~positive regulation of T cell migration	GO:0006955~immune response
33	GO:0032464~positive regulation of protein homooligomerization	GO:1902715~positive regulation of interferon-gamma secretion	GO:0006955~immune response	GO:0045087~innate immune response	GO:0045954~positive regulation of natural killer cell mediated cytotoxicity
34	GO:0030316~osteoclast differentiation	GO:0009438~methylglyoxal metabolic process	GO:0014866~skeletal myofibril assembly	GO:0043060~meiotic metaphase I plate congression	GO:0043066~negative regulation of apoptotic process
35	GO:0006903~vesicle targeting	GO:0002553~histamine secretion by mast cell	GO:0014809~regulation of skeletal muscle contraction by regulation of release of sequestered calcium ion	GO:0086001~cardiac muscle cell action potential	GO:0098507~polynucleotide 5' dephosphorylation
36	GO:0042110~T cell activation	GO:0031295~T cell costimulation	GO:0001771~immunological synapse formation	GO:0045060~negative thymic T cell selection	GO:0046641~positive regulation of alpha-beta T cell proliferation
37	GO:1903237~negative regulation of leukocyte tethering or rolling	GO:2000107~negative regulation of leukocyte apoptotic process	GO:0001771~immunological synapse formation	GO:2000406~positive regulation of T cell migration	GO:0001666~response to hypoxia
38	GO:0042742~defense response to bacterium	GO:0006910~phagocytosis, recognition	GO:0050871~positive regulation of B cell activation	GO:0006911~phagocytosis, engulfment	GO:0050853~B cell receptor signaling pathway
39	GO:0051289~protein homotetramerization	GO:0072711~cellular response to hydroxyurea	GO:0002625~regulation of T cell antigen processing and presentation	GO:0006083~acetate metabolic process	GO:0006168~adenine salvage
40	GO:0031584~activation of phospholipase D activity	GO:0032439~endosome localization	GO:0033233~regulation of protein sumoylation	GO:0046486~glycerolipid metabolic process	GO:0046886~positive regulation of hormone biosynthetic process
41	GO:0007172~signal complex assembly	GO:0010594~regulation of endothelial cell migration	GO:0010632~regulation of epithelial cell migration	GO:0016045~detection of bacterium	GO:0021955~central nervous system neuron axonogenesis
42	GO:0001959~regulation of cytokine-mediated signaling pathway	GO:0002768~immune response-regulating cell surface receptor signaling pathway	GO:0016045~detection of bacterium	GO:0030856~regulation of epithelial cell differentiation	GO:0032597~B cell receptor transport into membrane raft
43	GO:0030538~embryonic genitalia morphogenesis	GO:0042127~regulation of cell proliferation	GO:0044336~canonical Wnt signaling pathway involved in negative regulation of apoptotic process	GO:0048619~embryonic hindgut morphogenesis	GO:0071228~cellular response to tumor cell
44	GO:0001501~skeletal system development	GO:0002360~T cell lineage commitment	GO:0002768~immune response-regulating cell surface receptor signaling pathway	GO:0030198~extracellular matrix organization	GO:0032597~B cell receptor transport into membrane raft
45	GO:0030538~embryonic genitalia morphogenesis	GO:0042127~regulation of cell proliferation	GO:0044336~canonical Wnt signaling pathway involved in negative regulation of apoptotic process	GO:0048619~embryonic hindgut morphogenesis	GO:0050776~regulation of immune response
46	GO:0097332~response to antipsychotic drug	GO:0097338~response to clozapine	GO:2000480~negative regulation of cAMP-dependent protein kinase activity	GO:0034199~activation of protein kinase A activity	GO:0003091~renal water homeostasis
47	GO:0006898~receptor-mediated endocytosis	GO:0010877~lipid transport involved in lipid storage	GO:0032462~regulation of protein homooligomerization	GO:0032805~positive regulation of low-density lipoprotein particle receptor catabolic process	GO:0051651~maintenance of location in cell
48	GO:0000122~negative regulation of transcription from RNA polymerase II promoter	GO:0032986~protein-DNA complex disassembly	GO:0033152~immunoglobulin V(D)J recombination	GO:0044346~fibroblast apoptotic process	GO:0090096~positive regulation of metanephric cap mesenchymal cell proliferation
49	GO:0002250~adaptive immune response	GO:0035556~intracellular signal transduction	GO:0042110~T cell activation	GO:0006955~immune response	GO:0030168~platelet activation

[truncated: 9 more sheets: OPSM_DLBCL_GO-BP, QUBIC_DLBCL_GO-BP, SAMBA_DLBCL_GO-BP, BIMAX_TCGA_High_GO-BP, BIMAX_METABRIC_GO-BP, ISA_TCGA_GO-BP, ISA_METABRIC_GO-BP, QUBIC_TCGA_GO-BP, QUBIC_METABRIC_GO-BP]
