# Supplementary material for: TuBA: Tunable biclustering algorithm reveals clinically relevant tumor transcriptional profiles in breast cancer
Source: Gigascience. 2019 Jun 18;8(6):giz064. doi: 10.1093/gigascience/giz064 (PMC6582332; doi:10.1093/gigascience/giz064)
Supplement: giz064_Supplemental_Files [file giz064_supplemental_files.zip › Singh_etal.SupplementaryTable8.xlsx]

## Sheet: Supplementary_Table_Info
Supplementary Table 8. Results obtained by other biclustering methods for the TCGA and METABRIC dataset.
This file contains 14 tables
Table 1 (Sheet 2) contains the names of the genes that comprise the biclusters recovered by BIMAX from the TCGA dataset with the default parameters
Table 2 (Sheet 3) contains the samples that comprise the biclusters recovered by BIMAX from the TCGA dataset with the default parameters
Table 3 (Sheet 4) contains the names of the genes that comprise the biclusters recovered by BIMAX from the METABRIC dataset with the default parameters
Table 4 (Sheet 5) contains the samples that comprise the biclusters recovered by BIMAX from the METABRIC dataset with the default parameters
Table 5 (Sheet 6) contains the names of the genes that comprise the biclusters recovered by ISA from the TCGA dataset with the default parameters
Table 6 (Sheet 7) contains the samples that comprise the biclusters recovered by ISA from the TCGA dataset with the default parameters
Table 7 (Sheet 8) contains the names of the genes that comprise the biclusters recovered by ISA from the METABRIC dataset with the default parameters
Table 8 (Sheet 9) contains the samples that comprise the biclusters recovered by ISA from the METABRIC dataset with the default parameters
Table 9 (Sheet 10) contains the names of the genes that comprise the biclusters recovered by QUBIC from the TCGA dataset with the default parameters
Table 10 (Sheet 11) contains the samples that comprise the biclusters recovered by QUBIC from the TCGA dataset with the default parameters
Table 11 (Sheet 12) contains the names of the genes that comprise the biclusters recovered by QUBIC from the METABRIC dataset with the default parameters
Table 12 (Sheet 13) contains the samples that comprise the biclusters recovered by QUBIC from the METABRIC dataset with the default parameters
Table 13 (Sheet 14) contains the names of the genes that comprise the biclusters recovered by SAMBA from the TCGA dataset with the default parameters
Table 14 (Sheet 15) contains the samples that comprise the biclusters recovered by SAMBA from the TCGA dataset with the default parameters

## Sheet: BIMAX_TCGA_Biclusters_Genes
Gene.ID	Bicluster.No
ARHGEF10L	1
RNF10	1
RNF11	1
RNF13	1
GTF2IP1	1
ASS1	1
NCBP2	1
RPL37	1
DHX9	1
TCOF1	1
GRINA	1
OPA1	1
RHEB	1
PSAP	1
ATP2A2	1
RARRES1	1
NENF	1
COL4A2	1
COL4A1	1
ITGAV	1
FAM134A	1
SERPING1	1
LRPAP1	1
IGF2R	1
ST13	1
COX4I1	1
ATP1A1	1
TCP1	1
CRTAP	1
FBRS	1
SP1	1
OLA1	1
CFB	1
CREBBP	1
PNN	1
ATP6V0E1	1
CNPY3	1
HMG20B	1
UQCRC2	1
ADNP	1
KHDRBS1	1
TMEM127	1
TTC7A	1
DPYSL2	1
IGFBP3	1
IGFBP7	1
IGFBP4	1
IGFBP5	1
STMN1	1
TXNIP	1
MLF2	1
TMEM14C	1
IFI16	1
CLIC4	1
KIAA0020	1
TMEM147	1
SF1	1
API5	1
HLA-DPA1	1
KIAA1191	1
VWA1	1
C19orf22	1
C19orf28	1
RPL31	1
C11orf10	1
RAC2	1
RAC1	1
SBDS	1
AP2A1	1
PBX1	1
TBC1D1	1
ERGIC3	1
ERGIC1	1
CALM2	1
CALM3	1
SPG21	1
CALM1	1
DLGAP4	1
BRD4	1
BRD2	1
DNAJA1	1
GLG1	1
PTPN12	1
PTPN11	1
DNAJB11	1
HLA-DQB1	1
CLNS1A	1
U2AF2	1
RELA	1
CAMKK2	1
TMEM123	1
MYO1C	1
GRN	1
RPL36AL	1
BCR	1
SF3B1	1
SRI	1
SUN1	1
SRM	1
LGALS9	1
LGALS3	1
LGALS1	1
RNF114	1
EIF2AK1	1
HN1	1
SMS	1
PLAUR	1
XIST	1
KIAA1522	1
PRKX	1
LPCAT1	1
PIGY	1
INPPL1	1
SRRM1	1
SRRM2	1
SEC61A1	1
MGST3	1
PUF60	1
MYO5B	1
LOC96610	1
EIF1AX	1
ARHGAP21	1
ARHGAP29	1
DDIT4	1
SMAD2	1
PPPDE1	1
C1orf38	1
RLIM	1
PTOV1	1
ATP5C1	1
CHD3	1
CHD2	1
CHD4	1
CAP1	1
NPC2	1
DYNC1LI2	1
CAPG	1
PLSCR1	1
BTG3	1
FAM49B	1
ZFP36L2	1
GGA1	1
GGA2	1
ADH5	1
PRKACA	1
PSMB7	1
PSMB6	1
PSMB5	1
PSMB3	1
PSMB2	1
PSMB1	1
SFRS9	1
UBAP2	1
TMEM165	1
WDR1	1
GNA13	1
PRKAR1A	1
MFGE8	1
SAR1A	1
DBN1	1
OGDH	1
ADD1	1
DBNL	1
EIF2A	1
SMC1A	1
RRP1B	1
HSP90B1	1
TMEM132A	1
PEG10	1
TRIOBP	1
DNAJC8	1
DNAJC5	1
DNAJC7	1
SSB	1
RAP1B	1
RAP1A	1
TRIM47	1
TRIM8	1
IL2RG	1
NUP210	1
C16orf58	1
CDK5RAP3	1
C16orf57	1
ZNF207	1
CHMP4B	1
SRRT	1
CDK16	1
ATP6V1B2	1
RPL15	1
TFG	1
NCL	1
LRRC41	1
SEC63	1
FGFR1	1
HLA-DRB1	1
PWP2	1
GUK1	1
MTCH2	1
FN1	1
ATP5J	1
ATP5L	1
LOC647979	1
ICMT	1
MPZL1	1
SMPD4	1
ATP5A1	1
AAMP	1
LRRFIP1	1
ENO1	1
TRAM2	1
PTK2	1
PTK7	1
PFDN2	1
POMP	1
ARHGDIB	1
LMNA	1
DDX23	1
DDX27	1
DDX24	1
ERBB2	1
FBXO18	1
UBE2J1	1
MARCKS	1
TMEM109	1
SPARCL1	1
GHITM	1
SPEN	1
FKBP1A	1
SARS	1
STAT6	1
STOML2	1
FBLIM1	1
RPN1	1
DAXX	1
AHNAK	1
GNAS	1
RPS12	1
RPL18A	1
PLEKHM2	1
SLC43A3	1
MOGS	1
MRPL37	1
SPTBN1	1
PCNA	1
SLC44A1	1
SLC44A2	1
EIF3E	1
HDAC1	1
THBS1	1
NDUFS5	1
C1S	1
C1R	1
SLC9A3R1	1
ATP9A	1
TPX2	1
THOC4	1
UBE2G2	1
SYPL1	1
STAT3	1
SAFB	1
H2AFV	1
H2AFY	1
H2AFZ	1
RNF7	1
APP	1
PSMA4	1
SRGN	1
CLTA	1
CLTC	1
CLTB	1
TNS3	1
ADRBK1	1
SRPRB	1
H3F3A	1
MAP7D1	1
UQCRC1	1
ACTR3	1
ACTR2	1
YY1	1
PTGFRN	1
POLDIP3	1
POLDIP2	1
ALDH18A1	1
SAA2	1
SAA1	1
C1orf77	1
TSTA3	1
RPL12	1
ADAM15	1
PTPRF	1
CPNE3	1
SFRS11	1
SNRPB	1
SNRPC	1
SNRPA	1
PTPRK	1
UCP2	1
PRCC	1
HIPK2	1
RPS3	1
QARS	1
NAPA	1
C3orf10	1
LARP1	1
UBE2Q1	1
DDX41	1
DDX42	1
PTEN	1
PLTP	1
EN1	1
UQCRH	1
VEGFB	1
ZMIZ2	1
NUFIP2	1
ZC3H7B	1
SAT1	1
TK1	1
PELP1	1
HINT1	1
CDC37	1
ALAS1	1
EIF1	1
KIAA1609	1
VPS24	1
ATP13A3	1
LGALS3BP	1
PPP4C	1
EEF2	1
C2orf28	1
C2orf24	1
PYCR1	1
RPLP1	1
IFITM3	1
IFITM1	1
RCN2	1
SEC24C	1
PPIA	1
MAGT1	1
SFRS2	1
TGM2	1
ARFGAP2	1
ARFGAP3	1
LAMB2	1
COPZ1	1
U2AF1	1
CCDC6	1
COX7A2	1
MTHFD2	1
MTHFD1	1
RHOQ	1
NSD1	1
TMEM189	1
TMEM63B	1
NDFIP1	1
TARS	1
POGK	1
RSRC2	1
ECE1	1
DRG1	1
CLIC1	1
NOP56	1
AP1B1	1
CDC42EP1	1
AHCY	1
ABI1	1
TRAP1	1
ACADVL	1
RAP2A	1
TIMP1	1
LDHA	1
ATP6AP1	1
ATP6AP2	1
ENSA	1
CLINT1	1
KIF22	1
NUCKS1	1
PDLIM5	1
PTPLAD1	1
PITPNA	1
PDLIM1	1
GSPT1	1
LMNB2	1
IL13RA1	1
CD276	1
CTSL1	1
PPP2R5A	1
DGCR2	1
NAMPT	1
NDUFB11	1
OPTN	1
FAM128B	1
COX7B	1
COX7C	1
CYFIP1	1
MPRIP	1
MLLT6	1
MLLT1	1
GTPBP4	1
GTPBP2	1
EIF4A1	1
POR	1
CLMN	1
KLHL21	1
OAS3	1
YAP1	1
SERPINB5	1
MAGED1	1
MAGED2	1
C6orf62	1
DEK	1
KLHDC3	1
SGTA	1
SS18	1
GBAS	1
NRD1	1
PPP2R1A	1
STIM1	1
ATP5H	1
ATP5O	1
ATP5B	1
GNAI2	1
GNAI3	1
ATP5E	1
AURKAIP1	1
HLA-C	1
PFDN5	1
OGT	1
TBC1D9B	1
RNH1	1
RPS13	1
RPS11	1
RPS10	1
RPS17	1
RPS15	1
RPS18	1
DDOST	1
CRABP2	1
GLIPR2	1
HM13	1
ACTN1	1
ACTN4	1
EZR	1
LASS2	1
RRP7A	1
TOP2A	1
HMGN4	1
HMGN2	1
HMGN1	1
RAB6A	1
MX1	1
DULLARD	1
KIAA0368	1
EFTUD2	1
PIM2	1
GPS1	1
GDI2	1
GDI1	1
SFRS4	1
GABRP	1
KRT17	1
KRT15	1
HGSNAT	1
PLP2	1
TM9SF3	1
SERF2	1
C10orf10	1
C10orf18	1
GLO1	1
SDC1	1
SDC3	1
COX5A	1
COX5B	1
TH1L	1
CPSF7	1
CPSF6	1
CPSF1	1
NMT1	1
AGPAT3	1
QKI	1
VPS35	1
IPO5	1
MBD2	1
CMTM6	1
LOC653566	1
TSPAN13	1
TSPAN14	1
KIAA1429	1
LAD1	1
SYNCRIP	1
GNG5	1
FUS	1
SMARCE1	1
COX6B1	1
CLDN3	1
CLDN4	1
CLDN7	1
MPHOSPH10	1
RTN3	1
MRFAP1	1
IRF9	1
MRPL24	1
PIGT	1
MRPL20	1
ST6GAL1	1
SNRNP70	1
ZNF664	1
RAB10	1
IER2	1
NDRG1	1
FAM192A	1
SND1	1
RDX	1
CYBB	1
CYBA	1
DHCR24	1
PRCP	1
AZIN1	1
NOTCH2	1
HSF1	1
TRMT112	1
PRPF4B	1
C7orf59	1
RNF130	1
PARK7	1
GUSB	1
JMJD4	1
MDM2	1
2019-09-15	1
SNRPD2	1
SLTM	1
KPNA6	1
KPNA4	1
PKP3	1
RPS16	1
B4GALT1	1
B4GALT2	1
B4GALT5	1
LGMN	1
TNFRSF1A	1
PPP1R9B	1
SIGMAR1	1
EHMT2	1
ADIPOR2	1
HPRT1	1
PTPN6	1
MARK2	1
S100A4	1
CD63	1
SERPINA1	1
NDUFA13	1
CD68	1
TPD52L2	1
HSPA1B	1
S100A6	1
USP9X	1
ZMYND11	1
BCL9L	1
PHGDH	1
HSPB1	1
PKN1	1
TEX261	1
CMPK1	1
CSNK1D	1
CSNK1E	1
EHBP1L1	1
H6PD	1
VIM	1
SLC25A39	1
TUBA1C	1
TUBA1A	1
FAM102A	1
TAF6	1
PDXK	1
NPLOC4	1
AP2M1	1
PDCD6	1
PDCD4	1
HDLBP	1
DSG2	1
ERP44	1
DSG3	1
VPS26A	1
PRKCD	1
SREBF2	1
KARS	1
SSRP1	1
SRF	1
DAP	1
MTA2	1
LRP10	1
SEC22B	1
RAB11A	1
TMEM54	1
RER1	1
TAGLN	1
RPL18	1
PARP14	1
MAZ	1
TUBA1B	1
ACLY	1
SLC7A5	1
EVL	1
MGST1	1
CSDE1	1
LSR	1
LSS	1
ANAPC5	1
RPS20	1
PSMD14	1
PSMD13	1
GANAB	1
ARF3	1
ARF1	1
ARF6	1
ARF5	1
ARF4	1
RAB11FIP1	1
RAB7A	1
HMGB3	1
EEF1A1	1
RPL7A	1
WDR45L	1
RABAC1	1
CD44	1
CD47	1
MAF1	1
RAB25	1
CALR	1
RPS29	1
ACTR1B	1
ACTR1A	1
CHPF	1
PRPF8	1
PRPF3	1
PRPF6	1
RHBDD2	1
SH3BP2	1
PPP2R5C	1
KRT19	1
SUB1	1
C10orf58	1
TNS1	1
HEXA	1
HIF1A	1
CALML5	1
TMEM219	1
SUN2	1
PPA1	1
NUP62	1
TPM4	1
CSF1R	1
TPM2	1
ETF1	1
TAX1BP1	1
ANKLE2	1
PPP1CA	1
SH3GLB1	1
SH3PXD2B	1
AGRN	1
RAB1A	1
OST4	1
NUDC	1
CCT6A	1
ROD1	1
QSOX1	1
PAM	1
DCN	1
SDF4	1
PERP	1
CUL7	1
CUL1	1
TRIM28	1
TRIM29	1
SRP9	1
C21orf33	1
ARCN1	1
ZFAND3	1
AES	1
PNRC1	1
PNRC2	1
ARHGAP1	1
ZFP36	1
ZYX	1
ANXA11	1
MRPL3	1
EIF4EBP1	1
RTKN	1
SLC39A1	1
SLC39A7	1
CPSF3L	1
PDHA1	1
SAP18	1
ATXN10	1
FSCN1	1
SLPI	1
MYL12B	1
MYL12A	1
TMPO	1
NAP1L4	1
LRRC8C	1
RGS1	1
COL1A2	1
SERTAD2	1
ARAP1	1
SECTM1	1
CYBASC3	1
CDK2AP1	1
HSP90AB1	1
PTP4A1	1
UBR5	1
PTP4A2	1
IFI30	1
PA2G4	1
MBTPS1	1
EIF4G2	1
EIF4G1	1
GRB2	1
CD151	1
TGOLN2	1
SSU72	1
LSM4	1
PTPN23	1
SELT	1
POLR2A	1
POLR2C	1
POLR2B	1
F11R	1
GTF3A	1
ASCC2	1
FAM120A	1
PEA15	1
AMFR	1
USO1	1
TACC3	1
NHP2	1
MRTO4	1
MKI67	1
CAB39	1
NOTCH1	1
C22orf13	1
EIF3F	1
ADRM1	1
RPL3	1
MAPKAP1	1
ALDH1B1	1
COX7A2L	1
RPL38	1
RPL36	1
BAT2L2	1
BAT2L1	1
RPL32	1
ATF4	1
SMARCC2	1
SMARCC1	1
SUMO1	1
SUMO2	1
SFRS13A	1
TOR3A	1
SLC38A2	1
KIAA0174	1
RAPGEF1	1
APOC1	1
MIA3	1
MRPL14	1
STIP1	1
ARPC4	1
TMSL3	1
KIAA1949	1
GFPT1	1
DAG1	1
ACP5	1
USP36	1
NASP	1
GLS	1
CDIPT	1
NCOA4	1
SPCS3	1
BSG	1
SORT1	1
2019-09-02	1
ZNF638	1
AK2	1
TBCB	1
PABPN1	1
MAP4	1
ERH	1
HERPUD1	1
FCGRT	1
KDM1A	1
IMPDH1	1
IMPDH2	1
DNTTIP2	1
LAP3	1
CABC1	1
VAT1	1
UBA52	1
RUNX1	1
CYB561	1
KPNA2	1
KPNA1	1
UPF1	1
FARP1	1
MBNL1	1
SYVN1	1
BTG1	1
RPL30	1
SCYL1	1
PDIA3P	1
SKP1	1
NOC2L	1
HNRNPA3	1
HNRNPA0	1
HNRNPA1	1
RPN2	1
MIF	1
TES	1
CDK4	1
RAP2B	1
HEXB	1
PRMT2	1
HSPD1	1
AMD1	1
SEC11A	1
SEC11C	1
BZW1	1
SCRIB	1
TYMS	1
TYMP	1
SLC35C2	1
MYADM	1
CTSH	1
CTSA	1
CTSB	1
CTSC	1
CTSD	1
RPL14	1
POSTN	1
CTSZ	1
RPL17	1
RPL10	1
RPL11	1
RPL13	1
CTSS	1
NAA10	1
VPS4A	1
CXCL9	1
SORBS3	1
KIAA1310	1
EMD	1
AP2S1	1
USP22	1
SAE1	1
ERP29	1
UBA2	1
TRRAP	1
UBA1	1
UBE2C	1
UBE2Z	1
ILK	1
ARHGEF1	1
CPXM2	1
MORF4L2	1
MORF4L1	1
NDUFA4	1
NDUFA1	1
NDUFA9	1
TBL1XR1	1
NBR1	1
GNS	1
EIF6	1
ANKRD17	1
ANKRD11	1
STK38	1
MEA1	1
KDELR2	1
POGZ	1
SFRS6	1
CRIM1	1
PAFAH1B1	1
LYZ	1
POLR2F	1
NACC1	1
SNRNP200	1
DDX5	1
DDX6	1
NUP205	1
ZNF217	1
HLA-H	1
HLA-B	1
HLA-A	1
NFKBIA	1
HLA-F	1
HLA-E	1
HIST1H2BK	1
ADIPOR1	1
TNFAIP2	1
IPO9	1
IPO7	1
NRBP2	1
NRBP1	1
SDCBP	1
RAB8A	1
SCPEP1	1
SYNGR2	1
CTDSP1	1
CTDSP2	1
CSE1L	1
PLOD1	1
DNASE2	1
UQCR10	1
RAD21	1
ANLN	1
USP14	1
SSBP1	1
PSME3	1
UNC45A	1
TAP1	1
CRKL	1
SUPT5H	1
SF3A1	1
ARHGEF11	1
ARHGEF12	1
PPP1R14C	1
FXR1	1
CHCHD2	1
TMX2	1
C20orf3	1
MYH14	1
SH3BP1	1
MAP4K4	1
GBF1	1
JTB	1
RBM4	1
RBM3	1
CAD	1
PGD	1
IVNS1ABP	1
NDUFC2	1
NRP1	1
PTMA	1
ATP5J2	1
FBLN2	1
FBLN1	1
STRAP	1
CBFB	1
TOMM7	1
MDH1	1
KIFC1	1
SFN	1
EID1	1
ACTB	1
ADAR	1
MAP1LC3B	1
SF3A3	1
TRA2B	1
ZNF24	1
HS6ST1	1
CNBP	1
RNPEP	1
RANBP1	1
RANBP2	1
TXN2	1
AGAP3	1
TSPO	1
SLAMF7	1
C6orf106	1
YWHAH	1
ETS1	1
YWHAB	1
YWHAE	1
SEC61G	1
KIAA0652	1
TMEM9	1
VAMP8	1
MMP9	1
MMP7	1
MMP2	1
PODXL	1
CAPRIN1	1
SEC61B	1
IRF2BP2	1
C9orf86	1
H3F3B	1
USP34	1
SHMT2	1
TAP2	1
HSPH1	1
PBXIP1	1
JUN	1
EIF5AL1	1
JUP	1
SEC13	1
TWF2	1
C11orf58	1
WARS	1
RHBDF2	1
RPSAP58	1
CTNND1	1
FBXO7	1
A2M	1
APEH	1
NT5DC2	1
CSNK1A1	1
ATL2	1
PPIF	1
YARS	1
CORO1B	1
CORO1C	1
CORO1A	1
FNTA	1
WASF2	1
FAU	1
HNRNPA2B1	1
PDXDC1	1
NOP58	1
C7orf42	1
TSPAN3	1
C14orf147	1
HECTD1	1
MAN2B1	1
FSTL1	1
FLII	1
KCTD12	1
UBB	1
UBC	1
AKR1A1	1
MAT2A	1
PCBP2	1
RNF220	1
MYST3	1
MGAT1	1
RBM25	1
RSL24D1	1
PSMA3	1
RASD2	1
SRP68	1
SFRS5	1
ARL1	1
EIF5A	1
RRM2	1
TXNL1	1
NAGA	1
CREB3L2	1
VDAC3	1
C3orf1	1
CDC42SE1	1
PVRL2	1
HEBP2	1
NDUFB4	1
NDUFB2	1
APRT	1
C19orf53	1
C19orf50	1
C19orf56	1
C22orf9	1
PUM2	1
PUM1	1
CCT8	1
CCT2	1
CCT3	1
CCT7	1
CCT4	1
CCT5	1
TAX1BP3	1
FAM50A	1
DCTN2	1
KCMF1	1
ASPH	1
MXRA5	1
LSP1	1
IGSF8	1
IGSF3	1
CTNNB1	1
TMEM50A	1
CNOT1	1
APOL1	1
ITGB1	1
ITGB5	1
ITGB4	1
BUD31	1
ATN1	1
LCP1	1
USP39	1
RNF40	1
MYO6	1
SULF2	1
MAN1B1	1
RAN	1
EXT2	1
ACIN1	1
ATP1B3	1
ATP1B1	1
TESK1	1
PSMC3	1
PLD3	1
OSBP	1
SNX3	1
SNX1	1
RAB1B	1
RPL27A	1
XPO6	1
CCDC124	1
MGEA5	1
TUBB2C	1
TMED2	1
HNRNPR	1
C1QBP	1
HNRNPL	1
ENAH	1
ATP6V0B	1
ATP6V0C	1
UFM1	1
SEPW1	1
LAMP1	1
TCF25	1
EP300	1
NAT10	1
PDCD5	1
HNRNPD	1
ALDH2	1
2019-09-09	1
LENG8	1
ATP5F1	1
STOM	1
ASAH1	1
DVL3	1
DVL1	1
EEF1A1P9	1
PSME4	1
PSME2	1
PSME1	1
HMGA1	1
UBAP2L	1
SERPINF1	1
TNRC18	1
ARFGEF2	1
MLEC	1
FURIN	1
TAGLN2	1
HLA-DPB1	1
SFRS3	1
GMPS	1
CNN3	1
CNN2	1
CIAO1	1
EIF5B	1
NONO	1
TUBB6	1
SH3BGRL3	1
CD81	1
CD82	1
ZBED1	1
SCP2	1
EFNA1	1
STAU1	1
LRP1	1
ANTXR1	1
LIMK2	1
LIMK1	1
S100P	1
BRI3	1
APEX1	1
RPL37A	1
DYNC1H1	1
HLA-DQA1	1
YIF1A	1
DHCR7	1
TATDN2	1
XPOT	1
GNB2L1	1
PTBP1	1
HK1	1
ATP2B4	1
FDPS	1
YWHAZ	1
MTCH1	1
PABPC1	1
MACF1	1
MAPKAPK2	1
GOLPH3	1
FAM83H	1
PDIA4	1
BAT2	1
BAT1	1
SMEK2	1
IDS	1
POLD2	1
PML	1
CECR1	1
NUB1	1
ARL6IP5	1
ARL6IP4	1
ARL6IP1	1
USF2	1
HP1BP3	1
MSN	1
SEC31A	1
XBP1	1
YME1L1	1
PEF1	1
HNRNPA1L2	1
RCC1	1
RCC2	1
RDBP	1
NBL1	1
LAPTM5	1
B2M	1
HSPA5	1
HSPA4	1
RPSA	1
DRAP1	1
HSPA8	1
SIRPA	1
TOM1	1
RRBP1	1
TRAPPC1	1
PFN1	1
TNFRSF21	1
TBC1D10B	1
C20orf43	1
PPIB	1
SERBP1	1
PRNP	1
FOXM1	1
WBSCR22	1
AP3D1	1
RBBP7	1
C19orf10	1
CLPTM1	1
CDC42	1
TECR	1
UBTF	1
TMEM63A	1
HLA-DMA	1
ESRP1	1
HDGF	1
SOX9	1
YWHAG	1
FOXP4	1
COPS2	1
COPS6	1
YTHDF1	1
SREBF1	1
TKT	1
SEPN1	1
LARS	1
MEF2A	1
EPHX1	1
RPLP2	1
RPLP0	1
MALAT1	1
SFRS1	1
NOTCH2NL	1
CIB1	1
TTC3	1
HBXIP	1
CELSR1	1
MFSD10	1
MFN2	1
NAA50	1
KTN1	1
TCEB3	1
TCEB2	1
C20orf199	1
SERPINA3	1
ATF6B	1
SLC16A1	1
TUFM	1
WIPF1	1
DYNLL1	1
UQCRB	1
PHB2	1
CARHSP1	1
PQBP1	1
OAT	1
S100A11	1
S100A13	1
PPM1G	1
ABCF1	1
INF2	1
AHCYL1	1
BTF3	1
DDR1	1
GRK6	1
PTDSS1	1
GPNMB	1
PSMA2	1
PSMA1	1
PSMA6	1
PSMA7	1
PSMA5	1
C3	1
RPS6KA4	1
SFRP1	1
AGPAT6	1
AGPAT2	1
COL1A1	1
KIAA1217	1
MCL1	1
SDHC	1
TCIRG1	1
TFRC	1
ODC1	1
EPCAM	1
PPP1CB	1
PPP1CC	1
COL6A1	1
WBP2	1
COL6A3	1
COL6A2	1
POM121	1
EIF3CL	1
ARHGDIA	1
NUCB1	1
SRPR	1
SOCS3	1
PPP2CA	1
CCNY	1
CCNI	1
TBRG4	1
ABHD11	1
ABHD12	1
NGRN	1
SLC3A2	1
MRPL12	1
ARPC3	1
ARPC2	1
ARPC5	1
ITPR3	1
NOTCH3	1
NCOR2	1
TMEM30A	1
NFKB2	1
UBE2R2	1
CLPTM1L	1
HADHB	1
HADHA	1
GSTP1	1
RPS19BP1	1
PLXNB2	1
PGRMC1	1
LRRC59	1
SDHA	1
BAP1	1
SDHB	1
SDHD	1
ERRFI1	1
NRP2	1
SRPK1	1
PCBP1	1
MYBL2	1
OSBPL9	1
SNRPG	1
STARD7	1
CAPZB	1
IMPAD1	1
AHSA1	1
SPP1	1
DSP	1
PDAP1	1
BCLAF1	1
HMGB2	1
HMGB1	1
CAPZA2	1
CAPZA1	1
DDX17	1
DDX18	1
PSMC2	1
PSMC4	1
PSMC5	1
TRIP12	1
NCLN	1
GRHPR	1
SMG5	1
CLSTN1	1
CLSTN3	1
EIF3H	1
EIF3I	1
EIF3J	1
EIF3K	1
EIF3L	1
EIF3M	1
EIF3A	1
EIF3B	1
EIF3D	1
CLIP1	1
EIF3G	1
SETD5	1
NME2	1
LARP4B	1
SMG1	1
AP2B1	1
HSBP1	1
PPP1R14B	1
UBP1	1
CD46	1
RALY	1
ALKBH5	1
C8orf55	1
KRT18	1
DNAJB2	1
DNAJB1	1
DNAJB6	1
TNIP1	1
FAM65A	1
TMEM59	1
GRSF1	1
MSH6	1
CALU	1
UBR4	1
PACSIN3	1
COPA	1
COPG	1
COPE	1
PADI2	1
PDCD6IP	1
RPL23A	1
ATP6V1C1	1
C19orf2	1
LUC7L3	1
LUC7L2	1
TOMM40	1
ERLEC1	1
CHERP	1
NACA	1
NME4	1
RAI14	1
SHC1	1
UFC1	1
MATR3	1
NCKAP1	1
TGFBI	1
SFPQ	1
TANK	1
SEC14L1	1
C1orf43	1
PES1	1
CAST	1
SLC38A10	1
RNPEPL1	1
THRAP3	1
TPR	1
AIF1L	1
PALLD	1
EFHD2	1
EFHD1	1
AEBP1	1
KRT8	1
DAD1	1
ANXA1	1
ANXA5	1
ANXA4	1
ANXA7	1
ANXA6	1
MCM7	1
MCM5	1
MCM4	1
SQSTM1	1
SF3A2	1
DSC2	1
RANGAP1	1
KCNN4	1
ATXN7L3B	1
ISLR	1
RHOA	1
KRT7	1
MAP2K2	1
PIM1	1
SLC35A4	1
FAF2	1
RBM8A	1
TXNDC11	1
RPL35A	1
TNPO3	1
TNPO1	1
GCN1L1	1
MAPK1	1
DAZAP1	1
DAZAP2	1
BCAP31	1
NRAS	1
COMT	1
PACS1	1
SBNO2	1
RNF167	1
ANP32E	1
ANP32B	1
ANP32A	1
MRPL51	1
TARDBP	1
SYAP1	1
MMP14	1
HLA-DRA	1
TCF3	1
GPAA1	1
NEDD8	1
SMC3	1
SCD	1
PRDX5	1
LTF	1
MICALL1	1
PRDX4	1
BANF1	1
ARL8B	1
ARL8A	1
LTA4H	1
WRNIP1	1
SPTBN2	1
SFRS7	1
TMEM214	1
KLF10	1
GNB1	1
GAS5	1
GAS6	1
NUTF2	1
HYOU1	1
UBE2V1	1
RAB5C	1
HNRPDL	1
SCARB2	1
TMSB10	1
MGC29506	1
LITAF	1
ANXA2	1
PRR13	1
CDC42BPB	1
FAM129B	1
COX6C	1
RNPS1	1
BUB3	1
NUPR1	1
UBE2E1	1
TP53BP2	1
PSMD8	1
MCM3	1
HSD17B12	1
HSD17B10	1
CCDC47	1
TPM1	1
GNB4	1
AIM1	1
FBXW5	1
WIPI1	1
RBMX	1
IQGAP1	1
IQGAP3	1
NDUFS2	1
NDUFS3	1
HCLS1	1
YKT6	1
CALD1	1
CCNB1	1
ILF3	1
ILF2	1
UBXN4	1
TPD52	1
SLMO2	1
CLN6	1
AUP1	1
UBE2K	1
RNF187	1
CHMP2A	1
RBX1	1
SKI	1
LAMC1	1
DDX39	1
ATP6V1G1	1
PPT1	1
VPS28	1
SAPS1	1
RPS24	1
COX8A	1
MTSS1L	1
PHC2	1
CHMP1A	1
PREB	1
SPTAN1	1
PRELID1	1
MDH2	1
DDX3X	1
SMARCA4	1
SOD1	1
KIAA0247	1
TMBIM6	1
FLNB	1
TMBIM1	1
CASP2	1
SMC4	1
PICALM	1
PYGB	1
AKT1	1
AKT2	1
ANAPC16	1
MYC	1
PXDN	1
PGAM1	1
CSDA	1
DCTN1	1
SRP14	1
OSTC	1
APLP2	1
UFD1L	1
UBXN1	1
HNRNPH1	1
HNRNPH3	1
HNRNPH2	1
FOXK2	1
RBM12	1
FAM127B	1
FAM127A	1
SEL1L	1
KIAA2013	1
HNRNPUL2	1
HNRNPUL1	1
DEGS1	1
TPRA1	1
EMP2	1
MVP	1
DCAF12	1
PAPSS1	1
TXN	1
PRPF38B	1
G3BP1	1
G3BP2	1
MXRA7	1
GRAMD1A	1
SGPL1	1
ANXA2P2	1
IRAK1	1
WDR6	1
DIAPH1	1
SMARCD2	1
COX6A1	1
CCND3	1
RPS27A	1
SHISA5	1
KDM2A	1
NARS	1
CHRAC1	1
MARS	1
FTL	1
ZDHHC5	1
TOMM6	1
C1orf144	1
CAPNS1	1
TAF15	1
FH	1
CDC123	1
NCSTN	1
SART1	1
MDK	1
NDUFV1	1
C2orf18	1
RAD23A	1
SSR3	1
ATP6V1E1	1
KRTCAP2	1
FAM89B	1
PRC1	1
EPS15	1
TM4SF1	1
MYOF	1
DYNLRB1	1
TRIM27	1
CYR61	1
RTN4	1
KPNB1	1
HGS	1
BACE2	1
HUWE1	1
NUDT21	1
PEBP1	1
APOL6	1
C1QC	1
C1QB	1
C1QA	1
MGAT4B	1
EIF4A3	1
ITGB2	1
SLC29A1	1
EIF4A2	1
TOMM5	1
CSK	1
MRAS	1
GALNT2	1
CD74	1
CBX5	1
CBX3	1
CBX1	1
RAB13	1
XRCC6	1
GAPDH	1
SERPINH1	1
KIF1B	1
KIF1C	1
TPI1	1
UBE2I	1
PFKP	1
PFKL	1
SMG7	1
SSR1	1
SSR2	1
SSR4	1
BHLHE40	1
PPP3R1	1
SELM	1
GPBP1L1	1
BST2	1
COPB1	1
COPB2	1
?|10431	1
PGK1	1
TOMM20	1
OXA1L	1
KIAA0100	1
SNX17	1
SPCS1	1
TOMM22	1
ICAM1	1
LY6E	1
APOA1BP	1
TMEM87A	1
NEAT1	1
CREG1	1
CYCS	1
SON	1
GAA	1
EIF4EBP2	1
PARP1	1
CYC1	1
CKAP4	1
CKAP5	1
TCF20	1
RBM15B	1
UGP2	1
SPINT2	1
SPINT1	1
NDST1	1
NME1	1
SCAMP2	1
SCAMP3	1
RPS6	1
RPS5	1
RPS2	1
PVRL4	1
OS9	1
STAG2	1
DSTN	1
C14orf166	1
VCP	1
AP1G1	1
TACSTD2	1
RPS19	1
EHD1	1
REEP5	1
TMED3	1
BAIAP2L1	1
HNRNPU	1
HNRNPK	1
FASN	1
HNRNPM	1
HNRNPC	1
HNRNPF	1
EEF1B2	1
GOLM1	1
GLUD1	1
HSP90AA1	1
TADA3	1
CD53	1
CD55	1
CD59	1
HAX1	1
TMEM184B	1
SLC25A3	1
PLS3	1
PDIA6	1
PDIA3	1
TRIM26	1
AARS	1
CD164	1
ACTL6A	1
EIF5	1
KHSRP	1
C11orf59	1
SLC25A6	1
NET1	1
MUC1	1
CTBP1	1
CTBP2	1
GTF3C2	1
XPO1	1
XPO5	1
WDR26	1
GART	1
GARS	1
TOP1	1
ATAD2	1
C22orf28	1
GIT1	1
SHROOM3	1
PELI1	1
VARS	1
SPARC	1
ENOPH1	1
RSL1D1	1
FAM20B	1
FAM20C	1
TUBB	1
NXF1	1
MSL1	1
NOLC1	1
RPL29	1
NAP1L1	1
EWSR1	1
AHCTF1	1
HDAC2	1
CHI3L2	1
CHI3L1	1
MUC16	1
FNBP1L	1
CHP	1
SH3BGRL	1
DBI	1
RPL6	1
WNK1	1
TMEM43	1
SERINC1	1
SMARCB1	1
ZDHHC18	1
EPS8L2	1
AZGP1	1
KIAA0494	1
ELAVL1	1
PRPF40A	1
LSM14B	1
LSM14A	1
SEPHS2	1
SEPHS1	1
UBE2D3	1
RPS4X	1
ATXN2L	1
DLST	1
SAPS3	1
PRDX6	1
PRDX3	1
PRDX2	1
PRDX1	1
OTUB1	1
TMCO1	1
NPTN	1
AXIN1	1
RDH10	1
APOE	1
SR140	1
VASP	1
PAPOLA	1
DCAF7	1
DCAF6	1
DCAF8	1
LAMP2	1
JOSD1	1
TXNDC5	1
DNMT1	1
FAM46C	1
PRMT1	1
TMEM176A	1
TMEM176B	1
KIF5B	1
HSPG2	1
IFNGR2	1
IARS2	1
TBCD	1
CANX	1
CX3CL1	1
NCAPD2	1
NEU1	1
RPS7	1
VDAC1	1
RPS9	1
RPS8	1
SNRPD3	1
ARPP19	1
NUP50	1
TAPBP	1
CSNK2B	1
MCM3AP	1
RPL28	1
NANS	1
RPL24	1
RPL27	1
RPL26	1
RPL23	1
RPL22	1
GLT25D1	1
HNRNPAB	1
CD24	1
OAZ2	1
OAZ1	1
TMED9	1
FXYD5	1
FXYD3	1
RPS21	1
MED14	1
MED15	1
ADAM6	1
EEF1G	1
ARPC1A	1
ACSL1	1
ARPC1B	1
EEF1D	1
RPL8	1
RCN1	1
ACO2	1
TMEM66	1
ITM2C	1
ITM2B	1
RPS14	1
RPL7	1
RPL4	1
RPL5	1
JUNB	1
HIST1H2AC	1
PRPF19	1
GOLGB1	1
TRAF7	1
RSU1	1
DKC1	1
LASP1	1
TPM3	1
SHFM1	1
RPL19	1
SEC16A	1
POLR1D	1
COL3A1	1
DUS1L	1
ATP2C1	1
UBE2N	1
JAK1	1
POLR2E	1
CD14	1
MORC2	1
PLXND1	1
ASH2L	1
NCRNA00188	1
PRKDC	1
MKRN1	1
RHOC	1
MCAM	1
TRPS1	1
APOBEC3B	1
HSPE1	1
PPP1R15B	1
CTTN	1
SET	1
EIF2S3	1
KLF6	1
EFR3A	1
ATP13A1	1
VCL	1
DHTKD1	1
GNL3	1
GNL2	1
RARS	1
DYRK1A	1
CCNL2	1
NOMO1	1
IMPA2	1
BAZ1B	1
M6PR	1
PTGES3	1
ECHS1	1
SLC25A5	1
SLC1A5	1
USP24	1
CCAR1	1
MTDH	1
2019-09-11	1
ENG	1
EPAS1	1
PPDPF	1
H1FX	1
VKORC1	1
H1F0	1
MRPS18B	1
PLOD3	1
CLU	1
AMOTL2	1
SF3B4	1
SF3B3	1
SF3B2	1
DNAJC10	1
EPRS	1
EDF1	1
TMEM85	1
SUPT16H	1
LMAN1	1
LMAN2	1
PFKFB3	1
YWHAQ	1
[truncated: 175,692 more rows]

## Sheet: BIMAX_TCGA_Biclusters_Samples
Sample.ID	Bicluster.No
TCGA-GM-A2DF-01	1
TCGA-B6-A0IJ-01	1
TCGA-EW-A2FS-01	2
TCGA-GI-A2C9-01	2
TCGA-EW-A2FS-01	3
TCGA-BH-A1EY-01	3
TCGA-GI-A2C9-01	4
TCGA-BH-A1EY-01	4
TCGA-EW-A2FS-01	5
TCGA-GI-A2C9-01	5
TCGA-BH-A1EY-01	5
TCGA-GM-A2DF-01	6
TCGA-GI-A2C9-01	6
TCGA-EW-A2FS-01	7
TCGA-GM-A2DF-01	7
TCGA-EW-A2FS-01	8
TCGA-GM-A2DF-01	8
TCGA-GI-A2C9-01	8
TCGA-GI-A2C9-01	9
TCGA-B6-A0IJ-01	9
TCGA-GM-A2DF-01	10
TCGA-GI-A2C9-01	10
TCGA-B6-A0IJ-01	10
TCGA-EW-A2FS-01	11
TCGA-B6-A0IJ-01	11
TCGA-EW-A2FS-01	12
TCGA-GI-A2C9-01	12
TCGA-B6-A0IJ-01	12
TCGA-EW-A2FS-01	13
TCGA-GM-A2DF-01	13
TCGA-B6-A0IJ-01	13
TCGA-EW-A2FS-01	14
TCGA-GM-A2DF-01	14
TCGA-GI-A2C9-01	14
TCGA-B6-A0IJ-01	14
TCGA-GM-A2DF-01	15
TCGA-BH-A1EY-01	15
TCGA-EW-A2FS-01	16
TCGA-GM-A2DF-01	16
TCGA-BH-A1EY-01	16
TCGA-GM-A2DF-01	17
TCGA-GI-A2C9-01	17
TCGA-BH-A1EY-01	17
TCGA-EW-A2FS-01	18
TCGA-GM-A2DF-01	18
TCGA-GI-A2C9-01	18
TCGA-BH-A1EY-01	18
TCGA-B6-A0IJ-01	19
TCGA-BH-A1EY-01	19
TCGA-EW-A2FS-01	20
TCGA-B6-A0IJ-01	20
TCGA-BH-A1EY-01	20
TCGA-GM-A2DF-01	21
TCGA-B6-A0IJ-01	21
TCGA-BH-A1EY-01	21
TCGA-GI-A2C9-01	22
TCGA-B6-A0IJ-01	22
TCGA-BH-A1EY-01	22
TCGA-EW-A2FS-01	23
TCGA-GM-A2DF-01	23
TCGA-B6-A0IJ-01	23
TCGA-BH-A1EY-01	23
TCGA-EW-A2FS-01	24
TCGA-GI-A2C9-01	24
TCGA-B6-A0IJ-01	24
TCGA-BH-A1EY-01	24
TCGA-GM-A2DF-01	25
TCGA-GI-A2C9-01	25
TCGA-B6-A0IJ-01	25
TCGA-BH-A1EY-01	25
TCGA-EW-A2FS-01	26
TCGA-GM-A2DF-01	26
TCGA-GI-A2C9-01	26
TCGA-B6-A0IJ-01	26
TCGA-BH-A1EY-01	26
TCGA-E9-A3QA-01	27
TCGA-AC-A2FM-01	27
TCGA-EW-A2FS-01	28
TCGA-AR-A251-01	28
TCGA-B6-A402-01	29
TCGA-GM-A2DF-01	29
TCGA-AR-A251-01	30
TCGA-GI-A2C9-01	30
TCGA-B6-A402-01	31
TCGA-B6-A0IJ-01	31
TCGA-B6-A402-01	32
TCGA-EW-A2FS-01	32
TCGA-B6-A402-01	33
TCGA-GM-A2DF-01	33
TCGA-B6-A0IJ-01	33
TCGA-B6-A402-01	34
TCGA-EW-A2FS-01	34
TCGA-GM-A2DF-01	34
TCGA-B6-A402-01	35
TCGA-EW-A2FS-01	35
TCGA-B6-A0IJ-01	35
TCGA-B6-A402-01	36
TCGA-EW-A2FS-01	36
TCGA-GM-A2DF-01	36
TCGA-B6-A0IJ-01	36
TCGA-B6-A402-01	37
TCGA-GI-A2C9-01	37
TCGA-B6-A402-01	38
TCGA-AR-A251-01	38
TCGA-B6-A402-01	39
TCGA-AR-A251-01	39
TCGA-GI-A2C9-01	39
TCGA-B6-A402-01	40
TCGA-GI-A2C9-01	40
TCGA-B6-A0IJ-01	40
TCGA-B6-A402-01	41
TCGA-GM-A2DF-01	41
TCGA-GI-A2C9-01	41
TCGA-B6-A402-01	42
TCGA-EW-A2FS-01	42
TCGA-GI-A2C9-01	42
TCGA-B6-A402-01	43
TCGA-EW-A2FS-01	43
TCGA-GM-A2DF-01	43
TCGA-GI-A2C9-01	43
TCGA-B6-A402-01	44
TCGA-GM-A2DF-01	44
TCGA-GI-A2C9-01	44
TCGA-B6-A0IJ-01	44
TCGA-B6-A402-01	45
TCGA-EW-A2FS-01	45
TCGA-GI-A2C9-01	45
TCGA-B6-A0IJ-01	45
TCGA-B6-A402-01	46
TCGA-EW-A2FS-01	46
TCGA-GM-A2DF-01	46
TCGA-GI-A2C9-01	46
TCGA-B6-A0IJ-01	46
TCGA-AR-A251-01	47
TCGA-B6-A0IJ-01	47
TCGA-B6-A402-01	48
TCGA-AR-A251-01	48
TCGA-B6-A0IJ-01	48
TCGA-AR-A251-01	49
TCGA-GI-A2C9-01	49
TCGA-B6-A0IJ-01	49
TCGA-B6-A402-01	50
TCGA-AR-A251-01	50
TCGA-GI-A2C9-01	50
TCGA-B6-A0IJ-01	50
TCGA-GM-A2DF-01	51
TCGA-AR-A251-01	51
TCGA-B6-A402-01	52
TCGA-EW-A2FS-01	52
TCGA-AR-A251-01	52
TCGA-EW-A2FS-01	53
TCGA-AR-A251-01	53
TCGA-B6-A0IJ-01	53
TCGA-B6-A402-01	54
TCGA-EW-A2FS-01	54
TCGA-AR-A251-01	54
TCGA-B6-A0IJ-01	54
TCGA-B6-A402-01	55
TCGA-GM-A2DF-01	55
TCGA-AR-A251-01	55
TCGA-GM-A2DF-01	56
TCGA-AR-A251-01	56
TCGA-B6-A0IJ-01	56
TCGA-B6-A402-01	57
TCGA-GM-A2DF-01	57
TCGA-AR-A251-01	57
TCGA-B6-A0IJ-01	57
TCGA-EW-A2FS-01	58
TCGA-AR-A251-01	58
TCGA-GI-A2C9-01	58
TCGA-EW-A2FS-01	59
TCGA-AR-A251-01	59
TCGA-GI-A2C9-01	59
TCGA-B6-A0IJ-01	59
TCGA-B6-A402-01	60
TCGA-EW-A2FS-01	60
TCGA-AR-A251-01	60
TCGA-GI-A2C9-01	60
TCGA-B6-A402-01	61
TCGA-EW-A2FS-01	61
TCGA-AR-A251-01	61
TCGA-GI-A2C9-01	61
TCGA-B6-A0IJ-01	61
TCGA-GM-A2DF-01	62
TCGA-AR-A251-01	62
TCGA-GI-A2C9-01	62
TCGA-B6-A402-01	63
TCGA-GM-A2DF-01	63
TCGA-AR-A251-01	63
TCGA-GI-A2C9-01	63
TCGA-GM-A2DF-01	64
TCGA-AR-A251-01	64
TCGA-GI-A2C9-01	64
TCGA-B6-A0IJ-01	64
TCGA-B6-A402-01	65
TCGA-GM-A2DF-01	65
TCGA-AR-A251-01	65
TCGA-GI-A2C9-01	65
TCGA-B6-A0IJ-01	65
TCGA-EW-A2FS-01	66
TCGA-GM-A2DF-01	66
TCGA-AR-A251-01	66
TCGA-B6-A402-01	67
TCGA-EW-A2FS-01	67
TCGA-GM-A2DF-01	67
TCGA-AR-A251-01	67
TCGA-EW-A2FS-01	68
TCGA-GM-A2DF-01	68
TCGA-AR-A251-01	68
TCGA-GI-A2C9-01	68
TCGA-B6-A402-01	69
TCGA-EW-A2FS-01	69
TCGA-GM-A2DF-01	69
TCGA-AR-A251-01	69
TCGA-GI-A2C9-01	69
TCGA-EW-A2FS-01	70
TCGA-GM-A2DF-01	70
TCGA-AR-A251-01	70
TCGA-B6-A0IJ-01	70
TCGA-B6-A402-01	71
TCGA-EW-A2FS-01	71
TCGA-GM-A2DF-01	71
TCGA-AR-A251-01	71
TCGA-B6-A0IJ-01	71
TCGA-EW-A2FS-01	72
TCGA-GM-A2DF-01	72
TCGA-AR-A251-01	72
TCGA-GI-A2C9-01	72
TCGA-B6-A0IJ-01	72
TCGA-B6-A402-01	73
TCGA-EW-A2FS-01	73
TCGA-GM-A2DF-01	73
TCGA-AR-A251-01	73
TCGA-GI-A2C9-01	73
TCGA-B6-A0IJ-01	73
TCGA-B6-A402-01	74
TCGA-BH-A1EY-01	74
TCGA-B6-A402-01	75
TCGA-B6-A0IJ-01	75
TCGA-BH-A1EY-01	75
TCGA-B6-A402-01	76
TCGA-GI-A2C9-01	76
TCGA-BH-A1EY-01	76
TCGA-B6-A402-01	77
TCGA-GI-A2C9-01	77
TCGA-B6-A0IJ-01	77
TCGA-BH-A1EY-01	77
TCGA-B6-A402-01	78
TCGA-GM-A2DF-01	78
TCGA-BH-A1EY-01	78
TCGA-B6-A402-01	79
TCGA-GM-A2DF-01	79
TCGA-GI-A2C9-01	79
TCGA-BH-A1EY-01	79
TCGA-B6-A402-01	80
TCGA-GM-A2DF-01	80
TCGA-B6-A0IJ-01	80
TCGA-BH-A1EY-01	80
TCGA-B6-A402-01	81
TCGA-GM-A2DF-01	81
TCGA-GI-A2C9-01	81
TCGA-B6-A0IJ-01	81
TCGA-BH-A1EY-01	81
TCGA-B6-A402-01	82
TCGA-EW-A2FS-01	82
TCGA-BH-A1EY-01	82
TCGA-B6-A402-01	83
TCGA-EW-A2FS-01	83
TCGA-B6-A0IJ-01	83
TCGA-BH-A1EY-01	83
TCGA-B6-A402-01	84
TCGA-EW-A2FS-01	84
TCGA-GI-A2C9-01	84
TCGA-BH-A1EY-01	84
TCGA-B6-A402-01	85
TCGA-EW-A2FS-01	85
TCGA-GI-A2C9-01	85
TCGA-B6-A0IJ-01	85
TCGA-BH-A1EY-01	85
TCGA-AR-A251-01	86
TCGA-BH-A1EY-01	86
TCGA-B6-A402-01	87
TCGA-EW-A2FS-01	87
TCGA-GM-A2DF-01	87
TCGA-BH-A1EY-01	87
TCGA-B6-A402-01	88
TCGA-EW-A2FS-01	88
TCGA-GM-A2DF-01	88
TCGA-GI-A2C9-01	88
TCGA-BH-A1EY-01	88
TCGA-B6-A402-01	89
TCGA-EW-A2FS-01	89
TCGA-GM-A2DF-01	89
TCGA-B6-A0IJ-01	89
TCGA-BH-A1EY-01	89
TCGA-B6-A402-01	90
TCGA-EW-A2FS-01	90
TCGA-GM-A2DF-01	90
TCGA-GI-A2C9-01	90
TCGA-B6-A0IJ-01	90
TCGA-BH-A1EY-01	90
TCGA-AR-A251-01	91
TCGA-B6-A0IJ-01	91
TCGA-BH-A1EY-01	91
TCGA-AR-A251-01	92
TCGA-GI-A2C9-01	92
TCGA-BH-A1EY-01	92
TCGA-B6-A402-01	93
TCGA-AR-A251-01	93
TCGA-BH-A1EY-01	93
TCGA-EW-A2FS-01	94
TCGA-AR-A251-01	94
TCGA-BH-A1EY-01	94
TCGA-B6-A402-01	95
TCGA-EW-A2FS-01	95
TCGA-AR-A251-01	95
TCGA-BH-A1EY-01	95
TCGA-B6-A402-01	96
TCGA-AR-A251-01	96
TCGA-GI-A2C9-01	96
TCGA-BH-A1EY-01	96
TCGA-EW-A2FS-01	97
TCGA-AR-A251-01	97
TCGA-GI-A2C9-01	97
TCGA-BH-A1EY-01	97
TCGA-B6-A402-01	98
TCGA-EW-A2FS-01	98
TCGA-AR-A251-01	98
TCGA-GI-A2C9-01	98
TCGA-BH-A1EY-01	98
TCGA-AR-A251-01	99
TCGA-GI-A2C9-01	99
TCGA-B6-A0IJ-01	99
TCGA-BH-A1EY-01	99
TCGA-B6-A402-01	100
TCGA-AR-A251-01	100
TCGA-B6-A0IJ-01	100
TCGA-BH-A1EY-01	100

## Sheet: BIMAX_METABRIC_Biclusters_Genes
Gene.ID	Bicluster.No
RERE	1
TAF15	1
RPL35	1
TMEM59	1
ARPC5	1
CEBPB	1
NDUFA3	1
MRFAP1L1	1
RPL11	1
NDN	1
PLOD1	1
GPX1	1
JTB	1
LY96	1
NDUFS7	1
RABAC1	1
CCDC72	1
WDR6	1
TRAM1	1
CTTN	1
STAT2	1
PSME1	1
UXT	1
UBA1	1
FABP4	1
TIGA1	1
TPT1	1
DDX39B	1
C13orf15	1
SHISA5	1
CTSB	1
AK001020	1
HLA-DRA	1
ACTN4	1
GTF3A	1
TTC3	1
AARS	1
SRGN	1
RPL27A	1
RPL23	1
CCL15	1
CHD4	1
FAM120A	1
RPL31	1
PECAM1	1
PTK2	1
AHNAK	1
PLIN2	1
RNF7	1
CARM1	1
RPS17	1
BGN	1
RPL27	1
VEZF1	1
RPL18A	1
CYB5B	1
ESYT2	1
REEP5	1
PJA2	1
PRDX5	1
NPC2	1
DQ895289	1
COX7A2	1
HLA-DMA	1
NDUFS4	1
PRRX1	1
PSMB4	1
CENPB	1
PARK7	1
DDX1	1
CD24	1
CD81	1
PLIN3	1
LASP1	1
PPP1R11	1
RPSA	1
RPS5	1
H1F0	1
DAZAP2	1
RHOA	1
C11orf10	1
COX17	1
APP	1
RPS28	1
TMBIM6	1
LOC388789	1
SLC25A39	1
CTDSP2	1
CLIP3	1
PPP6C	1
AK3	1
BCL2L1	1
SLC40A1	1
VDAC3	1
MSN	1
APOE	1
CPXM1	1
HTRA1	1
RIP	1
EEF1D	1
ISCU	1
TIMP2	1
RAB11A	1
GSTP1	1
GLIPR2	1
VIM	1
RPL5	1
RPP21	1
NDUFB5	1
RPL36	1
RPL19	1
EGR1	1
CHCHD10	1
TRIM8	1
C5orf13	1
ATP5A1	1
MGP	1
SF3B4	1
RPL37A	1
CXXC5	1
DGCR6L	1
POMP	1
SPARCL1	1
SEC61A1	1
SNHG5	1
POSTN	1
CSF1R	1
CDC42EP4	1
CAV1	1
EIF2AK1	1
ANXA5	1
NDUFS8	1
UQCRHL	1
CAP1	1
CREG1	1
CLTB	1
C20orf30	1
AHCYL1	1
HLA-DPA1	1
COX5B	1
ZMYND11	1
HNRNPA1L2	1
SSBP1	1
CSNK1E	1
RPL26	1
COMMD3	1
IFITM2	1
TXNIP	1
Tmp21-II	1
SRP14	1
LGMN	1
SPCS1	1
NCOA4	1
RCC2	1
BRD2	1
YWHAB	1
PPP1R15A	1
GLB1	1
RPN1	1
PTOV1	1
ALKBH5	1
JAM3	1
RPS6	1
CDC26	1
CSTB	1
CTSK	1
LTA4H	1
RPL13AP6	1
CILP	1
TRAPPC2L	1
LGALS1	1
RPS19	1
CLSTN1	1
TMCO1	1
UROS	1
PCBP1	1
RCN1	1
RPS11	1
SSU72	1
MGST2	1
RWDD1	1
MYH9	1
NDUFB8	1
ARHGDIB	1
GNG11	1
EEF2	1
SERF2	1
PCBP2	1
ITM2A	1
HK1	1
CALM1	1
PGRMC2	1
PUM1	1
NDUFS3	1
RPL3	1
DUSP23	1
C15orf24	1
ATIC	1
MYH10	1
PSMB7	1
TMEM179B	1
ALDH9A1	1
PTGDS	1
NDUFB10	1
NME1	1
RPL39	1
CCDC56	1
SIRPA	1
GBP2	1
SGSM2	1
RPL24	1
MKRN1	1
CTSH	1
FTH1	1
HBXIP	1
DNAJA1	1
MLEC	1
IRF9	1
PSMB10	1
METRNL	1
GLG1	1
GLRX5	1
UBE2I	1
CLCN7	1
MAFB	1
ARL6IP5	1
RBX1	1
COL3A1	1
MLPH	1
IGFBP5	1
IMP3	1
CETN2	1
BASP1	1
EIF3H	1
EIF3L	1
EIF3G	1
ATP6V0E1	1
CSDA	1
PTP4A2	1
GLUD1	1
NDUFA13	1
ECHDC2	1
MRFAP1	1
C17orf61	1
TAGLN	1
PSMB6	1
CYBRD1	1
A2M	1
FLOT2	1
ZMIZ1	1
XBP1	1
TNPO2	1
ACO1	1
COL6A3	1
HSP90B1	1
SKP1	1
CD2BP2	1
CD248	1
S100A10	1
LUM	1
EIF3E	1
KDELR1	1
SEC11A	1
KHDRBS1	1
ABLIM1	1
NCL	1
GNPDA1	1
THBS2	1
C1orf54	1
TMEM147	1
GPX4	1
VAMP5	1
C1orf85	1
CTGF	1
SUN2	1
ITGB5	1
FSTL1	1
PRDX4	1
HSPA8	1
TM4SF1	1
TMBIM4	1
ESD	1
C13orf27	1
ARL6IP1	1
RPLP1	1
SCPEP1	1
GNB1	1
QARS	1
H2AFZ	1
MSRB2	1
PLS3	1
CALM3	1
IL11RA	1
PPP1CC	1
PSMB1	1
IGF2R	1
S100A6	1
RALA	1
RNASET2	1
P4HB	1
PFN1	1
EIF2S3	1
RAB5B	1
VASN	1
ZFP36	1
ZBTB4	1
ENY2	1
SNRPG	1
KIAA0174	1
TACC1	1
SETD3	1
DDX3X	1
PGRMC1	1
MAP7D1	1
MFAP4	1
RBM5	1
SFRP2	1
INF2	1
WA1	1
RPS13	1
C12orf57	1
TRIP6	1
PDCD6	1
AX746718	1
PPM1G	1
HDAC1	1
DAP3	1
HDDC2	1
LITAF	1
LDHA	1
TGFBR3	1
DSTN	1
ATP5D	1
DPYSL2	1
ARL2	1
CD36	1
COMMD1	1
RPS20	1
ANX2P2	1
EWSR1	1
CNDP2	1
COX4I1	1
TPM2	1
SEC61B	1
COL6A2	1
MDH1	1
RGS2	1
CRABP2	1
IGFBP7	1
SRRT	1
RSL24D1	1
RPA2	1
C5orf15	1
CHCHD2	1
RNF181	1
ADAM15	1
HBB	1
SH3KBP1	1
CLIC1	1
CSNK2B	1
NAGK	1
MTCH1	1
SH3PXD2A	1
CCND2	1
PEA15	1
GLTSCR2	1
PSMB3	1
EIF1	1
MXD4	1
PALLD	1
RPS27A	1
ADCY3	1
C19orf56	1
HEXB	1
EMP3	1
TUBA1C	1
APOC1	1
CCDC130	1
DNAJB2	1
MRPS21	1
TMEM119	1
ANP32B	1
YWHAQ	1
KLF2	1
SNRNP70	1
MFSD10	1
ATP6V1F	1
PRR13	1
HIST1H4C	1
WBP2	1
CMTM3	1
DAB2	1
FAM46A	1
SRSF2	1
EMP1	1
IFI27	1
S100A4	1
RNASE1	1
COPS5	1
RPL10A	1
LAMA5	1
COL1A2	1
CD34	1
PPA1	1
NDUFV2	1
VEGFB	1
EEF1A1	1
TAGLN2	1
ARHGEF2	1
CTSL1	1
ZNHIT1	1
COPA	1
CDC37	1
NDUFB2	1
CRISPLD2	1
YWHAZ	1
NDUFA4	1
NPIPL3	1
C20orf43	1
OAF	1
FCGRT	1
C19orf70	1
UQCRQ	1
PAM	1
RPL15	1
DAD1	1
SERPINB6	1
UBA52	1
PFDN5	1
PSMC2	1
RPL13AP3	1
REXO2	1
COX6B1	1
KLHDC3	1
RPL4	1
EFEMP2	1
SQSTM1	1
COMMD6	1
METAP2	1
FOS	1
SSR2	1
NFKBIA	1
GUK1	1
SEPP1	1
SEC24C	1
ATP5H	1
DPYSL3	1
TXN	1
SLC44A1	1
EIF3B	1
NSA2	1
LRRC17	1
SRPRB	1
RBM10	1
GLTP	1
MXRA5	1
CNTF	1
COX8A	1
COL5A2	1
MIF	1
BUD31	1
ATP5B	1
LSM2	1
PDHB	1
CXCL12	1
NONO	1
MANF	1
FSCN1	1
NDUFA8	1
MDK	1
EEF1G	1
NDUFAF3	1
RPS10	1
IMPDH2	1
2019-09-09	1
ZDHHC8	1
HNRNPD	1
VDAC1	1
NDUFA1	1
CLEC2D	1
ACTG2	1
RPS23	1
PQLC1	1
PIN1	1
MYL12B	1
EIF4A2	1
CNN3	1
C7orf30	1
SYF2	1
TEAD2	1
BTG1	1
MYL12A	1
ANAPC5	1
RAB7A	1
UROD	1
ATP5J2	1
HNRNPA1	1
EIF3K	1
PTEN	1
SARNP	1
SS18L2	1
UBE2D3	1
UFC1	1
MRPL51	1
SCARB2	1
YWHAH	1
HSP90AB1	1
LDB2	1
FBLN1	1
RPLP2	1
FERMT2	1
PTRF	1
GHITM	1
NDUFAB1	1
TOMM7	1
ARGLU1	1
FBL	1
GIMAP4	1
BRP44L	1
LY6E	1
TSHZ2	1
B2M	1
SRPX	1
MORF4L1	1
CIB1	1
COX5A	1
HLA-DMB	1
RPL21	1
COL5A1	1
TCEAL4	1
TAX1BP1	1
PUF60	1
EIF3D	1
SERPINE2	1
ACTN1	1
PSMA5	1
HLA-A	1
COL15A1	1
EPRS	1
C1orf151	1
CAPZA2	1
ATP5E	1
HSBP1	1
S100A13	1
RPL36AL	1
TMEM85	1
ROMO1	1
VGLL4	1
VPS29	1
ACTB	1
C14orf156	1
DYNC1LI2	1
SMARCA2	1
RARRES2	1
HLA-B	1
H19	1
LIPA	1
IFITM1	1
ECH1	1
COL16A1	1
COX7A1	1
EIF4B	1
UNC50	1
CD99L2	1
SOD1	1
TRMT112	1
GPX3	1
TGFBR2	1
MAP1LC3A	1
NCOR2	1
CEBPD	1
SAT1	1
RPS15	1
OSBP	1
NDUFB11	1
TMED3	1
CPSF4	1
MFGE8	1
ATOX1	1
SEC31A	1
TNS3	1
TXNDC17	1
ACTR2	1
RPS27L	1
PPP2R1A	1
ADM	1
IRX3	1
ILF2	1
PLTP	1
ALPL	1
GARS	1
FKBP9L	1
NFIX	1
RPL38	1
RPL18	1
AURKAIP1	1
FTL	1
CCNI	1
DCTN2	1
COX6C	1
CCND1	1
SNRPD2	1
THOC7	1
VWF	1
ADSL	1
PDXK	1
CTNNA1	1
MGAT1	1
SUMO3	1
ADD1	1
C1QB	1
VCAN	1
VAMP8	1
COL4A1	1
PIP4K2A	1
PDGFRB	1
TBCA	1
NFIB	1
TRMT5	1
NISCH	1
2019-09-02	1
DNAJC8	1
PSMD4	1
PCDH18	1
LMNA	1
RRAGA	1
POLD2	1
FAM127A	1
TALDO1	1
PTBP1	1
PRPF8	1
RPL13A	1
MARCKS	1
MAPRE1	1
GNAS	1
2019-09-15	1
SOX18	1
PHF11	1
SNX3	1
CD93	1
DDX42	1
ZCCHC24	1
RPS14	1
PRCP	1
GNS	1
NUDC	1
KRTCAP2	1
ATP5O	1
RPS3	1
STK24	1
NACA	1
GDI2	1
SVEP1	1
AKR7A2	1
RBM22	1
FOXO3	1
RPS4X	1
DYNLL1	1
PCMT1	1
SHC1	1
GOLGA3	1
RPS9	1
PRDX1	1
LAMP1	1
TPD52L2	1
RPS16	1
MYH11	1
TMEM66	1
VMP1	1
UBXN1	1
C10orf116	1
NDUFB7	1
SEC61G	1
PURB	1
EEF1B2	1
NCRNA00152	1
LPP	1
EPN1	1
ATP6V1G1	1
MRPL37	1
SPOP	1
CSRP1	1
POLR1D	1
RPL35A	1
POLR2F	1
ITM2B	1
CCND3	1
ENO1	1
SRSF5	1
SELM	1
MRPS6	1
GSTM2	1
NDEL1	1
PIK3R2	1
MDH2	1
RPL9	1
BCAP31	1
CST3	1
HNRNPM	1
PODN	1
ACTA2	1
ARHGAP1	1
THY1	1
ATP9A	1
ACTG1	1
TUBA1B	1
JUN	1
PCNP	1
RPL32	1
NUCB1	1
ANXA1	1
CNOT1	1
TNFRSF14	1
X64709	1
SLC25A5	1
EVL	1
FBLN2	1
DUSP3	1
RPS26P11	1
HNRNPR	1
PSMC5	1
AEBP1	1
IGFBP3	1
LSM1	1
ATP6AP1	1
RAB31	1
UBB	1
HBA2	1
ZFAND5	1
ATP6V1B2	1
IFITM3	1
STOML2	1
RPS27	1
RBP1	1
CAMLG	1
RPL30	1
FAU	1
MARCKSL1	1
MYL6	1
GLO1	1
GSTO1	1
MYL6B	1
GPNMB	1
TXLNA	1
RDH11	1
KPNB1	1
DARS	1
RPL12	1
DUSP1	1
ATP6V1E1	1
ATP5EP2	1
RPL23AP53	1
NOP10	1
BRPF1	1
PLSCR3	1
COL1A1	1
RPS12	1
SFRP1	1
NDUFS5	1
FAM50A	1
CAB39	1
ASAP1	1
KIAA0430	1
RPL10	1
HINT1	1
PPAP2B	1
COMMD7	1
XPNPEP1	1
POLR2G	1
OAZ1	1
CALM2	1
RPS15A	1
C6orf48	1
MAT2A	1
TMEM87A	1
APOD	1
ATP6V0B	1
FOSB	1
JMJD8	1
TXNDC12	1
ARPC2	1
MGST3	1
SAE1	1
SRSF4	1
PPT1	1
PDGFRL	1
HSPB1	1
GYPC	1
LMO4	1
TMEM205	1
NCSTN	1
SF3B5	1
SH3GLB2	1
CCDC6	1
ATP5G2	1
BTF3	1
WASH3P	1
RPL22	1
C11orf2	1
NFKB1	1
C1S	1
UQCRFS1	1
HIGD2A	1
IGFBP4	1
WBP5	1
POM121C	1
PRDX6	1
CIRBP	1
ATP6AP2	1
RPS18	1
TSPAN9	1
SSR4	1
CCL5	1
COX7C	1
SRRM2	1
COL6A1	1
EPAS1	1
DDX5	1
TMSB10	1
GNB2L1	1
PSAP	1
TGFBI	1
TIMP1	1
RAB4B-EGLN2	1
ANGPTL2	1
RERE	2
SLC9A1	2
RPL35	2
EFCAB4A	2
TMEM59	2
KRT8	2
YIPF1	2
CEBPB	2
BSG	2
RAB25	2
NDUFA3	2
MRFAP1L1	2
COPB2	2
RPL11	2
URM1	2
PLOD1	2
GPX1	2
JTB	2
NAP1L4	2
NDUFS7	2
CCDC72	2
WDR6	2
TRAM1	2
S100A11	2
CTTN	2
STAT2	2
PSME1	2
UXT	2
UBA1	2
CA12	2
BANF1	2
TPT1	2
DDX39B	2
PKM2	2
SHISA5	2
RABEP1	2
CTSB	2
PAIP2	2
HLA-DRA	2
ACTN4	2
GTF3A	2
TRABD	2
LAMTOR1	2
EBNA1BP2	2
TTC3	2
AARS	2
HIST1H2BD	2
PNRC2	2
RPL27A	2
BAMBI	2
CHD4	2
FAM120A	2
RPL31	2
AHNAK	2
MT2A	2
RNF7	2
RPS17	2
BGN	2
RPL27	2
VEZF1	2
RPL18A	2
CYB5B	2
ESYT2	2
REEP5	2
PJA2	2
KIAA1324	2
NDUFB3	2
PRDX5	2
PCCB	2
NPC2	2
DQ895289	2
COX7A2	2
HLA-DMA	2
NDUFS4	2
PRRX1	2
PSMB4	2
CENPB	2
PARK7	2
DDX1	2
CD24	2
CD81	2
HIST2H2AA4	2
TPM1	2
LASP1	2
PPP1R11	2
RPSA	2
RPS5	2
H1F0	2
DAZAP2	2
RHOA	2
C11orf10	2
COX17	2
APP	2
RPS28	2
TMBIM6	2
SLC25A39	2
CTDSP2	2
TBCB	2
RUSC1	2
PPP6C	2
BCL2L1	2
VDAC3	2
APOE	2
HTRA1	2
TCEAL3	2
ISCU	2
TIMP2	2
RAB11A	2
GSTP1	2
FOXA1	2
GSPT1	2
VIM	2
RPL5	2
RPP21	2
NDUFB5	2
RPL36	2
RPL19	2
PEX11B	2
SPDEF	2
TRIM8	2
C5orf13	2
ERP27	2
TRPT1	2
ATP5A1	2
MGP	2
RALB	2
TMEM183A	2
SF3B4	2
RPL37A	2
CXXC5	2
DGCR6L	2
POMP	2
SPARCL1	2
SEC61A1	2
KIAA1147	2
CDC42EP4	2
EIF2AK1	2
ANXA5	2
NDUFS8	2
UQCRHL	2
CAP1	2
VTCN1	2
ATXN2	2
CREG1	2
CLTB	2
C20orf30	2
CRIP1	2
STC2	2
AHCYL1	2
HLA-DPA1	2
COX5B	2
ZMYND11	2
HNRNPA1L2	2
SSBP1	2
CSNK1E	2
RPL26	2
COMMD3	2
IFITM2	2
TXNIP	2
SPINT2	2
Tmp21-II	2
DNMT1	2
IL13RA1	2
SRP14	2
MKNK2	2
POLE3	2
SPCS1	2
NCOA4	2
IAH1	2
RCC2	2
BRD2	2
YWHAB	2
GLB1	2
RPN1	2
PTOV1	2
ALKBH5	2
RPS6	2
CSTB	2
CTSK	2
LTA4H	2
P2RX5-TAX1BP3	2
PCM1	2
RPL13AP6	2
CILP	2
LGALS1	2
RING1	2
RPS19	2
CLSTN1	2
TMCO1	2
PCBP1	2
RCN1	2
AKR1A1	2
RPS11	2
SSU72	2
RWDD1	2
MYH9	2
PAFAH1B3	2
NDUFB8	2
ARHGDIB	2
TFAP2A	2
APOA1BP	2
EEF2	2
SERF2	2
ACSL3	2
PCBP2	2
HK1	2
CALM1	2
ATP6V1D	2
PGRMC2	2
PUM1	2
NDUFS3	2
RHBDF1	2
RPL3	2
DUSP23	2
ULK1	2
C15orf24	2
DERA	2
ATIC	2
FH	2
SEPN1	2
PSMB7	2
TMEM179B	2
ALDH9A1	2
NOL7	2
NME1	2
RPL39	2
SGSM2	2
TPI1	2
RPL24	2
MKRN1	2
WWP1	2
CTSH	2
EFHD1	2
SLC44A2	2
HBXIP	2
DNAJA1	2
MLEC	2
PSMB10	2
GLG1	2
GLRX5	2
UBE2I	2
CLCN7	2
DAG1	2
MT1E	2
PGM1	2
TUBB2C	2
ARL6IP5	2
RBX1	2
COL3A1	2
CD46	2
MLPH	2
IGFBP5	2
IMP3	2
CETN2	2
BASP1	2
CMTM7	2
NDUFA11	2
EIF3H	2
EIF3L	2
EIF3G	2
TST	2
AP3B1	2
NME4	2
PIGY	2
ATP6V0E1	2
CSDA	2
PTP4A2	2
GLUD1	2
NDUFA13	2
ECHDC2	2
LSM14A	2
MRFAP1	2
C17orf61	2
TYMP	2
DDT	2
PSMB6	2
TECR	2
CYBRD1	2
MMP11	2
FLOT2	2
ZMIZ1	2
RHEB	2
XBP1	2
GPD1L	2
SLC9A3R1	2
ACO1	2
CCNDBP1	2
COL6A3	2
CMTM8	2
HSP90B1	2
SKP1	2
CD2BP2	2
S100A10	2
TMEM219	2
LUM	2
EIF3E	2
COL8A1	2
KDELR1	2
PLA2G16	2
SEC11A	2
KHDRBS1	2
NCL	2
GNPDA1	2
THBS2	2
TMEM147	2
SEC16A	2
GPX4	2
ALDOA	2
CTGF	2
EZR	2
SUN2	2
BHLHE40	2
TAPBP	2
ITGB5	2
PRDX4	2
RARRES3	2
HSPA8	2
STC1	2
TM4SF1	2
TMBIM4	2
ESD	2
C13orf27	2
ARL6IP1	2
EIF3I	2
GNB1	2
MRPL3	2
QARS	2
H2AFZ	2
MSRB2	2
CALM3	2
ARCN1	2
PPP1CC	2
PSMB1	2
RALA	2
RNASET2	2
P4HB	2
PFN1	2
EIF2S3	2
RABGAP1	2
RRM1	2
RAB5B	2
ZBTB4	2
SNRPG	2
SETD3	2
SEPW1	2
PGRMC1	2
RBM5	2
SFRP2	2
INF2	2
WA1	2
AP2S1	2
CUTA	2
RPS13	2
C12orf57	2
PDCD6	2
AX746718	2
PPM1G	2
HDAC1	2
NKTR	2
DAP3	2
LITAF	2
NTN4	2
LDHA	2
DSTN	2
ATP5D	2
CYP4X1	2
NRD1	2
POLR2A	2
COMMD1	2
ESR1	2
RPS20	2
SDHB	2
CFB	2
CNDP2	2
COX4I1	2
BOLA3	2
TPM2	2
SEC61B	2
HSP90AA1	2
MDH1	2
IGFBP7	2
SRRT	2
RSL24D1	2
RPA2	2
C5orf15	2
FAM3A	2
CHCHD2	2
RNF181	2
ADAM15	2
CLIC1	2
CSNK2B	2
MTCH1	2
C19orf53	2
C22orf13	2
TMEM50B	2
SH3PXD2A	2
PEA15	2
TUBB	2
GLTSCR2	2
GUSB	2
PLAT	2
PSMB3	2
EFNA1	2
EIF1	2
TSPAN17	2
PALLD	2
FLOT1	2
RPS27A	2
C2orf28	2
C19orf56	2
HEXB	2
KRT7	2
TUBA1C	2
CCDC130	2
DNAJB2	2
MRPS21	2
RAB3GAP1	2
MS4A7	2
PIGT	2
ANP32B	2
COX6A1	2
YWHAQ	2
KLF2	2
SNRNP70	2
MFSD10	2
ATP6V1F	2
TOP2B	2
PRR13	2
HIST1H4C	2
COX16	2
WBP2	2
INO80B-WBP1	2
CMTM3	2
SF3B2	2
CLIC6	2
DHRS7	2
SRSF2	2
S100A4	2
DRAP1	2
IL6ST	2
COPS5	2
PIP	2
RPL10A	2
LAMA5	2
COL1A2	2
PPA1	2
TCEA3	2
HMGN2	2
NDUFV2	2
VEGFB	2
EEF1A1	2
TAGLN2	2
PROM2	2
WDR61	2
ARHGEF2	2
PDK3	2
ZNHIT1	2
RPA3	2
COPA	2
CDC37	2
NDUFB2	2
MMADHC	2
YWHAZ	2
NDUFA4	2
ATP1B1	2
NPIPL3	2
UHMK1	2
C20orf43	2
C19orf70	2
UQCRQ	2
PAM	2
RPL15	2
HSD17B4	2
DAD1	2
SERPINB6	2
UBA52	2
PFDN5	2
MT1F	2
PSMC2	2
RPL13AP3	2
REXO2	2
COX6B1	2
RPL4	2
EFEMP2	2
WLS	2
PSMG2	2
LSM3	2
COMMD6	2
METAP2	2
SSR2	2
NFKBIA	2
GUK1	2
SEC24C	2
ATP5H	2
DPYSL3	2
TXN	2
SLC44A1	2
EIF3B	2
HMGN1	2
NSA2	2
RBM10	2
GLTP	2
MXRA5	2
CNTF	2
COX8A	2
COL5A2	2
MIF	2
BUD31	2
ATP5B	2
LSM2	2
C1orf64	2
PDHB	2
NONO	2
MANF	2
ERBB3	2
FSCN1	2
NDUFA8	2
MDK	2
EEF1G	2
NDUFAF3	2
BRMS1	2
RPS10	2
IMPDH2	2
2019-09-09	2
HNRNPD	2
VDAC1	2
FAM38A	2
NDUFA1	2
CLEC2D	2
RPS23	2
PIN1	2
MYL12B	2
EIF4A2	2
CNN3	2
DCTD	2
ACSS2	2
BTG1	2
MYL12A	2
ANAPC5	2
RAB7A	2
IGLL1	2
ATP5J2	2
EIF3K	2
SNRNP25	2
PTEN	2
SARNP	2
SS18L2	2
UBE2D3	2
UFC1	2
MRPL51	2
SCARB2	2
YWHAH	2
HSP90AB1	2
FBLN1	2
RPLP2	2
HCFC1	2
GHITM	2
NDUFAB1	2
DENND1B	2
TOMM7	2
ARGLU1	2
FLJ40504	2
JUP	2
B2M	2
FOXJ2	2
CIB1	2
COX5A	2
HLA-DMB	2
PI4KA	2
COL5A1	2
TCEAL4	2
SUZ12	2
TAX1BP1	2
SLC5A6	2
EIF3D	2
SEMA4B	2
ACTN1	2
PSMA5	2
SNRPA1	2
NDUFA12	2
EPRS	2
C1orf151	2
TSG101	2
CAPZA2	2
LRIG1	2
ATP5E	2
PSMD1	2
RPL36AL	2
TMEM85	2
BCKDK	2
ROMO1	2
VGLL4	2
FLNB	2
HES4	2
EIF4A3	2
VPS29	2
FGD3	2
ACTB	2
C14orf156	2
DYNC1LI2	2
KIF13B	2
AGR3	2
HLA-B	2
PABPC4	2
H2AFJ	2
FASN	2
H19	2
CRIP2	2
IFITM1	2
SFT2D1	2
ECH1	2
SRP9	2
PHPT1	2
EIF4B	2
UNC50	2
SOD1	2
TRMT112	2
MAP1LC3A	2
NCOR2	2
SAT1	2
ADAR	2
RPS15	2
SEZ6L2	2
TFG	2
OSBP	2
NDUFB11	2
TMED3	2
BRP44	2
ATOX1	2
SEC31A	2
STARD10	2
TNS3	2
TXNDC17	2
ACTR2	2
LOC401397	2
RPS27L	2
PPP2R1A	2
ECHS1	2
TMEM181	2
LASS6	2
TPST2	2
IRX3	2
ILF2	2
ZDHHC16	2
FKBP9L	2
NFIX	2
RPL38	2
TMEM183B	2
RPL18	2
AURKAIP1	2
CITED4	2
FTL	2
CYB5A	2
CMBL	2
CCNI	2
C7orf50	2
PRDX3	2
DCTN2	2
COX6C	2
REEP6	2
CCND1	2
HNRNPK	2
SNRPD2	2
RAB10	2
OST4	2
THOC7	2
VWF	2
TMEM14C	2
KDM5B	2
SH3BGRL	2
CTNNA1	2
TSEN34	2
SUMO3	2
ADD1	2
GSTK1	2
VCAN	2
VAMP8	2
ANKRD30A	2
COL4A1	2
GATA3	2
PIP4K2A	2
PDGFRB	2
TBCA	2
TRMT5	2
2019-09-02	2
DNAJC8	2
CRKL	2
SPECC1L	2
FBP1	2
RRAGA	2
POLD2	2
PPP2R4	2
TALDO1	2
PTBP1	2
RPL13A	2
MARCKS	2
KRT19	2
MAPRE1	2
HIST2H2AC	2
GNAS	2
2019-09-15	2
PHF11	2
SNX3	2
RPS14	2
GNS	2
NUDC	2
KRTCAP2	2
ACP1	2
ATP5O	2
RPS3	2
STK24	2
NACA	2
ATP6V0E2	2
UBE2M	2
AKR7A2	2
MT1A	2
AKT1	2
SAPS2	2
RBM22	2
FOXO3	2
DYNLL1	2
POGK	2
SLC25A4	2
PCMT1	2
SHC1	2
PTTG1IP	2
GOLGA3	2
RPS9	2
PRDX1	2
ANAPC13	2
BRI3	2
LAMP1	2
TACSTD2	2
RPS16	2
C4orf48	2
SERPINA3	2
TMEM66	2
ARID1A	2
UBXN1	2
C10orf116	2
NDUFB7	2
SEC61G	2
SRRM1	2
NAT1	2
PURB	2
OVOL2	2
EEF1B2	2
NCRNA00152	2
DYNLT1	2
LPP	2
EPN1	2
ATP6V1G1	2
MRPL37	2
SPOP	2
EEF1A2	2
CSRP1	2
POLR1D	2
RPL35A	2
POLR2F	2
WASL	2
ITM2B	2
GIPC1	2
ENO1	2
SRSF5	2
HSPA1A	2
SELM	2
MRPS6	2
GSTM2	2
PIK3R2	2
MDH2	2
PAICS	2
UBL5	2
SRSF9	2
BCAP31	2
NME3	2
CST3	2
HNRNPM	2
FAF2	2
ACTA2	2
ARHGAP1	2
SNX27	2
THY1	2
ATP9A	2
ACTG1	2
TUBA1B	2
RSPRY1	2
MORF4L2	2
VPS37C	2
RPL32	2
NUCB1	2
ZNF148	2
ANXA1	2
CNOT1	2
SHROOM3	2
C9orf46	2
TNFRSF14	2
X64709	2
SLC25A5	2
EVL	2
RPS26P11	2
HNRNPR	2
OCIAD1	2
KRT18	2
ARSD	2
AEBP1	2
LSM1	2
ATP6AP1	2
POLE4	2
RAB31	2
UBB	2
HIST1H2AC	2
MT1X	2
ZFAND5	2
SPTAN1	2
C3orf14	2
IFITM3	2
STOML2	2
RPS27	2
RHBDD2	2
CAMLG	2
RPL30	2
SYTL2	2
FAU	2
MARCKSL1	2
MYL6	2
GSTO1	2
TXLNA	2
MGEA5	2
KPNB1	2
DARS	2
RPL12	2
ATP6V1E1	2
PYCARD	2
BSCL2	2
C4orf34	2
ATP5EP2	2
QDPR	2
RPL23AP53	2
NOP10	2
BRPF1	2
DPY30	2
COL1A1	2
RPS12	2
COPB1	2
NDUFS5	2
FAM50A	2
CAB39	2
KIAA0430	2
RPL10	2
RXRA	2
HINT1	2
RAB27B	2
ATP6V1A	2
RAB40C	2
COMMD7	2
POLR2G	2
OAZ1	2
CALM2	2
C6orf48	2
MAT2A	2
TMEM87A	2
LRRC26	2
APOD	2
RAB8A	2
ATP6V0B	2
JMJD8	2
TXNDC12	2
ARPC2	2
MGST3	2
SAE1	2
SRSF4	2
PPT1	2
SCAMP3	2
AZGP1	2
MUC1	2
HSPB1	2
INTS3	2
TMEM205	2
NCSTN	2
GAK	2
COPS7A	2
DCTN3	2
SLC38A1	2
SF3B5	2
SH3GLB2	2
CCDC6	2
ATP5G2	2
BTF3	2
WASH3P	2
FXYD5	2
MYB	2
RPL22	2
NINJ1	2
C11orf2	2
NFKB1	2
C1S	2
UQCRFS1	2
HIGD2A	2
IGFBP4	2
POM121C	2
SELENBP1	2
PACSIN2	2
PRDX6	2
TMEM9B	2
CIRBP	2
ATP6AP2	2
RPS18	2
TSPAN9	2
CPNE3	2
SSR4	2
COX7C	2
TFF3	2
SRRM2	2
COL6A1	2
DDX5	2
ARPC1A	2
TMSB10	2
GNB2L1	2
PSAP	2
TGFBI	2
TIMP1	2
SHISA2	2
RAB4B-EGLN2	2
RERE	3
TAF15	3
RPL35	3
EFCAB4A	3
PLXNB2	3
TMEM59	3
CREB3L2	3
CEBPB	3
BSG	3
RAB25	3
NDUFA3	3
MRFAP1L1	3
RPL11	3
PLOD1	3
GLA	3
GPX1	3
JTB	3
NDUFS7	3
CCDC72	3
WDR6	3
GAS6	3
TRAM1	3
S100A16	3
CTTN	3
STAT2	3
PSME1	3
UXT	3
UBA1	3
TIGA1	3
BANF1	3
TPT1	3
DDX39B	3
PKM2	3
SHISA5	3
CTSB	3
AK001020	3
HLA-DRA	3
ACTN4	3
GTF3A	3
LAMTOR1	3
TTC3	3
AARS	3
RPL27A	3
BAMBI	3
CHD4	3
FAM120A	3
RPL31	3
PTK2	3
APEH	3
AHNAK	3
MT2A	3
RNF7	3
RPS17	3
BGN	3
RPL27	3
DECR1	3
AMZ2	3
VEZF1	3
RPL18A	3
CYB5B	3
ESYT2	3
REEP5	3
PJA2	3
KIAA1324	3
NDUFB3	3
PRDX5	3
PCCB	3
NPC2	3
DQ895289	3
COX7A2	3
HLA-DMA	3
NDUFS4	3
PSMB4	3
CENPB	3
PARK7	3
DDX1	3
CD24	3
CD81	3
TPM1	3
LASP1	3
PPP1R11	3
RPSA	3
RPS5	3
H1F0	3
DAZAP2	3
RHOA	3
C11orf10	3
COX17	3
APP	3
RPS28	3
TMBIM6	3
CDK5RAP3	3
SLC25A39	3
TBCB	3
RUSC1	3
PPP6C	3
AK3	3
BCL2L1	3
TOMM6	3
SLC40A1	3
VDAC3	3
APOE	3
HTRA1	3
RIP	3
ISCU	3
TIMP2	3
RAB11A	3
HLA-DQA1	3
GSTP1	3
FOXA1	3
GSPT1	3
PSME2	3
VIM	3
RPL5	3
RPP21	3
NDUFB5	3
RPL36	3
RPL19	3
TNFSF10	3
PEX11B	3
SPDEF	3
TRIM8	3
C5orf13	3
ATP5A1	3
MGP	3
TMEM183A	3
SF3B4	3
RPL37A	3
RNF149	3
CXXC5	3
POLR2I	3
DGCR6L	3
POMP	3
SPARCL1	3
SEC61A1	3
SNHG5	3
CSF1R	3
CDC42EP4	3
EIF2AK1	3
ANXA5	3
NDUFS8	3
UQCRHL	3
CAP1	3
VTCN1	3
GNAI2	3
ATXN2	3
CREG1	3
CLTB	3
C20orf30	3
CRIP1	3
STC2	3
AHCYL1	3
UQCRC1	3
HLA-DPA1	3
COX5B	3
ZMYND11	3
HNRNPA1L2	3
SSBP1	3
CSNK1E	3
RPL26	3
COMMD3	3
TRAPPC4	3
IFITM2	3
POLR2H	3
SPINT2	3
Tmp21-II	3
IL13RA1	3
MKNK2	3
SPCS1	3
NCOA4	3
RCC2	3
BRD2	3
YWHAB	3
GLB1	3
RPN1	3
PTOV1	3
ALKBH5	3
TOMM70A	3
RPS6	3
CSTB	3
CTSK	3
LTA4H	3
P2RX5-TAX1BP3	3
RPL13AP6	3
CILP	3
LGALS1	3
RING1	3
RPS19	3
CLSTN1	3
TMCO1	3
AUTS2	3
PCBP1	3
RCN1	3
AKR1A1	3
RPS11	3
SSU72	3
MGST2	3
RWDD1	3
MYH9	3
PAFAH1B3	3
NDUFB8	3
ARHGDIB	3
TFAP2A	3
APOA1BP	3
EEF2	3
SERF2	3
ACSL3	3
PCBP2	3
HK1	3
CALM1	3
ATP6V1D	3
MX1	3
PUM1	3
NDUFS3	3
RPL3	3
DUSP23	3
C15orf24	3
CYC1	3
ATIC	3
TCN1	3
MYH10	3
FH	3
SEPN1	3
PSMB7	3
TMEM179B	3
ALDH9A1	3
NOL7	3
NDUFB10	3
NME1	3
RPL39	3
CCDC56	3
GBP2	3
LSM5	3
SGSM2	3
TPI1	3
RPL24	3
PPP1R1B	3
MKRN1	3
CTSH	3
EFHD1	3
SLC44A2	3
HBXIP	3
DNAJA1	3
MLEC	3
IRF9	3
PSMB10	3
GLG1	3
GLRX5	3
UBE2I	3
CLCN7	3
DAG1	3
[truncated: 81,428 more rows]

## Sheet: BIMAX_METABRIC_Biclusters_Sampl
Sample.ID	Bicluster.No
MB.2764	1
MB.0110	1
MB.4827	2
MB.4860	2
MB.4961	3
MB.0169	3
MB.5582	4
MB.4860	4
MB.4827	5
MB.5582	5
MB.4827	6
MB.5582	6
MB.4860	6
MB.4961	7
MB.5592	7
MB.5592	8
MB.0169	8
MB.4961	9
MB.5592	9
MB.0169	9
MB.5582	10
MB.0169	10
MB.4961	11
MB.5582	11
MB.4961	12
MB.5582	12
MB.0169	12
MB.4860	13
MB.0169	13
MB.5582	14
MB.4860	14
MB.0169	14
MB.4961	15
MB.4860	15
MB.4961	16
MB.4860	16
MB.0169	16
MB.4961	17
MB.5582	17
MB.4860	17
MB.4961	18
MB.5582	18
MB.4860	18
MB.0169	18
MB.4827	19
MB.0169	19
MB.4827	20
MB.5582	20
MB.0169	20
MB.4827	21
MB.4860	21
MB.0169	21
MB.4827	22
MB.5582	22
MB.4860	22
MB.0169	22
MB.4961	23
MB.4827	23
MB.4961	24
MB.4827	24
MB.4860	24
MB.4961	25
MB.4827	25
MB.0169	25
MB.4961	26
MB.4827	26
MB.5582	26
MB.4961	27
MB.4827	27
MB.5582	27
MB.0169	27
MB.4961	28
MB.4827	28
MB.4860	28
MB.0169	28
MB.4961	29
MB.4827	29
MB.5582	29
MB.4860	29
MB.4961	30
MB.4827	30
MB.5582	30
MB.4860	30
MB.0169	30
MB.5582	31
MB.5592	31
MB.4961	32
MB.5582	32
MB.5592	32
MB.5582	33
MB.5592	33
MB.0169	33
MB.4961	34
MB.5582	34
MB.5592	34
MB.0169	34
MB.4860	35
MB.5592	35
MB.4961	36
MB.4860	36
MB.5592	36
MB.5582	37
MB.4860	37
MB.5592	37
MB.4961	38
MB.5582	38
MB.4860	38
MB.5592	38
MB.4860	39
MB.5592	39
MB.0169	39
MB.4961	40
MB.4860	40
MB.5592	40
MB.0169	40
MB.5582	41
MB.4860	41
MB.5592	41
MB.0169	41
MB.4961	42
MB.5582	42
MB.4860	42
MB.5592	42
MB.0169	42
MB.4827	43
MB.5592	43
MB.4961	44
MB.4827	44
MB.5592	44
MB.4827	45
MB.5582	45
MB.5592	45
MB.4827	46
MB.5592	46
MB.0169	46
MB.4961	47
MB.4827	47
MB.5592	47
MB.0169	47
MB.4827	48
MB.5582	48
MB.5592	48
MB.0169	48
MB.4961	49
MB.4827	49
MB.5582	49
MB.5592	49
MB.4961	50
MB.4827	50
MB.5582	50
MB.5592	50
MB.0169	50
MB.4827	51
MB.4860	51
MB.5592	51
MB.4827	52
MB.5582	52
MB.4860	52
MB.5592	52
MB.4827	53
MB.4860	53
MB.5592	53
MB.0169	53
MB.4827	54
MB.5582	54
MB.4860	54
MB.5592	54
MB.0169	54
MB.4961	55
MB.4827	55
MB.4860	55
MB.5592	55
MB.4961	56
MB.4827	56
MB.5582	56
MB.4860	56
MB.5592	56
MB.4961	57
MB.4827	57
MB.4860	57
MB.5592	57
MB.0169	57
MB.4961	58
MB.4827	58
MB.5582	58
MB.4860	58
MB.5592	58
MB.0169	58
MB.5470	59
MB.6308	59
MB.6308	60
MB.0308	60
MB.5470	61
MB.0308	61
MB.5470	62
MB.6308	62
MB.0308	62
MB.4827	63
MB.5589	63
MB.5589	64
MB.5592	64
MB.4827	65
MB.5589	65
MB.5592	65
MB.5589	66
MB.4860	66
MB.5589	67
MB.5582	67
MB.4827	68
MB.5589	68
MB.5582	68
MB.5589	69
MB.5582	69
MB.5592	69
MB.4827	70
MB.5589	70
MB.5582	70
MB.5592	70
MB.4961	71
MB.5589	71
MB.4961	72
MB.5589	72
MB.5582	72
MB.4961	73
MB.4827	73
MB.5589	73
MB.4961	74
MB.4827	74
MB.5589	74
MB.5582	74
MB.5589	75
MB.0169	75
MB.4961	76
MB.5589	76
MB.0169	76
MB.5589	77
MB.5582	77
MB.0169	77
MB.4827	78
MB.5589	78
MB.0169	78
MB.4827	79
MB.5589	79
MB.5582	79
MB.0169	79
MB.4961	80
MB.5589	80
MB.5582	80
MB.0169	80
MB.4961	81
MB.4827	81
MB.5589	81
MB.0169	81
MB.4961	82
MB.4827	82
MB.5589	82
MB.5582	82
MB.0169	82
MB.5589	83
MB.5582	83
MB.4860	83
MB.4961	84
MB.5589	84
MB.4860	84
MB.4961	85
MB.5589	85
MB.5582	85
MB.4860	85
MB.4827	86
MB.5589	86
MB.4860	86
MB.4827	87
MB.5589	87
MB.5582	87
MB.4860	87
MB.5589	88
MB.4860	88
MB.0169	88
MB.5589	89
MB.5582	89
MB.4860	89
MB.0169	89
MB.4961	90
MB.5589	90
MB.4860	90
MB.0169	90
MB.4961	91
MB.5589	91
MB.5582	91
MB.4860	91
MB.0169	91
MB.4827	92
MB.5589	92
MB.4860	92
MB.0169	92
MB.4827	93
MB.5589	93
MB.5582	93
MB.4860	93
MB.0169	93
MB.4961	94
MB.4827	94
MB.5589	94
MB.4860	94
MB.4961	95
MB.4827	95
MB.5589	95
MB.4860	95
MB.0169	95
MB.4961	96
MB.4827	96
MB.5589	96
MB.5582	96
MB.4860	96
MB.4961	97
MB.4827	97
MB.5589	97
MB.5582	97
MB.4860	97
MB.0169	97
MB.4961	98
MB.5589	98
MB.5592	98
MB.4961	99
MB.4827	99
MB.5589	99
MB.5592	99
MB.4961	100
MB.5589	100
MB.5582	100
MB.5592	100

## Sheet: ISA_TCGA_Biclusters_Genes
Gene.ID	Bicluster.No
SPPL2A	1
FAM169B	1
LEO1	1
NODAL	1
SECISBP2L	1
ZNF581	1
U2AF2	1
RNF114	1
PIGB	1
MYO5C	1
PPID	1
HDHD2	1
ZFP64	1
SAR1A	1
NEUROG3	1
OR52L1	1
KIAA1012	1
MRPL46	1
ATP5A1	1
GHITM	1
ALDH18A1	1
SEC24C	1
C18orf10	1
HTR2C	1
MAGEA11	1
AACSL	1
DTWD1	1
TH1L	1
SUPV3L1	1
ZNF473	1
LOC285370	1
OR6S1	1
GLDN	1
C10orf35	1
INO80C	1
DEFB131	1
LOC100132724	1
C15orf33	1
VPS26A	1
PIK3C3	1
ZNF534	1
PPA1	1
AEN	1
ZSCAN22	1
C9orf27	1
CCNJ	1
CCDC109A	1
OR13C8	1
TBC1D28	1
FLJ10038	1
ZNF396	1
PRMT5	1
MORF4L2	1
TMOD3	1
HAUS4	1
HAUS2	1
GABPB1	1
ZNF511	1
ZNF845	1
EID1	1
ADAL	1
ZNF24	1
NGDN	1
PLDN	1
HSPH1	1
C18orf21	1
C18orf25	1
PPIF	1
AP4E1	1
RSL24D1	1
OR5AC2	1
TXNL1	1
LOC100129387	1
TRPC4AP	1
TAF4	1
DUT	1
SPANXA2	1
RPRD1A	1
ZSCAN29	1
HERC4	1
SLC28A2	1
APEX1	1
HK1	1
C14orf104	1
CEP152	1
SPANXC	1
FAM108C1	1
COPS2	1
ECD	1
CIB1	1
AGBL1	1
DET1	1
CES7	1
PIAS2	1
LRRC57	1
TP53RK	1
PPP1R3D	1
C4orf43	1
PSMC6	1
RBM23	1
HSBP1	1
PRTG	1
INPP5A	1
ANXA7	1
TYSND1	1
MAPK6	1
PGPEP1L	1
CDAN1	1
UBE2V1	1
SLMO2	1
SS18L1	1
PCBD1	1
SYNPO2L	1
ENTPD1	1
OR4M1	1
HNRNPH3	1
ZNF271	1
SGPL1	1
OR7D4	1
NARS	1
SLC27A2	1
ZNF397	1
SLC29A3	1
SPATA5L1	1
PRODH2	1
EIF4EBP2	1
P4HA1	1
AP3S2	1
SIRT1	1
USP8	1
ARPP19	1
ADO	1
ADK	1
MOCS3	1
CYP2C9	1
NARG2	1
USP50	1
SUPT16H	1
ZPBP2	1
IER3IP1	1
TRPM7	1
ZMIZ1	1
MRPS16	1
AP3M1	1
GALK2	1
ZNF765	1
ZNF766	1
ZNF761	1
C18orf32	1
CYP2C19	1
SCARNA8	1
SCARNA4	1
C10orf131	1
GLRX3	1
TCTN3	1
ZNF525	1
OR56A5	1
ZNF460	1
C12orf35	1
TUBGCP2	1
TUBGCP4	1
SPANXE	1
LCMT2	1
DYX1C1	1
CST11	1
SELS	1
SPPL2A	2
FAM169B	2
LEO1	2
NODAL	2
SECISBP2L	2
ZSCAN2	2
RNF138	2
PIGB	2
ZNF592	2
HDHD2	2
SAR1A	2
NEUROG3	2
KIAA1012	2
MRPL46	2
ATP5A1	2
GHITM	2
UNC5D	2
ALDH18A1	2
ADAM18	2
SHH	2
KCNA4	2
C18orf10	2
HTR2C	2
GAGE12D	2
POU4F2	2
DTWD1	2
TTC23	2
SUPV3L1	2
LOC285370	2
C10orf35	2
INO80C	2
DEFB131	2
LOC100132724	2
C15orf33	2
VPS26A	2
PIK3C3	2
HAND1	2
C5orf47	2
C10orf53	2
PPA1	2
AEN	2
TTLL8	2
C9orf27	2
CCNJ	2
CCDC109A	2
FLJ10038	2
ZNF396	2
SEC11A	2
TMOD3	2
HAUS2	2
HAUS1	2
GABPB1	2
ZADH2	2
ZNF511	2
EID1	2
ADAL	2
ZNF24	2
PLDN	2
C18orf21	2
C18orf25	2
PPIF	2
AP4E1	2
RSL24D1	2
OR5AC2	2
TXNL1	2
LOC100129387	2
TRPC4AP	2
CLCA1	2
DUT	2
SPANXA2	2
RPRD1A	2
GJD2	2
ZSCAN29	2
HERC4	2
SLC28A2	2
CDS2	2
HK1	2
CEP152	2
SPANXC	2
KRTAP9-9	2
FAM108C1	2
COPS2	2
ECD	2
CIB1	2
OR5D13	2
AGBL1	2
DET1	2
CES7	2
PIAS2	2
LRRC57	2
IGF1R	2
TP53RK	2
PPP1R3D	2
GJA10	2
PRTG	2
INPP5A	2
LOC400657	2
SEC14L3	2
TYSND1	2
PGPEP1L	2
CDAN1	2
CDC25B	2
SLC5A12	2
UBE2V1	2
KRTAP9-2	2
SS18L1	2
PCBD1	2
ENTPD1	2
HNRNPH3	2
ZNF271	2
NARS	2
ZNF397	2
SLC29A3	2
SPATA5L1	2
ASCL1	2
MRPS11	2
PRODH2	2
EIF4EBP2	2
NAPB	2
RGS7	2
AP3S2	2
LOC146336	2
SIRT1	2
USP8	2
ARPP19	2
ADO	2
MOCS3	2
CYP2C9	2
NARG2	2
USP50	2
IER3IP1	2
TRPM7	2
AP3M1	2
GALK2	2
CYP2C19	2
SCARNA8	2
SCARNA4	2
C10orf131	2
GLRX3	2
TCTN3	2
TUBGCP2	2
TUBGCP4	2
KRTAP9-4	2
SPANXE	2
CT47A11	2
LCMT2	2
DYX1C1	2
CST11	2
SELS	2
CAMK4	3
SPN	3
COL4A3	3
ITGAL	3
CRTAM	3
IL10RA	3
PNOC	3
CFP	3
RUNDC2C	3
STK17A	3
GPR15	3
TMEM149	3
ZAP70	3
RAC2	3
AIRE	3
C2orf85	3
C2orf89	3
IGLL1	3
MYO1G	3
OR52N4	3
ARHGAP25	3
COL19A1	3
PRKCB	3
SLA2	3
C20orf79	3
EVI2B	3
DAZL	3
ZNF831	3
RAB33A	3
IL2RG	3
C16orf54	3
P2RY8	3
HVCN1	3
NCF1	3
STAT4	3
KRT72	3
SASH3	3
TTC24	3
TBX21	3
OR2G6	3
WNT16	3
SLC22A3	3
STAMBPL1	3
EOMES	3
KIAA0748	3
CNR2	3
GP1BA	3
CPNE5	3
MFNG	3
FAM151A	3
HPCAL4	3
WNT1	3
IL21	3
IL26	3
IRGM	3
SLFN14	3
PLA2G2D	3
PARP15	3
LOC284749	3
PAG1	3
DTHD1	3
DPPA4	3
TLR10	3
C7orf72	3
PTPRC	3
BANK1	3
SIRPG	3
P2RY10	3
PIM2	3
SMAP2	3
FCAMR	3
TNFAIP8	3
FAIM3	3
INSL3	3
IRF8	3
FAM78A	3
GAB3	3
ITK	3
HMHA1	3
CRLF3	3
OR6S1	3
CR2	3
CR1	3
PTPN7	3
PTPN6	3
NCRNA00158	3
DGKA	3
TSPAN32	3
PDCD1	3
C13orf18	3
PIK3CD	3
BACH2	3
KIR3DX1	3
PTPRCAP	3
PATL2	3
CD48	3
ARRDC5	3
NLRP1	3
FAM159A	3
FYB	3
FYN	3
CYTH1	3
CYTH4	3
LOC283663	3
FCER2	3
ARHGAP9	3
ARHGAP4	3
HEMGN	3
ZCCHC18	3
CD79B	3
CD79A	3
GMFG	3
IDO2	3
2019-09-06	3
CD28	3
CD27	3
RASSF2	3
LPXN	3
HSF5	3
STK4	3
TCL6	3
TIMD4	3
S1PR4	3
RGL4	3
CARD8	3
ARHGEF1	3
IL2	3
LY9	3
PSTPIP1	3
VAV1	3
PYHIN1	3
FERMT3	3
C5orf20	3
GFI1	3
VNN2	3
GZMM	3
MAP4K1	3
KLRG1	3
MIR155HG	3
DEFA4	3
FUT7	3
TRAF1	3
AGAP2	3
SLAMF6	3
SLAMF1	3
C17orf99	3
FCRL1	3
FCRL2	3
FCRL3	3
FCRLA	3
DOCK2	3
GIMAP4	3
GIMAP5	3
GIMAP7	3
CORO1A	3
LOC100233209	3
TMIGD2	3
SNX20	3
C12orf42	3
FCRL4	3
ANKRD55	3
KBTBD8	3
LIMD2	3
ZC3H12D	3
KCNJ10	3
OR56B1	3
CDC42SE2	3
MSX2P1	3
NPHS1	3
SSTR3	3
ITGB7	3
LCP1	3
AICDA	3
RASAL3	3
SLC12A3	3
PVRIG	3
SLC9A9	3
PLCB2	3
CCR7	3
CCR9	3
HLA-DOB	3
RAB37	3
SERPINB9	3
FAM19A1	3
CACNG3	3
ZNF80	3
PTCRA	3
TNFAIP8L2	3
TLR9	3
GRAP2	3
BIN2	3
TCL1A	3
KRT73	3
CLEC17A	3
MAL	3
VPREB1	3
ARHGAP30	3
WIPF1	3
FLJ43390	3
PAX5	3
PSMA8	3
C9orf139	3
RCSD1	3
FLI1	3
KLHL6	3
C11orf21	3
PPP1R16B	3
P2RX5	3
DENND1C	3
CCDC141	3
GMIP	3
ARHGAP15	3
FAM153A	3
FAM153B	3
LRMP	3
FNBP1	3
CD40	3
GCET2	3
HMSD	3
FAM65B	3
TNFRSF13C	3
INPP5D	3
TRAF3IP3	3
LCK	3
IL16	3
LTB	3
MDS2	3
MS4A1	3
DNTT	3
CCDC69	3
LCN10	3
BLK	3
SHD	3
LTA	3
GDF7	3
PTK2B	3
GTSF1L	3
NCF1B	3
DNAH8	3
MYBPC2	3
HCLS1	3
POU2F2	3
CLNK	3
GPR174	3
LOC440896	3
SP140	3
GPSM3	3
PDE6G	3
PRDM8	3
FAM18A	3
RRN3P2	3
NCF4	3
CD22	3
TXK	3
SH2D1A	3
IPCEF1	3
PLAC8	3
LOC100188949	3
CLECL1	3
TAGAP	3
LAT	3
CSK	3
CD72	3
NLRP4	3
BTLA	3
LOC606724	3
CD247	3
CLEC4C	3
SELL	3
ICAM3	3
GRAP	3
CD52	3
CD53	3
DOK3	3
C1orf200	3
CLEC2D	3
CD40LG	3
KIAA0125	3
ASB2	3
ZBTB32	3
TCF7	3
GPR114	3
BTK	3
MCART6	3
CD37	3
CD3D	3
CD3E	3
GVIN1	3
DEF6	3
FXYD7	3
FXYD2	3
CYTIP	3
TREML2	3
TBC1D10C	3
MUSK	3
JAK3	3
TREML1	3
CD19	3
VPREB3	3
KLRK1	3
SNAI3	3
LCN8	3
SCML4	3
AKNA	3
MAST3	3
CD180	3
WAS	3
C5orf39	3
OR5B12	3
TMC8	3
CCDC88B	3
CCR6	3
KHDRBS2	3
PRKCQ	3
BMP10	3
C12orf77	3
SEMA4D	3
FAM129C	3
CXorf65	3
NCF1C	3
C17orf87	3
SPIB	3
SPIC	3
RASGRP2	3
CXCR5	3
CXCR4	3
PIP4K2A	3
FGD2	3
HHLA2	3
PTGDS	3
CARD11	3
FMNL1	3
STAP1	3
2019-09-01	3
TIFAB	3
GPA33	3
WDFY4	3
C17orf66	3
MOBKL2A	3
PLEK	3
SPOCK2	3
TNFRSF13B	3
KIF21B	3
UBASH3A	3
MYO7B	3
STK10	3
SAMD3	3
GPR18	3
SIT1	3
PARVG	3
BEND4	3
STK17B	3
NCR3	3
ITIH1	3
TRAT1	3
LCNL1	3
CD5	3
CD6	3
NLRC3	3
IKZF1	3
BTN2A2	3
ACAP1	3
C8orf80	3
TACO1	4
CUEDC1	4
DNAJA4	4
MRPL27	4
MSMB	4
RSAD1	4
GNA13	4
PRKAR1A	4
AKAP1	4
BRIP1	4
LLGL2	4
ACOX1	4
SLC9A3R1	4
GAGE1	4
CLTC	4
DDX42	4
GUF1	4
FAM104A	4
SKA2	4
TEX14	4
SMURF2	4
MRPS23	4
GDI1	4
TRIM36	4
USP6	4
ONECUT1	4
SLTM	4
PPP1R9B	4
SLC35B1	4
PSMD12	4
COX11	4
MRPS7	4
SUMO2	4
MTMR4	4
CYB561	4
KPNA2	4
STXBP4	4
UBE2Z	4
DDX5	4
NME2P1	4
AMZ2P1	4
AMZ2	4
GDPD1	4
H3F3B	4
USP32	4
COG1	4
MYST2	4
SRP68	4
TLK2	4
C17orf71	4
PRR11	4
H3F3C	4
ANKRD40	4
C17orf58	4
BCAS3	4
SUPT4H1	4
TUBD1	4
ESRP2	4
PTRH2	4
VEZF1	4
SFRS1	4
DYNLL2	4
COIL	4
PPM1D	4
METTL2A	4
RNF43	4
LRRC59	4
TEX2	4
PSMC5	4
NOL11	4
NME2	4
HELZ	4
LUC7L3	4
PIP4K2C	4
TANC2	4
LOC651250	4
MBTD1	4
CTCF	4
DHX40	4
CCDC47	4
CCDC45	4
UTP18	4
TRIM37	4
VPS33B	4
OSGIN1	4
SMARCD2	4
MKS1	4
SPATA20	4
NME1	4
FAM177A1	4
ENOPH1	4
TMEM49	4
RPS6KB1	4
DCAF7	4
MAFA	4
MED13	4
INTS2	4
HEATR6	4
MAP3K3	4
EME1	4
RNFT1	4
GOT2	4
KIAA0182	4
DGKE	4
C17orf80	4
APPBP2	4
TOM1L1	4
EPN3	4
RAD51C	4
SPAG9	4
BPTF	4
POLG2	4
FTSJ3	4
TOB1	4
STRADA	4
PCTP	4
MYT1	4
ICT1	4
C17orf28	4
CAMK4	5
SPN	5
ITGAL	5
CRTAM	5
IL10RA	5
PNOC	5
CFP	5
STK17A	5
GPR15	5
TMEM149	5
ZAP70	5
RAC2	5
AIRE	5
C2orf85	5
C2orf89	5
IGLL1	5
MYO1G	5
MYO1F	5
OR52N4	5
LGALS2	5
ARHGAP25	5
COL19A1	5
PRKCB	5
SLA2	5
EVI2A	5
EVI2B	5
DAZL	5
ZNF831	5
CD200R1	5
IL2RB	5
RAB33A	5
IL2RG	5
C16orf54	5
P2RY8	5
KCNAB2	5
HVCN1	5
NCF1	5
STAT4	5
LAG3	5
SASH3	5
TTC24	5
IL18RAP	5
HLA-DMB	5
TBX21	5
WNT16	5
PRF1	5
SRGN	5
STAMBPL1	5
EOMES	5
KIAA0748	5
CNR2	5
GP1BA	5
ICOS	5
CPNE5	5
MFNG	5
FAM151A	5
TIGIT	5
POU2AF1	5
WNT1	5
TNFSF14	5
IL21	5
IL26	5
IL12RB1	5
CTLA4	5
KIR3DL2	5
KCNA3	5
RHOF	5
IRGM	5
SLFN14	5
PLA2G2D	5
PARP15	5
PAG1	5
DTHD1	5
DPPA4	5
TLR10	5
PLCXD2	5
PTPRC	5
BANK1	5
SIRPG	5
P2RY10	5
PIM2	5
SMAP2	5
FCAMR	5
TNFAIP8	5
FAIM3	5
INSL3	5
IRF4	5
IRF8	5
FAM78A	5
CSF2RB	5
GAB3	5
ITK	5
HMHA1	5
OR6S1	5
CR2	5
CR1	5
TNFRSF1B	5
PTPN7	5
PTPN6	5
MCOLN2	5
CD69	5
GPR55	5
IL21R	5
NCRNA00158	5
DGKA	5
TSPAN32	5
PDCD1	5
KLRD1	5
IL12B	5
C13orf18	5
PIK3CD	5
KIR3DX1	5
PTPRCAP	5
PATL2	5
SLFN12L	5
CD48	5
ARRDC5	5
NLRP1	5
FAM159A	5
FYB	5
FYN	5
XCL2	5
CYTH1	5
CYTH4	5
LOC283663	5
FCER2	5
ARHGAP9	5
ARHGAP4	5
SLA	5
HEMGN	5
CD79B	5
CD79A	5
GMFG	5
IDO2	5
2019-09-06	5
CD28	5
CD27	5
HCST	5
RASSF2	5
RASSF5	5
LPXN	5
TOX2	5
HSF5	5
STK4	5
KIAA1949	5
MEI1	5
NCKAP1L	5
TIMD4	5
NCR1	5
S1PR4	5
RGL4	5
CTSW	5
ARHGEF1	5
IL2	5
BIRC3	5
LY9	5
HLA-E	5
PSTPIP1	5
VAV1	5
PYHIN1	5
FERMT3	5
C5orf20	5
GFI1	5
RLTPR	5
VNN2	5
GZMA	5
GZMB	5
GZMM	5
GZMK	5
MAP4K1	5
PIK3AP1	5
KLRG1	5
MIR155HG	5
DEFA4	5
FUT7	5
TRAF1	5
AGAP2	5
SLAMF7	5
SLAMF6	5
SLAMF1	5
C17orf99	5
FCRL1	5
FCRL2	5
FCRL3	5
FCRL6	5
FCRLA	5
AMICA1	5
DOCK8	5
DOCK2	5
GIMAP4	5
GIMAP5	5
GIMAP6	5
GIMAP7	5
GIMAP1	5
LAX1	5
CORO1A	5
LOC100233209	5
TMIGD2	5
SNX20	5
C12orf42	5
FCRL4	5
FCRL5	5
ANKRD55	5
ANKRD58	5
KBTBD8	5
LIMD2	5
ZC3H12D	5
KCNJ10	5
CDC42SE2	5
CIITA	5
SSTR3	5
TOX	5
ITGB7	5
LCP2	5
LCP1	5
AICDA	5
RASAL3	5
SLC12A3	5
PVRIG	5
SLC9A9	5
BTN1A1	5
PLCB2	5
CCR5	5
CCR7	5
CCR9	5
ZBED2	5
CD8A	5
CD8B	5
RUNX3	5
HLA-DOA	5
HLA-DOB	5
PTPN22	5
RAB37	5
SERPINB9	5
CACNG3	5
ZNF80	5
PIK3R5	5
PTCRA	5
TNFAIP8L2	5
TLR9	5
LAPTM5	5
LILRB1	5
GRAP2	5
BIN2	5
TCL1A	5
CLEC17A	5
FOXP3	5
MAL	5
LRRC33	5
VPREB1	5
ARHGAP30	5
WIPF1	5
PAX5	5
C9orf139	5
RCSD1	5
FLI1	5
KLHL6	5
C11orf21	5
PPP1R16B	5
P2RX5	5
DENND1C	5
CCDC141	5
IFNG	5
GMIP	5
ARHGAP15	5
LRMP	5
C15orf53	5
FNBP1	5
BTN3A1	5
CD40	5
GCET2	5
FAM65B	5
GPR132	5
TNFRSF13C	5
INPP5D	5
TRAF3IP3	5
LCK	5
IL16	5
LTB	5
MDS2	5
MS4A1	5
FASLG	5
CCDC69	5
LCN10	5
BLK	5
SHD	5
P2RY14	5
LTA	5
PTK2B	5
GTSF1L	5
SAMSN1	5
NCF1B	5
DNAH8	5
MYBPC2	5
AIM2	5
IL18BP	5
HCLS1	5
POU2F2	5
CLNK	5
APBB1IP	5
GPR171	5
GPR174	5
CEACAM21	5
LOC440896	5
SP140	5
GPSM3	5
PDE6G	5
PRDM8	5
FAM18A	5
RRN3P2	5
NCF4	5
CD22	5
TXK	5
DPEP2	5
SH2D1A	5
IPCEF1	5
PLAC8	5
LOC100188949	5
CLECL1	5
TAGAP	5
LAT	5
CSK	5
CD72	5
NLRP4	5
BTLA	5
LOC606724	5
CD244	5
CD247	5
CLEC4C	5
SELL	5
KLRC1	5
ICAM3	5
SH2D1B	5
GRAP	5
CD52	5
CD53	5
SLC32A1	5
DOK2	5
DOK3	5
C1orf200	5
CD226	5
CLEC2D	5
CD40LG	5
KIAA0125	5
THEMIS	5
ASB2	5
ZBTB32	5
TCF7	5
GPR114	5
BTK	5
MCART6	5
CCL5	5
CD38	5
CD37	5
CD3D	5
CD3E	5
CD3G	5
GVIN1	5
DEF6	5
FXYD7	5
FXYD2	5
CYTIP	5
TREML2	5
TBC1D10C	5
MUSK	5
CD1D	5
JAK3	5
CD19	5
APOBEC3H	5
APOBEC3D	5
APOBEC3G	5
VPREB3	5
KLRK1	5
SNAI3	5
LAT2	5
SCML4	5
AKNA	5
CD180	5
WAS	5
C5orf39	5
TMC8	5
CCDC88B	5
MPEG1	5
CD7	5
CCR6	5
PRKCQ	5
SEMA4D	5
FAM129C	5
CXorf65	5
NCF1C	5
C17orf87	5
SPIB	5
SPIC	5
RASGRP2	5
NLRC5	5
CXCR3	5
CXCR6	5
CXCR5	5
CXCR4	5
PIP4K2A	5
MYH6	5
FGD2	5
PTGDS	5
NKG7	5
CARD11	5
FMNL1	5
STAP1	5
2019-09-01	5
TIFAB	5
GPA33	5
WDFY4	5
C17orf66	5
MOBKL2A	5
PLEK	5
SPOCK2	5
TNFRSF13B	5
KIF21B	5
UBASH3A	5
STK10	5
NAPSB	5
SAMD3	5
TNFRSF17	5
GPR18	5
EBI3	5
SIT1	5
PARVG	5
BEND4	5
PLCG2	5
SELPLG	5
LILRA4	5
STK17B	5
NCR3	5
CD96	5
CD97	5
ITIH1	5
CST7	5
TRAT1	5
TNFRSF8	5
LCNL1	5
CD4	5
CD5	5
CD6	5
CD2	5
NLRC3	5
SIGLEC10	5
IKZF1	5
SLC24A4	5
BTN2A2	5
ACAP1	5
C8orf80	5
GNGT2	5
HIF3A	6
TGFBR2	6
ITGA7	6
ATP1A2	6
AVPR2	6
XPNPEP2	6
LHCGR	6
S1PR1	6
CLEC14A	6
C2orf84	6
GALNTL2	6
SRL	6
C14orf139	6
PDK4	6
PLVAP	6
PFKFB1	6
ELTD1	6
ATOH8	6
BHMT2	6
PALMD	6
ANGPT4	6
SLC22A12	6
CFD	6
EBF3	6
EBF1	6
PCK1	6
FRMD1	6
LOC100133920	6
LHFP	6
TUSC5	6
PDE3B	6
GLYAT	6
SHANK3	6
APOB	6
CNRIP1	6
SDPR	6
GNG11	6
LIPE	6
BMX	6
G0S2	6
CCDC3	6
LGI4	6
CAV2	6
CAV1	6
ADCY4	6
ACACB	6
TMEM88	6
KLHL31	6
ESAM	6
GPR146	6
PLCXD3	6
PLAC9	6
PTPRB	6
AQPEP	6
MAP1LC3C	6
LOC257358	6
ALDH1L1	6
CLDN5	6
FIGF	6
INMT	6
SHE	6
CIDEC	6
NOTCH4	6
NAALAD2	6
SCARF1	6
CLEC3B	6
HSPB6	6
DEFB132	6
GPBAR1	6
LOC283392	6
KCNIP2	6
LOXHD1	6
TRHDE	6
CDO1	6
LOC572558	6
TNS1	6
SHISA3	6
GPAM	6
ACSM5	6
MEOX2	6
CKMT2	6
KANK3	6
FZD4	6
PPAP2A	6
JAM2	6
ERG	6
PDE1B	6
LOC339524	6
SORBS1	6
ROBO4	6
ABCA10	6
FAM162B	6
TMEM37	6
MYH1	6
AOC3	6
AOC2	6
ACVRL1	6
ARHGEF15	6
GDF10	6
VWF	6
CA4	6
HSPB7	6
GIMAP8	6
MYOM1	6
TAL1	6
PRRT4	6
KIAA0408	6
MYCT1	6
TSPAN7	6
ANKRD53	6
SEMA3G	6
MESTIT1	6
MLXIPL	6
C1QTNF9	6
PECAM1	6
CIDEA	6
ASPA	6
LOC55908	6
MYOC	6
LGALS12	6
FABP4	6
AKR1C1	6
AKR1C2	6
CXorf36	6
ADH1B	6
ADH1A	6
APOLD1	6
FAM180B	6
TIE1	6
AQP7P3	6
AQP7P1	6
ABCD2	6
DGAT2	6
LRRC70	6
CD300LG	6
LYVE1	6
C6	6
TMEM195	6
PGA3	6
CES1	6
CES4	6
TMEM100	6
SLCO1C1	6
ADRA1A	6
STARD8	6
GABRG1	6
AADACL3	6
KIAA1239	6
GPIHBP1	6
HEPN1	6
EPB42	6
CLEC1A	6
GRRP1	6
HEPACAM	6
SLC19A3	6
CCDC69	6
CCL14	6
CCL16	6
SYNPO	6
ANGPTL5	6
ANGPTL1	6
GPR112	6
C14orf180	6
LEPR	6
PYGM	6
PEAR1	6
HSD17B13	6
SPRY1	6
TNMD	6
LOC145820	6
LOC90586	6
PCOLCE2	6
ACVR1C	6
TNNT3	6
SOX17	6
CHRDL1	6
SCARA5	6
LPL	6
MRAP	6
SGK2	6
GPD1	6
TCF23	6
CPA1	6
NNAT	6
ADIPOQ	6
TEK	6
SCN11A	6
RDH5	6
PLIN4	6
GPR116	6
PLIN1	6
MMRN2	6
CD34	6
CD36	6
ECSCR	6
ADRB3	6
KRTAP13-4	6
FXYD1	6
PALM2-AKAP2	6
RBP4	6
C20orf160	6
ACO1	6
USHBP1	6
KLB	6
NPR1	6
PPARG	6
GYG2	6
TPO	6
EPAS1	6
SGCG	6
LRRN4CL	6
LEP	6
PDE2A	6
SCN4A	6
EMCN	6
PLXNA4	6
ANK2	6
CDH5	6
LDB2	6
C18orf34	6
AQP7	6
AQP1	6
GSN	6
BTNL9	6
FHL1	6
FHL5	6
KCNS2	6
CASQ2	6
TNXB	6
TMEM132C	6
GPR109A	6
C12orf39	6
TMEM22	6
GPX3	6
ABCA8	6
ABCA9	6
TIMP4	6
CD93	6
ITIH5	6
KL	6
CRHBP	6
ENPP2	6
GIPC2	6
SLC2A4	6
GYS2	6
SLC7A10	6
BCL6B	6
SNRPD2	7
RPS20	7
EXOSC4	7
RPL30	7
UQCRB	7
RPL8	7
GOLPH3L	8
PIGM	8
RAB3GAP2	8
CDC73	8
RRP15	8
C1orf55	8
TSNAX	8
GGPS1	8
ACBD3	8
ZNF669	8
PPP2R5A	8
RC3H1	8
ARV1	8
KLHL12	8
SRP9	8
GNPAT	8
RPS6KC1	8
ATF6	8
MIA3	8
ARID4B	8
IPO9	8
C1orf9	8
COG2	8
VAMP4	8
C11orf40	8
TATDN3	8
TROVE2	8
NUP133	8
NSL1	8
ANGEL2	8
C1orf26	8
C1orf27	8
C1orf25	8
TIPRL	8
EDEM3	8
CD46	8
CNST	8
ZBTB41	8
TPR	8
KIFAP3	8
C1orf107	8
ZNF678	8
TOR1AIP1	8
DDX59	8
FBXO28	8
C1orf124	8
BLZF1	8
NCSTN	8
SMG7	8
FLVCR1	8
TOMM20	8
KCTD3	8
HNRNPU	8
TADA1	8
CAMSAP1L1	8
WDR26	8
TFB2M	8
FAM20B	8
AHCTF1	8
LYPLAL1	8
IARS2	8
HEATR1	8
EPRS	8
STX6	8
EXOC8	8
MTR	8
CEP350	8
ZC3H11A	8
INTS7	8
TACO1	9
DNAJA4	9
MRPL27	9
RSAD1	9
GGA3	9
GNA13	9
PRKAR1A	9
AKAP1	9
BRIP1	9
LLGL2	9
ACOX1	9
HIST3H2BB	9
HIST2H2BA	9
SLC9A3R1	9
CLTC	9
DDX42	9
GUF1	9
FAM104A	9
SKA2	9
SMURF2	9
MRPS23	9
TRIM24	9
GDI1	9
TRIM36	9
USP6	9
SLTM	9
PPP1R9B	9
HIST2H2AA3	9
PSMD12	9
COX11	9
MRPS7	9
MBTPS1	9
HIST1H1D	9
HIST1H1C	9
SUMO2	9
TMEM55B	9
MTMR4	9
CYB561	9
KPNA2	9
STXBP4	9
ZFHX3	9
HIST1H3J	9
DDX5	9
HIST1H2BD	9
HIST1H2BF	9
HIST1H2BG	9
AMZ2P1	9
AMZ2	9
GDPD1	9
H3F3B	9
USP32	9
COG1	9
SRP68	9
TLK2	9
C17orf71	9
PRR11	9
H3F3C	9
ANKRD40	9
C17orf58	9
BCAS3	9
SUPT4H1	9
TUBD1	9
ESRP2	9
PTRH2	9
VEZF1	9
DYNLL2	9
COIL	9
PPM1D	9
GINS2	9
KCNJ3	9
METTL2A	9
RNF43	9
HIST2H2AB	9
LRRC59	9
TEX2	9
PSMC5	9
NOL11	9
NME2	9
HELZ	9
TANC2	9
LOC651250	9
MBTD1	9
CTCF	9
HIST2H2BE	9
DHX40	9
CCDC47	9
CCDC45	9
UTP18	9
TRIM37	9
USP38	9
OSGIN1	9
SMARCD2	9
MKS1	9
KCTD2	9
SPATA20	9
NME1	9
FAM177A1	9
HIST1H4D	9
HIST1H4I	9
ENOPH1	9
TMEM49	9
RPS6KB1	9
DCAF7	9
MED13	9
INTS2	9
HIST1H2AJ	9
HIST1H2AG	9
HEATR6	9
MAP3K3	9
EME1	9
RNFT1	9
GOT2	9
CCDC83	9
KIAA0182	9
C17orf80	9
APPBP2	9
CNNM4	9
YPEL2	9
TOM1L1	9
EPN3	9
RAD51C	9
SPAG9	9
BPTF	9
POLG2	9
HIST2H4A	9
FTSJ3	9
TOB1	9
STRADA	9
MYT1	9
C17orf28	9
KIAA0020	10
ATP5C1	10
FBXO18	10
GTPBP4	10
GDI2	10
KIN	10
SUV39H2	10
NUDT5	10
IFRD1	10
LARP4B	10
CDC123	10
SEPHS1	10
PRPF18	10
HSPA14	10
RPP38	10
RBM17	10
PDSS1	10
ITGA5	11
GAP43	11
MGC4473	11
RFX8	11
DPYSL3	11
RUNX2	11
KIAA1199	11
LOC100192378	11
TSHZ3	11
MRC2	11
HOXA11	11
LSM11	11
GALNTL2	11
LOX	11
ARHGAP28	11
SYDE1	11
BMP1	11
TRPC1	11
PPAPDC1A	11
BCAT1	11
ALPK2	11
CDK15	11
FN1	11
FAM189A1	11
ZFPM2	11
ITGBL1	11
TRAM2	11
PDPN	11
MAP1A	11
FST	11
DACT1	11
DACT3	11
RECK	11
PCOLCE	11
PTGFRN	11
FNDC1	11
NKX3-2	11
ADAM12	11
SALL4	11
EDNRA	11
CNRIP1	11
COL10A1	11
CSMD2	11
LAMB1	11
COPZ2	11
SGIP1	11
C7orf10	11
CPN2	11
AXL	11
CCDC36	11
GLT8D2	11
KERA	11
CCIN	11
LATS2	11
ODZ3	11
PTPRD	11
LOC285548	11
SRPX2	11
CMTM3	11
COL11A1	11
JAZF1	11
KIAA1644	11
ALDH1L2	11
MAGEL2	11
SGCD	11
OMD	11
FKBP9L	11
GLIS2	11
GLIS3	11
GLIS1	11
ASAM	11
GPC6	11
HEPH	11
MAF	11
JAM3	11
HMCN1	11
EDIL3	11
RGS17	11
NID2	11
FILIP1L	11
CLEC1B	11
NID1	11
PDGFRB	11
KIAA1462	11
PDGFRL	11
SH3RF3	11
SH3PXD2A	11
DCN	11
FLRT2	11
MSRB3	11
ECM2	11
COL1A2	11
KANK2	11
NALCN	11
FAT3	11
C5orf62	11
HTRA1	11
FZD1	11
C10orf72	11
ALDH1B1	11
PRKD1	11
CXCL12	11
UACA	11
FBN1	11
DEPDC7	11
ARSE	11
ARSB	11
TBX15	11
MFAP2	11
CTSK	11
POSTN	11
ADAMTS2	11
TIMP3	11
FERMT2	11
PRR5L	11
NEGR1	11
PPEF1	11
FBLN1	11
NRG1	11
CERCAM	11
F13A1	11
BEAN	11
UNC5B	11
MMP2	11
GXYLT2	11
PPFIBP1	11
FAP	11
FSTL1	11
HEG1	11
HECW1	11
FGF16	11
SEMA3D	11
C1QTNF3	11
C1QTNF6	11
PPAPDC3	11
MFAP5	11
TMEM90B	11
ASPN	11
MXRA5	11
MXRA8	11
CYS1	11
ITGB1	11
MRVI1	11
COL5A2	11
COL5A3	11
COL5A1	11
KLKP1	11
SERPINF1	11
ITGA11	11
TNFSF4	11
LRP1	11
ANTXR1	11
ANTXR2	11
ZFHX4	11
LRRC17	11
LRRC15	11
COL8A2	11
COL8A1	11
METTL11B	11
CRISPLD2	11
SHOX2	11
EVC	11
NINJ2	11
LRCH2	11
ZEB1	11
COL1A1	11
COL6A1	11
COL6A3	11
COL6A2	11
GPR21	11
KCNMB4	11
TGFB1I1	11
PDZRN4	11
LOC283867	11
NRP2	11
FKBP14	11
CHSY3	11
DSE	11
SLC38A4	11
PLA2G5	11
FAM7A3	11
SCARF2	11
GJB2	11
TCF4	11
RAB23	11
TMEM169	11
RAI14	11
TGFBI	11
COL12A1	11
PALLD	11
LEPRE1	11
AEBP1	11
RBMS3	11
SEC23A	11
P4HA3	11
NTNG2	11
PRKG1	11
THY1	11
PRKG2	11
ANGPTL2	11
MMP14	11
MMP13	11
GAS1	11
DAB2	11
RFTN2	11
C11orf87	11
CALD1	11
LAMC1	11
PDGFC	11
NUAK1	11
PRDM6	11
GPX8	11
ENTPD1	11
PXDN	11
EFEMP2	11
FIBIN	11
FAM101B	11
LAMA4	11
HSD17B6	11
BACE1	11
PLXDC1	11
GALNT1	11
SERPINH1	11
LOXL1	11
LOXL2	11
GPR1	11
INSRR	11
KDELC1	11
CDH11	11
CDH13	11
CD55	11
RAB31	11
PLS3	11
SPARC	11
CTHRC1	11
SLIT3	11
NAP1L3	11
CCRL1	11
ODZ4	11
LGR5	11
SALL1	11
ST6GAL2	11
ADAMTS12	11
ADAMTS14	11
ADAMTS16	11
EYA4	11
FAM26E	11
OLFML1	11
WISP1	11
MN1	11
RASGRF2	11
ACVR1	11
COL3A1	11
C5orf13	11
TLL2	11
LOC100270710	11
2019-09-11	11
SLC24A2	11
NTM	11
MARVELD1	11
TLL1	11
SPOCK1	11
CCDC80	11
IKBIP	11
NOX4	11
OLFML2B	11
CNTN1	11
PCDH7	11
DGKI	11
PKD2	11
GABRB2	11
SLC38A5	11
PRRX1	11
BNC2	11
ADAMTS7	11
ADAMTS6	11
NETO1	11
LAYN	11
LUM	11
CILP2	11
THBS2	11
TBX18	11
[truncated: 363,729+ more rows]

## Sheet: ISA_TCGA_Biclusters_Samples
		Sample.ID	Bicluster.No
		TCGA-AO-A03P-01	1
		TCGA-B6-A0I9-01	1
		TCGA-D8-A1XZ-01	1
		TCGA-AO-A03P-01	2
		TCGA-5T-A9QA-01	2
		TCGA-AO-A0J3-01	2
		TCGA-D8-A1JT-01	2
		TCGA-C8-A27A-01	2
		TCGA-LL-A441-01	3
		TCGA-AO-A0JC-01	3
		TCGA-EW-A1P7-01	3
		TCGA-AR-A0TS-01	3
		TCGA-S3-AA15-01	3
		TCGA-A2-A0CR-01	3
		TCGA-EW-A1OV-01	3
		TCGA-BH-A0H5-01	3
		TCGA-LL-A5YO-01	3
		TCGA-AR-A1AW-01	3
		TCGA-E9-A2JT-01	3
		TCGA-B6-A0RT-01	3
		TCGA-E2-A1B5-01	3
		TCGA-A2-A25F-01	3
		TCGA-E2-A1B6-01	3
		TCGA-LL-A5YN-01	3
		TCGA-B6-A3ZX-01	3
		TCGA-A2-A0CL-01	3
		TCGA-A2-A0EP-01	3
		TCGA-GM-A2DO-01	3
		TCGA-E2-A14T-01	4
		TCGA-A8-A09K-01	4
		TCGA-A2-A25B-01	4
		TCGA-E2-A14W-01	4
		TCGA-AO-A0J3-01	4
		TCGA-E2-A105-01	4
		TCGA-3C-AALI-01	4
		TCGA-C8-A12M-01	4
		TCGA-E2-A14V-01	4
		TCGA-AO-A0JM-01	4
		TCGA-E2-A14P-01	4
		TCGA-EW-A2FV-01	4
		TCGA-E9-A1NA-01	4
		TCGA-AR-A0TY-01	4
		TCGA-AC-A8OP-01	4
		TCGA-A8-A085-01	4
		TCGA-A2-A0T3-01	4
		TCGA-AC-A23H-01	4
		TCGA-EW-A6SA-01	4
		TCGA-C8-A1HI-01	4
		TCGA-E9-A1RF-01	4
		TCGA-AC-A62V-01	4
		TCGA-AR-A0TW-01	4
		TCGA-D8-A140-01	4
		TCGA-D8-A27N-01	4
		TCGA-E2-A1B1-01	4
		TCGA-E9-A228-01	4
		TCGA-A8-A09I-01	4
		TCGA-AR-A250-01	4
		TCGA-C8-A12U-01	4
		TCGA-A2-A1FW-01	4
		TCGA-E2-A155-01	4
		TCGA-C8-A1HM-01	4
		TCGA-E9-A2JS-01	4
		TCGA-AR-A0TQ-01	4
		TCGA-EW-A1OX-01	4
		TCGA-C8-A1HO-01	4
		TCGA-AN-A0FW-01	4
		TCGA-BH-A0DG-01	4
		TCGA-PE-A5DE-01	5
		TCGA-E2-A1II-01	5
		TCGA-S3-AA10-01	5
		TCGA-EW-A6SB-01	5
		TCGA-AR-A1AJ-01	5
		TCGA-LL-A441-01	5
		TCGA-AO-A0JC-01	5
		TCGA-EW-A1P7-01	5
		TCGA-AR-A0TS-01	5
		TCGA-AR-A0TT-01	5
		TCGA-S3-AA15-01	5
		TCGA-A2-A0CR-01	5
		TCGA-AR-A1AX-01	5
		TCGA-EW-A1OV-01	5
		TCGA-E9-A243-01	5
		TCGA-BH-A0W5-01	5
		TCGA-BH-A0H5-01	5
		TCGA-OL-A5RY-01	5
		TCGA-LL-A5YO-01	5
		TCGA-AR-A1AW-01	5
		TCGA-AO-A128-01	5
		TCGA-E9-A2JT-01	5
		TCGA-D8-A73U-01	5
		TCGA-E9-A5FK-01	5
		TCGA-EW-A1IZ-01	5
		TCGA-E9-A22D-01	5
		TCGA-B6-A0RT-01	5
		TCGA-E2-A1B5-01	5
		TCGA-A2-A25F-01	5
		TCGA-S3-AA17-01	5
		TCGA-C8-A12V-01	5
		TCGA-GM-A2DI-01	5
		TCGA-OL-A66P-01	5
		TCGA-EW-A3U0-01	5
		TCGA-E2-A1B6-01	5
		TCGA-LL-A5YN-01	5
		TCGA-B6-A3ZX-01	5
		TCGA-A2-A0CL-01	5
		TCGA-A2-A0EP-01	5
		TCGA-BH-A0B6-01	5
		TCGA-A2-A0EQ-01	5
		TCGA-GM-A2DO-01	5
		TCGA-AQ-A7U7-01	5
		TCGA-LL-A440-01	6
		TCGA-AO-A0J9-01	6
		TCGA-GM-A3XN-01	6
		TCGA-XX-A89A-01	6
		TCGA-BH-A28O-01	6
		TCGA-AC-A8OS-01	6
		TCGA-E2-A108-01	6
		TCGA-E9-A3Q9-01	6
		TCGA-GM-A4E0-01	6
		TCGA-GM-A2DK-01	6
		TCGA-AR-A2LQ-01	6
		TCGA-BH-A0BP-01	6
		TCGA-AR-A24O-01	6
		TCGA-E9-A1QZ-01	6
		TCGA-AC-A4ZE-01	6
		TCGA-BH-A0DV-01	6
		TCGA-E9-A2JT-01	6
		TCGA-E9-A1R0-01	6
		TCGA-BH-A0B0-01	6
		TCGA-A8-A09D-01	6
		TCGA-BH-A0BM-01	6
		TCGA-A2-A0EW-01	6
		TCGA-E2-A1BC-01	6
		TCGA-AC-A3BB-01	6
		TCGA-E2-A1B5-01	6
		TCGA-BH-A0DE-01	6
		TCGA-AC-A2FF-01	6
		TCGA-BH-A0EA-01	6
		TCGA-BH-A18F-01	6
		TCGA-AC-A6IV-01	6
		TCGA-A8-A07J-01	6
		TCGA-BH-A0BO-01	6
		TCGA-AO-A0JF-01	6
		TCGA-AR-A2LN-01	6
		TCGA-A7-A425-01	6
		TCGA-E2-A15M-01	6
		TCGA-OL-A66J-01	6
		TCGA-EW-A1P1-01	6
		TCGA-AC-A6IX-01	6
		TCGA-A2-A0T4-01	6
		TCGA-A2-A0CO-01	6
		TCGA-A2-A0EP-01	6
		TCGA-D8-A27I-01	6
		TCGA-BH-A0C3-01	6
		TCGA-A2-A0YK-01	6
		TCGA-D8-A1JU-01	6
		TCGA-A2-A3XV-01	7
		TCGA-A2-A04P-01	7
		TCGA-EW-A6SB-01	7
		TCGA-AC-A6IW-01	7
		TCGA-AC-A7VC-01	7
		TCGA-V7-A7HQ-01	7
		TCGA-A2-A3XU-01	7
		TCGA-A2-A0CY-01	7
		TCGA-OL-A5S0-01	7
		TCGA-E9-A54Y-01	7
		TCGA-C8-A1HG-01	7
		TCGA-AO-A03R-01	7
		TCGA-D8-A1Y3-01	7
		TCGA-B6-A402-01	7
		TCGA-A2-A25D-01	7
		TCGA-LL-A5YM-01	7
		TCGA-E2-A574-01	7
		TCGA-LL-A6FR-01	7
		TCGA-A2-A3Y0-01	7
		TCGA-LL-A7SZ-01	7
		TCGA-E2-A572-01	7
		TCGA-AO-A0JB-01	7
		TCGA-B6-A0I5-01	7
		TCGA-AC-A3QP-01	7
		TCGA-E2-A1LK-01	7
		TCGA-A8-A06O-01	7
		TCGA-A7-A56D-01	7
		TCGA-B6-A0IA-01	7
		TCGA-A7-A6VW-01	7
		TCGA-E2-A9RU-01	7
		TCGA-OL-A66P-01	7
		TCGA-AC-A2QJ-01	7
		TCGA-E2-A576-01	7
		TCGA-A2-A0D1-01	7
		TCGA-AO-A0JL-01	7
		TCGA-LL-A5YN-01	7
		TCGA-E9-A3X8-01	7
		TCGA-AO-A1KR-01	7
		TCGA-E9-A1NC-01	7
		TCGA-E9-A5FL-01	7
		TCGA-D8-A1XR-01	8
		TCGA-E9-A1R5-01	8
		TCGA-A8-A0AB-01	8
		TCGA-A8-A099-01	8
		TCGA-D8-A1XG-01	8
		TCGA-D8-A1XV-01	8
		TCGA-A8-A07F-01	8
		TCGA-A8-A08C-01	8
		TCGA-C8-A274-01	8
		TCGA-D8-A1JT-01	8
		TCGA-D8-A1X7-01	8
		TCGA-EW-A1J3-01	8
		TCGA-E9-A1R7-01	8
		TCGA-AC-A23C-01	8
		TCGA-B6-A1KF-01	8
		TCGA-AR-A24K-01	8
		TCGA-D8-A1J8-01	8
		TCGA-E9-A226-01	8
		TCGA-A2-A0D3-01	8
		TCGA-C8-A12Z-01	8
		TCGA-EW-A1OZ-01	9
		TCGA-C8-A273-01	9
		TCGA-E2-A14T-01	9
		TCGA-A8-A09K-01	9
		TCGA-A2-A25B-01	9
		TCGA-AO-A0J3-01	9
		TCGA-3C-AALI-01	9
		TCGA-C8-A12M-01	9
		TCGA-AQ-A04H-01	9
		TCGA-A2-A04R-01	9
		TCGA-AO-A0JM-01	9
		TCGA-E2-A14P-01	9
		TCGA-EW-A2FV-01	9
		TCGA-E9-A1NA-01	9
		TCGA-AR-A0TY-01	9
		TCGA-AC-A8OP-01	9
		TCGA-AO-A0JG-01	9
		TCGA-A8-A085-01	9
		TCGA-A2-A0T3-01	9
		TCGA-AC-A23H-01	9
		TCGA-EW-A6SA-01	9
		TCGA-C8-A1HI-01	9
		TCGA-E9-A1RF-01	9
		TCGA-AC-A62V-01	9
		TCGA-AR-A0TW-01	9
		TCGA-D8-A140-01	9
		TCGA-AO-A0J5-01	9
		TCGA-D8-A27N-01	9
		TCGA-E9-A228-01	9
		TCGA-A8-A09I-01	9
		TCGA-AR-A250-01	9
		TCGA-C8-A12U-01	9
		TCGA-AR-A24R-01	9
		TCGA-A2-A1FW-01	9
		TCGA-E2-A155-01	9
		TCGA-AR-A0TQ-01	9
		TCGA-EW-A1OX-01	9
		TCGA-C8-A1HO-01	9
		TCGA-AN-A0FW-01	9
		TCGA-BH-A0DG-01	9
		TCGA-BH-A0B9-01	10
		TCGA-AR-A1AQ-01	10
		TCGA-S3-AA10-01	10
		TCGA-A7-A13E-01	10
		TCGA-E2-A14R-01	10
		TCGA-AO-A12F-01	10
		TCGA-EW-A6SB-01	10
		TCGA-AC-A62X-01	10
		TCGA-S3-AA0Z-01	10
		TCGA-E2-A573-01	10
		TCGA-AO-A124-01	10
		TCGA-A8-A07C-01	10
		TCGA-AR-A24H-01	10
		TCGA-AO-A0J2-01	10
		TCGA-E9-A244-01	10
		TCGA-A2-A3XU-01	10
		TCGA-OL-A5S0-01	10
		TCGA-OL-A5D7-01	10
		TCGA-AR-A1AY-01	10
		TCGA-E2-A1LI-01	10
		TCGA-EW-A1PH-01	10
		TCGA-C8-A12L-01	10
		TCGA-A2-A0D2-01	10
		TCGA-AO-A0J6-01	10
		TCGA-A8-A07U-01	10
		TCGA-EW-A1J6-01	10
		TCGA-E2-A159-01	10
		TCGA-OL-A6VO-01	10
		TCGA-D8-A1Y3-01	10
		TCGA-A2-A0D0-01	10
		TCGA-B6-A402-01	10
		TCGA-B6-A0RE-01	10
		TCGA-PL-A8LZ-01	10
		TCGA-E2-A1LH-01	10
		TCGA-A8-A07E-01	10
		TCGA-D8-A1JL-01	10
		TCGA-E2-A574-01	10
		TCGA-B6-A0RS-01	10
		TCGA-GM-A3XL-01	10
		TCGA-D8-A142-01	10
		TCGA-AQ-A54N-01	10
		TCGA-E2-A1AZ-01	10
		TCGA-D8-A1JM-01	10
		TCGA-A2-A3Y0-01	10
		TCGA-E9-A22G-01	10
		TCGA-AN-A0AJ-01	10
		TCGA-A2-A0YJ-01	10
		TCGA-LL-A8F5-01	10
		TCGA-B6-A0I6-01	10
		TCGA-D8-A1XF-01	10
		TCGA-AR-A0U4-01	10
		TCGA-D8-A1XK-01	10
		TCGA-B6-A0IQ-01	10
		TCGA-AO-A129-01	10
		TCGA-GM-A2DF-01	10
		TCGA-AR-A251-01	10
		TCGA-A7-A26F-01	10
		TCGA-B6-A1KF-01	10
		TCGA-UU-A93S-01	10
		TCGA-E2-A1LK-01	10
		TCGA-A7-A13D-01	10
		TCGA-C8-A27B-01	10
		TCGA-A7-A6VW-01	10
		TCGA-A2-A1G1-01	10
		TCGA-A7-A26I-01	10
		TCGA-A7-A0DA-01	10
		TCGA-A8-A08B-01	10
		TCGA-A2-A3XS-01	10
		TCGA-E2-A150-01	10
		TCGA-AR-A0TU-01	10
		TCGA-AR-A1AR-01	10
		TCGA-GI-A2C9-01	10
		TCGA-E2-A158-01	10
		TCGA-AR-A1AH-01	10
		TCGA-D8-A1XT-01	10
		TCGA-EW-A1PB-01	10
		TCGA-BH-A0B3-01	10
		TCGA-EW-A1P8-01	10
		TCGA-AO-A1KR-01	10
		TCGA-E2-A14N-01	10
		TCGA-B6-A0IJ-01	10
		TCGA-AR-A256-01	10
		TCGA-A2-A0T0-01	10
		TCGA-AR-A1AI-01	10
		TCGA-AC-A2BK-01	10
		TCGA-BH-A0BL-01	10
		TCGA-A2-A3XT-01	10
		TCGA-B6-A0X1-01	10
		TCGA-E2-A1IJ-01	11
		TCGA-E9-A229-01	11
		TCGA-D8-A1Y1-01	11
		TCGA-A2-A0CZ-01	11
		TCGA-AC-A3W5-01	11
		TCGA-AC-A7VC-01	11
		TCGA-BH-A0DI-01	11
		TCGA-A2-A0T6-01	11
		TCGA-BH-A0BR-01	11
		TCGA-E2-A1L9-01	11
		TCGA-AC-A2QH-01	11
		TCGA-AR-A2LQ-01	11
		TCGA-4H-AAAK-01	11
		TCGA-E9-A1NH-01	11
		TCGA-E9-A1NG-01	11
		TCGA-BH-A0DV-01	11
		TCGA-D8-A27T-01	11
		TCGA-AR-A24V-01	11
		TCGA-A7-A26G-01	11
		TCGA-A8-A07G-01	11
		TCGA-E9-A1RI-01	11
		TCGA-D8-A141-01	11
		TCGA-AO-A0J5-01	11
		TCGA-BH-A6R9-01	11
		TCGA-AO-A12C-01	11
		TCGA-EW-A2FR-01	11
		TCGA-E2-A1IO-01	11
		TCGA-EW-A1IX-01	11
		TCGA-E9-A226-01	11
		TCGA-E2-A1IN-01	11
		TCGA-E2-A1IH-01	11
		TCGA-AR-A250-01	11
		TCGA-JL-A3YW-01	11
		TCGA-BH-A0AV-01	11
		TCGA-D8-A1XB-01	11
		TCGA-E9-A22E-01	11
		TCGA-AN-A0XW-01	11
		TCGA-AC-A23G-01	11
		TCGA-BH-A0AZ-01	11
		TCGA-D8-A1JE-01	11
		TCGA-BH-A0EI-01	11
		TCGA-E9-A1NF-01	11
		TCGA-C8-A12N-01	11
		TCGA-AC-A23E-01	11
		TCGA-E9-A22A-01	11
		TCGA-D8-A1JU-01	11
		TCGA-E2-A153-01	11
		TCGA-D8-A1JA-01	12
		TCGA-D8-A1XR-01	12
		TCGA-A8-A06Y-01	12
		TCGA-E9-A1R5-01	12
		TCGA-AR-A24P-01	12
		TCGA-A2-A25B-01	12
		TCGA-A8-A0AB-01	12
		TCGA-B6-A0I9-01	12
		TCGA-A8-A093-01	12
		TCGA-A8-A07C-01	12
		TCGA-A8-A099-01	12
		TCGA-AR-A24H-01	12
		TCGA-EW-A1P0-01	12
		TCGA-D8-A1XG-01	12
		TCGA-B6-A0WW-01	12
		TCGA-AR-A1AY-01	12
		TCGA-D8-A1XV-01	12
		TCGA-A8-A07F-01	12
		TCGA-AR-A24M-01	12
		TCGA-A7-A26J-01	12
		TCGA-AO-A1KS-01	12
		TCGA-A8-A08C-01	12
		TCGA-C8-A274-01	12
		TCGA-D8-A1JT-01	12
		TCGA-D8-A1X7-01	12
		TCGA-A7-A0CH-01	12
		TCGA-EW-A1J3-01	12
		TCGA-A2-A0ET-01	12
		TCGA-E9-A1R7-01	12
		TCGA-AR-A24N-01	12
		TCGA-AR-A24X-01	12
		TCGA-AC-A23C-01	12
		TCGA-A8-A08T-01	12
		TCGA-E2-A15D-01	12
		TCGA-A7-A26H-01	12
		TCGA-BH-A28Q-01	12
		TCGA-B6-A1KF-01	12
		TCGA-A8-A092-01	12
		TCGA-AR-A24K-01	12
		TCGA-D8-A140-01	12
		TCGA-B6-A1KC-01	12
		TCGA-AR-A0TR-01	12
		TCGA-D8-A1J8-01	12
		TCGA-AR-A1AV-01	12
		TCGA-E9-A226-01	12
		TCGA-E9-A24A-01	12
		TCGA-BH-A0BD-01	12
		TCGA-BH-A0C1-01	12
		TCGA-EW-A1IY-01	12
		TCGA-E9-A1RC-01	12
		TCGA-A2-A0D3-01	12
		TCGA-A8-A09V-01	12
		TCGA-EW-A1J5-01	12
		TCGA-E9-A249-01	12
		TCGA-A7-A13G-01	12
		TCGA-AC-A2BK-01	12
		TCGA-AN-A0FW-01	12
		TCGA-C8-A12Z-01	12
		TCGA-BH-A202-01	12
		TCGA-D8-A1JA-01	13
		TCGA-AO-A03P-01	13
		TCGA-A7-A0D9-01	13
		TCGA-A2-A25C-01	13
		TCGA-E2-A106-01	13
		TCGA-E2-A15R-01	13
		TCGA-A8-A09K-01	13
		TCGA-A2-A25B-01	13
		TCGA-E9-A5UO-01	13
		TCGA-AR-A24Z-01	13
		TCGA-B6-A0I9-01	13
		TCGA-AR-A24H-01	13
		TCGA-AO-A0JD-01	13
		TCGA-C8-A12M-01	13
		TCGA-AR-A24L-01	13
		TCGA-A2-A0SU-01	13
		TCGA-E2-A15T-01	13
		TCGA-AO-A1KS-01	13
		TCGA-D8-A1X9-01	13
		TCGA-AR-A0TY-01	13
		TCGA-D8-A1JT-01	13
		TCGA-EW-A1J1-01	13
		TCGA-AR-A0U2-01	13
		TCGA-AC-A2BM-01	13
		TCGA-E9-A1R7-01	13
		TCGA-E9-A54X-01	13
		TCGA-C8-A1HI-01	13
		TCGA-E9-A22H-01	13
		TCGA-AR-A24K-01	13
		TCGA-AR-A0TZ-01	13
		TCGA-E2-A10A-01	13
		TCGA-C8-A26Z-01	13
		TCGA-E2-A15S-01	13
		TCGA-C8-A27A-01	13
		TCGA-B6-A0IM-01	13
		TCGA-E9-A228-01	13
		TCGA-E2-A1IL-01	13
		TCGA-A2-A1G4-01	13
		TCGA-A2-A0YT-01	13
		TCGA-C8-A137-01	13
		TCGA-AO-A0JI-01	13
		TCGA-EW-A1IY-01	13
		TCGA-A2-A1FW-01	13
		TCGA-E2-A155-01	13
		TCGA-A2-A25E-01	13
		TCGA-A2-A1FV-01	13
		TCGA-AO-A03L-01	13
		TCGA-A2-A0ER-01	13
		TCGA-B6-A1KN-01	13
		TCGA-AO-A1KP-01	13
		TCGA-EW-A1OX-01	13
		TCGA-C8-A1HO-01	13
		TCGA-D8-A1XZ-01	13
		TCGA-E2-A15F-01	13
		TCGA-BH-A0AY-01	14
		TCGA-A2-A3XV-01	14
		TCGA-A2-A04P-01	14
		TCGA-A7-A0D9-01	14
		TCGA-E2-A14R-01	14
		TCGA-A2-A0D4-01	14
		TCGA-E2-A14S-01	14
		TCGA-AC-A3TM-01	14
		TCGA-AC-A6IW-01	14
		TCGA-B6-A0RM-01	14
		TCGA-V7-A7HQ-01	14
		TCGA-A2-A3XU-01	14
		TCGA-A2-A0CY-01	14
		TCGA-OL-A5S0-01	14
		TCGA-OL-A5D7-01	14
		TCGA-OL-A66N-01	14
		TCGA-E9-A54Y-01	14
		TCGA-B6-A0IE-01	14
		TCGA-C8-A1HG-01	14
		TCGA-BH-A0B4-01	14
		TCGA-EW-A1OY-01	14
		TCGA-AO-A03R-01	14
		TCGA-D8-A1Y3-01	14
		TCGA-B6-A402-01	14
		TCGA-B6-A0I1-01	14
		TCGA-A2-A25D-01	14
		TCGA-A2-A3XY-01	14
		TCGA-LL-A5YM-01	14
		TCGA-OL-A6VR-01	14
		TCGA-E2-A574-01	14
		TCGA-E9-A1RG-01	14
		TCGA-GM-A3XL-01	14
		TCGA-LL-A6FR-01	14
		TCGA-LL-A5YO-01	14
		TCGA-A2-A3Y0-01	14
		TCGA-AO-A1KQ-01	14
		TCGA-GM-A2DC-01	14
		TCGA-E2-A14Y-01	14
		TCGA-LL-A7SZ-01	14
		TCGA-E2-A572-01	14
		TCGA-LL-A8F5-01	14
		TCGA-LL-A7T0-01	14
		TCGA-A7-A5ZV-01	14
		TCGA-AO-A0JB-01	14
		TCGA-B6-A0I5-01	14
		TCGA-AC-A3QP-01	14
		TCGA-C8-A135-01	14
		TCGA-E9-A1RE-01	14
		TCGA-OL-A5RW-01	14
		TCGA-AC-A62V-01	14
		TCGA-E2-A1LK-01	14
		TCGA-A8-A092-01	14
		TCGA-A8-A06O-01	14
		TCGA-A7-A56D-01	14
		TCGA-A8-A07O-01	14
		TCGA-B6-A0IA-01	14
		TCGA-E2-A9RU-01	14
		TCGA-OL-A66P-01	14
		TCGA-A8-A086-01	14
		TCGA-A2-A3XS-01	14
		TCGA-AC-A2QJ-01	14
		TCGA-E2-A576-01	14
		TCGA-A2-A0YT-01	14
		TCGA-OL-A5RZ-01	14
		TCGA-A2-A0D1-01	14
		TCGA-AO-A0JL-01	14
		TCGA-EW-A1P6-01	14
		TCGA-LL-A5YN-01	14
		TCGA-LL-A9Q3-01	14
		TCGA-A2-A3XX-01	14
		TCGA-E9-A3X8-01	14
		TCGA-AQ-A54O-01	14
		TCGA-AC-A3QQ-01	14
		TCGA-AO-A1KR-01	14
		TCGA-B6-A0IJ-01	14
		TCGA-A7-A0DC-01	15
		TCGA-A7-A0D9-01	15
		TCGA-A2-A0D4-01	15
		TCGA-BH-A0B1-01	15
		TCGA-C8-A1HN-01	15
		TCGA-E2-A14S-01	15
		TCGA-A8-A075-01	15
		TCGA-A8-A08P-01	15
		TCGA-AR-A2LL-01	15
		TCGA-EW-A1P0-01	15
		TCGA-B6-A0RM-01	15
		TCGA-A2-A3XU-01	15
		TCGA-C8-A12M-01	15
		TCGA-B6-A0WW-01	15
		TCGA-AR-A0U0-01	15
		TCGA-E2-A1LI-01	15
		TCGA-E9-A54Y-01	15
		TCGA-EW-A1PH-01	15
		TCGA-C8-A1HG-01	15
		TCGA-EW-A1OY-01	15
		TCGA-AO-A03R-01	15
		TCGA-D8-A27W-01	15
		TCGA-AO-A1KS-01	15
		TCGA-OL-A6VO-01	15
		TCGA-D8-A1Y3-01	15
		TCGA-B6-A402-01	15
		TCGA-B6-A0I1-01	15
		TCGA-AR-A2LK-01	15
		TCGA-OL-A6VR-01	15
		TCGA-D8-A1XS-01	15
		TCGA-D8-A1JT-01	15
		TCGA-AR-A254-01	15
		TCGA-GM-A2DC-01	15
		TCGA-E2-A14Y-01	15
		TCGA-AN-A0AJ-01	15
		TCGA-LL-A7SZ-01	15
		TCGA-A2-A0YJ-01	15
		TCGA-E9-A1RE-01	15
		TCGA-D8-A1XF-01	15
		TCGA-EW-A6SA-01	15
		TCGA-A2-A0YH-01	15
		TCGA-B6-A1KF-01	15
		TCGA-E2-A1LK-01	15
		TCGA-A8-A092-01	15
		TCGA-A8-A06O-01	15
		TCGA-A2-A04N-01	15
		TCGA-A8-A07O-01	15
		TCGA-B6-A0IA-01	15
		TCGA-E2-A14X-01	15
		TCGA-E2-A15S-01	15
		TCGA-A8-A086-01	15
		TCGA-A2-A4S3-01	15
		TCGA-E2-A576-01	15
		TCGA-A2-A0YT-01	15
		TCGA-A2-A259-01	15
		TCGA-A2-A0D1-01	15
		TCGA-D8-A1JF-01	15
		TCGA-AO-A0JL-01	15
		TCGA-EW-A1P6-01	15
		TCGA-A8-A07L-01	15
		TCGA-A2-A3XX-01	15
		TCGA-E9-A2JS-01	15
		TCGA-A2-A0CT-01	15
		TCGA-E2-A14N-01	15
		TCGA-E2-A15A-01	15
		TCGA-AC-A2FM-01	15
		TCGA-B6-A1KN-01	15
		TCGA-AO-A1KP-01	15
		TCGA-BH-A202-01	15
		TCGA-D8-A1X6-01	15
		TCGA-D8-A1XZ-01	15
		TCGA-BH-A0C7-01	16
		TCGA-EW-A1OZ-01	16
		TCGA-A8-A09R-01	16
		TCGA-C8-A273-01	16
		TCGA-B6-A0I8-01	16
		TCGA-AC-A7VB-01	16
		TCGA-E2-A14T-01	16
		TCGA-C8-A1HN-01	16
		TCGA-A8-A09K-01	16
		TCGA-A2-A25B-01	16
		TCGA-E2-A14W-01	16
		TCGA-E9-A5UO-01	16
		TCGA-AO-A0J3-01	16
		TCGA-AR-A24H-01	16
		TCGA-A8-A08G-01	16
		TCGA-C8-A1HL-01	16
		TCGA-E2-A105-01	16
		TCGA-3C-AALI-01	16
		TCGA-C8-A12M-01	16
		TCGA-AR-A24L-01	16
		TCGA-E2-A15T-01	16
		TCGA-BH-A0B4-01	16
		TCGA-AQ-A04H-01	16
		TCGA-EW-A1OY-01	16
		TCGA-D8-A27W-01	16
		TCGA-E2-A14V-01	16
		TCGA-E2-A109-01	16
		TCGA-A2-A04R-01	16
		TCGA-AO-A0JM-01	16
		TCGA-EW-A2FS-01	16
		TCGA-D8-A1X9-01	16
		TCGA-E2-A14P-01	16
		TCGA-EW-A2FV-01	16
		TCGA-E9-A1NA-01	16
		TCGA-AR-A0TY-01	16
		TCGA-AC-A8OP-01	16
		TCGA-AO-A0JG-01	16
		TCGA-A8-A085-01	16
		TCGA-A8-A09M-01	16
		TCGA-A2-A0T3-01	16
		TCGA-E9-A1R7-01	16
		TCGA-A8-A076-01	16
		TCGA-E2-A1IE-01	16
		TCGA-E9-A1RE-01	16
		TCGA-AC-A23H-01	16
		TCGA-EW-A6SA-01	16
		TCGA-C8-A1HI-01	16
		TCGA-E9-A1RF-01	16
		TCGA-E2-A1B5-01	16
		TCGA-AC-A62V-01	16
		TCGA-AR-A0TW-01	16
		TCGA-D8-A140-01	16
		TCGA-AO-A0J5-01	16
		TCGA-D8-A27N-01	16
		TCGA-E2-A15S-01	16
		TCGA-E2-A1B1-01	16
		TCGA-C8-A27A-01	16
		TCGA-E2-A1IG-01	16
		TCGA-A2-A4S3-01	16
		TCGA-E9-A228-01	16
		TCGA-A2-A0YT-01	16
		TCGA-C8-A12P-01	16
		TCGA-BH-A0DD-01	16
		TCGA-A8-A09I-01	16
		TCGA-AR-A250-01	16
		TCGA-C8-A12U-01	16
		TCGA-AR-A24R-01	16
		TCGA-A2-A1FW-01	16
		TCGA-E2-A155-01	16
		TCGA-A8-A08F-01	16
		TCGA-C8-A1HM-01	16
		TCGA-E9-A2JS-01	16
		TCGA-C8-A1HK-01	16
		TCGA-A2-A25E-01	16
		TCGA-A2-A0CT-01	16
		TCGA-AO-A03L-01	16
		TCGA-B6-A0WV-01	16
		TCGA-EW-A1PD-01	16
		TCGA-AR-A0TQ-01	16
		TCGA-UL-AAZ6-01	16
		TCGA-EW-A1OX-01	16
		TCGA-C8-A1HO-01	16
		TCGA-D8-A27G-01	16
		TCGA-AN-A0FW-01	16
		TCGA-BH-A0DG-01	16
		TCGA-A2-A0YG-01	16
		TCGA-D8-A1JA-01	17
		TCGA-BH-A0C7-01	17
		TCGA-A2-A0EY-01	17
		TCGA-A8-A09R-01	17
		TCGA-EW-A1P5-01	17
		TCGA-D8-A1XR-01	17
		TCGA-AR-A2LE-01	17
		TCGA-E2-A14T-01	17
		TCGA-A2-A25C-01	17
		TCGA-E2-A106-01	17
		TCGA-AN-A0AK-01	17
		TCGA-A2-A1FZ-01	17
		TCGA-D8-A146-01	17
		TCGA-AR-A24Z-01	17
		TCGA-D8-A3Z6-01	17
		TCGA-A8-A099-01	17
		TCGA-A7-A26E-01	17
		TCGA-D8-A27E-01	17
		TCGA-C8-A1HL-01	17
		TCGA-C8-A3M8-01	17
		TCGA-D8-A1XG-01	17
		TCGA-D8-A145-01	17
		TCGA-E9-A1R3-01	17
		TCGA-D8-A1JG-01	17
		TCGA-D8-A1J9-01	17
		TCGA-AR-A24M-01	17
		TCGA-E2-A10E-01	17
		TCGA-D8-A1JB-01	17
		TCGA-S3-AA11-01	17
		TCGA-A8-A08C-01	17
		TCGA-C8-A274-01	17
		TCGA-E9-A1NE-01	17
		TCGA-BH-A0BP-01	17
		TCGA-D8-A1XU-01	17
		TCGA-E2-A15G-01	17
		TCGA-E9-A1NH-01	17
		TCGA-BH-A0BS-01	17
		TCGA-EW-A1J1-01	17
		TCGA-E9-A1R7-01	17
		TCGA-EW-A1PE-01	17
		TCGA-A2-A0YF-01	17
		TCGA-BH-A0W3-01	17
		TCGA-D8-A1JH-01	17
		TCGA-A7-A3RF-01	17
		TCGA-AC-A23C-01	17
		TCGA-AC-A23H-01	17
		TCGA-E2-A1B5-01	17
		TCGA-E9-A22H-01	17
		TCGA-E9-A1RD-01	17
		TCGA-AR-A0TW-01	17
		TCGA-A2-A0EM-01	17
		TCGA-E2-A10A-01	17
		TCGA-E2-A15L-01	17
		TCGA-A2-A0CS-01	17
		TCGA-B6-A0IK-01	17
		TCGA-D8-A1J8-01	17
		TCGA-BH-A1EV-01	17
		TCGA-E2-A15K-01	17
		TCGA-AR-A1AV-01	17
		TCGA-E9-A24A-01	17
		TCGA-A8-A09I-01	17
		TCGA-AR-A250-01	17
		TCGA-AO-A0JF-01	17
		TCGA-A8-A09V-01	17
		TCGA-A2-A0CX-01	17
		TCGA-D8-A1X5-01	17
		TCGA-D8-A1JE-01	17
		TCGA-C8-A278-01	17
		TCGA-BH-A1EY-01	17
		TCGA-A8-A07S-01	17
		TCGA-E2-A1LE-01	17
		TCGA-A2-A0YK-01	17
		TCGA-AN-A0FW-01	17
		TCGA-E2-A1L6-01	17
		TCGA-C8-A12Z-01	17
		TCGA-A2-A0YG-01	17
		TCGA-AO-A0JA-01	17
		TCGA-E9-A3QA-01	18
		TCGA-A7-A0CE-01	18
		TCGA-E2-A1II-01	18
		TCGA-BH-A0B9-01	18
		TCGA-GM-A2DH-01	18
		TCGA-AR-A1AQ-01	18
		TCGA-S3-AA10-01	18
		TCGA-A7-A13E-01	18
		TCGA-E2-A14R-01	18
		TCGA-AC-A62X-01	18
		TCGA-S3-AA0Z-01	18
		TCGA-E2-A573-01	18
		TCGA-AO-A124-01	18
		TCGA-A8-A07C-01	18
		TCGA-AR-A24H-01	18
		TCGA-BH-A0WA-01	18
		TCGA-E9-A1N8-01	18
		TCGA-E9-A244-01	18
		TCGA-B6-A0RU-01	18
		TCGA-D8-A13Y-01	18
		TCGA-AR-A0TS-01	18
		TCGA-AR-A1AY-01	18
		TCGA-AR-A0U0-01	18
		TCGA-E2-A1LI-01	18
		TCGA-EW-A1PH-01	18
		TCGA-A2-A0D2-01	18
		TCGA-AO-A1KS-01	18
		TCGA-E2-A159-01	18
		TCGA-OL-A6VO-01	18
		TCGA-A2-A0D0-01	18
		TCGA-B6-A0RE-01	18
		TCGA-C8-A134-01	18
		TCGA-D8-A1JL-01	18
		TCGA-E9-A1N9-01	18
		TCGA-E2-A1AZ-01	18
		TCGA-AO-A0J4-01	18
		TCGA-A2-A3Y0-01	18
		TCGA-E9-A1RH-01	18
		TCGA-E9-A22G-01	18
		TCGA-EW-A1P4-01	18
		TCGA-E2-A14Y-01	18
		TCGA-A2-A0YJ-01	18
		TCGA-D8-A13Z-01	18
		TCGA-B6-A0I6-01	18
		TCGA-EW-A1OW-01	18
		TCGA-D8-A1XK-01	18
		TCGA-AR-A0TP-01	18
		TCGA-B6-A0IQ-01	18
		TCGA-AR-A2LR-01	18
		TCGA-AR-A251-01	18
		TCGA-A7-A26F-01	18
		TCGA-B6-A1KF-01	18
		TCGA-C8-A27B-01	18
		TCGA-D8-A143-01	18
		TCGA-A8-A07O-01	18
		TCGA-E2-A14X-01	18
		TCGA-A2-A1G1-01	18
		TCGA-A7-A26I-01	18
		TCGA-E2-A1LG-01	18
		TCGA-OL-A66I-01	18
		TCGA-AR-A24Q-01	18
		TCGA-D8-A147-01	18
		TCGA-HN-A2NL-01	18
		TCGA-AR-A0TU-01	18
		TCGA-AR-A1AR-01	18
		TCGA-E2-A158-01	18
		TCGA-AR-A1AH-01	18
		TCGA-BH-A0AV-01	18
		TCGA-BH-A0B3-01	18
		TCGA-AQ-A04J-01	18
		TCGA-A2-A0YM-01	18
		TCGA-D8-A27F-01	18
		TCGA-EW-A1P8-01	18
		TCGA-E2-A14N-01	18
		TCGA-B6-A0IJ-01	18
		TCGA-AR-A256-01	18
		TCGA-A2-A0T0-01	18
		TCGA-D8-A1XJ-01	18
		TCGA-AR-A1AI-01	18
		TCGA-AC-A2BK-01	18
		TCGA-BH-A5IZ-01	18
		TCGA-BH-A0BL-01	18
		TCGA-B6-A0X1-01	18
		TCGA-BH-A0BT-01	19
		TCGA-BH-A0HA-01	19
		TCGA-A7-A0CE-01	19
		TCGA-AR-A0U1-01	19
		TCGA-BH-A8FY-01	19
		TCGA-AO-A0J9-01	19
		TCGA-A2-A3XV-01	19
		TCGA-A2-A04P-01	19
		TCGA-A7-A13E-01	19
		TCGA-E2-A14R-01	19
		TCGA-AC-A5EH-01	19
		TCGA-AO-A12F-01	19
		TCGA-E9-A6HE-01	19
		TCGA-EW-A6SB-01	19
		TCGA-B6-A0RH-01	19
		TCGA-AC-A3TM-01	19
		TCGA-LL-A6FP-01	19
		TCGA-AC-A6IW-01	19
		TCGA-D8-A1JS-01	19
		TCGA-AC-A7VC-01	19
		TCGA-LL-A50Y-01	19
		TCGA-BH-A18G-01	19
		TCGA-AO-A0JD-01	19
		TCGA-C8-A1HL-01	19
		TCGA-V7-A7HQ-01	19
		TCGA-E2-A1LS-01	19
		TCGA-A2-A3XU-01	19
		TCGA-A2-A0CY-01	19
		TCGA-OL-A5S0-01	19
		TCGA-OL-A66N-01	19
		TCGA-A2-A0CR-01	19
		TCGA-E2-A10C-01	19
		TCGA-BH-A6R8-01	19
		TCGA-AC-A3YJ-01	19
		TCGA-E9-A54Y-01	19
		TCGA-B6-A0IE-01	19
		TCGA-GM-A2DB-01	19
		TCGA-GM-A2DK-01	19
		TCGA-AO-A0J7-01	19
		TCGA-B6-A0IN-01	19
		TCGA-AO-A03R-01	19
		TCGA-EW-A1J6-01	19
		TCGA-D8-A1Y3-01	19
		TCGA-A2-A0D0-01	19
		TCGA-E2-A2P5-01	19
		TCGA-B6-A0I1-01	19
		TCGA-AO-A126-01	19
		TCGA-EW-A2FS-01	19
		TCGA-E2-A1LH-01	19
		TCGA-E2-A1LA-01	19
		TCGA-EW-A2FW-01	19
		TCGA-A2-A0CQ-01	19
		TCGA-GM-A2DA-01	19
		TCGA-LL-A5YM-01	19
		TCGA-E2-A574-01	19
		TCGA-E9-A1RG-01	19
		TCGA-C8-A12Y-01	19
		TCGA-GM-A2D9-01	19
		TCGA-GM-A3XL-01	19
		TCGA-AQ-A54N-01	19
		TCGA-E9-A3HO-01	19
		TCGA-C8-A138-01	19
		TCGA-LL-A6FR-01	19
		TCGA-LL-A5YO-01	19
		TCGA-A2-A3Y0-01	19
		TCGA-LL-A5YL-01	19
		TCGA-E9-A22G-01	19
		TCGA-AO-A1KQ-01	19
		TCGA-WT-AB44-01	19
		TCGA-E2-A14Y-01	19
		TCGA-E9-A5FK-01	19
		TCGA-LL-A7SZ-01	19
		TCGA-E2-A572-01	19
		TCGA-E2-A14O-01	19
		TCGA-EW-A423-01	19
		TCGA-LD-A66U-01	19
		TCGA-BH-A0BM-01	19
		TCGA-LL-A8F5-01	19
		TCGA-AO-A0JB-01	19
		TCGA-B6-A0I5-01	19
		TCGA-AC-A3QP-01	19
		TCGA-BH-A0AW-01	19
		TCGA-B6-A0IQ-01	19
		TCGA-OL-A66O-01	19
		TCGA-BH-A5J0-01	19
		TCGA-AC-A3TN-01	19
		TCGA-OL-A5RW-01	19
		TCGA-WT-AB41-01	19
		TCGA-AC-A62V-01	19
		TCGA-UU-A93S-01	19
		TCGA-A7-A56D-01	19
		TCGA-B6-A0IA-01	19
		TCGA-A7-A6VW-01	19
		TCGA-E2-A9RU-01	19
		TCGA-OL-A66P-01	19
		TCGA-E2-A1LG-01	19
		TCGA-E2-A1B4-01	19
		TCGA-OL-A66L-01	19
		TCGA-AC-A2QJ-01	19
		TCGA-AO-A125-01	19
		TCGA-E2-A576-01	19
		TCGA-B6-A0IK-01	19
		TCGA-OL-A5RZ-01	19
		TCGA-AR-A0TU-01	19
		TCGA-E2-A1B6-01	19
		TCGA-B6-A0WZ-01	19
		TCGA-GM-A2DD-01	19
		TCGA-AO-A03T-01	19
		TCGA-A2-A0D1-01	19
		TCGA-PE-A5DD-01	19
		TCGA-AO-A03N-01	19
		TCGA-AO-A0JL-01	19
		TCGA-LL-A5YN-01	19
		TCGA-LL-A9Q3-01	19
		TCGA-E9-A3X8-01	19
		TCGA-GM-A3NY-01	19
		TCGA-GM-A5PV-01	19
		TCGA-AQ-A54O-01	19
		TCGA-E9-A22E-01	19
		TCGA-AC-A3QQ-01	19
		TCGA-AO-A1KR-01	19
		TCGA-E2-A14N-01	19
		TCGA-UL-AAZ6-01	19
		TCGA-E9-A1NF-01	19
		TCGA-C8-A130-01	19
		TCGA-Z7-A8R5-01	19
		TCGA-C8-A26X-01	19
		TCGA-E9-A1NC-01	19
		TCGA-BH-A42T-01	19
		TCGA-E9-A5FL-01	19
		TCGA-D8-A1JA-01	20
		TCGA-AR-A0TV-01	20
		TCGA-EW-A1OZ-01	20
		TCGA-A7-A0DC-01	20
		TCGA-A7-A3IZ-01	20
		TCGA-A7-A0D9-01	20
		TCGA-AR-A2LE-01	20
		TCGA-E2-A1L7-01	20
		TCGA-GM-A2DM-01	20
		TCGA-E2-A14S-01	20
		TCGA-E2-A15R-01	20
		TCGA-D8-A1JP-01	20
		TCGA-BH-A0BW-01	20
		TCGA-E9-A1R5-01	20
		TCGA-5T-A9QA-01	20
		TCGA-AN-A0AK-01	20
		TCGA-A8-A09K-01	20
		TCGA-A8-A0AB-01	20
		TCGA-B6-A0I9-01	20
		TCGA-A8-A07C-01	20
		TCGA-A8-A099-01	20
		TCGA-BH-A0WA-01	20
		TCGA-D8-A27E-01	20
		TCGA-B6-A0RU-01	20
		TCGA-B6-A0RM-01	20
		TCGA-E2-A1LS-01	20
		TCGA-D8-A1XG-01	20
		TCGA-AR-A1AY-01	20
		TCGA-B6-A0IC-01	20
		TCGA-D8-A1XV-01	20
		TCGA-AR-A1AS-01	20
		TCGA-C8-A1HG-01	20
		TCGA-D8-A1XY-01	20
		TCGA-AQ-A04H-01	20
		TCGA-AQ-A04L-01	20
		TCGA-D8-A27W-01	20
		TCGA-E2-A10E-01	20
		TCGA-B6-A402-01	20
		TCGA-AO-A12D-01	20
		TCGA-A8-A08C-01	20
		TCGA-EW-A2FW-01	20
		TCGA-EW-A1IW-01	20
		TCGA-BH-A0BS-01	20
		TCGA-A8-A091-01	20
		TCGA-D8-A1XS-01	20
		TCGA-D8-A1JT-01	20
		TCGA-D8-A1X7-01	20
		TCGA-AC-A4ZE-01	20
		TCGA-AO-A0J4-01	20
		TCGA-D8-A27H-01	20
		TCGA-E9-A1RH-01	20
		TCGA-E9-A22G-01	20
		TCGA-A7-A2KD-01	20
		TCGA-AC-A2BM-01	20
		TCGA-E9-A1R7-01	20
		TCGA-E2-A156-01	20
		TCGA-A7-A13F-01	20
		TCGA-E2-A1IE-01	20
		TCGA-E2-A154-01	20
		TCGA-BH-A0AU-01	20
		TCGA-C8-A135-01	20
		TCGA-AR-A24N-01	20
		TCGA-B6-A0I6-01	20
		TCGA-E2-A1BC-01	20
		TCGA-AC-A23C-01	20
		TCGA-AC-A23H-01	20
		TCGA-D8-A1XF-01	20
		TCGA-A8-A08T-01	20
		TCGA-AR-A0TP-01	20
		TCGA-BH-A0B8-01	20
		TCGA-D8-A27M-01	20
		TCGA-AR-A2LR-01	20
		TCGA-AR-A251-01	20
		TCGA-B6-A0X4-01	20
		TCGA-B6-A0WT-01	20
		TCGA-B6-A1KF-01	20
		TCGA-A8-A092-01	20
		TCGA-A8-A06O-01	20
		TCGA-C8-A26V-01	20
		TCGA-C8-A27B-01	20
		TCGA-A2-A0EM-01	20
		TCGA-AO-A12B-01	20
		TCGA-D8-A140-01	20
		TCGA-A8-A07O-01	20
		TCGA-E2-A14X-01	20
		TCGA-A2-A1G1-01	20
		TCGA-E2-A1LG-01	20
		TCGA-A8-A08B-01	20
		TCGA-B6-A1KC-01	20
		TCGA-E2-A15S-01	20
		TCGA-D8-A1JI-01	20
		TCGA-D8-A1JC-01	20
		TCGA-C8-A1HE-01	20
		TCGA-B6-A0IM-01	20
		TCGA-D8-A147-01	20
		TCGA-S3-AA12-01	20
		TCGA-E9-A228-01	20
		TCGA-A2-A1G4-01	20
		TCGA-A2-A0YT-01	20
		TCGA-B6-A0IK-01	20
		TCGA-B6-A0WS-01	20
		TCGA-BH-A1EV-01	20
		TCGA-AQ-A1H2-01	20
		TCGA-AN-A0AL-01	20
		TCGA-C8-A12X-01	20
		TCGA-GI-A2C9-01	20
		TCGA-E9-A226-01	20
		TCGA-C8-A137-01	20
		TCGA-BH-A0DD-01	20
		TCGA-A2-A0D1-01	20
		TCGA-A7-A0CD-01	20
		TCGA-A8-A09I-01	20
		TCGA-D8-A1JF-01	20
		TCGA-E9-A5UP-01	20
		TCGA-AO-A0JI-01	20
		TCGA-BH-A0AV-01	20
		TCGA-D8-A1JD-01	20
		TCGA-A2-A1FW-01	20
		TCGA-E2-A155-01	20
		TCGA-AO-A12G-01	20
		TCGA-D8-A27F-01	20
		TCGA-A2-A0D3-01	20
		TCGA-E2-A152-01	20
		TCGA-E2-A1B0-01	20
		TCGA-C8-A1HK-01	20
		TCGA-A2-A25E-01	20
		TCGA-A8-A09V-01	20
		TCGA-A2-A0CT-01	20
		TCGA-A2-A1FV-01	20
		TCGA-B6-A0WV-01	20
		TCGA-A2-A0CX-01	20
		TCGA-AO-A03M-01	20
		TCGA-EW-A1J5-01	20
		TCGA-C8-A12W-01	20
		TCGA-C8-A12O-01	20
		TCGA-D8-A1JE-01	20
		TCGA-A7-A13G-01	20
		TCGA-A2-A0ER-01	20
		TCGA-D8-A1XL-01	20
		TCGA-A8-A0AD-01	20
		TCGA-A8-A07S-01	20
		TCGA-D8-A1XJ-01	20
		TCGA-EW-A1OX-01	20
		TCGA-AR-A1AI-01	20
		TCGA-C8-A1HO-01	20
		TCGA-E2-A15J-01	20
		TCGA-B6-A0X5-01	20
		TCGA-D8-A27P-01	20
		TCGA-C8-A12Z-01	20
		TCGA-BH-A202-01	20
		TCGA-D8-A1XW-01	20
		TCGA-D8-A1X6-01	20
		TCGA-BH-A0HY-01	20
		TCGA-AR-A24T-01	20
		TCGA-D8-A1XZ-01	20
		TCGA-E9-A3QA-01	21
		TCGA-A7-A4SD-01	21
		TCGA-A7-A0CE-01	21
		TCGA-E2-A1II-01	21
		TCGA-BH-A0B9-01	21
		TCGA-AR-A1AQ-01	21
		TCGA-S3-AA10-01	21
		TCGA-A2-A04P-01	21
		TCGA-A7-A13E-01	21
		TCGA-E2-A14R-01	21
		TCGA-AO-A12F-01	21
		TCGA-EW-A6SB-01	21
		TCGA-AC-A62X-01	21
		TCGA-AC-A6IW-01	21
		TCGA-5T-A9QA-01	21
		TCGA-AR-A1AJ-01	21
		TCGA-S3-AA0Z-01	21
		TCGA-LL-A441-01	21
		TCGA-E2-A573-01	21
		TCGA-AO-A124-01	21
		TCGA-A8-A07C-01	21
		TCGA-AR-A24H-01	21
		TCGA-AO-A0J2-01	21
		TCGA-A8-A08P-01	21
		TCGA-E9-A1N8-01	21
		TCGA-E9-A247-01	21
		TCGA-C8-A1HF-01	21
		TCGA-E9-A244-01	21
		TCGA-AO-A0JD-01	21
		TCGA-A2-A3XU-01	21
		TCGA-OL-A5S0-01	21
		TCGA-OL-A5D7-01	21
		TCGA-E9-A1RB-01	21
		TCGA-AR-A1AY-01	21
		TCGA-AR-A0U0-01	21
		TCGA-E2-A1LI-01	21
		TCGA-B6-A0IE-01	21
		TCGA-GM-A2DB-01	21
		TCGA-EW-A1PH-01	21
		TCGA-C8-A12L-01	21
		TCGA-A2-A0D2-01	21
		TCGA-AO-A0J6-01	21
		TCGA-A8-A07U-01	21
		TCGA-EW-A1J6-01	21
		TCGA-E2-A159-01	21
		TCGA-OL-A6VO-01	21
		TCGA-D8-A1Y3-01	21
		TCGA-A2-A0D0-01	21
		TCGA-B6-A402-01	21
		TCGA-B6-A0RE-01	21
		TCGA-B6-A0I1-01	21
		TCGA-PL-A8LZ-01	21
		TCGA-E2-A1LH-01	21
		TCGA-BH-A0BG-01	21
		TCGA-A8-A07E-01	21
		TCGA-D8-A1JL-01	21
		TCGA-AR-A0TY-01	21
		TCGA-E2-A574-01	21
		TCGA-B6-A0RS-01	21
		TCGA-GM-A3XL-01	21
		TCGA-D8-A142-01	21
		TCGA-AQ-A54N-01	21
		TCGA-C8-A131-01	21
		TCGA-E2-A1AZ-01	21
		TCGA-D8-A1JM-01	21
		TCGA-AR-A24U-01	21
		TCGA-A2-A3Y0-01	21
		TCGA-E9-A1RH-01	21
		TCGA-E9-A22G-01	21
		TCGA-A7-A6VY-01	21
		TCGA-E2-A14Y-01	21
		TCGA-AN-A0AJ-01	21
		TCGA-A2-A0YJ-01	21
		TCGA-D8-A13Z-01	21
		TCGA-LL-A8F5-01	21
		TCGA-A7-A5ZV-01	21
		TCGA-B6-A0I6-01	21
		TCGA-EW-A1OW-01	21
		TCGA-D8-A1XF-01	21
		TCGA-AR-A0U4-01	21
		TCGA-D8-A1XK-01	21
		TCGA-B6-A0IQ-01	21
		TCGA-AO-A129-01	21
		TCGA-GM-A2DF-01	21
		TCGA-AR-A251-01	21
		TCGA-OL-A5RW-01	21
		TCGA-A7-A26F-01	21
		TCGA-B6-A1KF-01	21
		TCGA-UU-A93S-01	21
		TCGA-E2-A1LK-01	21
		TCGA-A7-A13D-01	21
		TCGA-C8-A27B-01	21
		TCGA-A8-A07O-01	21
		TCGA-A7-A6VW-01	21
		TCGA-A2-A1G1-01	21
		TCGA-A7-A26I-01	21
		TCGA-A7-A0DA-01	21
		TCGA-A8-A08B-01	21
		TCGA-OL-A66I-01	21
		TCGA-A2-A3XS-01	21
		TCGA-E2-A150-01	21
		TCGA-AR-A0TU-01	21
		TCGA-AR-A1AR-01	21
		TCGA-E2-A1B6-01	21
		TCGA-GI-A2C9-01	21
		TCGA-E2-A158-01	21
		TCGA-AR-A1AH-01	21
		TCGA-AO-A0JL-01	21
		TCGA-D8-A1XT-01	21
		TCGA-EW-A1PB-01	21
		TCGA-BH-A0B3-01	21
		TCGA-A2-A0YM-01	21
		TCGA-EW-A1P8-01	21
		TCGA-AC-A8OQ-01	21
		TCGA-AO-A1KR-01	21
		TCGA-E2-A14N-01	21
		TCGA-B6-A0IJ-01	21
		TCGA-AR-A256-01	21
		TCGA-A2-A0T0-01	21
		TCGA-A8-A08X-01	21
		TCGA-AR-A1AI-01	21
		TCGA-AC-A2BK-01	21
		TCGA-A2-A0YG-01	21
		TCGA-BH-A0BL-01	21
		TCGA-A2-A3XT-01	21
		TCGA-B6-A0X1-01	21
		TCGA-AR-A0TV-01	22
		TCGA-AO-A03P-01	22
		TCGA-A2-A1G0-01	22
		TCGA-A7-A0DC-01	22
		TCGA-E9-A22B-01	22
		TCGA-A7-A3IZ-01	22
		TCGA-A7-A0D9-01	22
		TCGA-AR-A2LE-01	22
		TCGA-E2-A14T-01	22
		TCGA-A2-A0D4-01	22
		TCGA-BH-A0B1-01	22
		TCGA-C8-A1HN-01	22
		TCGA-E9-A1N4-01	22
		TCGA-E2-A14S-01	22
		TCGA-E2-A15R-01	22
		TCGA-D8-A1XD-01	22
		TCGA-BH-A0BW-01	22
		TCGA-AN-A0AK-01	22
		TCGA-A2-A0EU-01	22
		TCGA-A8-A08S-01	22
		TCGA-A8-A09K-01	22
		TCGA-A2-A25B-01	22
		TCGA-A8-A0AB-01	22
		TCGA-A2-A0CU-01	22
		TCGA-E2-A14W-01	22
		TCGA-AR-A24Z-01	22
		TCGA-A8-A07C-01	22
		TCGA-A8-A099-01	22
		TCGA-AO-A0J3-01	22
		TCGA-AR-A24H-01	22
		TCGA-A7-A26E-01	22
		TCGA-D8-A27E-01	22
		TCGA-EW-A1P0-01	22
		TCGA-AO-A0JD-01	22
		TCGA-A8-A09T-01	22
		TCGA-A8-A08G-01	22
		TCGA-C8-A3M8-01	22
		TCGA-C8-A12M-01	22
		TCGA-E9-A1R6-01	22
		TCGA-B6-A0WW-01	22
		TCGA-D8-A1JG-01	22
		TCGA-B6-A0IC-01	22
		TCGA-AR-A24L-01	22
		TCGA-E2-A15O-01	22
		TCGA-D8-A1XV-01	22
		TCGA-A8-A07F-01	22
		TCGA-E2-A15T-01	22
		TCGA-AQ-A04H-01	22
		TCGA-AR-A24M-01	22
		TCGA-A7-A26J-01	22
		TCGA-D8-A27W-01	22
		TCGA-AO-A1KS-01	22
		TCGA-E2-A109-01	22
		TCGA-E9-A1NE-01	22
		TCGA-A2-A04R-01	22
		TCGA-D8-A1X9-01	22
		TCGA-EW-A1IW-01	22
		TCGA-BH-A0BS-01	22
		TCGA-AR-A2LK-01	22
		TCGA-A8-A091-01	22
		TCGA-D8-A1XS-01	22
		TCGA-D8-A1JT-01	22
		TCGA-D8-A1X7-01	22
		TCGA-E9-A1N9-01	22
		TCGA-AO-A0JG-01	22
		TCGA-D8-A1Y0-01	22
		TCGA-A8-A085-01	22
		TCGA-AR-A0U2-01	22
		TCGA-E9-A1RH-01	22
		TCGA-AC-A2BM-01	22
		TCGA-A8-A08O-01	22
		TCGA-A2-A0T3-01	22
		TCGA-A2-A0ET-01	22
		TCGA-E9-A1R7-01	22
		TCGA-E2-A156-01	22
		TCGA-AN-A0AJ-01	22
		TCGA-A2-A0YF-01	22
		TCGA-E2-A1IE-01	22
		TCGA-LL-A7T0-01	22
		TCGA-BH-A0AU-01	22
		TCGA-AR-A24N-01	22
		TCGA-E9-A1RE-01	22
		TCGA-E2-A1BC-01	22
		TCGA-AR-A24X-01	22
		TCGA-AC-A23H-01	22
		TCGA-D8-A1XF-01	22
		TCGA-A8-A08T-01	22
		TCGA-EW-A6SA-01	22
		TCGA-E9-A22H-01	22
		TCGA-A8-A06O-01	22
		TCGA-AR-A0TW-01	22
		TCGA-C8-A26V-01	22
		TCGA-AR-A24K-01	22
		TCGA-D8-A140-01	22
		TCGA-AR-A0TZ-01	22
		TCGA-E2-A10A-01	22
		TCGA-C8-A26Z-01	22
		TCGA-B6-A1KC-01	22
		TCGA-E2-A15S-01	22
		TCGA-C8-A27A-01	22
		TCGA-D8-A1JI-01	22
		TCGA-E9-A1N3-01	22
		TCGA-D8-A1JC-01	22
		TCGA-E2-A15P-01	22
		TCGA-B6-A0IM-01	22
		TCGA-A2-A4S3-01	22
		TCGA-E9-A228-01	22
		TCGA-A2-A1G4-01	22
		TCGA-A2-A0YT-01	22
		TCGA-D8-A1J8-01	22
		TCGA-EW-A1IX-01	22
		TCGA-E9-A226-01	22
		TCGA-C8-A137-01	22
		TCGA-BH-A0DD-01	22
		TCGA-EW-A1PA-01	22
		TCGA-AO-A0JI-01	22
		TCGA-AR-A250-01	22
		TCGA-D8-A1JD-01	22
		TCGA-AR-A24R-01	22
		TCGA-EW-A1IY-01	22
		TCGA-A2-A1FW-01	22
		TCGA-E2-A155-01	22
		TCGA-C8-A1HK-01	22
		TCGA-A2-A25E-01	22
		TCGA-A2-A0CT-01	22
		TCGA-A2-A1FV-01	22
		TCGA-B6-A0WV-01	22
		TCGA-D8-A1X5-01	22
		TCGA-E2-A15A-01	22
		TCGA-A2-A0ER-01	22
		TCGA-A8-A0AD-01	22
		TCGA-B6-A1KN-01	22
		TCGA-AO-A1KP-01	22
		TCGA-EW-A1OX-01	22
		TCGA-C8-A1HO-01	22
		TCGA-AN-A0FW-01	22
		TCGA-AR-A252-01	22
		TCGA-BH-A202-01	22
		TCGA-A2-A0YG-01	22
		TCGA-AO-A0JA-01	22
		TCGA-D8-A1XZ-01	22
		TCGA-E2-A15F-01	22
		TCGA-D8-A1JA-01	23
		TCGA-BH-A0C7-01	23
		TCGA-A8-A09R-01	23
		TCGA-BH-A8FY-01	23
		TCGA-EW-A1P5-01	23
		TCGA-AO-A03P-01	23
		TCGA-A2-A1G0-01	23
		TCGA-D8-A1XR-01	23
		TCGA-A7-A0DC-01	23
		TCGA-A7-A3IZ-01	23
		TCGA-B6-A0RO-01	23
		TCGA-A8-A06Y-01	23
		TCGA-E2-A1IU-01	23
		TCGA-AR-A2LE-01	23
		TCGA-E2-A14T-01	23
		TCGA-GM-A2DM-01	23
		TCGA-BH-A0B1-01	23
		TCGA-C8-A1HN-01	23
		TCGA-A2-A25C-01	23
		TCGA-E9-A1N4-01	23
		TCGA-E2-A106-01	23
		TCGA-E2-A14S-01	23
		TCGA-E2-A15R-01	23
		TCGA-D8-A1XD-01	23
		TCGA-E9-A1R5-01	23
		TCGA-GM-A3NW-01	23
		TCGA-A2-A0EU-01	23
		TCGA-AR-A24P-01	23
		TCGA-A8-A0AB-01	23
		TCGA-AO-A1KO-01	23
		TCGA-E2-A14W-01	23
		TCGA-E9-A5UO-01	23
		TCGA-A8-A099-01	23
		TCGA-AO-A0J3-01	23
		TCGA-AR-A24H-01	23
		TCGA-A7-A26E-01	23
		TCGA-D8-A27E-01	23
		TCGA-AO-A0JD-01	23
		TCGA-A8-A09T-01	23
		TCGA-A8-A08G-01	23
		TCGA-AR-A24W-01	23
		TCGA-D8-A1XG-01	23
		TCGA-D8-A1JJ-01	23
		TCGA-C8-A12M-01	23
		TCGA-B6-A0RL-01	23
		TCGA-E9-A1R6-01	23
		TCGA-E9-A1R3-01	23
		TCGA-B6-A0WW-01	23
		TCGA-B6-A0IC-01	23
		TCGA-AR-A24L-01	23
		TCGA-D8-A1XV-01	23
		TCGA-AR-A255-01	23
		TCGA-A8-A07F-01	23
		TCGA-E2-A15T-01	23
		TCGA-C8-A1HG-01	23
		TCGA-BH-A0BA-01	23
		TCGA-D8-A1XY-01	23
		TCGA-AO-A0J7-01	23
		TCGA-AR-A24M-01	23
		TCGA-E2-A1L8-01	23
		TCGA-A7-A26J-01	23
		TCGA-D8-A27W-01	23
		TCGA-AO-A1KS-01	23
		TCGA-EW-A1J6-01	23
		TCGA-D8-A1XU-01	23
		TCGA-A2-A04R-01	23
		TCGA-BH-A0BS-01	23
		TCGA-AR-A2LK-01	23
		TCGA-D8-A1XS-01	23
		TCGA-D8-A1JT-01	23
		TCGA-D8-A1X7-01	23
		TCGA-EW-A1J1-01	23
		TCGA-AO-A0JG-01	23
		TCGA-A7-A0CH-01	23
		TCGA-D8-A1Y0-01	23
		TCGA-AR-A0U2-01	23
		TCGA-EW-A1J3-01	23
		TCGA-AC-A2BM-01	23
		TCGA-A8-A08O-01	23
		TCGA-GM-A2DC-01	23
		TCGA-A2-A0ET-01	23
		TCGA-E9-A1R7-01	23
		TCGA-E2-A156-01	23
		TCGA-E9-A54X-01	23
		TCGA-D8-A1JN-01	23
		TCGA-AR-A24V-01	23
		TCGA-A2-A0YF-01	23
		TCGA-E2-A1IE-01	23
		TCGA-A2-A4S2-01	23
		TCGA-BH-A0W3-01	23
		TCGA-AO-A12H-01	23
		TCGA-AR-A24N-01	23
		TCGA-E9-A1RE-01	23
		TCGA-E2-A1BC-01	23
		TCGA-AR-A24X-01	23
		TCGA-A8-A07G-01	23
		TCGA-BH-A0B8-01	23
		TCGA-C8-A1HI-01	23
		TCGA-E9-A1RI-01	23
		TCGA-B6-A0X4-01	23
		TCGA-E2-A1B5-01	23
		TCGA-E9-A22H-01	23
		TCGA-A8-A06O-01	23
		TCGA-E9-A1RD-01	23
		TCGA-AR-A24K-01	23
		TCGA-AO-A12B-01	23
		TCGA-AR-A0TZ-01	23
		TCGA-E2-A10A-01	23
		TCGA-C8-A26Z-01	23
		TCGA-E2-A1LG-01	23
		TCGA-E2-A15L-01	23
		TCGA-B6-A1KC-01	23
		TCGA-E2-A15S-01	23
		TCGA-D8-A1JI-01	23
		TCGA-E9-A1N3-01	23
		TCGA-D8-A1JC-01	23
		TCGA-E2-A15P-01	23
		TCGA-C8-A1HE-01	23
		TCGA-A8-A086-01	23
		TCGA-AR-A0TR-01	23
		TCGA-D8-A27V-01	23
		TCGA-E9-A228-01	23
		TCGA-A2-A1FX-01	23
		TCGA-A2-A0YT-01	23
		TCGA-D8-A1J8-01	23
		TCGA-AQ-A1H2-01	23
		TCGA-AR-A1AV-01	23
		TCGA-E9-A226-01	23
		TCGA-A8-A095-01	23
		TCGA-E9-A24A-01	23
		TCGA-A7-A0CD-01	23
		TCGA-E2-A1IN-01	23
		TCGA-E2-A1IH-01	23
		TCGA-AO-A0JI-01	23
		TCGA-AR-A24R-01	23
		TCGA-EW-A1IY-01	23
		TCGA-A2-A1FW-01	23
		TCGA-AR-A0U3-01	23
		TCGA-E9-A1RC-01	23
		TCGA-C8-A1HK-01	23
		TCGA-A8-A09V-01	23
		TCGA-A2-A0CT-01	23
		TCGA-A2-A1FV-01	23
		TCGA-B6-A0WV-01	23
		TCGA-E2-A10B-01	23
		TCGA-E9-A249-01	23
		TCGA-D8-A1JE-01	23
		TCGA-A2-A0ER-01	23
		TCGA-A8-A0AD-01	23
		TCGA-B6-A1KN-01	23
		TCGA-AO-A1KP-01	23
		TCGA-EW-A1OX-01	23
		TCGA-C8-A1HO-01	23
		TCGA-D8-A1XO-01	23
		TCGA-E2-A1L6-01	23
		TCGA-AR-A252-01	23
		TCGA-BH-A202-01	23
		TCGA-A2-A0YG-01	23
		TCGA-D8-A1X6-01	23
		TCGA-AR-A24T-01	23
		TCGA-E2-A15F-01	23
		TCGA-BH-A0BQ-01	24
		TCGA-BH-A0HA-01	24
		TCGA-E2-A1IJ-01	24
		TCGA-BH-A0AY-01	24
		TCGA-D8-A1Y2-01	24
		TCGA-E9-A229-01	24
		TCGA-D8-A1Y1-01	24
		TCGA-A2-A0CZ-01	24
		TCGA-AC-A5EH-01	24
		TCGA-AC-A3HN-01	24
		TCGA-AO-A0JE-01	24
		TCGA-A8-A06R-01	24
		TCGA-D8-A1XD-01	24
		TCGA-AC-A3W5-01	24
		TCGA-D8-A1JP-01	24
		TCGA-E9-A1R5-01	24
		TCGA-BH-A0BZ-01	24
		TCGA-AC-A7VC-01	24
		TCGA-AR-A24P-01	24
		TCGA-BH-A0DI-01	24
		TCGA-A2-A0T6-01	24
		TCGA-XX-A89A-01	24
		TCGA-D8-A146-01	24
		TCGA-AC-A3W6-01	24
		TCGA-BH-A18I-01	24
		TCGA-EW-A1PF-01	24
		TCGA-HN-A2OB-01	24
		TCGA-A2-A04W-01	24
		TCGA-D8-A1JJ-01	24
		TCGA-BH-A0BR-01	24
		TCGA-E9-A1R3-01	24
		TCGA-D8-A27L-01	24
		TCGA-A2-A0EO-01	24
		TCGA-AR-A24L-01	24
		TCGA-E2-A1L9-01	24
		TCGA-D8-A1XY-01	24
		TCGA-AC-A2QH-01	24
		TCGA-AR-A24M-01	24
		TCGA-AR-A2LQ-01	24
		TCGA-GM-A2DL-01	24
		TCGA-B6-A0RP-01	24
		TCGA-AN-A0XS-01	24
		TCGA-AR-A2LM-01	24
		TCGA-D8-A1XU-01	24
		TCGA-AO-A126-01	24
		TCGA-AO-A0JM-01	24
		TCGA-4H-AAAK-01	24
		TCGA-E9-A1N6-01	24
		TCGA-AR-A24O-01	24
		TCGA-E9-A1NH-01	24
		TCGA-E9-A1NA-01	24
		TCGA-A8-A07E-01	24
		TCGA-A8-A097-01	24
		TCGA-A2-A4RX-01	24
		TCGA-D8-A142-01	24
		TCGA-EW-A1J2-01	24
		TCGA-E2-A570-01	24
		TCGA-BH-A0BF-01	24
		TCGA-LL-A73Y-01	24
		TCGA-E9-A1NG-01	24
		TCGA-E2-A10F-01	24
		TCGA-D8-A27H-01	24
		TCGA-A7-A5ZW-01	24
		TCGA-BH-A0DV-01	24
		TCGA-D8-A27T-01	24
		TCGA-B6-A0RN-01	24
		TCGA-D8-A73U-01	24
		TCGA-A8-A076-01	24
		TCGA-BH-A0B0-01	24
		TCGA-A8-A09D-01	24
		TCGA-AR-A24V-01	24
		TCGA-A7-A26G-01	24
		TCGA-D8-A1JH-01	24
		TCGA-E2-A1BC-01	24
		TCGA-A8-A07G-01	24
		TCGA-E9-A1RI-01	24
		TCGA-BH-A0H3-01	24
		TCGA-A7-A26H-01	24
		TCGA-B6-A0WT-01	24
		TCGA-GI-A2C8-01	24
		TCGA-D8-A141-01	24
		TCGA-A7-A56D-01	24
		TCGA-A2-A04N-01	24
		TCGA-AO-A0J5-01	24
		TCGA-D8-A27N-01	24
		TCGA-A7-A26I-01	24
		TCGA-BH-A6R9-01	24
		TCGA-E2-A15L-01	24
		TCGA-A2-A0YD-01	24
		TCGA-AC-A6IV-01	24
		TCGA-A8-A086-01	24
		TCGA-E2-A1IG-01	24
		TCGA-A8-A07J-01	24
		TCGA-AO-A12C-01	24
		TCGA-3C-AALK-01	24
		TCGA-EW-A2FR-01	24
		TCGA-E2-A1IO-01	24
		TCGA-E2-A3DX-01	24
		TCGA-A7-A6VV-01	24
		TCGA-EW-A1IX-01	24
		TCGA-C8-A12P-01	24
		TCGA-E9-A226-01	24
		TCGA-C8-A8HQ-01	24
		TCGA-A2-A0EN-01	24
		TCGA-E2-A1IN-01	24
		TCGA-E2-A1IH-01	24
		TCGA-AR-A250-01	24
		TCGA-JL-A3YW-01	24
		TCGA-AO-A0JF-01	24
		TCGA-BH-A0AV-01	24
		TCGA-D8-A1JD-01	24
		TCGA-AR-A2LN-01	24
		TCGA-D8-A1XT-01	24
		TCGA-LL-A5YP-01	24
		TCGA-D8-A1XB-01	24
		TCGA-E2-A152-01	24
		TCGA-AC-A2B8-01	24
		TCGA-E9-A22E-01	24
		TCGA-AN-A0XW-01	24
		TCGA-AC-A23G-01	24
		TCGA-A2-A0CX-01	24
		TCGA-B6-A0RI-01	24
		TCGA-B6-A0WX-01	24
		TCGA-BH-A0DX-01	24
		TCGA-A8-A07I-01	24
		TCGA-C8-A12W-01	24
		TCGA-A2-A0EX-01	24
		TCGA-AR-A1AN-01	24
		TCGA-C8-A12O-01	24
		TCGA-BH-A0AZ-01	24
		TCGA-D8-A1JE-01	24
		TCGA-BH-A0EI-01	24
		TCGA-BH-A1EY-01	24
		TCGA-E9-A1NF-01	24
		TCGA-C8-A12N-01	24
		TCGA-A8-A0AD-01	24
		TCGA-AC-A23E-01	24
		TCGA-A8-A08X-01	24
		TCGA-E9-A22A-01	24
		TCGA-D8-A1XO-01	24
		TCGA-D8-A27G-01	24
		TCGA-BH-A0DG-01	24
		TCGA-A2-A0CP-01	24
		TCGA-D8-A1JU-01	24
		TCGA-E9-A1N5-01	24
		TCGA-A2-A4S1-01	24
		TCGA-E2-A153-01	24
		TCGA-BH-A0BL-01	24
		TCGA-E9-A1NI-01	24
		TCGA-AR-A24T-01	24
		TCGA-AO-A0JA-01	24
		TCGA-PE-A5DE-01	25
		TCGA-A2-A0EY-01	25
		TCGA-BH-A8FY-01	25
		TCGA-OL-A5RX-01	25
		TCGA-LD-A74U-01	25
		TCGA-D8-A1XR-01	25
		TCGA-E2-A1IJ-01	25
		TCGA-OL-A5RV-01	25
		TCGA-E2-A1IK-01	25
		TCGA-E2-A1IU-01	25
		TCGA-AR-A2LE-01	25
		TCGA-AC-A3HN-01	25
		TCGA-E9-A1N4-01	25
		TCGA-LL-A6FP-01	25
		TCGA-A2-A25A-01	25
		TCGA-D8-A1JS-01	25
		TCGA-LL-A50Y-01	25
		TCGA-XX-A89A-01	25
		TCGA-D8-A146-01	25
		TCGA-AR-A24Z-01	25
		TCGA-BH-A28O-01	25
		TCGA-D8-A3Z6-01	25
		TCGA-A8-A093-01	25
		TCGA-A8-A099-01	25
		TCGA-AC-A3W6-01	25
		TCGA-A7-A26E-01	25
		TCGA-E2-A1IF-01	25
		TCGA-AC-A8OS-01	25
		TCGA-BH-A18I-01	25
		TCGA-MS-A51U-01	25
		TCGA-AR-A24W-01	25
		TCGA-B6-A0IC-01	25
		TCGA-AC-A3YJ-01	25
		TCGA-GM-A4E0-01	25
		TCGA-AR-A1AS-01	25
		TCGA-A2-A0YI-01	25
		TCGA-BH-A0BA-01	25
		TCGA-AR-A1AL-01	25
		TCGA-BH-A0B5-01	25
		TCGA-AR-A24M-01	25
		TCGA-AC-A62Y-01	25
		TCGA-B6-A0RP-01	25
		TCGA-E2-A10E-01	25
		TCGA-OL-A66K-01	25
		TCGA-GM-A2DN-01	25
		TCGA-C8-A274-01	25
		TCGA-W8-A86G-01	25
		TCGA-D8-A1XU-01	25
		TCGA-E2-A15G-01	25
		TCGA-BH-A0E9-01	25
		TCGA-B6-A1KI-01	25
		TCGA-E2-A15I-01	25
		TCGA-E9-A227-01	25
		TCGA-D8-A3Z5-01	25
		TCGA-AR-A24O-01	25
		TCGA-A2-A0CQ-01	25
		TCGA-GM-A2DA-01	25
		TCGA-E9-A1NH-01	25
		TCGA-E2-A14U-01	25
		TCGA-OL-A5RU-01	25
		TCGA-BH-A0BS-01	25
		TCGA-GM-A2D9-01	25
		TCGA-LQ-A4E4-01	25
		TCGA-EW-A1J2-01	25
		TCGA-A7-A5ZX-01	25
		TCGA-A7-A0CH-01	25
		TCGA-B6-A0X0-01	25
		TCGA-LD-A7W6-01	25
		TCGA-BH-A0DV-01	25
		TCGA-D8-A27T-01	25
		TCGA-EW-A1J3-01	25
		TCGA-WT-AB44-01	25
		TCGA-BH-A8G0-01	25
		TCGA-EW-A1PE-01	25
		TCGA-E2-A156-01	25
		TCGA-A7-A426-01	25
		TCGA-D8-A73U-01	25
		TCGA-D8-A1JN-01	25
		TCGA-E9-A5FK-01	25
		TCGA-BH-A0B0-01	25
		TCGA-BH-A0BM-01	25
		TCGA-A2-A0YF-01	25
		TCGA-AC-A3W7-01	25
		TCGA-BH-A0W3-01	25
		TCGA-AC-A2FG-01	25
		TCGA-AO-A0JJ-01	25
		TCGA-E2-A154-01	25
		TCGA-A2-A0EW-01	25
		TCGA-GM-A5PX-01	25
		TCGA-AC-A3BB-01	25
		TCGA-AC-A3TN-01	25
		TCGA-E9-A22H-01	25
		TCGA-BH-A0EA-01	25
		TCGA-E9-A1RD-01	25
		TCGA-A2-A0EM-01	25
		TCGA-A7-A4SC-01	25
		TCGA-D8-A27K-01	25
		TCGA-E2-A15L-01	25
		TCGA-A2-A0YD-01	25
		TCGA-D8-A1JI-01	25
		TCGA-OL-A6VQ-01	25
		TCGA-E2-A15P-01	25
		TCGA-C8-A1HE-01	25
		TCGA-E2-A1B4-01	25
		TCGA-OL-A66L-01	25
		TCGA-AR-A5QM-01	25
		TCGA-AR-A0TR-01	25
		TCGA-D8-A27V-01	25
		TCGA-AO-A125-01	25
		TCGA-E2-A1IL-01	25
		TCGA-BH-A0BO-01	25
		TCGA-AO-A0J8-01	25
		TCGA-A2-A0CS-01	25
		TCGA-E2-A3DX-01	25
		TCGA-A2-A0CV-01	25
		TCGA-BH-A1EV-01	25
		TCGA-E2-A15K-01	25
		TCGA-B6-A0WZ-01	25
		TCGA-A8-A095-01	25
		TCGA-E2-A2P6-01	25
		TCGA-E9-A24A-01	25
		TCGA-A2-A0EN-01	25
		TCGA-B6-A40B-01	25
		TCGA-PE-A5DD-01	25
		TCGA-AO-A03N-01	25
		TCGA-AO-A0JF-01	25
		TCGA-BH-A0C1-01	25
		TCGA-AR-A2LN-01	25
		TCGA-E2-A1BD-01	25
		TCGA-LL-A5YN-01	25
		TCGA-EW-A1IY-01	25
		TCGA-A7-A425-01	25
		TCGA-E2-A15M-01	25
		TCGA-GM-A3NY-01	25
		TCGA-GM-A5PV-01	25
		TCGA-A2-A0YC-01	25
		TCGA-A8-A09V-01	25
		TCGA-BH-A0DX-01	25
		TCGA-E2-A10B-01	25
		TCGA-AR-A1AN-01	25
		TCGA-A7-A3J1-01	25
		TCGA-A2-A0CO-01	25
		TCGA-D8-A1JE-01	25
		TCGA-A7-A13G-01	25
		TCGA-A2-A0EP-01	25
		TCGA-A8-A07S-01	25
		TCGA-AC-A23E-01	25
		TCGA-D8-A1X8-01	25
		TCGA-D8-A1XO-01	25
		TCGA-A7-A0DB-01	25
		TCGA-A2-A0YK-01	25
		TCGA-A7-A0CG-01	25
		TCGA-D8-A27P-01	25
		TCGA-E2-A1L6-01	25
		TCGA-BH-A0DO-01	25
		TCGA-D8-A1JA-01	26
		TCGA-A8-A09R-01	26
		TCGA-EW-A1P5-01	26
		TCGA-AO-A03P-01	26
		TCGA-D8-A1XA-01	26
		TCGA-D8-A1XR-01	26
		TCGA-A7-A3IZ-01	26
		TCGA-E2-A1IU-01	26
		TCGA-AR-A2LE-01	26
		TCGA-BH-A0B1-01	26
		TCGA-C8-A1HN-01	26
		TCGA-A2-A25C-01	26
		TCGA-E9-A1N4-01	26
		TCGA-E2-A106-01	26
		TCGA-E2-A15R-01	26
		TCGA-D8-A1XD-01	26
		TCGA-E9-A1R5-01	26
		TCGA-AN-A0AK-01	26
		TCGA-A2-A0EU-01	26
		TCGA-AR-A24P-01	26
		TCGA-A8-A09K-01	26
		TCGA-A2-A25B-01	26
		TCGA-A8-A0AB-01	26
		TCGA-AO-A1KO-01	26
		TCGA-E9-A5UO-01	26
		TCGA-AR-A24Z-01	26
		TCGA-B6-A0I9-01	26
		TCGA-A8-A099-01	26
		TCGA-AR-A24H-01	26
		TCGA-A7-A26E-01	26
		TCGA-D8-A27E-01	26
		TCGA-AO-A0JD-01	26
		TCGA-D8-A13Y-01	26
		TCGA-D8-A1XG-01	26
		TCGA-D8-A1JJ-01	26
		TCGA-C8-A12M-01	26
		TCGA-E9-A1R3-01	26
		TCGA-B6-A0IC-01	26
		TCGA-AR-A24L-01	26
		TCGA-AR-A0U0-01	26
		TCGA-A2-A0SU-01	26
		TCGA-D8-A1XV-01	26
		TCGA-E2-A15T-01	26
		TCGA-AR-A1AL-01	26
		TCGA-AR-A1AX-01	26
		TCGA-AR-A24M-01	26
		TCGA-A7-A26J-01	26
		TCGA-AO-A1KS-01	26
		TCGA-E2-A10E-01	26
		TCGA-A8-A08C-01	26
		TCGA-E9-A1NE-01	26
		TCGA-D8-A1X9-01	26
		TCGA-E2-A15I-01	26
		TCGA-AR-A24O-01	26
		TCGA-EW-A1IW-01	26
		TCGA-BH-A0BS-01	26
		TCGA-AR-A0TY-01	26
		TCGA-C8-A132-01	26
		TCGA-D8-A1XS-01	26
		TCGA-D8-A1JT-01	26
		TCGA-D8-A1X7-01	26
		TCGA-EW-A1J1-01	26
		TCGA-A7-A0CH-01	26
		TCGA-AR-A24U-01	26
		TCGA-AR-A254-01	26
		TCGA-A8-A085-01	26
		TCGA-AR-A0U2-01	26
		TCGA-AC-A2BM-01	26
		TCGA-A8-A08O-01	26
		TCGA-E9-A1R7-01	26
		TCGA-E2-A156-01	26
		TCGA-E9-A54X-01	26
		TCGA-A7-A13F-01	26
		TCGA-A2-A0YF-01	26
		TCGA-A7-A26G-01	26
		TCGA-BH-A0W3-01	26
		TCGA-AR-A24N-01	26
		TCGA-E2-A1BC-01	26
		TCGA-AR-A24X-01	26
		TCGA-AC-A23C-01	26
		TCGA-AC-A23H-01	26
		TCGA-E2-A15D-01	26
		TCGA-C8-A1HI-01	26
[truncated: 8,451 more rows]

## Sheet: ISA_METABRIC_Biclusters_Genes
Gene.ID	Bicluster.No
SYMPK	1
AX747098	1
U85991	1
TRIM16	1
PRR12	1
CROCC	1
MBD3	1
LSM11	1
VAPB	1
CEP164	1
WASH2P	1
FBXO41	1
NEURL4	1
ATG16L2	1
QTRT1	1
AK129717	1
MAP4	1
CLASRP	1
DKFZp434C2019	1
N4BP2	1
HDAC7	1
WHAMM	1
FLJ45340	1
ZER1	1
TUBGCP6	1
PRR22	1
CCNT1	1
FAM193B	1
DR978886	1
GUSBL2	1
SLC38A7	1
LOC161527	1
EPG5	1
BC140723	1
LTB4R	1
BC009629	1
HPS5	1
CNTROB	1
ZFP14	1
ZNF205	1
DIS3L2	1
DQ577523	1
AKAP8L	1
CPT1B	1
IKZF4	1
CCDC101	1
CA393467	1
SOLH	1
CCDC140	1
TRAPPC10	1
LOC643669	1
NOL9	1
AI680786	1
GIGYF1	1
ANKS3	1
UBE2D2	1
KIAA0454	1
PLEKHN1	1
BX641358	1
BDP1	1
SDS	2
ADAMTSL4	2
RASSF4	2
DOCK2	2
LILRB1	2
EEPD1	2
ADCY7	2
CPVL	2
PCDHGC3	2
SPAG11A	2
GAL	2
STX11	2
PLXNC1	2
TCIRG1	2
C6orf59	2
NPL	2
SYK	2
PDE1B	2
C5orf62	2
RNASE6	2
OSCAR	2
AQP9	2
CTSB	2
TM6SF1	2
LHFPL2	2
HBG1	2
VGLL3	2
GPC6	2
CD53	2
PLIN2	2
SLC9A9	2
MFSD1	2
ALDH1A2	2
MMP2	2
FCGR1C	2
DFNA5	2
TNFSF14	2
DHRS9	2
LST1	2
CLLU1OS	2
CORO1C	2
C2	2
CPXM1	2
LOC645166	2
FABP5L3	2
HUAT	2
LGALS9C	2
ADORA3	2
DEFA1	2
AP1S2	2
NLRC4	2
TPK1	2
HLX	2
HAMP	2
M6PR	2
C19orf59	2
CANX	2
EFHD2	2
C9orf167	2
EMILIN2	2
TP53I3	2
KCNJ5	2
LGMN	2
CLEC12A	2
RCBTB2	2
NRP2	2
IKBIP	2
VSIG4	2
LGALS9B	2
CALHM2	2
C1QC	2
HTRA4	2
ACAA2	2
VWCE	2
ITGB3	2
FLVCR2	2
RNF130	2
PIK3R5	2
MYO5A	2
LACTB	2
SLC12A6	2
VMO1	2
TTYH2	2
CMKLR1	2
GOLGA7B	2
C9orf21	2
SERPINB8	2
SIGLEC7	2
LILRB4	2
PITPNM2	2
DPEP2	2
APBB1IP	2
GRN	2
AIF1	2
SIRPA	2
UBASH3B	2
DOK3	2
FCGR2A	2
IFI30	2
2019-03-01	2
PILRA	2
FMO1	2
FUCA1	2
MAFB	2
PLCB2	2
AGPAT9	2
STARD8	2
SPOCD1	2
LPXN	2
CNRIP1	2
AHSP	2
C12orf5	2
SLC24A6	2
ASGR1	2
TYROBP	2
RASGRP3	2
LONRF3	2
LILRB3	2
DNAJB5	2
KLHL6	2
IL1RN	2
PTGFR	2
GALM	2
PRAM1	2
CD248	2
PTPRE	2
SLC37A2	2
TNFRSF1B	2
KIAA0930	2
FAM49A	2
ABL2	2
C10orf125	2
CLEC4A	2
C1orf54	2
SLC43A3	2
TLR1	2
RNASE2	2
CCDC80	2
CD163	2
SAMD4A	2
TMEM150B	2
FNIP2	2
LRP1	2
GNGT2	2
PKD2L1	2
PDE6G	2
SLC6A6	2
GIT2	2
FAM20A	2
C13orf18	2
C19orf28	2
SLC36A1	2
C1QA	2
EDNRB	2
ALDH3B1	2
HK3	2
RNASE3	2
ASPA	2
PHACTR1	2
FKBP15	2
MITF	2
PDK4	2
CD36	2
CRYBB1	2
MYO9B	2
MCTP1	2
GALC	2
RPS6KA3	2
LILRA2	2
PLEKHM2	2
PLA2G7	2
C13orf33	2
NLRP3	2
USP2	2
SNTB1	2
AGPAT4	2
ZNF438	2
HVCN1	2
ASIP	2
BEND6	2
RASA4	2
MAF	2
IL17RA	2
NR1H3	2
HEXB	2
RILP	2
EMP3	2
SLC29A3	2
ASGR2	2
PRG2	2
MRC1L1	2
IGSF6	2
YPEL4	2
ITGB2	2
H2AFY	2
SLC2A9	2
LILRA5	2
SLAMF9	2
TBXAS1	2
PTPRO	2
SIGLEC9	2
ADAP2	2
PLEKHO2	2
HBG2	2
FOLR3	2
CECR1	2
SLC38A6	2
RHOG	2
LOC153577	2
CHST13	2
CD84	2
ABCA1	2
CR594506	2
FES	2
FABP5	2
LAIR1	2
CTSL1	2
GK	2
LSP1	2
CD72	2
SLC1A3	2
CD86	2
SLC15A3	2
DYSF	2
CTSZ	2
CNIH3	2
CD109	2
HS3ST1	2
OBFC2A	2
ARRB2	2
TRPV2	2
ARHGAP30	2
SGK1	2
C19orf38	2
FOLR2	2
IL10RA	2
GFRA2	2
ITGAX	2
CCDC88A	2
GBGT1	2
HOXD12	2
PTTG2	2
MSR1	2
EVI2A	2
FLRT2	2
CD300LB	2
CAMK1	2
CCL7	2
ACVRL1	2
ENG	2
PLBD2	2
TMEM140	2
MMP12	2
CD300A	2
XPNPEP2	2
PLEK	2
SLC7A7	2
AK090694	2
LYVE1	2
DMXL2	2
FAM20C	2
GALNT12	2
PTCRA	2
CD83	2
IL10RB	2
ZEB2	2
C20orf194	2
PIK3AP1	2
MPEG1	2
LRRC33	2
ATG7	2
STK10	2
SIGLEC1	2
GSDMA	2
METTL7B	2
LRRC25	2
FPR3	2
MPP1	2
CCL18	2
SEL1L2	2
SLC46A2	2
GK2	2
LIPA	2
SNCA	2
LAPTM5	2
LGI2	2
BEST1	2
LPL	2
TCN2	2
RIN3	2
MATK	2
MME	2
PLTP	2
DAPK1	2
NRP1	2
HSD11B1	2
SPI1	2
MYO1F	2
RENBP	2
SLA	2
HS3ST2	2
IL6R	2
MS4A4A	2
C17orf87	2
AK024680	2
CHST7	2
MGAT1	2
CTNS	2
STX2	2
STAB1	2
AK125352	2
FERMT3	2
RGS18	2
TM7SF4	2
C20orf26	2
LILRA3	2
CCL23	2
LAIR2	2
ME2	2
PARVG	2
SCARNA9	2
CD68	2
DOK2	2
PLAUR	2
GLIPR1	2
RAPGEF1	2
BST1	2
SH3BGRL3	2
CXCL16	2
MNDA	2
MAN2B1	2
EGFL6	2
TMEM37	2
ATP6V0D1	2
TREM2	2
PLD3	2
BTK	2
GPSM3	2
MCOLN1	2
PTAFR	2
DKFZp686E14208	2
IGDCC4	2
PLA2G15	2
TLR8	2
NCF4	2
SIRPD	2
CDH23	2
CR1	2
SUCNR1	2
SLC31A2	2
SH2B3	2
C15orf27	2
DNASE2B	2
SLCO2B1	2
CLEC7A	2
CATSPER1	2
CCL3	2
IFFO1	2
ATP6V1B2	2
HEXA	2
FCGR2B	2
TLN1	2
MS4A6E	2
FCN1	2
FGR	2
HMOX1	2
UBTD1	2
CYP2S1	2
CD4	2
CTSA	2
LY86	2
SLC9A6	2
GAB3	2
EMR4P	2
DNAJC5B	2
PDE4DIP	2
ACSL4	2
CD14	2
VAV1	2
ARSB	2
CYP27A1	2
CD33	2
ACP5	2
LILRB5	2
BX110988	2
AK026659	2
C1orf162	2
VNN2	2
PMFBP1	2
PPM1M	2
MMP19	2
CSGALNACT2	2
EPB41L2	2
LOXL3	2
CCR1	2
ZYX	2
NAPOR-1	2
MSC	2
MERTK	2
SLC16A10	2
ADH4	2
FAM156A	2
SUSD1	2
SLC2A5	2
C11orf45	2
NPC1	2
UPP1	2
DOCK11	2
BX109986	2
NCEH1	2
BCAT1	2
NCKAP1L	2
CD164	3
UBLCP1	3
EPCAM	3
TMEM65	3
ZBTB2	3
C15orf21	3
MOBKL3	3
MED21	3
KBTBD6	3
DNTTIP2	3
MTMR6	3
CCAR1	3
SLC25A16	3
CN430296	3
NKAP	3
RABGAP1L	3
ZNF138	3
GIN1	3
IMAA	3
LY75	3
2019-09-07	3
PNPLA8	3
ID4	3
PTMA	3
CCDC132	3
C9orf85	3
SUMO2	3
CLK1	3
TIMM8B	3
C1GALT1	3
HECA	3
NUDCD2	3
USP25	3
SPOPL	3
RNASEH2B	3
ETF1	3
SLK	3
MRPL48	3
COG3	3
CCDC111	3
TMSB4X	3
ZNF226	3
FABP5L3	3
USP6	3
TXNL1	3
EIF3M	3
CCDC104	3
TAF9	3
SRSF11	3
GALNT7	3
SP4	3
NDUFA5	3
HCFC2	3
RPS6KC1	3
FRK	3
GPBP1	3
FAM72D	3
HS2ST1	3
PDP1	3
RFK	3
MTRNR2L1	3
SP3	3
SNORD27	3
ANP32A	3
RPL41	3
B3GNT5	3
RAB18	3
DKFZp547I014	3
RBM7	3
FGFR1OP2	3
PMS2L15	3
SNRPE	3
CWC22	3
POLI	3
RANBP2	3
SNRPD1	3
PAIP1	3
ACTR6	3
ZNF85	3
NID2	3
FNDC3A	3
MZT1	3
ZNF181	3
RIF1	3
MCTS1	3
TMEM128	3
TMEM106B	3
THAP9	3
BOLA2	3
DNAJC2	3
ZNF708	3
PTGES3	3
METTL7A	3
PAPSS1	3
DAPP1	3
ANK3	3
LYSMD3	3
CCNH	3
METTL6	3
MNAT1	3
UBA6	3
BZW1	3
CIR1	3
NOL8	3
PSMA2	3
Hfz6	3
KLF5	3
TOP1P2	3
TTC35	3
RAD1	3
COX7B	3
AK001875	3
GBP3	3
CENPQ	3
FAM198A	3
HSP90AB4P	3
MBNL2	3
TAB2	3
C1D	3
NIPSNAP3A	3
ZNF644	3
PIH1D2	3
C4orf43	3
PPCS	3
RG9MTD1	3
SACM1L	3
SUMO1	3
BX107250	3
RPF1	3
FAM49B	3
RPS3A	3
GPBP1L1	3
RPL7	3
EIF4E	3
BCAS2	3
MOSPD1	3
MRPL1	3
ZNF92	3
SMN1	3
FBXO38	3
KAT2B	3
PMAIP1	3
SNORD36A	3
RANBP6	3
DCAF13	3
DNAL1	3
CENPC1	3
CHAC2	3
PPIB	3
DDX20	3
HMCN1	3
DDHD1	3
C18orf32	3
EAPP	3
RNPC3	3
TIA1	3
CDC37L1	3
C11orf58	3
BLNK	3
ARHGAP18	3
C6orf203	3
EXOC8	3
FYTTD1	3
SNORD48	3
TTC33	3
C12orf23	3
ZNRF2	3
TDP2	3
NUDCD1	3
TIMM8A	3
C2orf69	3
HAT1	3
ANXA4	3
SERAC1	3
ZBTB8OS	3
ZNF107	3
LIG4	3
ESF1	3
ROBO1	3
AIMP1	3
AP1AR	3
SNORD34	3
GADD45GIP1	3
CRNDE	3
PHLDB2	3
SF3B14	3
NACAP1	3
DKFZp762B162	3
HNRNPA3	3
TMEM167A	3
SNORD32A	3
STAP1	3
SNORD73A	3
CD302	3
VTI1B	3
EIF1AX	3
FAM103A1	3
ZNF679	3
PPP1R12A	3
SLC38A6	3
VPS26A	3
FCGR3A	3
SAA2	3
SUMO1P3	3
C4orf41	3
TRMT6	3
FRY	3
AZIN1	3
PMS2P3	3
GPN3	3
HMGN3	3
RBM45	3
SNX24	3
ZNF684	3
NPY1R	3
PLEKHA5	3
ATP2B1	3
HEATR5A	3
SLBP	3
PPP3CA	3
TXNDC9	3
CREM	3
RPL29P2	3
ARL13B	3
RSRC2	3
UFM1	3
CXorf23	3
WRB	3
GRP94c	3
CAPZA1	3
RANBP9	3
OSTC	3
DKFZp564F1378	3
PLA2G4A	3
CLTC	3
C1orf9	3
ZNF624	3
NUP54	3
ZWILCH	3
TAF4B	3
MOBKL1A	3
SPRYD5	3
PIK3CA	3
SEC24A	3
COPS2	3
HIST1H2AD	3
TRAM1L1	3
PLAA	3
PRELID1	3
PIK3AP1	3
NXT2	3
ARL6	3
HSPA13	3
FAM162A	3
KRCC1	3
NMD3	3
SNORD38B	3
MBIP	3
METTL21A	3
RBM34	3
DNAJB4	3
UTP3	3
EED	3
LSM6	3
ETAA1	3
ZNF675	3
OTUD6B	3
XRCC4	3
WDR11	3
SENP8	3
C6orf120	3
ARL15	3
OSBPL11	3
G3BP1	3
PSMA3	3
ZNF14	3
AKTIP	3
KIAA1143	3
ZNF43	3
CCT8	3
FCHO2	3
PRPF18	3
EFCAB2	3
APPL1	3
MLF1	3
RAB33B	3
LOC442454	3
MS4A4A	3
BEND4	3
LYRM7	3
HMGB2	3
SRSF3	3
ISCA1	3
SLC39A10	3
PMS1	3
PPP4R2	3
FAHD2A	3
ZBTB11	3
GIMAP2	3
PPIA	3
CCDC82	3
ZNF525	3
PRPF39	3
FAM108B1	3
C15orf29	3
CYP51A1	3
C5orf28	3
RPS4X	3
RPL26L1	3
ZNF140	3
RPL23AP64	3
RPS25	3
MSH2	3
DYNC1LI1	3
HMGB1	3
IMPA1	3
EMB	3
PPP1R15B	3
MINPP1	3
RANGRF	3
DENND4A	3
ZNF562	3
CMPK1	3
FTHL3P	3
DMXL1	3
FAM122A	3
NAE1	3
LIN7C	3
SMNDC1	3
WSB2	3
PIK3C3	3
CAST	3
HNRPLL	3
PTPN22	3
C14orf19	3
ESCO2	3
FAM26F	3
RAP1B	3
ADI1	3
NAA50	3
TSN	3
ATMIN	3
GNA13	3
LOC728758	3
ATP11B	3
ERGIC2	3
YY1	3
GTF2H2	3
CDC5L	3
ZNF658	3
AK001036	3
USP8	3
PPP2CB	3
RPL13P5	3
GKAP1	3
PEX3	3
ZNF354B	3
ZNF761	3
IER3IP1	3
LOC196394	3
ACTR3	3
AX747417	3
UQCRH	3
ANP32C	3
FAM76A	3
CKAP2	3
CEP57	3
CALM2	3
ZNF253	3
PFDN4	3
ATF1	3
FAM173B	3
KBTBD7	3
RPS2	3
YIPF4	3
SNX4	3
CNBP	3
MBLAC2	3
BCL2A1	3
CENPH	3
FAM199X	3
ZNF681	3
SACS	3
APH1A	3
NOC3L	3
GTF2H1	3
GPR65	3
ECHDC1	3
RPL36A	3
ERI1	3
KIAA1033	3
RASD2	4
MASTL	4
PM20D2	4
TTYH1	4
IL34	4
GAL	4
KIAA1647	4
IQCG	4
MAGOHB	4
TP53BP2	4
C1orf135	4
MELK	4
PLOD3	4
DLGAP5	4
SLC6A15	4
SOX10	4
SRSF12	4
ROPN1B	4
KIAA1804	4
ELK4	4
NOP2	4
ZDHHC18	4
PSMB4	4
C13orf34	4
UCK2	4
SCHIP1	4
ECE2	4
MICALL1	4
CENPW	4
RELB	4
KDM1A	4
TMEM38A	4
TRIM47	4
MSH6	4
C1orf112	4
PRTFDC1	4
STOX2	4
FOXM1	4
POLR1C	4
ELF5	4
NDC80	4
CXorf61	4
GPSM2	4
GTPBP4	4
FAM72D	4
SCRG1	4
SLMO1	4
MSLN	4
BIRC5	4
MFI2	4
CTSL2	4
NUP205	4
DA738617	4
MCM7	4
NUDT5	4
PRKX	4
KIF2C	4
CDC20	4
KIAA0020	4
UGT8	4
MTPAP	4
ZNF670	4
SKP2	4
ARL5B	4
IL1R2	4
TOMM40	4
IGF2BP3	4
EXO1	4
RAD54L	4
NPB	4
BC038245	4
CCKBR	4
BUB1	4
CDCA7	4
FAM19A3	4
ZNF384	4
FBXL13	4
RCOR2	4
SLCO5A1	4
MB21D1	4
BLM	4
SLC22A16	4
CDC25A	4
MMP20	4
PRSS12	4
SHC4	4
MTAP	4
CENPA	4
GAPDH	4
NCAPD2	4
ACTR3B	4
DFFA	4
CDH19	4
SELRC1	4
KIF14	4
ATL2	4
TAF5	4
GSG2	4
CYB5R2	4
PGAM5	4
CDCA2	4
GINS4	4
PDSS1	4
PLEKHG6	4
TMEM158	4
WDR43	4
TMOD1	4
APOBEC3A	4
ETV6	4
HJURP	4
MARCO	4
HKMT1188	4
LEMD1	4
SLCO1A2	4
CAD	4
RPIA	4
DSC2	4
AK094963	4
GJB3	4
GPR63	4
RNF150	4
FAM72A	4
GPRC5B	4
TCF20	4
HEATR1	4
HORMAD1	4
STMN1	4
LOC283485	4
KCNN4	4
RCC1	4
WIPF3	4
VASH2	4
AK022594	4
PGBD5	4
CCDC77	4
TTLL4	4
DSCC1	4
FAM136A	4
E2F3	4
PUS7	4
CCNE1	4
IL1F7	4
KCNK5	4
POLR1E	4
IRAK1	4
TEAD4	4
CENPL	4
PHB2	4
RAD51AP1	4
BI831346	4
REM1	4
CIRH1A	4
JMJD4	4
ALX1	4
DEM1	4
TOP1MT	4
DSG1	4
COL22A1	4
OCA2	4
SFT2D2	4
AEBP2	4
NASP	4
PIWIL4	4
LSM2	4
VGLL1	4
ODAM	4
C8orf46	4
PDCD2L	4
LTBR	4
UPF3B	4
AGTPBP1	4
GABBR2	4
GABRP	4
NDUFA9	4
PIF1	4
CDCA8	4
EMG1	4
PSAT1	4
BYSL	4
DDX11	4
C1QL4	4
PLEKHG1	4
SLC5A6	4
GPR109B	4
TCF7L1	4
SNRPA1	4
KIFC1	4
FOXC1	4
PLK1	4
PKP1	4
YEATS2	4
C15orf42	4
NRTN	4
EPHB1	4
RFWD3	4
ST8SIA1	4
FAM123B	4
ROPN1	4
PPP1R14C	4
PHF19	4
FAM171A1	4
MCM6	4
KLHL34	4
TRIP13	4
FANCE	4
GMPS	4
EN1	4
NFE2L3	4
ZNF643	4
FAM64A	4
TTK	4
FERMT1	4
KRT16P3	4
USP39	4
RGMA	4
MTBP	4
C4orf7	4
HDGF	4
GPR19	4
FZD9	4
STIL	4
KHDRBS3	4
BAIAP2L2	4
HAUS8	4
TPX2	4
ARL9	4
CTPS	4
CDCA3	4
BOP1	4
POLR2F	4
CKAP2L	4
C12orf11	4
MLF2	4
MGAT3	4
LIN9	4
POLR3G	4
ANLN	4
BCL11A	4
XPO5	4
CDKN2A	4
SPIB	4
STOML2	4
ORC1	4
GCNT2	4
TGFA	4
BG205162	4
AURKB	4
TEX10	4
CCDC18	4
BX647938	4
TULP3	4
OGFRL1	4
FRMD3	4
DKC1	4
MIA-RAB4B	4
ART3	4
SRPK1	4
URB2	4
SGOL1	4
NKX2-5	4
LOC346887	4
CHEK1	4
C1QL2	4
SOX8	4
CHST4	4
HMGA1	4
ZP4	4
CEP55	4
LOC286016	4
LMNB2	4
MCM10	4
VPS72	4
MOBKL2A	5
P2RX1	5
IL21R	5
DOCK2	5
CD52	5
CD40LG	5
ADCY7	5
KLRF1	5
TCL1A	5
TCRBV7S1A1N2T	5
WAS	5
ARHGAP9	5
RAC2	5
SYK	5
IL2RA	5
LCK	5
SH3BP1	5
TRV3J34	5
IRF8	5
TRANK1	5
CCDC69	5
LOC340515	5
APOBEC3H	5
S1PR1	5
TCF7	5
TRAT1	5
SH2D3C	5
DKFZp666C094	5
DNASE1L3	5
MIAT	5
IFNAR2	5
CD53	5
SLC9A9	5
AP4B1	5
RASAL3	5
FCHSD2	5
TNFSF14	5
RASA2	5
FYN	5
FCRL3	5
TNFRSF13B	5
IFNG	5
TNFRSF4	5
POU2F2	5
CRLF3	5
GPA33	5
PLCL2	5
ICAM2	5
RGS19	5
CD79B	5
FCER2	5
NCF1B	5
NUAK2	5
ARHGEF1	5
PACAP	5
KIAA0922	5
CD22	5
SAMD3	5
BCL11B	5
CR2	5
LTA	5
HLA-E	5
TFEB	5
GMIP	5
EFHD2	5
ABCB4	5
CD3G	5
FMNL1	5
TMEM154	5
CXCL13	5
APOBEC3G	5
TXK	5
MS4A1	5
ABCB1	5
CD27	5
TNFRSF17	5
AIM2	5
ADAM7	5
GZMK	5
RFTN1	5
HCLS1	5
CCL21	5
FAM117A	5
TOX2	5
PTPRCAP	5
SLC7A6	5
C1orf228	5
RUNX3	5
ZNF101	5
CEP110	5
LOC643733	5
FAM153A	5
AI349750	5
SEL1L3	5
BX105942	5
RAB37	5
CD1C	5
LRCH4	5
DEF6	5
HCST	5
GRAP2	5
CD3D	5
AMICA1	5
FCRL5	5
ARHGAP15	5
GZMM	5
TMEM71	5
DOCK10	5
GVIN1	5
RAB8B	5
KLRD1	5
CD3E	5
PTGDS	5
TLR9	5
DPEP2	5
APBB1IP	5
GZMB	5
P2RY10	5
DOK3	5
TMEM163	5
C5orf20	5
CXorf65	5
PSMB10	5
FAM159A	5
CD48	5
EXOC3L4	5
PLCB2	5
ICOS	5
PAQR8	5
NAPSA	5
ANKRD13A	5
CD160	5
GNG2	5
UNQ2783	5
IL18BP	5
C6orf204	5
RHOF	5
NFATC3	5
CPNE5	5
DENND3	5
TNFRSF13C	5
LPXN	5
PNOC	5
FCRH3	5
RUNDC2B	5
ARRDC5	5
DTX1	5
RASGRP3	5
NKG7	5
KLHL6	5
MICAL1	5
HLA-DOA	5
PLCG2	5
TIGIT	5
PLAC8	5
TNFRSF1B	5
STK17B	5
SIRPG	5
KRT72	5
MAD1L1	5
PADI4	5
LAG3	5
CR749724	5
CYTIP	5
WNT10A	5
POU2AF1	5
CD69	5
ELMO1	5
AK128192	5
GNGT2	5
CD38	5
PBX4	5
BTLA	5
LBH	5
GIT2	5
SSH2	5
PTK2B	5
AKNA	5
C14orf72	5
C13orf18	5
P2RX5	5
PCSK7	5
U92981	5
NPAT	5
PLEKHA2	5
LAT2	5
OXNAD1	5
APOBEC3C	5
TCRVB	5
BU588146	5
BTN3A1	5
INPP5D	5
GIMAP7	5
CD8A	5
CSK	5
AW664700	5
SAP25	5
LY9	5
NCF1C	5
LYL1	5
NAPSB	5
PRKCH	5
SNX20	5
TNFAIP3	5
PIK3CD	5
BU935198	5
S1PR4	5
MYO1G	5
IL18R1	5
GMFG	5
RAPGEF6	5
PLA1A	5
CHKB	5
GZMA	5
TRAF3IP3	5
PLEKHO1	5
HLA-DOB	5
CADM3	5
HVCN1	5
CCND2	5
DOCK8	5
TCRBV22S1A2N1T	5
PTPN7	5
LAT	5
DDX26B	5
PAG1	5
CCR4	5
DENND1C	5
FAM30A	5
MBP	5
NCR3	5
NLRP1	5
CD37	5
AA215505	5
UBASH3A	5
KIAA0748	5
KLF12	5
SPOCK2	5
ABI3	5
ARHGAP25	5
TMEM156	5
STAP1	5
CXCR5	5
BQ182905	5
IL7R	5
TRIM38	5
SMAP2	5
TCRBV4S1A1T	5
ZBED2	5
NCF1	5
CD79A	5
CD226	5
TNFRSF25	5
ITGB7	5
BANK1	5
TRAF3	5
COL4A4	5
RHOG	5
MEF2C	5
THEMIS	5
ATR	5
MAL	5
CD200R1	5
CD84	5
POPDC2	5
GPR18	5
FCHO1	5
PASK	5
HELQ	5
LSP1	5
TNFAIP8	5
CD72	5
SELPLG	5
CD2	5
CD8B	5
ST8SIA4	5
PATL2	5
SLA2	5
STK4	5
SETX	5
AY262164	5
GP1BA	5
SIT1	5
RNF166	5
SLAMF7	5
CXCR3	5
TRPV2	5
ARHGAP30	5
STAG3	5
2019-09-01	5
TLR10	5
KIF21B	5
IL10RA	5
LOC439949	5
FCAR	5
TRAF1	5
MAP4K1	5
MEI1	5
VPREB3	5
LOC90925	5
PRF1	5
CARD11	5
SASH3	5
ZAP70	5
PLEK	5
LCP2	5
IL12RB1	5
CST7	5
AK090694	5
AV30S1	5
TIMD4	5
TCRAVN1	5
CCDC88B	5
MGC23284	5
AY831680	5
KLRG1	5
MAFF	5
SEMA4D	5
PTCRA	5
GIMAP4	5
AGMAT	5
CD28	5
DNAH1	5
HLA-DMB	5
CD83	5
RLTPR	5
CD5	5
TBC1D10C	5
ANGPTL6	5
IL16	5
PRKCB	5
BIN1	5
PDE3B	5
CLNK	5
C14orf139	5
MPEG1	5
LRRC33	5
DJ031154	5
STK10	5
FNBP1	5
FAIM3	5
GRAP	5
LTB	5
PAPLN	5
NIN	5
AK056817	5
ANKRD55	5
IPCEF1	5
GNLY	5
GIMAP5	5
TAGAP	5
LAPTM5	5
INSL3	5
RASSF2	5
CORO1A	5
CCR7	5
CELF2	5
PIK3IP1	5
MCOLN2	5
PPP1R16B	5
FCAMR	5
ICAM3	5
LOC100240735	5
TMC8	5
IGFLR1	5
RIN3	5
TNFRSF9	5
PPP3CC	5
WIPF1	5
SIPA1	5
SLAMF1	5
RASSF5	5
MYO1F	5
LOC400464	5
SLA	5
FAM129C	5
IL6R	5
GPR132	5
CCR6	5
C17orf87	5
SH2D1A	5
IL4R	5
PIP4K2A	5
CLEC4C	5
CCR2	5
RCSD1	5
ARID3B	5
DENND2D	5
FOXN2	5
BX101262	5
KEL	5
FERMT3	5
NLRC5	5
ARHGEF18	5
PTPRC	5
KLRB1	5
PIM2	5
SLC22A3	5
PARVG	5
DOK2	5
FAM78A	5
2019-09-06	5
RAPGEF1	5
ZNF831	5
CD1B	5
RAB33A	5
LGALS2	5
PDCD1	5
CD247	5
CD7	5
ISG20	5
DTHD1	5
BLK	5
GIMAP6	5
CTRL	5
LCP1	5
CLECL1	5
ETS1	5
KBTBD8	5
HMHA1	5
COL4A3	5
BTK	5
CCND3	5
CTLA4	5
MAP3K14	5
PTPN6	5
PVRIG	5
SP140	5
GPSM3	5
LIME1	5
CD40	5
FXYD2	5
IL2RG	5
GAPT	5
NCF4	5
IL18RAP	5
CR1	5
TNFRSF14	5
RASGRP2	5
PTPN22	5
CTSW	5
BCL11A	5
AK124146	5
CFP	5
CD6	5
AV651069	5
SPIB	5
MYCBP2	5
HMSD	5
BX096603	5
FGR	5
TRA@	5
CDC42SE2	5
EAF2	5
CD4	5
FOXO1	5
TCRA	5
CYTH1	5
IKZF3	5
GAB3	5
DGKA	5
CYBASC3	5
SELL	5
CD97	5
IRF4	5
PARP15	5
RGL4	5
VAV1	5
PRDM8	5
SPNS3	5
EVI2B	5
CR603183	5
P2RY8	5
CCL19	5
STAMBPL1	5
PPM1M	5
LRMP	5
ARHGAP4	5
TCRB	5
ITGA4	5
SERPINA9	5
CD19	5
BIRC3	5
ACAP1	5
FGD2	5
GHRL	5
GTSF1L	5
STAT4	5
EOMES	5
LAMP3	5
LYN	5
PSTPIP1	5
ADAM28	5
C5orf39	5
PYHIN1	5
TREML2	5
CCM2	5
ASPHD2	5
NAPOR-1	5
CETP	5
MSC	5
C12orf35	5
FCRL2	5
TIFAB	5
TOX	5
KIAA1949	5
ZBTB32	5
ITK	5
IL3RA	5
AX746675	5
GRK6	5
DOCK11	5
BACH2	5
NCKAP1L	5
ATP6V1C2	6
RASD2	6
FGFBP2	6
BTBD3	6
CREB3L2	6
CEBPB	6
FOXP4	6
PM20D2	6
MAML2	6
TTYH1	6
IL34	6
PLOD1	6
GAL	6
KIAA1647	6
IQCG	6
FAM150B	6
TP53BP2	6
GPR12	6
FXYD6	6
PLOD3	6
ACTN4	6
HRK	6
SLC6A15	6
RYR3	6
KRT81	6
SOX10	6
PTPN14	6
SRSF12	6
ROPN1B	6
KIAA1804	6
NCAN	6
DSG3	6
PPARGC1A	6
ESYT3	6
KRT23	6
SCHIP1	6
CDK6	6
MICALL1	6
RAET1L	6
PTPLA	6
NIPAL4	6
ETV5	6
TRIM29	6
AJ227862	6
TRIM47	6
AF038185	6
HRCT1	6
ABTB2	6
PRTFDC1	6
NFATC1	6
STOX2	6
FOXM1	6
ELF5	6
CXorf61	6
ARHGEF9	6
GPSM2	6
GSTA1	6
SCRG1	6
WWTR1	6
UBC	6
HR	6
FZD7	6
NDRG1	6
MSLN	6
MED30	6
BQ188538	6
MFI2	6
ARHGAP21	6
SH3GL3	6
LY6K	6
KCNG1	6
ANXA8	6
CTSL2	6
FBXO32	6
COL11A2	6
DA738617	6
PRKX	6
JOSD1	6
SIX3	6
UGT8	6
CCDC102A	6
TMSB15A	6
OTX1	6
IGF2BP3	6
MAP2	6
ABCA13	6
TIGD2	6
ZNF462	6
CSRP2	6
LYPD5	6
TMSB15B	6
BC038245	6
ADORA2B	6
OSTCP1	6
CCKBR	6
MID1	6
CDCA7	6
FAM19A3	6
COL27A1	6
FBXO17	6
CMTM7	6
AK095715	6
GPR161	6
MAMLD1	6
IMPA2	6
CA6	6
KRT6B	6
GSTA2	6
GPR64	6
FAM101A	6
LOC158376	6
SHC4	6
SLC43A3	6
GPM6B	6
SLC39A14	6
DOCK7	6
SUN2	6
LRRC8D	6
NCAPD2	6
PLEKHB1	6
ITGB8	6
MFAP3L	6
ACTR3B	6
RYR1	6
CDH19	6
STK38L	6
KIAA0353	6
SMO	6
AQP5	6
PHLPP1	6
ATL2	6
CYB5R2	6
CDCA2	6
ANGPT1	6
TMEM158	6
RAD51L1	6
ETV6	6
LEMD1	6
DLX5	6
OPRK1	6
DSC2	6
AK094963	6
GJB3	6
RNF150	6
CNGA1	6
PELI1	6
HEATR1	6
HORMAD1	6
STMN1	6
COL9A3	6
DYNC1I1	6
LOC648149	6
LGR6	6
KCNN4	6
SMOX	6
AKAP2	6
MEP1B	6
TBPL2	6
MMP7	6
GPRIN2	6
PRG2	6
TMCC2	6
AK022594	6
KRT17	6
BF509118	6
TTLL4	6
E2F3	6
RASAL1	6
AK094462	6
CHST3	6
OSR1	6
KCNK5	6
COL2A1	6
PRB1	6
TRPM6	6
AIF1L	6
LIMK2	6
LOXL4	6
BI831346	6
BPI	6
NCK2	6
CEBPG	6
ITGA9	6
COL22A1	6
OCA2	6
SFT2D2	6
BX106902	6
FAT1	6
C2orf82	6
BMP2	6
LAMC2	6
CCDC14	6
KRT16	6
VGLL1	6
TUB	6
FSCN1	6
GDA	6
C8orf46	6
DNER	6
LOC100128893	6
FBN3	6
CRLF1	6
AGTPBP1	6
GABBR2	6
GABRP	6
ITPKB	6
PSAT1	6
2019-09-03	6
PRH1-PRR4	6
HAPLN3	6
C1QL4	6
PLEKHG1	6
TCF7L1	6
NOTCH1	6
SERPINE2	6
FOXC1	6
AA760991	6
PKP1	6
VGLL4	6
ST3GAL6	6
YEATS2	6
C15orf42	6
NRTN	6
EPHB1	6
TRPV4	6
ST8SIA1	6
SNX22	6
FAM123B	6
ROPN1	6
ZBED4	6
PPP1R14C	6
MFGE8	6
FAM171A1	6
KLHL34	6
POLDIP3	6
NPR3	6
FANCE	6
EN1	6
AW817811	6
KRT9	6
KRT5	6
DOK5	6
CSPG4	6
FAM64A	6
CYP39A1	6
FERMT1	6
KRT16P3	6
KLK10	6
KLK7	6
ACAN	6
RGMA	6
BX113158	6
GFRA3	6
TNNI2	6
CRYAB	6
C11orf41	6
GPR19	6
FZD9	6
LPIN1	6
SYNM	6
KHDRBS3	6
CYP26B1	6
BAIAP2L2	6
MTHFD1L	6
SERPINB5	6
EPHB3	6
ARL9	6
PRB2	6
POLR2F	6
RGS20	6
SLC35F3	6
C6orf15	6
PRKCA	6
EXTL1	6
BCL11A	6
JRKL	6
CDKN2A	6
GCNT2	6
TGFA	6
2019-03-03	6
BG205162	6
KRT6C	6
TEX10	6
SYT8	6
BX647938	6
TRDMT1	6
OGFRL1	6
FRMD3	6
CHRM3	6
MRAS	6
SFRP1	6
LOC401093	6
MIA-RAB4B	6
FAM81A	6
ART3	6
FABP7	6
IGF2BP2	6
SRPK1	6
TIAM2	6
CR603183	6
ERRFI1	6
TRIM2	6
LGR5	6
LOC346887	6
SERPINB7	6
BE464252	6
SOX8	6
PNMA3	6
ANXA8L2	6
CHST4	6
POU4F1	6
FOXC2	6
LOC285548	6
KANK4	6
FGFBP1	6
ATP6V1C2	7
ZNF613	7
FHOD1	7
KLRF1	7
STAC2	7
UGT2B11	7
FGFR4	7
SERHL2	7
HECTD3	7
SLC26A6	7
CSPG5	7
NIPAL1	7
GLYATL2	7
SGSM3	7
BF515487	7
PCDH7	7
ACADM	7
CTNNBIP1	7
ORM2	7
CPB2	7
HIST1H3G	7
AADAT	7
OXER1	7
LCT	7
RNF11	7
AMACR	7
ATP8A1	7
TMEM87B	7
SYCP1	7
COX7B2	7
PLIN3	7
OSGIN1	7
FZD4	7
NAT2	7
TMEM61	7
[truncated: 89,493 more rows]

## Sheet: ISA_METABRIC_Biclusters_Samples
Sample.ID	Bicluster.No
MB.5004	1
MB.4127	1
MB.4289	1
MB.4357	1
MB.4408	1
MB.4146	1
MB.4626	1
MB.4836	1
MB.4660	1
MB.6019	1
MB.4548	1
MB.4557	1
MB.4224	1
MB.4407	1
MB.4119	1
MB.4091	1
MB.5174	1
MB.4603	1
MB.4222	1
MB.4126	1
MB.4957	1
MB.4046	1
MB.4012	1
MB.4141	1
MB.4426	1
MB.4434	1
MB.4368	1
MB.4442	1
MB.4418	1
MB.4381	1
MB.4395	1
MB.6097	1
MB.5368	1
MB.4189	1
MB.4098	1
MB.5410	1
MB.4343	1
MB.4292	1
MB.6149	1
MB.4236	1
MB.4234	1
MB.4351	1
MB.4360	1
MB.6012	1
MB.6063	1
MB.4310	1
MB.4300	1
MB.4079	1
MB.4317	1
MB.4350	1
MB.4332	1
MB.4324	1
MB.4313	1
MB.0432	2
MB.0635	2
MB.0613	2
MB.0424	2
MB.0209	2
MB.0893	2
MB.5408	2
MB.7025	2
MB.2643	2
MB.0367	2
MB.5162	2
MB.0435	2
MB.0876	2
MB.0210	2
MB.0269	2
MB.0499	2
MB.0403	2
MB.0502	2
MB.0289	2
MB.0365	2
MB.0174	2
MB.0005	3
MB.0048	3
MB.0083	3
MB.0053	3
MB.0056	3
MB.0068	3
MB.0093	3
MB.0079	3
MB.0108	3
MB.0006	3
MB.0014	3
MB.0039	3
MB.0062	3
MB.0054	3
MB.0081	3
MB.0071	3
MB.0099	3
MB.0064	3
MB.0107	3
MB.0372	4
MB.0664	4
MB.0481	4
MB.0869	4
MB.4715	4
MB.4911	4
MB.4945	4
MB.5115	4
MB.5236	4
MB.5421	4
MB.5387	4
MB.5390	4
MB.5076	4
MB.4408	4
MB.3014	4
MB.0062	4
MB.4707	4
MB.7114	4
MB.3001	4
MB.3500	4
MB.7155	4
MB.2904	4
MB.7165	4
MB.7267	4
MB.7084	4
MB.4679	4
MB.4660	4
MB.2718	4
MB.6098	4
MB.4881	4
MB.4407	4
MB.4254	4
MB.5135	4
MB.5057	4
MB.5440	4
MB.5298	4
MB.4332	4
MB.7159	4
MB.7031	4
MB.5450	4
MB.5655	4
MB.0200	4
MB.0396	4
MB.0874	4
MB.0901	4
MB.0149	4
MB.7012	4
MB.5547	4
MB.0540	5
MB.0519	5
MB.0220	5
MB.0192	5
MB.5017	5
MB.5323	5
MB.5041	5
MB.5222	5
MB.5272	5
MB.5405	5
MB.5408	5
MB.4146	5
MB.3752	5
MB.0476	5
MB.4711	5
MB.2724	5
MB.7201	5
MB.4548	5
MB.4904	5
MB.4876	5
MB.4859	5
MB.4189	5
MB.5394	5
MB.4236	5
MB.5255	5
MB.6144	5
MB.6080	5
MB.5177	5
MB.0489	5
MB.5572	5
MB.5577	5
MB.5588	5
MB.5633	5
MB.5527	5
MB.0420	6
MB.0516	6
MB.0659	6
MB.0500	6
MB.0664	6
MB.0115	6
MB.0869	6
MB.4622	6
MB.4911	6
MB.4945	6
MB.5115	6
MB.4758	6
MB.5145	6
MB.4938	6
MB.5258	6
MB.5421	6
MB.5348	6
MB.5427	6
MB.5076	6
MB.5625	6
MB.3292	6
MB.3706	6
MB.2912	6
MB.3057	6
MB.4707	6
MB.7017	6
MB.3218	6
MB.7009	6
MB.2771	6
MB.2904	6
MB.7084	6
MB.5559	6
MB.4660	6
MB.6098	6
MB.4974	6
MB.4881	6
MB.4407	6
MB.4792	6
MB.5135	6
MB.5057	6
MB.6272	6
MB.6245	6
MB.7159	6
MB.6143	6
MB.4024	6
MB.6237	6
MB.5173	6
MB.7038	6
MB.0318	6
MB.5655	6
MB.0396	6
MB.0163	6
MB.0149	6
MB.7030	6
MB.7012	6
MB.5465	6
MB.0221	7
MB.0152	7
MB.0395	7
MB.0525	7
MB.4724	7
MB.4712	7
MB.5281	7
MB.5072	7
MB.4993	7
MB.5315	7
MB.4763	7
MB.5019	7
MB.5392	7
MB.5058	7
MB.5441	7
MB.5446	7
MB.5511	7
MB.3488	7
MB.2849	7
MB.2929	7
MB.4643	7
MB.7208	7
MB.7066	7
MB.3295	7
MB.7008	7
MB.7135	7
MB.7143	7
MB.5308	7
MB.5110	7
MB.4012	7
MB.4341	7
MB.6085	7
MB.6103	7
MB.4333	7
MB.6063	7
MB.0551	7
MB.5148	7
MB.7045	7
MB.0399	7
MB.7020	7
MB.5652	7
MB.0169	7
MB.0663	7
MB.0588	7
MB.0513	8
MB.0527	8
MB.0454	8
MB.0184	8
MB.0599	8
MB.0036	8
MB.4674	8
MB.5273	8
MB.5064	8
MB.5068	8
MB.5403	8
MB.5393	8
MB.5370	8
MB.4000	8
MB.5617	8
MB.5635	8
MB.5514	8
MB.4421	8
MB.3365	8
MB.3487	8
MB.3840	8
MB.3026	8
MB.3437	8
MB.3838	8
MB.0064	8
MB.7140	8
MB.7170	8
MB.7076	8
MB.7138	8
MB.7231	8
MB.3748	8
MB.7147	8
MB.7216	8
MB.6256	8
MB.5086	8
MB.5150	8
MB.4870	8
MB.4091	8
MB.5073	8
MB.4213	8
MB.5317	8
MB.4008	8
MB.6288	8
MB.6016	8
MB.6300	8
MB.4310	8
MB.7236	8
MB.6254	8
MB.0437	8
MB.0244	8
MB.0253	8
MB.5640	8
MB.0490	8
MB.0470	8
MB.0339	8
MB.0095	8
MB.5464	8
MB.4820	8
MB.0372	9
MB.0516	9
MB.0664	9
MB.0481	9
MB.0869	9
MB.4717	9
MB.4715	9
MB.4911	9
MB.5115	9
MB.4732	9
MB.5236	9
MB.5421	9
MB.5348	9
MB.5387	9
MB.5390	9
MB.5076	9
MB.3014	9
MB.3706	9
MB.3057	9
MB.0062	9
MB.4707	9
MB.7114	9
MB.3001	9
MB.3500	9
MB.7155	9
MB.2904	9
MB.7151	9
MB.7165	9
MB.7267	9
MB.7084	9
MB.4679	9
MB.4660	9
MB.2718	9
MB.6098	9
MB.4881	9
MB.4407	9
MB.4254	9
MB.5135	9
MB.5057	9
MB.5440	9
MB.4332	9
MB.7159	9
MB.7031	9
MB.0191	9
MB.5450	9
MB.5655	9
MB.0200	9
MB.0396	9
MB.0874	9
MB.0149	9
MB.7225	9
MB.5547	9
MB.0516	10
MB.0500	10
MB.0664	10
MB.0869	10
MB.4911	10
MB.5115	10
MB.5236	10
MB.5126	10
MB.5258	10
MB.5390	10
MB.5076	10
MB.3014	10
MB.0062	10
MB.4707	10
MB.7114	10
MB.3001	10
MB.3500	10
MB.7155	10
MB.7165	10
MB.7267	10
MB.7084	10
MB.7036	10
MB.4660	10
MB.2718	10
MB.6098	10
MB.4881	10
MB.4254	10
MB.5135	10
MB.5057	10
MB.5440	10
MB.5298	10
MB.4332	10
MB.7159	10
MB.7031	10
MB.5450	10
MB.5655	10
MB.0200	10
MB.0259	10
MB.0396	10
MB.0874	10
MB.0901	10
MB.0149	10
MB.7012	10
MB.5547	10
MB.0641	11
MB.0285	11
MB.2725	11
MB.3429	11
MB.3479	11
MB.2556	11
MB.2764	11
MB.2744	11
MB.7044	11
MB.4782	11
MB.0551	11
MB.0537	11
MB.0156	11
MB.0531	11
MB.0534	11
MB.0634	11
MB.0885	11
MB.0160	11
MB.0179	11
MB.0000	11
MB.0153	11
MB.0458	11
MB.0281	11
MB.0488	11
MB.0293	11
MB.0620	11
MB.0282	11
MB.0578	11
MB.0110	11
MB.0617	11
MB.0516	12
MB.0500	12
MB.0664	12
MB.0869	12
MB.4622	12
MB.4911	12
MB.4945	12
MB.5115	12
MB.4758	12
MB.5236	12
MB.5126	12
MB.4938	12
MB.5258	12
MB.5421	12
MB.5348	12
MB.5427	12
MB.5390	12
MB.5076	12
MB.5625	12
MB.3014	12
MB.3706	12
MB.2912	12
MB.3057	12
MB.0062	12
MB.4707	12
MB.7114	12
MB.3001	12
MB.3500	12
MB.7155	12
MB.3218	12
MB.7269	12
MB.7009	12
MB.2771	12
MB.7267	12
MB.7084	12
MB.7036	12
MB.4660	12
MB.2718	12
MB.6280	12
MB.6098	12
MB.4881	12
MB.4407	12
MB.4254	12
MB.5135	12
MB.5057	12
MB.5298	12
MB.4332	12
MB.7159	12
MB.5173	12
MB.7031	12
MB.5655	12
MB.0200	12
MB.0259	12
MB.0396	12
MB.0874	12
MB.0901	12
MB.0149	12
MB.7012	12
MB.5547	12
MB.0412	13
MB.0440	13
MB.0225	13
MB.0590	13
MB.0630	13
MB.0466	13
MB.5549	13
MB.5266	13
MB.4834	13
MB.5576	13
MB.5459	13
MB.3487	13
MB.3275	13
MB.2858	13
MB.3506	13
MB.3386	13
MB.2686	13
MB.2613	13
MB.3842	13
MB.0107	13
MB.7189	13
MB.7092	13
MB.3436	13
MB.3614	13
MB.6182	13
MB.6287	13
MB.0175	13
MB.0626	13
MB.0576	14
MB.0319	14
MB.0151	14
MB.4671	14
MB.4797	14
MB.4672	14
MB.5341	14
MB.5116	14
MB.4741	14
MB.5273	14
MB.4944	14
MB.5331	14
MB.4289	14
MB.5206	14
MB.5493	14
MB.5322	14
MB.5603	14
MB.5562	14
MB.5497	14
MB.2932	14
MB.3050	14
MB.7109	14
MB.7142	14
MB.7194	14
MB.5553	14
MB.6184	14
MB.4119	14
MB.4189	14
MB.4008	14
MB.6271	14
MB.6008	14
MB.6254	14
MB.6328	14
MB.5214	14
MB.5641	14
MB.0147	14
MB.5636	14
MB.0526	14
MB.6317	14
MB.0465	15
MB.4729	15
MB.5212	15
MB.4929	15
MB.5120	15
MB.4644	15
MB.4935	15
MB.5078	15
MB.4276	15
MB.4127	15
MB.5259	15
MB.5417	15
MB.3025	15
MB.2847	15
MB.4731	15
MB.4643	15
MB.7251	15
MB.7073	15
MB.3435	15
MB.7135	15
MB.7260	15
MB.4548	15
MB.5174	15
MB.6246	15
MB.4341	15
MB.4360	15
MB.5231	15
MB.4317	15
MB.4350	15
MB.4348	15
MB.2923	15
MB.0159	15
MB.7020	15
MB.5190	15
MB.0230	15
MB.5593	15
MB.0663	15
MB.0129	15
MB.0113	15
MB.5004	16
MB.4003	16
MB.5393	16
MB.4127	16
MB.4289	16
MB.4357	16
MB.4408	16
MB.4146	16
MB.4626	16
MB.4836	16
MB.4692	16
MB.4660	16
MB.6019	16
MB.4548	16
MB.4557	16
MB.4224	16
MB.4416	16
MB.4407	16
MB.4119	16
MB.4091	16
MB.5174	16
MB.4603	16
MB.4222	16
MB.4126	16
MB.4957	16
MB.4046	16
MB.4012	16
MB.4141	16
MB.4001	16
MB.4426	16
MB.4434	16
MB.4368	16
MB.4442	16
MB.4418	16
MB.4381	16
MB.4395	16
MB.4630	16
MB.6097	16
MB.5368	16
MB.4189	16
MB.4880	16
MB.4098	16
MB.5410	16
MB.4343	16
MB.4303	16
MB.4292	16
MB.4278	16
MB.6149	16
MB.4236	16
MB.4234	16
MB.4339	16
MB.4351	16
MB.4360	16
MB.4375	16
MB.5326	16
MB.6012	16
MB.6063	16
MB.4310	16
MB.4300	16
MB.4417	16
MB.4079	16
MB.4317	16
MB.4350	16
MB.4332	16
MB.4324	16
MB.4354	16
MB.5190	16
MB.4313	16
MB.0316	17
MB.0420	17
MB.0401	17
MB.0372	17
MB.0164	17
MB.0516	17
MB.0400	17
MB.0500	17
MB.0664	17
MB.0115	17
MB.0481	17
MB.0869	17
MB.4622	17
MB.4694	17
MB.4715	17
MB.4911	17
MB.4945	17
MB.5115	17
MB.4758	17
MB.5236	17
MB.5126	17
MB.5145	17
MB.4938	17
MB.5378	17
MB.5258	17
MB.5421	17
MB.5348	17
MB.5299	17
MB.5100	17
MB.4809	17
MB.5427	17
MB.5390	17
MB.5076	17
MB.5625	17
MB.5526	17
MB.5529	17
MB.5294	17
MB.5565	17
MB.2957	17
MB.3063	17
MB.3014	17
MB.3277	17
MB.3271	17
MB.3292	17
MB.3706	17
MB.2912	17
MB.3057	17
MB.2827	17
MB.3502	17
MB.0062	17
MB.4707	17
MB.3297	17
MB.7114	17
MB.3001	17
MB.7017	17
MB.3500	17
MB.7145	17
MB.7155	17
MB.3218	17
MB.7269	17
MB.7009	17
MB.2771	17
MB.2904	17
MB.7165	17
MB.7267	17
MB.7084	17
MB.7087	17
MB.7036	17
MB.4660	17
MB.2718	17
MB.6248	17
MB.6280	17
MB.6098	17
MB.4974	17
MB.4881	17
MB.4407	17
MB.4254	17
MB.4792	17
MB.5295	17
MB.6068	17
MB.5335	17
MB.5135	17
MB.5057	17
MB.6272	17
MB.6245	17
MB.6336	17
MB.5440	17
MB.5298	17
MB.4332	17
MB.7159	17
MB.5225	17
MB.6237	17
MB.5173	17
MB.7031	17
MB.0639	17
MB.6251	17
MB.5450	17
MB.0100	17
MB.5655	17
MB.0200	17
MB.0278	17
MB.5566	17
MB.0414	17
MB.0259	17
MB.0396	17
MB.0874	17
MB.0901	17
MB.0163	17
MB.0149	17
MB.7225	17
MB.7089	17
MB.7012	17
MB.5547	17
MB.5465	17
MB.0540	18
MB.0519	18
MB.0354	18
MB.0220	18
MB.0192	18
MB.5017	18
MB.5323	18
MB.5052	18
MB.5041	18
MB.4733	18
MB.5222	18
MB.5065	18
MB.5272	18
MB.5405	18
MB.5408	18
MB.4146	18
MB.5534	18
MB.5521	18
MB.3476	18
MB.3752	18
MB.0476	18
MB.4711	18
MB.2724	18
MB.7252	18
MB.7201	18
MB.2833	18
MB.6330	18
MB.6228	18
MB.4548	18
MB.4904	18
MB.4876	18
MB.4859	18
MB.4189	18
MB.5394	18
MB.4236	18
MB.4270	18
MB.4360	18
MB.5255	18
MB.6144	18
MB.6080	18
MB.5177	18
MB.4931	18
MB.0489	18
MB.5572	18
MB.5577	18
MB.5588	18
MB.5633	18
MB.0045	18
MB.0179	18
MB.5527	18
MB.0576	19
MB.0135	19
MB.0319	19
MB.0151	19
MB.4671	19
MB.4797	19
MB.4672	19
MB.5341	19
MB.4003	19
MB.5116	19
MB.4741	19
MB.5273	19
MB.4944	19
MB.5331	19
MB.5490	19
MB.5475	19
MB.4289	19
MB.5206	19
MB.5493	19
MB.5322	19
MB.5603	19
MB.5562	19
MB.5497	19
MB.4421	19
MB.5532	19
MB.3007	19
MB.2932	19
MB.3050	19
MB.7109	19
MB.7142	19
MB.7194	19
MB.5463	19
MB.5553	19
MB.4836	19
MB.6184	19
MB.4119	19
MB.4957	19
MB.6097	19
MB.4189	19
MB.4008	19
MB.4098	19
MB.6271	19
MB.6149	19
MB.6008	19
MB.6254	19
MB.6328	19
MB.5214	19
MB.5641	19
MB.0147	19
MB.4010	19
MB.5636	19
MB.0526	19
MB.7263	19
MB.6317	19
MB.6189	19
MB.4820	19
MB.5127	19
MB.0641	20
MB.0189	20
MB.0891	20
MB.0155	20
MB.0171	20
MB.0432	20
MB.0624	20
MB.0460	20
MB.0644	20
MB.0145	20
MB.0139	20
MB.0423	20
MB.0496	20
MB.0285	20
MB.0635	20
MB.0320	20
MB.0286	20
MB.0597	20
MB.0424	20
MB.0209	20
MB.0657	20
MB.0893	20
MB.0302	20
MB.0220	20
MB.0377	20
MB.4718	20
MB.5161	20
MB.5184	20
MB.2725	20
MB.3429	20
MB.2749	20
MB.3479	20
MB.2556	20
MB.2845	20
MB.3006	20
MB.3395	20
MB.3707	20
MB.3871	20
MB.3865	20
MB.0476	20
MB.2764	20
MB.2900	20
MB.7008	20
MB.3252	20
MB.7215	20
MB.7228	20
MB.2821	20
MB.2823	20
MB.7285	20
MB.7044	20
MB.7079	20
MB.7025	20
MB.2643	20
MB.6187	20
MB.5092	20
MB.6147	20
MB.5255	20
MB.6014	20
MB.0551	20
MB.0367	20
MB.5162	20
MB.0402	20
MB.0615	20
MB.0128	20
MB.0489	20
MB.0876	20
MB.0342	20
MB.0537	20
MB.0205	20
MB.0210	20
MB.0156	20
MB.0531	20
MB.0534	20
MB.0442	20
MB.0634	20
MB.0885	20
MB.0160	20
MB.0275	20
MB.0179	20
MB.0269	20
MB.0000	20
MB.0478	20
MB.0499	20
MB.0403	20
MB.0153	20
MB.0487	20
MB.0502	20
MB.0289	20
MB.0458	20
MB.0281	20
MB.0488	20
MB.0293	20
MB.0620	20
MB.0282	20
MB.0228	20
MB.0578	20
MB.0110	20
MB.0279	20
MB.0907	20
MB.0638	20
MB.0617	20
MB.0455	21
MB.0540	21
MB.0443	21
MB.0363	21
MB.0427	21
MB.0519	21
MB.0410	21
MB.0573	21
MB.0354	21
MB.0220	21
MB.0192	21
MB.4667	21
MB.5017	21
MB.5323	21
MB.5052	21
MB.5041	21
MB.4154	21
MB.4733	21
MB.5222	21
MB.5315	21
MB.5065	21
MB.5272	21
MB.5405	21
MB.5408	21
MB.5100	21
MB.4687	21
MB.4357	21
MB.5474	21
MB.4146	21
MB.5534	21
MB.5521	21
MB.3067	21
MB.3476	21
MB.2857	21
MB.2795	21
MB.3752	21
MB.0476	21
MB.4711	21
MB.2724	21
MB.7252	21
MB.7104	21
MB.7071	21
MB.7081	21
MB.7121	21
MB.7158	21
MB.3031	21
MB.2850	21
MB.7264	21
MB.7201	21
MB.2833	21
MB.7025	21
MB.6330	21
MB.6228	21
MB.4548	21
MB.4904	21
MB.4876	21
MB.4893	21
MB.4859	21
MB.4942	21
MB.5313	21
MB.4189	21
MB.5054	21
MB.5394	21
MB.4278	21
MB.4236	21
MB.4270	21
MB.4360	21
MB.5255	21
MB.6144	21
MB.6062	21
MB.6080	21
MB.0391	21
MB.5177	21
MB.4931	21
MB.0222	21
MB.0489	21
MB.0876	21
MB.5572	21
MB.5577	21
MB.5588	21
MB.5633	21
MB.0045	21
MB.0179	21
MB.0462	21
MB.0907	21
MB.5527	21
MB.0316	22
MB.0658	22
MB.0420	22
MB.0401	22
MB.0372	22
MB.0164	22
MB.0516	22
MB.0400	22
MB.0500	22
MB.0206	22
MB.0664	22
MB.0656	22
MB.0115	22
MB.0481	22
MB.0869	22
MB.4622	22
MB.4717	22
MB.4757	22
MB.4694	22
MB.4715	22
MB.4911	22
MB.4888	22
MB.4945	22
MB.5115	22
MB.4758	22
MB.4732	22
MB.5236	22
MB.5126	22
MB.5145	22
MB.4938	22
MB.5070	22
MB.5378	22
MB.5258	22
MB.5421	22
MB.5348	22
MB.5299	22
MB.5100	22
MB.5325	22
MB.4809	22
MB.5137	22
MB.5427	22
MB.5387	22
MB.5390	22
MB.5188	22
MB.5076	22
MB.5616	22
MB.5625	22
MB.5526	22
MB.5531	22
MB.5468	22
MB.5551	22
MB.5560	22
MB.5529	22
MB.4408	22
MB.5294	22
MB.5565	22
MB.2957	22
MB.3063	22
MB.3067	22
MB.3014	22
MB.3277	22
MB.3271	22
MB.3292	22
MB.2917	22
MB.3706	22
MB.2912	22
MB.3057	22
MB.3395	22
MB.2827	22
MB.3502	22
MB.0062	22
MB.4707	22
MB.3297	22
MB.7114	22
MB.3001	22
MB.7017	22
MB.3500	22
MB.7145	22
MB.7155	22
MB.3218	22
MB.7269	22
MB.7009	22
MB.7081	22
MB.2771	22
MB.2993	22
MB.2904	22
MB.7154	22
MB.7151	22
MB.7165	22
MB.7267	22
MB.7052	22
MB.7084	22
MB.7087	22
MB.7036	22
MB.5559	22
MB.4769	22
MB.4679	22
MB.4660	22
MB.2718	22
MB.6248	22
MB.6188	22
MB.6280	22
MB.6098	22
MB.4974	22
MB.4881	22
MB.4865	22
MB.4407	22
MB.4254	22
MB.4893	22
MB.4792	22
MB.5295	22
MB.6068	22
MB.6058	22
MB.5335	22
MB.5135	22
MB.4880	22
MB.5057	22
MB.6272	22
MB.6245	22
MB.6055	22
MB.6336	22
MB.5208	22
MB.5440	22
MB.5298	22
MB.5346	22
MB.6178	22
MB.6062	22
MB.4417	22
MB.4332	22
MB.7205	22
MB.7159	22
MB.6143	22
MB.5225	22
MB.4024	22
MB.6242	22
MB.6237	22
MB.5173	22
MB.5235	22
MB.7031	22
MB.7038	22
MB.0191	22
MB.0558	22
MB.0284	22
MB.0639	22
MB.6251	22
MB.5450	22
MB.0100	22
MB.5655	22
MB.0200	22
MB.0278	22
MB.5624	22
MB.5566	22
MB.0414	22
MB.0259	22
MB.0396	22
MB.0874	22
MB.0582	22
MB.0901	22
MB.0163	22
MB.0149	22
MB.0350	22
MB.0303	22
MB.0299	22
MB.7225	22
MB.7089	22
MB.7030	22
MB.7119	22
MB.7012	22
MB.5547	22
MB.5465	22
MB.4665	23
MB.4691	23
MB.4671	23
MB.4667	23
MB.4716	23
MB.4685	23
MB.4655	23
MB.4649	23
MB.5185	23
MB.5004	23
MB.4929	23
MB.4670	23
MB.4003	23
MB.4171	23
MB.4230	23
MB.4599	23
MB.4644	23
MB.4935	23
MB.4784	23
MB.5395	23
MB.5393	23
MB.5289	23
MB.4140	23
MB.4127	23
MB.4293	23
MB.4289	23
MB.5441	23
MB.5455	23
MB.4357	23
MB.5209	23
MB.5140	23
MB.5104	23
MB.4421	23
MB.4408	23
MB.4146	23
MB.4626	23
MB.4607	23
MB.4669	23
MB.4643	23
MB.5463	23
MB.4836	23
MB.4679	23
MB.4692	23
MB.4660	23
MB.5275	23
MB.6019	23
MB.4548	23
MB.4564	23
MB.4557	23
MB.4578	23
MB.4593	23
MB.4224	23
MB.4416	23
MB.4374	23
MB.4407	23
MB.4119	23
MB.4091	23
MB.5174	23
MB.4603	23
MB.4362	23
MB.4602	23
MB.4222	23
MB.4126	23
MB.4957	23
MB.4046	23
MB.4012	23
MB.4141	23
MB.4001	23
MB.4264	23
MB.4426	23
MB.4434	23
MB.4368	23
MB.4442	23
MB.4418	23
MB.4381	23
MB.4395	23
MB.4630	23
MB.6097	23
MB.6077	23
MB.5368	23
MB.4189	23
MB.4880	23
MB.4098	23
MB.5410	23
MB.4343	23
MB.4281	23
MB.4283	23
MB.4303	23
MB.4274	23
MB.4292	23
MB.4278	23
MB.6149	23
MB.6007	23
MB.6075	23
MB.4236	23
MB.4234	23
MB.4270	23
MB.4235	23
MB.4323	23
MB.4333	23
MB.4339	23
MB.4322	23
MB.4351	23
MB.4360	23
MB.4375	23
MB.4798	23
MB.5326	23
MB.6145	23
MB.6012	23
MB.6008	23
MB.6063	23
MB.6065	23
MB.4310	23
MB.4300	23
MB.4298	23
MB.4417	23
MB.4079	23
MB.4317	23
MB.4350	23
MB.4332	23
MB.4324	23
MB.4306	23
MB.4353	23
MB.4354	23
MB.4348	23
MB.6026	23
MB.6231	23
MB.6273	23
MB.5190	23
MB.0147	23
MB.0110	23
MB.4313	23
MB.0346	24
MB.0201	24
MB.0506	24
MB.0906	24
MB.0249	24
MB.0660	24
MB.0434	24
MB.0292	24
MB.0494	24
MB.0221	24
MB.0378	24
MB.0352	24
MB.0158	24
MB.0035	24
MB.0361	24
MB.0152	24
MB.0148	24
MB.0643	24
MB.0581	24
MB.0214	24
MB.0314	24
MB.0395	24
MB.0564	24
MB.0482	24
MB.0525	24
MB.4729	24
MB.4724	24
MB.4770	24
MB.5549	24
MB.4745	24
MB.4712	24
MB.5281	24
MB.5022	24
MB.4982	24
MB.5327	24
MB.4871	24
MB.4858	24
MB.5052	24
MB.5072	24
MB.5120	24
MB.5114	24
MB.4993	24
MB.4935	24
MB.5222	24
MB.5315	24
MB.4886	24
MB.5351	24
MB.4276	24
MB.4763	24
MB.5019	24
MB.5392	24
MB.5138	24
MB.5058	24
MB.5259	24
MB.5411	24
MB.5409	24
MB.5441	24
MB.5446	24
MB.5229	24
MB.5209	24
MB.5213	24
MB.5109	24
MB.5474	24
MB.5511	24
MB.5535	24
MB.3355	24
MB.3329	24
MB.3467	24
MB.2754	24
MB.2742	24
MB.2513	24
MB.2632	24
MB.2922	24
MB.3488	24
MB.3606	24
MB.3453	24
MB.3470	24
MB.2847	24
MB.2849	24
MB.3122	24
MB.2834	24
MB.3556	24
MB.3866	24
MB.0079	24
MB.4015	24
MB.2929	24
MB.4731	24
MB.4643	24
MB.7208	24
MB.7187	24
MB.7069	24
MB.7066	24
MB.7067	24
MB.7073	24
MB.7057	24
MB.3396	24
MB.3435	24
MB.3295	24
MB.7281	24
MB.7270	24
MB.2517	24
MB.2895	24
MB.7008	24
MB.3153	24
MB.7082	24
MB.7115	24
MB.7135	24
MB.2758	24
MB.7143	24
MB.7256	24
MB.7258	24
MB.2846	24
MB.7273	24
MB.7250	24
MB.7090	24
MB.4663	24
MB.6330	24
MB.6337	24
MB.6223	24
MB.6318	24
MB.6169	24
MB.4601	24
MB.4879	24
MB.4896	24
MB.5308	24
MB.5110	24
MB.4012	24
MB.5008	24
MB.6152	24
MB.5054	24
MB.5458	24
MB.4341	24
MB.4303	24
MB.6100	24
MB.6085	24
MB.6103	24
MB.6114	24
MB.6160	24
MB.4333	24
MB.5063	24
MB.4360	24
MB.5231	24
MB.6063	24
MB.4350	24
MB.7207	24
MB.6182	24
MB.0551	24
MB.0391	24
MB.5199	24
MB.5148	24
MB.5154	24
MB.3978	24
MB.7045	24
MB.0159	24
MB.0399	24
MB.0615	24
MB.6224	24
MB.7020	24
MB.7027	24
MB.5190	24
MB.5652	24
MB.0230	24
MB.5593	24
MB.0020	24
MB.0663	24
MB.0129	24
MB.0436	24
MB.0522	24
MB.0539	24
MB.0479	24
MB.0588	24
MB.0907	24
MB.6122	24
MB.4823	24
MB.0386	25
MB.0641	25
MB.0189	25
MB.0891	25
MB.0155	25
MB.0171	25
MB.0505	25
MB.0432	25
MB.0527	25
MB.0624	25
MB.0460	25
MB.0644	25
MB.0145	25
MB.0139	25
MB.0423	25
MB.0545	25
MB.0181	25
MB.0496	25
MB.0285	25
MB.0344	25
MB.0635	25
MB.0320	25
MB.0286	25
MB.0573	25
MB.0597	25
MB.0424	25
MB.0209	25
MB.0657	25
MB.0893	25
MB.0294	25
MB.0302	25
MB.0220	25
MB.0239	25
MB.0377	25
MB.0482	25
MB.4718	25
MB.4743	25
MB.5161	25
MB.5184	25
MB.2963	25
MB.2725	25
MB.3049	25
MB.3429	25
MB.2749	25
MB.3479	25
MB.2556	25
MB.3545	25
MB.2994	25
MB.2845	25
MB.3006	25
MB.3395	25
MB.3378	25
MB.3085	25
MB.2796	25
MB.3707	25
MB.2616	25
MB.3871	25
MB.3865	25
MB.0476	25
MB.3062	25
MB.3381	25
MB.2764	25
MB.2744	25
MB.7074	25
MB.7106	25
MB.2900	25
MB.7008	25
MB.3252	25
MB.7215	25
MB.7228	25
MB.2821	25
MB.2823	25
MB.7285	25
MB.7217	25
MB.2815	25
MB.7044	25
MB.7079	25
MB.7025	25
MB.2643	25
MB.6185	25
MB.6187	25
MB.6228	25
MB.4695	25
MB.4897	25
MB.4987	25
MB.4782	25
MB.5092	25
MB.6052	25
MB.4005	25
MB.6147	25
MB.6319	25
MB.5255	25
MB.5326	25
MB.6014	25
MB.0551	25
MB.0367	25
MB.5171	25
MB.5154	25
MB.5162	25
MB.0402	25
MB.0435	25
MB.0615	25
MB.0265	25
MB.0393	25
MB.0284	25
MB.0128	25
MB.0489	25
MB.0876	25
MB.0342	25
MB.7289	25
MB.5191	25
MB.0537	25
MB.0205	25
MB.0210	25
MB.0169	25
MB.0266	25
MB.0156	25
MB.0531	25
MB.0534	25
MB.0627	25
MB.0442	25
MB.0634	25
MB.0885	25
MB.0160	25
MB.0275	25
MB.0179	25
MB.0269	25
MB.0000	25
MB.0478	25
MB.0499	25
MB.0403	25
MB.0623	25
MB.0153	25
MB.0487	25
MB.0502	25
MB.0289	25
MB.0458	25
MB.0281	25
MB.0488	25
MB.0293	25
MB.0211	25
MB.0124	25
MB.0620	25
MB.0282	25
MB.0228	25
MB.0578	25
MB.0263	25
MB.0110	25
MB.0279	25
MB.0168	25
MB.0907	25
MB.0638	25
MB.0617	25
MB.7004	25
MB.7039	25
MB.0308	25
MB.6195	25
MB.0316	26
MB.0428	26
MB.0906	26
MB.0455	26
MB.0540	26
MB.0443	26
MB.0347	26
MB.0614	26
MB.0363	26
MB.0427	26
MB.0519	26
MB.0432	26
MB.0460	26
MB.0352	26
MB.0150	26
MB.0206	26
MB.0410	26
MB.0635	26
MB.0573	26
MB.0438	26
MB.0542	26
MB.0354	26
MB.0893	26
MB.0220	26
MB.0192	26
MB.0662	26
MB.0307	26
MB.4667	26
MB.5017	26
MB.5323	26
MB.4872	26
MB.5052	26
MB.5041	26
MB.5114	26
MB.4154	26
MB.4733	26
MB.4933	26
MB.5222	26
MB.5315	26
MB.4952	26
MB.5138	26
MB.5065	26
MB.5272	26
MB.5348	26
MB.5405	26
MB.5409	26
MB.5408	26
MB.5100	26
MB.5137	26
MB.4687	26
MB.4357	26
MB.5209	26
MB.5176	26
MB.5223	26
MB.5616	26
MB.5602	26
MB.5634	26
MB.5603	26
MB.5474	26
MB.4146	26
MB.5534	26
MB.5521	26
MB.5565	26
MB.5478	26
MB.4791	26
MB.3067	26
MB.3367	26
MB.3459	26
MB.3476	26
MB.3292	26
MB.3395	26
MB.2857	26
MB.2795	26
MB.3707	26
MB.2686	26
MB.3842	26
MB.3852	26
MB.3567	26
MB.3752	26
MB.0476	26
MB.0610	26
MB.0108	26
MB.0081	26
MB.4711	26
MB.2724	26
MB.7208	26
MB.7174	26
MB.7252	26
MB.7104	26
MB.7071	26
MB.2895	26
MB.7081	26
MB.7121	26
MB.2758	26
MB.7158	26
MB.3031	26
MB.2850	26
MB.7264	26
MB.7201	26
MB.2833	26
MB.7052	26
MB.7025	26
MB.5530	26
MB.4679	26
MB.4033	26
MB.2643	26
MB.6305	26
MB.6330	26
MB.6223	26
MB.6228	26
MB.4548	26
MB.4904	26
MB.4876	26
MB.4416	26
MB.4893	26
MB.4859	26
MB.4942	26
MB.4949	26
MB.5313	26
MB.6152	26
MB.6042	26
MB.4189	26
MB.5054	26
MB.5394	26
MB.4005	26
MB.6218	26
MB.4278	26
MB.5364	26
MB.6055	26
MB.6160	26
MB.4236	26
MB.4270	26
MB.4360	26
MB.5255	26
MB.5440	26
MB.4059	26
MB.6144	26
MB.6062	26
MB.6048	26
MB.6080	26
MB.0391	26
MB.0367	26
MB.5177	26
MB.5175	26
MB.5164	26
MB.5271	26
MB.4931	26
MB.7054	26
MB.0435	26
MB.0388	26
MB.0393	26
MB.0222	26
MB.6224	26
MB.0489	26
MB.0876	26
MB.7291	26
MB.7043	26
MB.5572	26
MB.5577	26
MB.0233	26
MB.0210	26
MB.5588	26
MB.5628	26
MB.5633	26
MB.0627	26
MB.0634	26
MB.0045	26
MB.0179	26
MB.0499	26
MB.0403	26
MB.0502	26
MB.0293	26
MB.0365	26
MB.0462	26
MB.0907	26
MB.7089	26
MB.5527	26
MB.0386	27
MB.0641	27
MB.0189	27
MB.0891	27
MB.0605	27
MB.0155	27
MB.0138	27
MB.0171	27
MB.0310	27
MB.0621	27
MB.0382	27
MB.0596	27
MB.0505	27
MB.0203	27
MB.0631	27
MB.0519	27
MB.0371	27
MB.0432	27
MB.0527	27
MB.0624	27
MB.0050	27
MB.0460	27
MB.0392	27
MB.0426	27
MB.0644	27
MB.0636	27
MB.0145	27
MB.0139	27
MB.0345	27
MB.0423	27
MB.0204	27
MB.0511	27
MB.0315	27
MB.0545	27
MB.0181	27
MB.0496	27
MB.0411	27
MB.0285	27
MB.0359	27
MB.0344	27
MB.0538	27
MB.0410	27
MB.0521	27
MB.0635	27
MB.0649	27
MB.0320	27
MB.0599	27
MB.0286	27
MB.0575	27
MB.0524	27
MB.0573	27
MB.0656	27
MB.0154	27
MB.0597	27
MB.0341	27
MB.0247	27
MB.0424	27
MB.0209	27
MB.0657	27
MB.0893	27
MB.0294	27
MB.0224	27
MB.0302	27
MB.0220	27
MB.0192	27
MB.0239	27
MB.0364	27
MB.0194	27
MB.0377	27
MB.0504	27
MB.0482	27
MB.0307	27
MB.0632	27
MB.4708	27
MB.4718	27
MB.5541	27
MB.5495	27
MB.4710	27
MB.4981	27
MB.4764	27
MB.5238	27
MB.4941	27
MB.5267	27
MB.5351	27
MB.5311	27
MB.4743	27
MB.5027	27
MB.5489	27
MB.5408	27
[truncated: 6,623 more rows]

## Sheet: QUBIC_TCGA_Biclusters_Genes
Gene.ID	Bicluster.No
THSD4	1
ART3	1
GPR77	1
DPYSL5	1
TBC1D9	1
RAET1L	1
FSIP1	1
MDGA2	1
ZNF552	1
POU4F1	1
NAT1	1
MLPH	1
FOXC1	1
CA12	1
ZIC1	1
AGR2	1
AGR3	1
CALCB	1
ANKRD30A	1
SFRS13B	1
OCA2	1
SLC7A8	1
PRSS33	1
NR2E1	1
DMRT1	1
TTC36	1
CCK	1
C1QL2	1
KCNJ11	1
AR	1
A2ML1	1
CCDC125	1
ESR1	1
CXorf49B	1
MAPT	1
CT62	1
XBP1	1
DNALI1	1
MSLN	1
SLC15A1	1
PRR15	1
FGFBP1	1
KRT9	1
ANXA9	1
CYP4Z2P	1
ROPN1	1
AMTN	1
C1orf64	1
C6orf97	1
OPRK1	1
DEGS2	1
GATA3	1
GABBR2	1
FOXA1	1
LEMD1	1
SPDEF	1
FZD9	1
VGLL1	1
SH3GL3	1
THSD4	2
ART3	2
SIDT1	2
GPR77	2
DPYSL5	2
TBC1D9	2
RAET1L	2
FSIP1	2
MDGA2	2
ZNF552	2
POU4F1	2
NAT1	2
MLPH	2
FOXC1	2
CA12	2
ZIC1	2
AGR2	2
AGR3	2
CALCB	2
SLC39A12	2
ANKRD30A	2
SFRS13B	2
OCA2	2
RGR	2
SLC7A8	2
PRSS33	2
TLX1	2
NR2E1	2
DMRT1	2
TTC36	2
HORMAD1	2
C1QL2	2
KCNJ11	2
AR	2
A2ML1	2
CCDC125	2
ESR1	2
CXorf49B	2
MAPT	2
FAM19A4	2
CT62	2
XBP1	2
DNALI1	2
SLC15A1	2
PRR15	2
FGFBP1	2
KRT9	2
ANXA9	2
CYP4Z2P	2
ROPN1	2
AMTN	2
C1orf64	2
C6orf97	2
OPRK1	2
LOC93432	2
GATA3	2
GABBR2	2
FOXA1	2
LEMD1	2
IL1F5	2
SPDEF	2
VGLL1	2
SH3GL3	2
PRAME	2
ART3	3
RFX4	3
GPR77	3
TBC1D9	3
FSIP1	3
TMCC2	3
ZNF552	3
POU4F1	3
NAT1	3
MLPH	3
FOXC1	3
CA12	3
AGR2	3
AGR3	3
CALCB	3
SLC39A12	3
MOG	3
ANKRD30A	3
OCA2	3
RGR	3
SLC7A8	3
PRSS33	3
NR2E1	3
CA6	3
DMRT1	3
TTC36	3
TSPAN1	3
AR	3
A2ML1	3
CCDC125	3
CCKBR	3
ESR1	3
CXorf49B	3
MAPT	3
CT62	3
XBP1	3
DNALI1	3
TEX15	3
SLC15A1	3
PRR15	3
C9orf152	3
FGFBP1	3
SHC4	3
KRT9	3
ANXA9	3
CYP4Z2P	3
ROPN1	3
C1orf64	3
C11orf86	3
C6orf97	3
OPRK1	3
DEGS2	3
GATA3	3
GABBR2	3
FBP1	3
FOXA1	3
ROPN1B	3
DLX6AS	3
C2orf71	3
LEMD1	3
TFF3	3
SPDEF	3
PCDH8	3
VGLL1	3
INGX	3
GPR12	3
LOC145837	3
ART3	4
GPR77	4
TBC1D9	4
FSIP1	4
MDGA2	4
ZNF552	4
POU4F1	4
MLPH	4
CA12	4
AGR2	4
AGR3	4
CALCB	4
SLC39A12	4
ANKRD30A	4
OCA2	4
RGR	4
SLC7A8	4
PRSS33	4
NR2E1	4
CA6	4
DMRT1	4
TTC36	4
C1QL2	4
AR	4
ESR1	4
CXorf49B	4
CT62	4
XBP1	4
TEX15	4
SLC15A1	4
FGFBP1	4
KRT9	4
CYP4Z2P	4
C9orf170	4
ROPN1	4
C1orf64	4
PRR18	4
C6orf97	4
OPRK1	4
GATA3	4
GABBR2	4
LPO	4
FOXA1	4
ROPN1B	4
DLX6AS	4
C2orf71	4
LEMD1	4
RASGEF1C	4
GPR12	4
ART3	5
DPYSL5	5
TBC1D9	5
RAET1L	5
KCNK5	5
FSIP1	5
HOXB13	5
ZNF552	5
NKX2-5	5
NAT1	5
MLPH	5
CA12	5
KCNG1	5
ZIC1	5
AGR2	5
AGR3	5
ANKRD30A	5
SFRS13B	5
OCA2	5
RGR	5
SLC7A8	5
PRSS33	5
NR2E1	5
DMRT1	5
C17orf93	5
TTC36	5
AR	5
A2ML1	5
CCKBR	5
ESR1	5
CXorf49B	5
CT62	5
XBP1	5
DNALI1	5
SLC15A1	5
KCNJ4	5
PRR15	5
ERBB4	5
C9orf152	5
FGFBP1	5
ROPN1	5
C1orf64	5
PRR18	5
C6orf97	5
OPRK1	5
LOC93432	5
DEGS2	5
GATA3	5
GABBR2	5
FOXA1	5
C2orf71	5
LEMD1	5
RASGEF1C	5
VGLL1	5
SH3GL3	5
PRAME	5
ART3	6
TBC1D9	6
RAET1L	6
C8orf47	6
FSIP1	6
RLBP1	6
MLPH	6
C6orf218	6
CA12	6
AGR2	6
AGR3	6
SLC39A12	6
ANKRD30A	6
OCA2	6
RGR	6
SLC7A8	6
PRSS33	6
NR2E1	6
CA6	6
ESR1	6
CXorf49B	6
SLC15A1	6
GABRG3	6
C9orf152	6
FGFBP1	6
KRT9	6
ROPN1	6
C1orf64	6
C6orf97	6
OPRK1	6
LOC93432	6
GATA3	6
GABBR2	6
FOXA1	6
ROPN1B	6
C2orf71	6
LEMD1	6
RASGEF1C	6
PCDH8	6
VGLL1	6
LOC285205	6
LHCGR	7
GLYAT	7
LOC283392	7
KCNIP2	7
TRHDE	7
LOC572558	7
CA4	7
KIAA0408	7
GLP2R	7
CIDEA	7
MYOC	7
ADH1A	7
AQP7P3	7
AQP7P1	7
HEPN1	7
EPB42	7
HEPACAM	7
C14orf180	7
TNMD	7
SCTR	7
MRAP	7
CPA1	7
C12orf39	7
SLC7A10	7
LHCGR	8
GLYAT	8
LOC283392	8
KCNIP2	8
CA4	8
KIAA0408	8
CIDEA	8
ADH1A	8
AQP7P3	8
AQP7P1	8
HEPN1	8
EPB42	8
HEPACAM	8
C14orf180	8
TNMD	8
SCTR	8
MRAP	8
PMP2	8
CPA1	8
C12orf39	8
LHCGR	9
ADH4	9
GLYAT	9
LOC283392	9
KCNIP2	9
LOC572558	9
CA4	9
KIAA0408	9
GLP2R	9
CIDEA	9
MYOC	9
ADH1A	9
AQP7P3	9
AQP7P1	9
HEPN1	9
EPB42	9
HEPACAM	9
C14orf180	9
TNMD	9
MRAP	9
CPA1	9
HPR	9
LHCGR	10
ADH4	10
GLYAT	10
ALAS2	10
LOC283392	10
KCNIP2	10
TRHDE	10
CA4	10
KIAA0408	10
GLP2R	10
CIDEA	10
ADH1A	10
AQP7P3	10
AQP7P1	10
HEPN1	10
EPB42	10
HEPACAM	10
GPR112	10
C14orf180	10
TNMD	10
MRAP	10
CPA1	10
LEP	10
SLC7A10	10
LRRTM1	11
LHCGR	11
GLYAT	11
LOC283392	11
KCNIP2	11
TRHDE	11
PROKR1	11
CA4	11
KIAA0408	11
GLP2R	11
CIDEA	11
ADH1A	11
AQP7P3	11
AQP7P1	11
HEPN1	11
EPB42	11
HEPACAM	11
C14orf180	11
TNMD	11
MRAP	11
CPA1	11
C12orf39	11
SLC7A10	11
LHCGR	12
GLYAT	12
RBM46	12
LOC283392	12
KCNIP2	12
TRHDE	12
CA4	12
KIAA0408	12
CIDEA	12
ADH1A	12
AQP7P3	12
AQP7P1	12
PRL	12
HEPN1	12
EPB42	12
HEPACAM	12
C14orf180	12
TNMD	12
SCTR	12
MRAP	12
CPA1	12
C12orf39	12
SLC7A10	12
LHCGR	13
GLYAT	13
LOC283392	13
KCNIP2	13
TRHDE	13
CA4	13
KIAA0408	13
GLP2R	13
CIDEA	13
ADH1A	13
AQP7P3	13
AQP7P1	13
HEPN1	13
EPB42	13
HEPACAM	13
C14orf180	13
TNMD	13
SCTR	13
MRAP	13
CPA1	13
C12orf39	13
?|728788	13
LHCGR	14
GLYAT	14
LOC283392	14
KCNIP2	14
TRHDE	14
CA4	14
KIAA0408	14
GLP2R	14
CIDEA	14
MYOC	14
ADH1A	14
AQP7P3	14
AQP7P1	14
HEPN1	14
EPB42	14
HEPACAM	14
C14orf180	14
TNMD	14
SCTR	14
MRAP	14
CPA1	14
LEP	14
FAM9C	14
C12orf39	14
SLC7A10	14
TMEM212	15
WDR38	15
C1orf158	15
C13orf30	15
C1orf92	15
FOXN4	15
C6orf103	15
MORN5	15
APOBEC4	15
C20orf85	15
C1orf189	15
TTC29	15
ZBBX	15
TEKT1	15
C9orf171	15
TUBA4B	15
YSK4	15
CDC20B	15
CXorf41	15
CDHR4	15
AKAP14	15
C6orf118	15
CCDC135	15
DYDC1	15
C1orf194	15
LHCGR	16
LCN6	16
ADH4	16
GLYAT	16
LOC283392	16
KCNIP2	16
TRHDE	16
CA4	16
KIAA0408	16
GLP2R	16
CIDEA	16
ADH1A	16
AQP7P3	16
AQP7P1	16
HEPN1	16
EPB42	16
HEPACAM	16
C14orf180	16
TNMD	16
ERN2	16
SCTR	16
MRAP	16
CPA1	16
LEP	16
NXNL1	16
SLC7A10	16
LHCGR	17
GLYAT	17
LOC283392	17
KCNIP2	17
TRHDE	17
LOC572558	17
CA4	17
KIAA0408	17
GLP2R	17
CIDEA	17
MYOC	17
ADH1A	17
AQP7P3	17
AQP7P1	17
LOC388387	17
HEPN1	17
EPB42	17
HEPACAM	17
CCL16	17
C14orf180	17
TNMD	17
MRAP	17
CPA1	17
LEP	17
TMEM212	18
WDR38	18
C1orf158	18
C1orf92	18
FOXN4	18
C6orf103	18
MORN5	18
APOBEC4	18
C20orf85	18
C1orf189	18
TTC29	18
LOC100130933	18
ZBBX	18
TEKT1	18
C9orf171	18
CCL15	18
TUBA4B	18
YSK4	18
FOXJ1	18
CDC20B	18
CXorf41	18
CDHR4	18
AKAP14	18
C6orf118	18
CCDC135	18
DYDC1	18
C1orf194	18
NEUROG2	19
KLK3	19
PROL1	19
HS3ST4	19
GPR144	19
SLC7A3	19
CMTM5	19
SLC39A12	19
SPHKAP	19
CLCA4	19
NPY2R	19
CAPZA3	19
HPSE2	19
ANGPTL7	19
DLK1	19
RNF186	19
SMR3B	19
OVCH2	19
RFX6	19
WIF1	19
EDN3	19
ART3	20
WNT6	20
POU4F1	20
FOXC1	20
CALCB	20
SLC39A12	20
OCA2	20
TMPRSS12	20
RGR	20
PRSS33	20
NR2E1	20
CA6	20
C1QL2	20
A2ML1	20
CXorf49B	20
FAM19A4	20
FGFBP1	20
KRT9	20
ROPN1	20
OPRK1	20
GABBR2	20
LPO	20
FOXA1	20
ROPN1B	20
C2orf71	20
LEMD1	20
RASGEF1C	20
KRT83	20
TTYH1	20
PCDH8	20
VGLL1	20
GPR12	20
SOX8	20
SERPINB4	21
POU4F1	21
FOXC1	21
ZIC1	21
AGR3	21
CALCB	21
SLC39A12	21
ANKRD30A	21
OCA2	21
RGR	21
PRSS33	21
NR2E1	21
CA6	21
C1QL2	21
CXorf49B	21
FGFBP1	21
KRT9	21
ROPN1	21
FOXA1	21
ROPN1B	21
C2orf71	21
LEMD1	21
RASGEF1C	21
TTYH1	21
PCDH8	21
VGLL1	21
GPR12	21
KLK3	22
IL25	22
PROL1	22
HS3ST4	22
GPR144	22
SLC7A3	22
UCP1	22
CMTM5	22
PAK7	22
SLC39A12	22
KCNJ16	22
CLCA4	22
GRIA4	22
NPY2R	22
ANGPTL7	22
SMR3B	22
NLRP5	22
NLRP8	22
OVCH2	22
RFX6	22
WIF1	22
CLDN19	22
FAM181A	22
EDN3	22
LHCGR	23
LCN6	23
GLYAT	23
LOC283392	23
KCNIP2	23
LOC572558	23
CA4	23
KIAA0408	23
CIDEA	23
MYOC	23
ADH1A	23
AQP7P3	23
AQP7P1	23
HEPN1	23
EPB42	23
HEPACAM	23
C14orf180	23
TNMD	23
SCTR	23
TNNT3	23
MRAP	23
CPA1	23
LEP	23
HHATL	23
NXNL1	23
SLC7A10	23
ART3	24
C8orf47	24
RLBP1	24
POU4F1	24
MAGEB4	24
FOXC1	24
AGR3	24
CALCB	24
SLC39A12	24
OCA2	24
TMPRSS12	24
RGR	24
PRSS33	24
NR2E1	24
CA6	24
C1QL4	24
CXorf49B	24
ANTXRL	24
FGFBP1	24
KRT9	24
ROPN1	24
DDC	24
FOXA1	24
ROPN1B	24
C2orf71	24
LEMD1	24
KRT83	24
TTYH1	24
PCDH8	24
VGLL1	24
MUC7	25
PROL1	25
HS3ST4	25
GPR144	25
SLC7A3	25
CMTM5	25
SPHKAP	25
CLCA4	25
GRIA4	25
DKFZP434L187	25
NPY2R	25
CAPZA3	25
RNF186	25
SMR3B	25
TEPP	25
KCTD4	25
OVCH2	25
RFX6	25
WIF1	25
CLDN19	25
EDN3	25
NLRP13	26
PROL1	26
HS3ST4	26
GPR144	26
SLC7A3	26
UCP1	26
CMTM5	26
GLRA4	26
OCA2	26
SPHKAP	26
CLCA4	26
GRIA4	26
NPY2R	26
CAPZA3	26
TAT	26
RNF186	26
NLRP5	26
NLRP8	26
OVCH2	26
WIF1	26
CLDN19	26
MYL7	26
EDN3	26
COL19A1	27
TTC24	27
CNR2	27
SLFN14	27
DPPA4	27
FCER2	27
IDO2	27
IL2	27
FCRL1	27
FCRL2	27
SSTR3	27
TCL1A	27
PAX5	27
C15orf53	27
HMSD	27
BLK	27
GTSF1L	27
CLNK	27
CLEC4C	27
MUSK	27
CD19	27
FAM129C	27
CXorf65	27
SPIC	27
CXCR5	27
MYH6	27
MYH7	27
ART3	28
NKX2-5	28
SLC39A12	28
OCA2	28
RGR	28
PRSS33	28
NR2E1	28
CA6	28
GJD4	28
CXorf49B	28
FAM19A4	28
FGFBP1	28
KRT9	28
ROPN1	28
OPRK1	28
GABBR2	28
ROPN1B	28
C2orf71	28
LEMD1	28
GPR12	28
KLK3	29
PROL1	29
HS3ST4	29
GPR144	29
SLC7A3	29
UCP1	29
CMTM5	29
HCRTR1	29
CLCA4	29
LRRC3B	29
NPY2R	29
ANGPTL7	29
NLRP5	29
NLRP8	29
KCTD4	29
OVCH2	29
MAS1L	29
WIF1	29
CLDN19	29
EDN3	29
LHCGR	30
ADH4	30
GLYAT	30
LOC283392	30
KCNIP2	30
CTAG1B	30
CA4	30
KIAA0408	30
CIDEA	30
ADH1A	30
AQP7P3	30
AQP7P1	30
HEPN1	30
HEPACAM	30
C14orf180	30
SCTR	30
MRAP	30
CPA1	30
MMP20	31
MAGEB4	31
SLC39A12	31
OCA2	31
RGR	31
PRSS33	31
NR2E1	31
CA6	31
CXorf49B	31
FGFBP1	31
KRT9	31
ROPN1	31
ROPN1B	31
C2orf71	31
LEMD1	31
PCDH8	31
GPR12	31
DPYSL5	32
RAET1L	32
FSIP1	32
HOXB13	32
ZNF280A	32
AGR3	32
ANKRD30A	32
PRSS33	32
DMRT1	32
C17orf93	32
LOC648691	32
A2ML1	32
ESR1	32
CXorf49B	32
SLC15A1	32
KRT9	32
GATA3	32
GABBR2	32
LEMD1	32
PRAME	32
GLYAT	33
LOC283392	33
PROKR1	33
TKTL2	33
CA4	33
KIAA0408	33
GLP2R	33
MYOC	33
ADH1A	33
AQP7P3	33
AQP7P1	33
HEPN1	33
EPB42	33
HEPACAM	33
C14orf180	33
MRAP	33
C12orf39	33
ART3	34
RAET1L	34
MDGA2	34
RLBP1	34
MAGEB4	34
SLC39A12	34
OCA2	34
RGR	34
NR2E1	34
CA6	34
FABP7	34
CXorf49B	34
FGFBP1	34
ROPN1	34
LOC93432	34
GABBR2	34
LEMD1	34
MAGEB4	35
SLC39A12	35
OCA2	35
RGR	35
PRSS33	35
NR2E1	35
CA6	35
C1QL2	35
FGFBP1	35
LRRTM4	35
KRT9	35
ROPN1	35
ROPN1B	35
C2orf71	35
LEMD1	35
GPR12	35
LHCGR	36
ABCG8	36
GLYAT	36
KCNA4	36
LOC283392	36
PROKR1	36
KIAA0408	36
ADH1A	36
AQP7P3	36
AQP7P1	36
HEPN1	36
HEPACAM	36
C14orf180	36
SCTR	36
MRAP	36
C12orf39	36
LHCGR	37
GLYAT	37
LOC283392	37
APOL5	37
PROKR1	37
CA4	37
KIAA0408	37
GLP2R	37
MYOC	37
ADH1A	37
AQP7P3	37
AQP7P1	37
HEPACAM	37
STON1-GTF2A1L	37
C14orf180	37
SCTR	37
MRAP	37
CPA1	37
C12orf39	37
KRT77	38
MAGEB4	38
SLC39A12	38
MOG	38
OCA2	38
RGR	38
PRSS33	38
NR2E1	38
CA6	38
CXorf49B	38
ANTXRL	38
FGFBP1	38
KRT9	38
ROPN1	38
ROPN1B	38
C2orf71	38
LEMD1	38
TTC24	39
IL13	39
LILRP2	39
NCR1	39
WARS	39
ZBED2	39
IFNG	39
C15orf53	39
CR1L	39
CSF2	39
CLEC6A	39
KIR2DL3	39
KIR2DL4	39
MYH6	39
MYH7	39
CARD17	39
KIR3DL1	39
NLRP13	40
PROL1	40
GPR144	40
UCP1	40
CMTM5	40
NPY2R	40
TAT	40
ANGPTL7	40
SMR3B	40
NLRP5	40
NLRP8	40
GHRH	40
OVCH2	40
RFX6	40
NCRNA00110	40
WIF1	40
DPYSL5	41
MDGA2	41
GABRQ	41
ZNF280A	41
AGR3	41
DMRT1	41
CCK	41
GFRA1	41
CXorf49B	41
GATA3	41
GABRA3	41
PRAME	41
PSAT1	41
RAET1L	42
MDGA2	42
ZFP42	42
AGR3	42
SLC39A12	42
SCEL	42
NR2E1	42
A2ML1	42
ESR1	42
FGFBP1	42
KRT9	42
GATA3	42
LY6D	42
IL1F9	42
IL1F5	42
MDGA2	43
LIPK	43
MAGEB4	43
SLC39A12	43
OCA2	43
RGR	43
NR2E1	43
CA6	43
CXorf49B	43
FGFBP1	43
ROPN1	43
C2orf71	43
LEMD1	43
RAET1L	44
HOXB13	44
AGR3	44
SCEL	44
C17orf93	44
A2ML1	44
SLC15A1	44
C6orf97	44
OPRK1	44
GATA3	44
ZIC5	44
SLURP1	44
ADH4	45
GLYAT	45
FAM151A	45
CFHR1	45
LOC283392	45
FCER2	45
CA4	45
KIAA0408	45
AQP7P3	45
AQP7P1	45
C14orf180	45
MRAP	45
ENAM	45
ART3	46
MAGEB4	46
SLC39A12	46
OCA2	46
RGR	46
PRSS33	46
NR5A1	46
NR2E1	46
CA6	46
CXorf49B	46
OR2H2	46
FGFBP1	46
ROPN1	46
LEMD1	46
NLRP13	47
KCNC2	47
IL25	47
PROL1	47
HS3ST4	47
GPR144	47
SLC7A3	47
UCP1	47
CMTM5	47
SPHKAP	47
NPY2R	47
SMR3B	47
NLRP5	47
NLRP8	47
OVCH2	47
MDGA2	48
SLC39A12	48
OCA2	48
RGR	48
PRSS33	48
NR2E1	48
CA6	48
TEX15	48
FGFBP1	48
ROPN1	48
DLX6AS	48
C2orf71	48
LEMD1	48
LOC285768	48
MAGEA11	49
MAGEA12	49
CSAG3	49
CSAG1	49
MAGEC2	49
MAGEA3	49
MAGEA2	49
MAGEA1	49
MAGEA6	49
GABRA3	49
MKRN3	49
UPK1B	50
RAET1L	50
ANKRD30A	50
SCEL	50
NR2E1	50
DMRT1	50
A2ML1	50
FGFBP1	50
ERN2	50
DLX6AS	50
C2orf71	50
CYP2C18	50
C2orf85	51
KRT72	51
TTC24	51
LILRP2	51
FCRL1	51
SSTR3	51
C15orf53	51
SHD	51
CLNK	51
CLEC4C	51
MYH6	51
MYH7	51
NLRP13	52
OR2L13	52
PROL1	52
GPR144	52
SLC7A3	52
UCP1	52
GLRA4	52
TREH	52
CLCA4	52
NPY2R	52
NLRP5	52
NLRP8	52
KCTD4	52
OVCH2	52
FAM181A	52
MDGA2	53
SLC39A12	53
OCA2	53
TMPRSS12	53
RGR	53
LOC441177	53
NR2E1	53
CA6	53
TEX15	53
FGFBP1	53
ROPN1	53
C2orf71	53
IL13	54
LILRP2	54
IFNG	54
C15orf53	54
CSF2	54
CLEC6A	54
CLEC4C	54
C17orf88	54
MYH6	54
MYH7	54
CARD17	54
MDGA2	55
C15orf55	55
SLC39A12	55
OCA2	55
RGR	55
NR5A1	55
NR2E1	55
CXorf49B	55
FGFBP1	55
ROPN1	55
LOC93432	55
IL26	56
LILRP2	56
C15orf53	56
GTSF1L	56
CSF2	56
CLEC6A	56
SPIC	56
MYH6	56
MYH7	56
CARD17	56
TTC24	57
HBD	57
KIR3DX1	57
NCR1	57
FBXO40	57
C15orf53	57
CLNK	57
CLEC6A	57
CLEC4C	57
MYH6	57
MYH7	57
CARD17	57
IL13	58
LILRP2	58
C15orf53	58
CSF2	58
CLEC6A	58
CLEC4C	58
MYH6	58
MYH7	58
CARD17	58
IFIT1B	58
FOXG1	59
IL13	59
LILRP2	59
IFNG	59
C15orf53	59
CSF2	59
CLEC6A	59
MYH6	59
MYH7	59
CARD17	59
MAGEB4	60
SLC39A12	60
OCA2	60
RGR	60
SPHKAP	60
NR5A1	60
NR2E1	60
CA6	60
DKFZP434L187	60
RBP3	60
LIPJ	61
CMTM5	61
SLC39A12	61
SPHKAP	61
NR2E1	61
CA6	61
RPE65	61
DKFZP434L187	61
FGFBP1	61
LOC285796	61
ROPN1	61
KCTD4	61
C2orf71	61
WIF1	61
IL25	62
PROL1	62
SLC7A3	62
UCP1	62
DCD	62
CLCA4	62
NPY2R	62
TAT	62
NLRP5	62
NLRP8	62
RFX6	62
NXNL1	62
LILRP2	63
FBXO40	63
C15orf53	63
CSF2	63
CLEC6A	63
NPFFR1	63
MYH6	63
MYH7	63
CARD17	63
HOXB13	64
S100A7	64
PGLYRP4	64
VNN3	64
C17orf93	64
S100A9	64
S100A8	64
S100A7A	64
RAET1L	65
SPRR1B	65
IVL	65
MAGEA11	65
SPRR1A	65
SPRR3	65
CASP14	65
IL1F5	65
GABRA3	65
IL1RAPL1	66
NLRP13	66
GLRA3	66
POTEH	66
AQP10	66
NLRP5	66
NLRP8	66
MAS1L	66
LILRP2	67
APOC1P1	67
C15orf53	67
HMSD	67
CSF2	67
CLEC6A	67
SPIC	67
MYH6	67
MYH7	67
RAET1L	68
MDGA2	68
IVL	68
SPRR1A	68
NR2E1	68
A2ML1	68
AMTN	68
CNTN5	68
IL1F5	68
GABRA3	68
CMTM5	69
MAGEB4	69
SLC39A12	69
OCA2	69
NR5A1	69
CA6	69
LRRC7	69
LOC285796	69
KCTD4	69
RAET1L	70
SPRR1B	70
IVL	70
SPRR1A	70
S100A7	70
PGLYRP4	70
C1orf105	70
S100A7A	70
MUC21	70
NLRP13	71
PRSS37	71
AQP10	71
IMP5	71
STH	71
NLRP5	71
NLRP8	71
MAS1L	71
IL1RAPL1	72
AQP10	72
NPY2R	72
MRGPRX2	72
NLRP5	72
NLRP8	72
KCTD4	72
MAS1L	72
NLRP13	73
POTEH	73
AQP10	73
OR6B2	73
OR6B3	73
NLRP5	73
NLRP8	73
G6PC2	73
CMTM5	74
SLC39A12	74
CTAG1B	74
NR2E1	74
CA6	74
AQP7P3	74
?|340602	74
WIF1	74
LCN6	75
CA4	75
AQP10	75
NPY2R	75
NLRP5	75
NLRP8	75
CDH10	75
MAS1L	75
MDGA2	76
MAGEB4	76
SLC39A12	76
RGR	76
PRSS33	76
NR2E1	76
TEX15	76
ROPN1	76
CDKL4	76
KDM4DL	77
C6orf191	77
NLRP11	77
KCTD4	77
MAS1L	77
FLJ45079	77
KHDRBS2	77
SBK2	78
POTEH	78
GPR139	78
MYOG	78
CST9	78
CST9L	78
C14orf53	78
IL1RAPL1	79
AQP10	79
STH	79
SCTR	79
MAS1L	79
ENAM	79
DKK4	79
SBK2	80
CSMD3	80
GPR139	80
MYOG	80
HTR1E	80
CST9L	80
C14orf53	80
FAM25A	81
CGA	81
GPR139	81
MYOG	81
CST9	81
CST9L	81
C14orf53	81
AQP10	82
C6orf191	82
VWC2	82
NLRP8	82
MAS1L	82
KHDRBS2	82
CCKAR	82
IL26	83
LILRP2	83
FBXO40	83
C15orf53	83
FOXD4L3	83
SPIC	83
MYH6	83
CARD17	83
KRT3	84
SPRR1A	84
C7orf52	84
AGR3	84
SLC39A12	84
NR2E1	84
DMRT1	84
C14orf68	84
MCCD1	85
A2BP1	85
PRSS37	85
IMP5	85
STH	85
NLRP5	85
NLRP8	85
LYPD4	86
UGT2B28	86
DMRTC2	86
ANKS4B	86
SYT16	86
UGT2B11	86
UGT2B10	86
FAM5C	86
MCCD1	87
KRT31	87
FAM25A	87
POTEH	87
GPR139	87
MYOG	87
CST9L	87
C14orf53	87
IL1RAPL1	88
APOL5	88
FBXO40	88
C15orf53	88
XKR4	88
KHDRBS2	88
ENAM	88
SERPINA10	89
KRT31	89
GPR139	89
MYOG	89
SERPINA6	89
CST9L	89
C14orf53	89
IMP5	90
FAM71C	90
GPR139	90
MYOG	90
CST9L	90
C14orf53	90
CST5	90
HOXB13	91
LYPD4	91
C17orf93	91
DMRTC2	91
SYT16	91
UGT2B10	91
SOHLH1	91
IL1RAPL1	92
POTEH	92
AQP10	92
NLRP5	92
NLRP8	92
SAG	92
MAS1L	92
SPRR1B	93
IVL	93
SPRR1A	93
C7orf52	93
SPRR3	93
CRYBA2	93
CASP14	93
GABRA3	93
BRDT	94
SLC17A8	94
FLJ40504	94
POTEH	94
FAM71C	94
GPR139	94
CST9L	94
C14orf53	94
UCP1	95
AQP10	95
C6orf191	95
LHFPL3	95
MAS1L	95
KHDRBS2	95
CCKAR	95
IL1RAPL1	96
TDGF3	96
POTEH	96
AQP10	96
C6orf191	96
NLRP8	96
MAS1L	96
MDGA2	97
TMEM14E	97
LILRP2	97
SLC39A12	97
C15orf53	97
CSF2	97
CARD17	97
FAM25A	98
ASB15	98
GPR139	98
MYOG	98
CST9	98
CST9L	98
C14orf53	98
HOXB13	99
IVL	99
LOC400940	99
C17orf93	99
SYT16	99
LOC150622	99
FAM5C	99
MDGA2	100
LILRP2	100
C15orf53	100
AMTN	100
CSF2	100
CLEC6A	100
CARD17	100
SPATS1	100

[truncated: 5 more sheets: QUBIC_TGCA_Biclusters_Samples, QUBIC_METABRIC_Biclusters_Genes, QUBIC_METABRIC_Biclusters_Sampl, SAMBA_TCGA_Biclusters_Genes, SAMBA_TCGA_Biclusters_Samples]
